# Supplementary material for: S-palmitoylation of MAP kinase is essential for fungal virulence
Source: mBio. 2024 Oct 29;15(12):e02704-24. doi: 10.1128/mbio.02704-24 (PMC11633104; doi:10.1128/mbio.02704-24)
Supplement: Table S1 — Modification site information of S-palmitoylated proteins in U. virens. [file mbio.02704-24-s0002.xlsx]

## Sheet: Sheet1
TABLE S1 Modification site information of S-palmitoylated proteins in U. virens.
Protein Uniprot	Positions within proteins	Fasta headers	Localization prob	PEP	Score	Score for localization	Localization prob T	PEP T	Score T	Localization prob T1	PEP T1	Score T1	Localization prob T2	PEP T2	Score T2	Number of Carbamidomethyl (C)	Amino acid	Sequence window	Carbamidomethyl (C) Probabilities	Position in peptide	Charge	Mass error [ppm]	Intensity	Intensity T	Intensity T1	Intensity T2
A0A063BI91	103	tr|A0A063BI91|A0A063BI91_USTVR Aldo_ket_red domain-containing protein OS=Ustilaginoidea virens OX=1159556 GN=UV8b_8405 PE=4 SV=1;tr|A0A1B5L594|A0A1B5L594_USTVR Aldo_ket_red domain-containing protein OS=Ustilaginoidea virens OX=1159556 GN=UVI_02052960 PE=4	1	0.000412324	112.84	100.02	1	0.012798	68.735	1	0.000745194	112.84	1	0.000412324	100.02	1	C	DEMRSIDGIEERFKVCTDDWLPVKVFFGDDE	VC(1)TDDWLPVK	2	2	0.54941	314300000	61532000	125190000	115500000
A0A063BI94	112	tr|A0A063BI94|A0A063BI94_USTVR Chitin biosynthesis protein CHS5 OS=Ustilaginoidea virens OX=1159556 GN=UV8b_8398 PE=4 SV=1;tr|A0A1B5L484|A0A1B5L484_USTVR Uncharacterized protein OS=Ustilaginoidea virens OX=1159556 GN=UVI_02032890 PE=3 SV=1	1	6.23983e-62	179.17	97.271	1	1.30002e-16	111.77	1	1.12885e-31	151.56	1	6.23983e-62	179.17	1	C	VENNIPVVRPEWVDACEKNGRILGVTRFYLD	AVENNIPVVRPEWVDAC(1)EK	17	3	-0.037179	439730000	53866000	132240000	121170000
A0A063BI94	62	tr|A0A063BI94|A0A063BI94_USTVR Chitin biosynthesis protein CHS5 OS=Ustilaginoidea virens OX=1159556 GN=UV8b_8398 PE=4 SV=1;tr|A0A1B5L484|A0A1B5L484_USTVR Uncharacterized protein OS=Ustilaginoidea virens OX=1159556 GN=UVI_02032890 PE=3 SV=1	1	2.24235e-12	143.01	143.01	1	2.24235e-12	143.01	1	1.21838e-05	128.69	1	2.24235e-12	143.01	1	C	TITPGILPAAARETLCEAVERIGAKLADGVR	ETLC(1)EAVER	4	2	0.57772	206470000	85853000	52015000	68605000
A0A063BIB7	207	tr|A0A063BIB7|A0A063BIB7_USTVR Checkpoint kinase 2-like protein OS=Ustilaginoidea virens OX=1159556 GN=UV8b_8352 PE=3 SV=1	1	4.24503e-06	81.647	81.647							1	4.24503e-06	81.647	1	C	KGPASGGYLIGRHPECDIVVQDGVVSNRHCL	HPEC(1)DIVVQDGVVSNR	4	2	-0.014665	29084000	0	0	29084000
A0A063BIB7	157	tr|A0A063BIB7|A0A063BIB7_USTVR Checkpoint kinase 2-like protein OS=Ustilaginoidea virens OX=1159556 GN=UV8b_8352 PE=3 SV=1	1	2.60849e-06	88.338	88.338	1	3.7103e-05	80.245	1	2.81579e-06	87.713	1	2.60849e-06	88.338	1	C	PKYGDKPLVLKKRNACPLPDSVAAANGKKQA	NAC(1)PLPDSVAAANGK	3	2	0.32394	77653000	29292000	23811000	24550000
A0A1B5L8G0	160	tr|A0A1B5L8G0|A0A1B5L8G0_USTVR DNA-directed RNA polymerases I and III subunit RPAC1 OS=Ustilaginoidea virens OX=1159556 GN=UVI_02064220 PE=3 SV=1;tr|A0A063BIC1|A0A063BIC1_USTVR DNA-directed RNA polymerases I and III subunit RPAC1 OS=Ustilaginoidea virens O	1	6.70706e-24	111.83	111.83	1	6.70706e-24	111.83							1	C	GCFDWNTVRLELNVTCTVNPDAAPDEKDPLK	LELNVTC(1)TVNPDAAPDEKDPLK	7	3	0.76115	28663000	28663000	0	0
A0A063BID3	112	tr|A0A063BID3|A0A063BID3_USTVR Biotin protein ligase OS=Ustilaginoidea virens OX=1159556 GN=UV8b_8304 PE=4 SV=1;tr|A0A1B5L9Z3|A0A1B5L9Z3_USTVR BPL_N domain-containing protein OS=Ustilaginoidea virens OX=1159556 GN=UVI_02045740 PE=4 SV=1;tr|A0A063BP28|A0A06	1	4.72504e-18	156.62	66.962	1	1.58158e-05	131.11	1	4.72504e-18	156.62	1	0.0105983	66.962	1	C	GFGLLPRGADTDAEHCQKGAQVKHDRDTIIQ	GADTDAEHC(1)QK	9	2	0.97848	130530000	26302000	63216000	41013000
A0A1B5L3L1	854	tr|A0A1B5L3L1|A0A1B5L3L1_USTVR Uncharacterized protein OS=Ustilaginoidea virens OX=1159556 GN=UVI_02059750 PE=3 SV=1;tr|A0A063BID4|A0A063BID4_USTVR Nuclear pore complex subunit Nup133 OS=Ustilaginoidea virens OX=1159556 GN=UV8b_8269 PE=3 SV=1	1	0.000936971	69.864	68.515				1	0.000936971	69.864	1	0.00156981	68.515	1	C	LCDQWYKKHEQIRDGCKEPNLPDPAIIRKIF	DGC(1)KEPNLPDPAIIR	3	2	0.34024	13667000	0	0	0
A0A063BID6	132	tr|A0A063BID6|A0A063BID6_USTVR Putative WD40 domain-containing protein OS=Ustilaginoidea virens OX=1159556 GN=UV8b_8279 PE=4 SV=1	1	0	298.62	298.62	1	2.59493e-05	76.588	1	2.10776e-194	249.66	1	0	298.62	1	C	QRVVAVGNGKTTFGRCITADSGNSVGEISGH	C(1)ITADSGNSVGEISGHSK	1	2	1.4834	372610000	24615000	64177000	93073000
A0A063BID6	452	tr|A0A063BID6|A0A063BID6_USTVR Putative WD40 domain-containing protein OS=Ustilaginoidea virens OX=1159556 GN=UV8b_8279 PE=4 SV=1	1	0.000551053	116.3	116.3	1	0.000551053	116.3							1	C	DGKLLRDTKLDYAPTCIAARGPFVAVGADGS	LDYAPTC(1)IAAR	7	2	1.02	83691000	83691000	0	0
A0A063BID6	353	tr|A0A063BID6|A0A063BID6_USTVR Putative WD40 domain-containing protein OS=Ustilaginoidea virens OX=1159556 GN=UV8b_8279 PE=4 SV=1	1	0.000533956	72.29	62.005	1	0.000533956	72.29	1	0.00317179	54.199	1	0.00388729	62.005	1	C	RQGSCLWTGSFEGRVCHWDVEAGAARMVDGE	VC(1)HWDVEAGAAR	2	2	-0.1919	48236000	22778000	15365000	10092000
A0A1B5L3K4	520	tr|A0A1B5L3K4|A0A1B5L3K4_USTVR Neutral ceramidase OS=Ustilaginoidea virens OX=1159556 GN=UVI_02059900 PE=3 SV=1;tr|A0A063BID8|A0A063BID8_USTVR Neutral ceramidase OS=Ustilaginoidea virens OX=1159556 GN=UV8b_8289 PE=3 SV=1	1	0.000572271	119.17	119.17							1	0.000572271	119.17	1	C	FITWLLKPPTKAQIECQRPKSIVLDVGEVSR	AQIEC(1)QRPK	5	2	0.65559	8569800	0	0	8569800
A0A1B5L3K4	413	tr|A0A1B5L3K4|A0A1B5L3K4_USTVR Neutral ceramidase OS=Ustilaginoidea virens OX=1159556 GN=UVI_02059900 PE=3 SV=1;tr|A0A063BID8|A0A063BID8_USTVR Neutral ceramidase OS=Ustilaginoidea virens OX=1159556 GN=UV8b_8289 PE=3 SV=1	1	0.0239107	44.543	44.543	1	0.0239107	44.543							1	C	ARGPKFGRNDYGAASCLENARLQFQGARRIY	NDYGAASC(1)LENAR	8	2	1.3661	42005000	42005000	0	0
A0A063BID9	23	tr|A0A063BID9|A0A063BID9_USTVR 60S ribosomal protein L28 OS=Ustilaginoidea virens OX=1159556 GN=UV8b_8262 PE=3 SV=1	1	4.38796e-14	149.4	132.08	1	4.38645e-05	122.74	1	4.38796e-14	149.4	1	8.90718e-07	132.08	1	C	NLSSDLLWEIVRNNNCFLSKSSRNGGAQFSH	NNNC(1)FLSK	4	2	0.34457	1528900000	1206000000	132050000	190880000
A0A063BIE4	189	tr|A0A063BIE4|A0A063BIE4_USTVR Survival factor 1 OS=Ustilaginoidea virens OX=1159556 GN=UV8b_8237 PE=3 SV=1	1	1.68021e-101	210.64	60.49	1	8.88134e-70	194.3	1	1.68021e-101	210.64	1	3.92575e-101	205.72	1	C	LENPWGSIRHAFWPRCAAQGTITTPDGSIDF	C(1)AAQGTITTPDGSIDFK	1	2	-3.4673	247730000	33516000	81645000	83000000
A0A063BIE4	87	tr|A0A063BIE4|A0A063BIE4_USTVR Survival factor 1 OS=Ustilaginoidea virens OX=1159556 GN=UV8b_8237 PE=3 SV=1	1	0.00427468	126.28	126.28	1	0.00427468	126.28								C	LAQVIYSNVAGMRTTCQFNSKIFSKDASKPH	TTC(1)QFNSK	3	2	-0.58757	227250000	227250000	0	0
A0A1B5L4N4	136	tr|A0A1B5L4N4|A0A1B5L4N4_USTVR Delta-aminolevulinic acid dehydratase OS=Ustilaginoidea virens OX=1159556 GN=UVI_02041740 PE=3 SV=1;tr|A0A063BIE6|A0A063BIE6_USTVR Delta-aminolevulinic acid dehydratase OS=Ustilaginoidea virens OX=1159556 GN=UV8b_8219 PE=3 SV	1	0.000166765	80.758	80.758				1	0.00334943	63.212	1	0.000166765	80.758	1	C	RISDVAVAYARAGAHCVAPSDMNDGRIRAIK	AGAHC(1)VAPSDMNDGR	5	2	0.1072	12360000	0	0	0
A0A063BIE8	165	tr|A0A063BIE8|A0A063BIE8_USTVR Eukaryotic translation initiation factor 3 subunit F OS=Ustilaginoidea virens OX=1159556 GN=UV8b_8224 PE=3 SV=1	1	1.60036e-05	103.22	99.283	1	1.60036e-05	103.22	1	2.70166e-05	91.549	1	7.78067e-06	99.283	1	C	HMTISTEPGEDIQTRCYISAPVAVNAERAAE	C(1)YISAPVAVNAER	1	2	-1.6579	680520000	294170000	185610000	200740000
A0A1B5L687	896	tr|A0A1B5L687|A0A1B5L687_USTVR Uncharacterized protein OS=Ustilaginoidea virens OX=1159556 GN=UVI_02047190 PE=3 SV=1;tr|A0A063BJA9|A0A063BJA9_USTVR Beta-Ala-His dipeptidase OS=Ustilaginoidea virens OX=1159556 GN=UV8b_8193 PE=3 SV=1	1	2.67013e-19	156.92	156.92	1	1.61767e-06	96.331	1	2.67013e-19	156.92	1	2.67013e-19	156.92	1	C	RFLEKEFGAPAANFPCGRASDAAHLDNERMS	EFGAPAANFPC(1)GR	11	2	1.7191	70642000	17311000	25777000	27554000
A0A1B5L687	473	tr|A0A1B5L687|A0A1B5L687_USTVR Uncharacterized protein OS=Ustilaginoidea virens OX=1159556 GN=UVI_02047190 PE=3 SV=1;tr|A0A063BJA9|A0A063BJA9_USTVR Beta-Ala-His dipeptidase OS=Ustilaginoidea virens OX=1159556 GN=UV8b_8193 PE=3 SV=1	1	0.0019256	73.632	73.632				1	0.00275486	70.942	1	0.0019256	73.632	1	C	VSYKTISSRPEFAEDCRKGATFLGSLFKRLG	TISSRPEFAEDC(1)R	12	2	2.0337	45769000	0	19094000	26675000
A0A063BK30	93	tr|A0A063BK30|A0A063BK30_USTVR Eukaryotic translation initiation factor 3 subunit M OS=Ustilaginoidea virens OX=1159556 GN=UV8b_8353 PE=3 SV=1	1	0.000103937	99.442	77.355	1	0.000206961	92.491	1	0.000103937	99.442	1	0.000932854	77.355	1	C	LVLQSAESKKYLQTLCGNLAKVPVNSPVHGP	YLQTLC(1)GNLAK	6	2	0.58633	77546000	61046000	8998800	7501200
A0A063BK37	366	tr|A0A063BK37|A0A063BK37_USTVR NEDD8-activating enzyme E1 catalytic subunit OS=Ustilaginoidea virens OX=1159556 GN=UV8b_8342 PE=3 SV=1;tr|A0A1B5L8H8|A0A1B5L8H8_USTVR NEDD8-activating enzyme E1 catalytic subunit OS=Ustilaginoidea virens OX=1159556 GN=UVI_02	1	7.54812e-13	145.16	141.23	1	0.000199373	110.12	0.99952	0.00955684	62.107	1	7.54812e-13	145.16	1;2	C	DGIYTYTFKHERKEDCPVCGRQARPLPVNPS	KEDC(1)PVC(1)GR	4	2	-0.24968	131340000	55696000	28612000	47036000
A0A063BK37	369	tr|A0A063BK37|A0A063BK37_USTVR NEDD8-activating enzyme E1 catalytic subunit OS=Ustilaginoidea virens OX=1159556 GN=UV8b_8342 PE=3 SV=1;tr|A0A1B5L8H8|A0A1B5L8H8_USTVR NEDD8-activating enzyme E1 catalytic subunit OS=Ustilaginoidea virens OX=1159556 GN=UVI_02	1	5.02959e-10	141.23	141.23	1	0.000199373	110.12	0.999265	0.000501363	72.968	1	5.02959e-10	141.23	1;2	C	YTYTFKHERKEDCPVCGRQARPLPVNPSTTL	KEDC(1)PVC(1)GR	7	2	-0.24968	94081000	55696000	0	38386000
A0A063BK37	51	tr|A0A063BK37|A0A063BK37_USTVR NEDD8-activating enzyme E1 catalytic subunit OS=Ustilaginoidea virens OX=1159556 GN=UV8b_8342 PE=3 SV=1	1	0.00238947	68.069	54.471				1	0.00238947	68.069	1	0.00757998	54.471	1	C	AQFEKVKVLGAGGLGCEILKNLAMSKFKDIH	VLGAGGLGC(1)EILK	9	2	0.87833	17190000	0	5286000	6548900
A0A063BK52	201	tr|A0A063BK52|A0A063BK52_USTVR AP-1 complex subunit mu OS=Ustilaginoidea virens OX=1159556 GN=UV8b_8332 PE=3 SV=1	1	0.00140265	80.239	68.016	1	0.00140265	80.239	1	0.00707329	62.546	1	0.00528762	68.016	1	C	GNVLRSEILGAIKMKCYLSGMPELRLGLNDK	C(1)YLSGMPELR	1	2	-2.4558	30239000	8088400	12573000	9576900
A0A063BK52	241	tr|A0A063BK52|A0A063BK52_USTVR AP-1 complex subunit mu OS=Ustilaginoidea virens OX=1159556 GN=UV8b_8332 PE=3 SV=1	1	0.0215239	85.909	85.909	1	0.0359232	64.563	1	0.0279869	79.935	1	0.0215239	85.909	1	C	TRGKAIEMEDVKFHQCVRLSRFENDRTISFI	FHQC(1)VR	4	2	0.578	342550000	76764000	147010000	118770000
A0A063BKC3	200	tr|A0A063BKC3|A0A063BKC3_USTVR C3HC zinc finger domain-containing protein OS=Ustilaginoidea virens OX=1159556 GN=UV8b_8259 PE=4 SV=1	1	0.0149622	63.306	50.127	1	0.0171946	60.76	1	0.0149622	63.306	1	0.0381563	50.127	1	C	IVSSHLEDCLWRKRGCDDTLLRLSFSKATAT	GC(1)DDTLLR	2	2	-1.773	61956000	17606000	23334000	21016000
A0A063BKC3	97	tr|A0A063BKC3|A0A063BKC3_USTVR C3HC zinc finger domain-containing protein OS=Ustilaginoidea virens OX=1159556 GN=UV8b_8259 PE=4 SV=1;tr|A0A1B5L5J2|A0A1B5L5J2_USTVR C3HC-type domain-containing protein OS=Ustilaginoidea virens OX=1159556 GN=UVI_02047000 PE=4	1	0.00039289	90.827	90.827				1	0.00146035	77.379	1	0.00039289	90.827	1	C	TQSSSSSATDPPAKYCPGDRDQLLKRLATFQ	YC(1)PGDRDQLLK	2	2	0.87465	30261000	0	13789000	16472000
A0A063BKE0	112	tr|A0A063BKE0|A0A063BKE0_USTVR R3H domain-containing protein OS=Ustilaginoidea virens OX=1159556 GN=UV8b_8225 PE=4 SV=1	1	0.0188849	41.218	41.218							1	0.0188849	41.218	1	C	RSNLSKESGSDDSQKCDSSSELDTKPPSLDG	C(1)DSSSELDTKPPSLDGK	1	2	0.42766	8533200	0	0	8533200
A0A1B5L4M6	314	tr|A0A1B5L4M6|A0A1B5L4M6_USTVR Aldo_ket_red domain-containing protein OS=Ustilaginoidea virens OX=1159556 GN=UVI_02041840 PE=3 SV=1;tr|A0A063BKE6|A0A063BKE6_USTVR Putative voltage-gated K channel beta subunit OS=Ustilaginoidea virens OX=1159556 GN=UV8b_823	1	1.35131e-73	199.02	147.36	1	1.12776e-18	156.75	1	1.35131e-73	199.02	1	9.73123e-13	147.36	1	C	TAITGASKVEQVFENCRAVAAVDQLTPEVMD	VEQVFENC(1)R	8	2	1.6609	260640000	195910000	28487000	36235000
A0A063BKG8	270	tr|A0A063BKG8|A0A063BKG8_USTVR Sphingosine kinase OS=Ustilaginoidea virens OX=1159556 GN=UV8b_8160 PE=4 SV=1	0.98696	0.0235125	44.349	44.349	0.98696	0.0235125	44.349								C	EVGVLMRIFRRRCYPCDLAVKAEVVNKEDIR	RC(0.013)YPC(0.987)DLAVK	5	2	1.9224	7336100	7336100	0	0
A0A1B5L7D3	169	tr|A0A1B5L7D3|A0A1B5L7D3_USTVR Uncharacterized protein OS=Ustilaginoidea virens OX=1159556 GN=UVI_02039160 PE=4 SV=1;tr|A0A063BKH8|A0A063BKH8_USTVR VPS9 domain protein OS=Ustilaginoidea virens OX=1159556 GN=UV8b_8170 PE=3 SV=1	1	1.20817e-25	164.68	45.077	1	1.20817e-25	164.68	1	3.32861e-05	128.86	1	0.000276605	104.89	1	C	AQGDYERALEHLDTACKHNLDRLAVLENRAD	ALEHLDTAC(1)K	9	3	-0.23094	774170000	129360000	197450000	262420000
A0A063BKH9	329	tr|A0A063BKH9|A0A063BKH9_USTVR Putative mitochondrial inner membrane translocase subunit TIM44 OS=Ustilaginoidea virens OX=1159556 GN=UV8b_8166 PE=3 SV=1;tr|A0A1B5L9S2|A0A1B5L9S2_USTVR Tim44 domain-containing protein OS=Ustilaginoidea virens OX=1159556 GN=	1	3.48823e-05	80.69	80.69	1	3.48823e-05	80.69							1	C	ARILDPGEVPVFIITCRTQEVHVYRNAKSNE	ILDPGEVPVFIITC(1)R	14	2	0.59293	9808100	9808100	0	0
A0A063BKJ4	385	tr|A0A063BKJ4|A0A063BKJ4_USTVR Polynucleotide adenylyltransferase OS=Ustilaginoidea virens OX=1159556 GN=UV8b_8148 PE=3 SV=1	1	0.00398425	84.097	84.097				1	0.0181961	63.21	1	0.00398425	84.097	1	C	MIANLLAKRGMEKVVCISAAKVPIVKIWDPE	VVC(1)ISAAK	3	2	0.071717	8750400	0	0	8750400
A0A1B5L882	200	tr|A0A1B5L882|A0A1B5L882_USTVR Uncharacterized protein OS=Ustilaginoidea virens OX=1159556 GN=UVI_02029940 PE=4 SV=1;tr|A0A063BKL7|A0A063BKL7_USTVR Glycosyl transferase family 17 protein OS=Ustilaginoidea virens OX=1159556 GN=UV8b_8119 PE=4 SV=1	1	0.0146312	73.039	73.039	1	0.0146312	73.039							1	C	ADEVPRPSTLEILRACDIPVRVTLWSQFFYY	AC(1)DIPVR	2	2	0.36032	49857000	49857000	0	0
A0A1B5L882	55	tr|A0A1B5L882|A0A1B5L882_USTVR Uncharacterized protein OS=Ustilaginoidea virens OX=1159556 GN=UVI_02029940 PE=4 SV=1;tr|A0A063BKL7|A0A063BKL7_USTVR Glycosyl transferase family 17 protein OS=Ustilaginoidea virens OX=1159556 GN=UV8b_8119 PE=4 SV=1	1	8.48045e-15	138.24	138.24	1	8.48045e-15	138.24							1	C	RLFPSALETQDTVELCKKFEWSVYPESPKRG	LFPSALETQDTVELC(1)K	15	2	0.38605	11819000	11819000	0	0
A0A063BKM4	271	tr|A0A063BKM4|A0A063BKM4_USTVR Epimerase hydratase OS=Ustilaginoidea virens OX=1159556 GN=UV8b_8120 PE=4 SV=1	1	9.85764e-06	129.42	101.25	1	0.0229659	53.965	1	9.85764e-06	129.42	1	0.00100384	101.25	1	C	SLEEQAKVIKAGRSNCELDSTKLVNKLKEYG	SNC(1)ELDSTK	3	2	-0.18669	2032100000	483800000	729590000	818740000
A0A063BKM4	94	tr|A0A063BKM4|A0A063BKM4_USTVR Epimerase hydratase OS=Ustilaginoidea virens OX=1159556 GN=UV8b_8120 PE=4 SV=1	1	1.6181e-07	104.24	104.24	1	1.6181e-07	104.24							1	C	TVRSNVIGTLNLVDHCFRLGIHCTLFATGCI	SNVIGTLNLVDHC(1)FR	13	2	-0.15917	54887000	20644000	0	0
A0A063BKM4	63	tr|A0A063BKM4|A0A063BKM4_USTVR Epimerase hydratase OS=Ustilaginoidea virens OX=1159556 GN=UV8b_8120 PE=4 SV=1	1	1.84555e-22	103.21	103.21	1	0.00996265	64.654	1	1.94082e-10	85.808	1	1.84555e-22	103.21	1;2	C	ELQAVRPSRVLISAGCTGRPNVDWCEDHKAD	VLISAGC(1)TGRPNVDWC(1)EDHK	7	2	-0.69861	281050000	0	104940000	75824000
A0A063BKM4	72	tr|A0A063BKM4|A0A063BKM4_USTVR Epimerase hydratase OS=Ustilaginoidea virens OX=1159556 GN=UV8b_8120 PE=4 SV=1	1	1.84555e-22	103.21	103.21				1	2.58171e-07	73.783	1	1.84555e-22	103.21	1;2	C	VLISAGCTGRPNVDWCEDHKADTVRSNVIGT	VLISAGC(1)TGRPNVDWC(1)EDHK	16	2	-0.69861	87210000	0	26461000	13361000
A0A1B5KX46	48	tr|A0A1B5KX46|A0A1B5KX46_USTVR CENP-V/GFA domain-containing protein OS=Ustilaginoidea virens OX=1159556 GN=UVI_02050580 PE=3 SV=1;tr|A0A063BKN6|A0A063BKN6_USTVR DUF636 domain-containing protein OS=Ustilaginoidea virens OX=1159556 GN=UV8b_8068 PE=3 SV=1	1	0.0220351	43.858	43.858							1	0.0220351	43.858		C	NESSPPARTDQRIYRCNCTICQKTGFLHVRV	C(1)NC(1)TIC(1)QK	1	2	0.61429	6654100	0	0	6654100
A0A1B5KX46	50	tr|A0A1B5KX46|A0A1B5KX46_USTVR CENP-V/GFA domain-containing protein OS=Ustilaginoidea virens OX=1159556 GN=UVI_02050580 PE=3 SV=1;tr|A0A063BKN6|A0A063BKN6_USTVR DUF636 domain-containing protein OS=Ustilaginoidea virens OX=1159556 GN=UV8b_8068 PE=3 SV=1	1	0.0220351	43.858	43.858							1	0.0220351	43.858		C	SSPPARTDQRIYRCNCTICQKTGFLHVRVAD	C(1)NC(1)TIC(1)QK	3	2	0.61429	6654100	0	0	6654100
A0A1B5KX46	53	tr|A0A1B5KX46|A0A1B5KX46_USTVR CENP-V/GFA domain-containing protein OS=Ustilaginoidea virens OX=1159556 GN=UVI_02050580 PE=3 SV=1;tr|A0A063BKN6|A0A063BKN6_USTVR DUF636 domain-containing protein OS=Ustilaginoidea virens OX=1159556 GN=UV8b_8068 PE=3 SV=1	1	0.0220351	43.858	43.858							1	0.0220351	43.858		C	PARTDQRIYRCNCTICQKTGFLHVRVADRTD	C(1)NC(1)TIC(1)QK	6	2	0.61429	6654100	0	0	6654100
A0A1B5KX46	15	tr|A0A1B5KX46|A0A1B5KX46_USTVR CENP-V/GFA domain-containing protein OS=Ustilaginoidea virens OX=1159556 GN=UVI_02050580 PE=3 SV=1;tr|A0A063BKN6|A0A063BKN6_USTVR DUF636 domain-containing protein OS=Ustilaginoidea virens OX=1159556 GN=UV8b_8068 PE=3 SV=1	1	4.3987e-51	162.49	59.426	1	4.3987e-51	162.49				1	0.00236626	59.426	2	C	_MADEKPSRQPVTGSCHCRAVQYVAFLTLPP	QPVTGSC(1)HC(1)R	7	3	0.099618	45000000	45000000	0	0
A0A1B5KX46	17	tr|A0A1B5KX46|A0A1B5KX46_USTVR CENP-V/GFA domain-containing protein OS=Ustilaginoidea virens OX=1159556 GN=UVI_02050580 PE=3 SV=1;tr|A0A063BKN6|A0A063BKN6_USTVR DUF636 domain-containing protein OS=Ustilaginoidea virens OX=1159556 GN=UV8b_8068 PE=3 SV=1	1	4.3987e-51	162.49	59.426	1	4.3987e-51	162.49				1	0.00236626	59.426	2	C	ADEKPSRQPVTGSCHCRAVQYVAFLTLPPVH	QPVTGSC(1)HC(1)R	9	3	0.099618	45000000	45000000	0	0
A0A1B5KZP8	82	tr|A0A1B5KZP8|A0A1B5KZP8_USTVR Ubiquitin carboxyl-terminal hydrolase OS=Ustilaginoidea virens OX=1159556 GN=UVI_02050470 PE=3 SV=1;tr|A0A063BKP8|A0A063BKP8_USTVR Ubiquitin carboxyl-terminal hydrolase OS=Ustilaginoidea virens OX=1159556 GN=UV8b_8083 PE=3 SV	0.999834	2.55011e-15	145.14	145.14				0.999834	2.55011e-15	145.14	0.999431	5.62337e-07	119.45	1	C	EEDRYDMALAARCLDCNINLDITNSKLTPVV	CLDC(1)NINLDITNSK	4	2	0.47146	41742000	0	19513000	22228000
A0A1B5KZP8	458	tr|A0A1B5KZP8|A0A1B5KZP8_USTVR Ubiquitin carboxyl-terminal hydrolase OS=Ustilaginoidea virens OX=1159556 GN=UVI_02050470 PE=3 SV=1;tr|A0A063BKP8|A0A063BKP8_USTVR Ubiquitin carboxyl-terminal hydrolase OS=Ustilaginoidea virens OX=1159556 GN=UV8b_8083 PE=3 SV	1	5.85633e-24	137.28	110.67	1	5.85633e-24	110.67	1	1.34147e-07	137.28	1	0.000337425	119.68	1;3	C	SETPGVGYRPVSLKECLDIITAPEKVELTCS	EC(1)LDIITAPEKVELTC(1)SSC(1)GGK	2	3	-0.37553	166650000	12970000	74153000	79525000
A0A1B5KZP8	472	tr|A0A1B5KZP8|A0A1B5KZP8_USTVR Ubiquitin carboxyl-terminal hydrolase OS=Ustilaginoidea virens OX=1159556 GN=UVI_02050470 PE=3 SV=1;tr|A0A063BKP8|A0A063BKP8_USTVR Ubiquitin carboxyl-terminal hydrolase OS=Ustilaginoidea virens OX=1159556 GN=UV8b_8083 PE=3 SV	1	5.85633e-24	110.67	110.67	1	5.85633e-24	110.67							3	C	ECLDIITAPEKVELTCSSCGGKDGFSKQSLF	EC(1)LDIITAPEKVELTC(1)SSC(1)GGK	16	3	-0.37553	12970000	12970000	0	0
A0A1B5KZP8	475	tr|A0A1B5KZP8|A0A1B5KZP8_USTVR Ubiquitin carboxyl-terminal hydrolase OS=Ustilaginoidea virens OX=1159556 GN=UVI_02050470 PE=3 SV=1;tr|A0A063BKP8|A0A063BKP8_USTVR Ubiquitin carboxyl-terminal hydrolase OS=Ustilaginoidea virens OX=1159556 GN=UV8b_8083 PE=3 SV	1	5.85633e-24	110.67	110.67	1	5.85633e-24	110.67							3	C	DIITAPEKVELTCSSCGGKDGFSKQSLFKTF	EC(1)LDIITAPEKVELTC(1)SSC(1)GGK	19	3	-0.37553	12970000	12970000	0	0
A0A1B5KZP8	144	tr|A0A1B5KZP8|A0A1B5KZP8_USTVR Ubiquitin carboxyl-terminal hydrolase OS=Ustilaginoidea virens OX=1159556 GN=UVI_02050470 PE=3 SV=1;tr|A0A063BKP8|A0A063BKP8_USTVR Ubiquitin carboxyl-terminal hydrolase OS=Ustilaginoidea virens OX=1159556 GN=UV8b_8083 PE=3 SV	1	0.000287637	64.565	54.524	1	0.000287637	64.565	1	0.00852817	41.554	1	0.00151396	54.524	2	C	QQHESREIEQGQLGHCSMCDLRENLWLCLEC	EIEQGQLGHC(1)SMC(1)DLR	10	2	-0.88859	12834000	12834000	0	0
A0A1B5KZP8	147	tr|A0A1B5KZP8|A0A1B5KZP8_USTVR Ubiquitin carboxyl-terminal hydrolase OS=Ustilaginoidea virens OX=1159556 GN=UVI_02050470 PE=3 SV=1;tr|A0A063BKP8|A0A063BKP8_USTVR Ubiquitin carboxyl-terminal hydrolase OS=Ustilaginoidea virens OX=1159556 GN=UV8b_8083 PE=3 SV	1	1.77577e-19	143.98	54.524	1	0.000287637	64.565	1	8.70955e-05	72.496	1	1.77577e-19	143.98	1;2	C	ESREIEQGQLGHCSMCDLRENLWLCLECGNL	EIEQGQLGHC(1)SMC(1)DLR	13	2	-0.88859	76090000	12834000	13751000	18510000
A0A063BKP9	470	tr|A0A063BKP9|A0A063BKP9_USTVR AIF-like mitochondrial oxidoreductase (Nfrl) OS=Ustilaginoidea virens OX=1159556 GN=UV8b_8074 PE=4 SV=1;tr|A0A1B5KX41|A0A1B5KX41_USTVR Rieske domain-containing protein OS=Ustilaginoidea virens OX=1159556 GN=UVI_02050550 PE=4	1	1.58717e-23	105.31	105.31	1	9.35845e-09	75.574	1	5.73108e-11	75.383	1	1.58717e-23	105.31	1	C	FVPIFWSALGAQMRYCGNVSTGWDDVIVDGD	YC(1)GNVSTGWDDVIVDGDPAEAK	2	2	-3.5946	31128000	13225000	0	17903000
A0A063BKQ2	337	tr|A0A063BKQ2|A0A063BKQ2_USTVR ATP-dependent RNA helicase dbp3 OS=Ustilaginoidea virens OX=1159556 GN=UV8b_8079 PE=3 SV=1	1	1.37399e-10	104.41	49.298				1	1.37399e-10	104.41	1	6.70746e-05	69.805	1	C	RLKDFMSDGTVDLGGCRFAVLDEADRMLDKG	LKDFMSDGTVDLGGC(1)R	15	2	1.0632	26463000	0	7574200	9033100
A0A063BKQ2	109	tr|A0A063BKQ2|A0A063BKQ2_USTVR ATP-dependent RNA helicase dbp3 OS=Ustilaginoidea virens OX=1159556 GN=UV8b_8079 PE=3 SV=1;tr|A0A063BR47|A0A063BR47_USTVR Uncharacterized protein OS=Ustilaginoidea virens OX=1159556 GN=UV8b_8077 PE=4 SV=1	1	5.51334e-92	201.08	135.24				1	5.51334e-92	201.08	1	3.41708e-21	135.24	1	C	KKLREAEESLETSNTCDDAPQQDKAPEKKRR	EAEESLETSNTC(1)DDAPQQDK	12	2	1.6557	48946000	0	27649000	21297000
A0A063BKQ8	37	tr|A0A063BKQ8|A0A063BKQ8_USTVR Pescadillo homolog OS=Ustilaginoidea virens OX=1159556 GN=NOP7 PE=3 SV=1	1	0.0015103	122.17	109.94				1	0.0015103	122.17	1	0.0075437	109.94	1	C	ALRKLQISLPDFRQLCIWKGIYPREPRSRKK	QLC(1)IWK	3	2	-1.8788	22460000	0	11121000	11339000
A0A1B5L853	416	tr|A0A1B5L853|A0A1B5L853_USTVR Isoleucyl-tRNA synthetase OS=Ustilaginoidea virens OX=1159556 GN=UVI_02030540 PE=3 SV=1;tr|A0A063BKR8|A0A063BKR8_USTVR Isoleucyl-tRNA synthetase OS=Ustilaginoidea virens OX=1159556 GN=UV8b_8025 PE=3 SV=1	1	0.00243014	67.93	45.764				1	0.00243014	67.93	1	0.0210661	45.764	1	C	VGRIKEISLKALSNVCFVPESGRSRLESFVK	ALSNVC(1)FVPESGR	6	2	1.3066	46374000	0	22497000	23878000
A0A1B5L853	918	tr|A0A1B5L853|A0A1B5L853_USTVR Isoleucyl-tRNA synthetase OS=Ustilaginoidea virens OX=1159556 GN=UVI_02030540 PE=3 SV=1;tr|A0A063BKR8|A0A063BKR8_USTVR Isoleucyl-tRNA synthetase OS=Ustilaginoidea virens OX=1159556 GN=UV8b_8025 PE=3 SV=1	1	1.3821e-13	150.35	150.35				1	4.61878e-08	137.05	1	1.3821e-13	150.35	1	C	CTRCWRYLAEQPDGLCGRCEDAVGDVATAG_	YLAEQPDGLC(1)GR	10	2	-0.83374	44819000	0	17739000	27081000
A0A063BKS2	325	tr|A0A063BKS2|A0A063BKS2_USTVR TruB family pseudouridylate synthase containing protein OS=Ustilaginoidea virens OX=1159556 GN=UV8b_8030 PE=3 SV=1;tr|A0A1B5L7S9|A0A1B5L7S9_USTVR TruB_N domain-containing protein OS=Ustilaginoidea virens OX=1159556 GN=UVI_020	1	0.000331004	42.661	42.661	1	0.000331004	40.428				1	0.00101935	42.661	1	C	DANTPPPWSDEGPPACKIRLTVSSGYYVRSF	GSNLVPPTPDANTPPPWSDEGPPAC(1)K	25	3	-2.3338	5931400	5931400	0	0
A0A063BKS2	104	tr|A0A063BKS2|A0A063BKS2_USTVR TruB family pseudouridylate synthase containing protein OS=Ustilaginoidea virens OX=1159556 GN=UV8b_8030 PE=3 SV=1;tr|A0A1B5L7S9|A0A1B5L7S9_USTVR TruB_N domain-containing protein OS=Ustilaginoidea virens OX=1159556 GN=UVI_020	1	0.0228317	64.297	64.297				1	0.0228317	64.297					C	LGIGTGTKLLSQFLDCTKTYETAVVFGVSTD	LLSQFLDC(1)TK	8	2	-0.20412	4027200	0	4027200	0
A0A063BKS2	341	tr|A0A063BKS2|A0A063BKS2_USTVR TruB family pseudouridylate synthase containing protein OS=Ustilaginoidea virens OX=1159556 GN=UV8b_8030 PE=3 SV=1;tr|A0A1B5L7S9|A0A1B5L7S9_USTVR TruB_N domain-containing protein OS=Ustilaginoidea virens OX=1159556 GN=UVI_020	1	0.00675259	52.278	43.635				1	0.00675259	52.278	1	0.0131896	43.635	1	C	KIRLTVSSGYYVRSFCHDLGARLGSAAIMAE	SFC(1)HDLGAR	3	3	-0.39629	16722000	0	6365200	10357000
A0A063BKS5	350	tr|A0A063BKS5|A0A063BKS5_USTVR Sec2p domain-containing protein OS=Ustilaginoidea virens OX=1159556 GN=UV8b_8031 PE=4 SV=1	1	0.0151091	58.426	58.426				1	0.0151091	58.426				1	C	LTNKAAQAVVSRWADCEAQLRAPRSQPPSTP	WADC(1)EAQLR	4	2	-1.7962	10979000	0	10979000	0
A0A063BKU5	3	tr|A0A063BKU5|A0A063BKU5_USTVR Protein transport protein SEC22 OS=Ustilaginoidea virens OX=1159556 GN=UV8b_8012 PE=3 SV=1	1	1.41086e-05	58.83	58.83				1	1.41086e-05	58.83				1	C	_____________MLCASVDDPAPAAAAASA	LC(1)ASVDDPAPAAAAASASLSETK	2	2	0.10676	9491300	0	9491300	0
A0A063BKV5	97	tr|A0A063BKV5|A0A063BKV5_USTVR NTF2 and RRM domain-containing protein OS=Ustilaginoidea virens OX=1159556 GN=UV8b_7972 PE=4 SV=1;tr|A0A1B5KXH4|A0A1B5KXH4_USTVR NTF2 domain-containing protein OS=Ustilaginoidea virens OX=1159556 GN=UVI_02005230 PE=4 SV=1	1	7.45067e-20	154.35	154.35	1	1.68618e-05	124.08	1	1.07999e-05	127.12	1	7.45067e-20	154.35	1	C	RQAIQERIKALDFQDCKVRVSNVDSQATFDN	ALDFQDC(1)K	7	2	-0.010517	968930000	250240000	363020000	355670000
A0A063BKV5	432	tr|A0A063BKV5|A0A063BKV5_USTVR NTF2 and RRM domain-containing protein OS=Ustilaginoidea virens OX=1159556 GN=UV8b_7972 PE=4 SV=1;tr|A0A1B5KXH4|A0A1B5KXH4_USTVR NTF2 domain-containing protein OS=Ustilaginoidea virens OX=1159556 GN=UVI_02005230 PE=4 SV=1	1	0.00308403	95.909	95.909	1	0.00336371	90.37	1	0.00318086	93.992	1	0.00308403	95.909	1	C	AHGELVYFDINRQKNCAFVEFKTVEGYQATV	NC(1)AFVEFK	2	2	0.62855	359000000	135950000	113510000	109540000
A0A1B5KV09	675	tr|A0A1B5KV09|A0A1B5KV09_USTVR PUM-HD domain-containing protein OS=Ustilaginoidea virens OX=1159556 GN=UVI_02005180 PE=4 SV=1;tr|A0A063BKV7|A0A063BKV7_USTVR Pumilio domain-containing protein OS=Ustilaginoidea virens OX=1159556 GN=UV8b_7976 PE=4 SV=1	1	0.00356881	55.353	55.353				1	0.037584	44.704	1	0.00356881	55.353	1	C	LTLSKHKFASNVVEKCLEHATAEQRTNIREL	C(1)LEHATAEQR	1	3	0.65759	22375000	0	12277000	0
A0A063BKW7	184	tr|A0A063BKW7|A0A063BKW7_USTVR Putative C2H2 finger domain protein OS=Ustilaginoidea virens OX=1159556 GN=UV8b_7991 PE=4 SV=1	1	0.0101227	83.614	83.614				1	0.0181019	67.169	1	0.0101227	83.614	1	C	EVRCDKCGKSYKHSSCLTKHLWEHTPEWSLT	HSSC(1)LTK	4	2	0.651	57782000	0	28386000	29396000
A0A063BKY3	650	tr|A0A063BKY3|A0A063BKY3_USTVR GTPase activating protein (BUD2/CLA2) OS=Ustilaginoidea virens OX=1159556 GN=UV8b_7933 PE=4 SV=1	1	0.00455862	60.691	48.44				1	0.00455862	60.691	1	0.0148366	48.44	1	C	GVRVTEAKVKAQPSGCDFQPVEKSSRAEQDA	AQPSGC(1)DFQPVEK	6	2	-2.7347	53205000	0	27267000	25938000
A0A063BKY3	950	tr|A0A063BKY3|A0A063BKY3_USTVR GTPase activating protein (BUD2/CLA2) OS=Ustilaginoidea virens OX=1159556 GN=UV8b_7933 PE=4 SV=1	1	6.75231e-12	125.61	119.25	1	6.75231e-12	125.61	1	4.97857e-10	95.631	1	6.88566e-11	119.25	1	C	VLQAKIAEINELNPECEVDTSRLAHATSADL	IAEINELNPEC(1)EVDTSR	11	2	-1.0001	56192000	13294000	20869000	22029000
A0A063BKY3	272	tr|A0A063BKY3|A0A063BKY3_USTVR GTPase activating protein (BUD2/CLA2) OS=Ustilaginoidea virens OX=1159556 GN=UV8b_7933 PE=4 SV=1	1	0.00020251	73.834	71.085							1	0.00020251	73.834	1	C	VGPSATANRLQEPSTCSTSSRPKDKRPSKRL	LQEPSTC(1)STSSRPK	7	2	-0.11553	46533000	0	0	28940000
A0A063BKY3	1100	tr|A0A063BKY3|A0A063BKY3_USTVR GTPase activating protein (BUD2/CLA2) OS=Ustilaginoidea virens OX=1159556 GN=UV8b_7933 PE=4 SV=1	1	0.00013636	84.658	84.658				1	0.0229542	59.198	1	0.00013636	84.658	1	C	LTAQRPVFRNYIDQVCGVPAERGGVKSAPAA	NYIDQVC(1)GVPAER	7	2	-2.0025	42610000	0	23532000	19078000
A0A063BKY3	723	tr|A0A063BKY3|A0A063BKY3_USTVR GTPase activating protein (BUD2/CLA2) OS=Ustilaginoidea virens OX=1159556 GN=UV8b_7933 PE=4 SV=1	1	3.89416e-12	128.54	76.868				1	3.89416e-12	128.54	1	1.83694e-05	76.868	1	C	VQEVSIVLKRTTDGHCDAVSPTSDSARAGGG	TTDGHC(1)DAVSPTSDSAR	6	2	-0.0086576	47622000	0	11294000	14439000
A0A063BKZ3	66	tr|A0A063BKZ3|A0A063BKZ3_USTVR 60S ribosomal protein L20 OS=Ustilaginoidea virens OX=1159556 GN=UV8b_7943 PE=4 SV=1;tr|A0A1B5KTU2|A0A1B5KTU2_USTVR Uncharacterized protein OS=Ustilaginoidea virens OX=1159556 GN=UVI_02034380 PE=4 SV=1	1	0.00482118	73.885	73.885	1	0.00482118	73.885							1	C	DPIEWSVGRLARKFDCSDVFVKMVAPASPEH	KFDC(1)SDVFVK	4	2	-0.080121	4434800	4434800	0	0
A0A063BKZ4	71	tr|A0A063BKZ4|A0A063BKZ4_USTVR Threonine dehydratase catabolic OS=Ustilaginoidea virens OX=1159556 GN=UV8b_7954 PE=4 SV=1	1	0.00736586	110.54	110.54							1	0.00736586	110.54	1	C	EGRQPARPTLRLWFKCENLQRAGAFKVRGAF	C(1)ENLQR	1	2	0.46083	27975000	0	0	27975000
A0A1B5L8S9	35	tr|A0A1B5L8S9|A0A1B5L8S9_USTVR Uncharacterized protein OS=Ustilaginoidea virens OX=1159556 GN=UVI_02056480 PE=3 SV=1;tr|A0A063BL13|A0A063BL13_USTVR 40S ribosomal protein S17 OS=Ustilaginoidea virens OX=1159556 GN=UV8b_7910 PE=3 SV=1	1	2.07192e-72	198.25	56.087	1	1.26217e-11	142.83	1	4.66948e-59	188.87	1	2.07192e-72	198.25	1	C	YYPKLTLDFETNKRICDEIAIIASKRLRNKI	RIC(1)DEIAIIASK	3	2	3.7896	3208100000	573620000	876390000	1077400000
A0A1B5KXU4	35	tr|A0A1B5KXU4|A0A1B5KXU4_USTVR Dynein light chain OS=Ustilaginoidea virens OX=1159556 GN=UVI_02056910 PE=3 SV=1;tr|A0A063BL19|A0A063BL19_USTVR Dynein light chain OS=Ustilaginoidea virens OX=1159556 GN=UV8b_7866 PE=3 SV=1	1	0.000173595	80.706	69.01				1	0.000173595	80.706	1	0.000985262	69.01	1	C	LRGKQFDERKGPNWHCIVGRNFGSFVTHETK	KGPNWHC(1)IVGR	7	3	-0.65922	33549000	0	15781000	17768000
A0A063BL38	351	tr|A0A063BL38|A0A063BL38_USTVR 26S proteasome non-ATPase regulatory subunit 12 OS=Ustilaginoidea virens OX=1159556 GN=UV8b_7891 PE=3 SV=1	1	4.01882e-29	109.03	109.03	1	4.01882e-29	109.03							1	C	LMRWPAIAKEFGPRLCGTDVFDAQAGHSSQG	LC(1)GTDVFDAQAGHSSQGEAHQR	2	3	2.1646	18897000	18897000	0	0
A0A063BL38	266	tr|A0A063BL38|A0A063BL38_USTVR 26S proteasome non-ATPase regulatory subunit 12 OS=Ustilaginoidea virens OX=1159556 GN=UV8b_7891 PE=3 SV=1	1	0.0107864	97.64	97.64	1	0.0331864	67.285	1	0.0107864	97.64				1	C	QQITLAKHDGKYLDACKFYRQVLDTEAVEQD	YLDAC(1)K	5	2	-0.26061	183830000	76432000	107400000	0
A0A1B5KZC8	28	tr|A0A1B5KZC8|A0A1B5KZC8_USTVR Ribonuclease P OS=Ustilaginoidea virens OX=1159556 GN=UVI_02056660 PE=4 SV=1;tr|A0A063BL42|A0A063BL42_USTVR Ribonuclease P OS=Ustilaginoidea virens OX=1159556 GN=UV8b_7896 PE=4 SV=1	1	0.01056	63.306	63.306	1	0.01056	63.306							1	C	QHREPIKKLAPIPQGCKIQKRPLMRPQLSAS	LAPIPQGC(1)K	8	2	-1.5128	11057000	11057000	0	0
A0A063BL45	743	tr|A0A063BL45|A0A063BL45_USTVR Glycine cleavage system P protein OS=Ustilaginoidea virens OX=1159556 GN=UV8b_7901 PE=3 SV=1	1	9.61001e-26	154.28	154.28				1	3.9056e-19	142.83	1	9.61001e-26	154.28	1	C	PASAAMAGMRVVPVKCDTTTGNLDLADLEAK	C(1)DTTTGNLDLADLEAK	1	2	-0.15063	461400000	0	227670000	233730000
A0A063BL45	717	tr|A0A063BL45|A0A063BL45_USTVR Glycine cleavage system P protein OS=Ustilaginoidea virens OX=1159556 GN=UV8b_7901 PE=3 SV=1	1	1.93796e-27	131.65	53.008				1	6.68958e-18	92.95	1	1.93796e-27	131.65	1	C	IRKFHEQQPGPKRDICLIPVSAHGTNPASAA	DIC(1)LIPVSAHGTNPASAAMAGMR	3	2	-0.56276	23451000	0	11312000	12139000
A0A063BL45	631	tr|A0A063BL45|A0A063BL45_USTVR Glycine cleavage system P protein OS=Ustilaginoidea virens OX=1159556 GN=UV8b_7901 PE=3 SV=1	1	0.00249941	42.813	42.813	1	0.00249941	42.813							1	C	SKDLSLVHSMIPLGSCTMKLNGTTQMELIGH	DLSLVHSMIPLGSC(1)TMK	14	3	-1.4179	3626700	3626700	0	0
A0A063BL45	1066	tr|A0A063BL45|A0A063BL45_USTVR Glycine cleavage system P protein OS=Ustilaginoidea virens OX=1159556 GN=UV8b_7901 PE=3 SV=1	1	6.7622e-05	50.843	50.843	1	6.7622e-05	50.843							2	C	TVTRVDDTYGDTNLFCTCPPVEDTTQS____	VDDTYGDTNLFC(1)TC(1)PPVEDTTQS	12	2	-1.763	9445200	9445200	0	0
A0A063BL45	1068	tr|A0A063BL45|A0A063BL45_USTVR Glycine cleavage system P protein OS=Ustilaginoidea virens OX=1159556 GN=UV8b_7901 PE=3 SV=1	1	6.7622e-05	50.843	50.843	1	6.7622e-05	50.843							2	C	TRVDDTYGDTNLFCTCPPVEDTTQS______	VDDTYGDTNLFC(1)TC(1)PPVEDTTQS	14	2	-1.763	9445200	9445200	0	0
A0A063C552	258	tr|A0A1B5KWY3|A0A1B5KWY3_USTVR Uncharacterized protein OS=Ustilaginoidea virens OX=1159556 GN=UVI_02056990 PE=4 SV=1;tr|A0A063BL50|A0A063BL50_USTVR Uncharacterized protein OS=Ustilaginoidea virens OX=1159556 GN=UV8b_7825 PE=4 SV=1;tr|A0A1B5KTZ5|A0A1B5KTZ5_	1	0.0114103	95.9	68.485	1	0.0275079	80.377	1	0.0114103	95.9	1	0.0221759	85.306	1	C	FADRHGNTVALGERDCSVQRRHQKVLEESPA;LADQYGNNISLFGRDCSVQRRHQKIIEEAPV;LGDNHGNIVHLYERDCSVQRRHQKVVEIAPA	DC(1)SVQRR	2	2	1.3857	229900000	78497000	63468000	59189000
A0A1B5KWY3	157	tr|A0A1B5KWY3|A0A1B5KWY3_USTVR Uncharacterized protein OS=Ustilaginoidea virens OX=1159556 GN=UVI_02056990 PE=4 SV=1;tr|A0A063BL50|A0A063BL50_USTVR Uncharacterized protein OS=Ustilaginoidea virens OX=1159556 GN=UV8b_7825 PE=4 SV=1	1	1.10214e-48	165.64	40.492	1	1.34312e-05	53.496	1	1.10214e-48	165.64	1	2.17264e-23	109.99	1	C	DKARSKDIMTAANVPCVPGYHGPEQGERELL	SKDIMTAANVPC(1)VPGYHGPEQGER	12	3	0.14706	200710000	18994000	42518000	25777000
A0A1B5KWY3	669	tr|A0A1B5KWY3|A0A1B5KWY3_USTVR Uncharacterized protein OS=Ustilaginoidea virens OX=1159556 GN=UVI_02056990 PE=4 SV=1;tr|A0A063BL50|A0A063BL50_USTVR Uncharacterized protein OS=Ustilaginoidea virens OX=1159556 GN=UV8b_7825 PE=4 SV=1	1	1.71383e-19	157.95	48.698	1	1.35429e-08	137.98	1	4.39954e-19	155.06	1	1.71383e-19	157.95	1	C	LGLKEAAASVAAPMPCKVLKNEVAEGQEVKK	EAAASVAAPMPC(1)K	12	2	-2.0306	653100000	155430000	245900000	251770000
A0A063BL52	242	tr|A0A063BL52|A0A063BL52_USTVR 37S ribosomal protein Rsm22 OS=Ustilaginoidea virens OX=1159556 GN=UV8b_7895 PE=4 SV=1	1	2.76431e-05	94.804	94.804				1	0.00667604	61.161	1	2.76431e-05	94.804	1	C	EMDTVFRYHPDGDGSCEPKRGQATRSTGPQM	YHPDGDGSC(1)EPK	9	2	-0.28809	28685000	0	16509000	12175000
A0A063BL61	107	tr|A0A063BL61|A0A063BL61_USTVR Putative nuclear pore protein NUP57 OS=Ustilaginoidea virens OX=1159556 GN=UV8b_7900 PE=4 SV=1	1	0.00422975	66.299	65.156	1	0.00422975	66.299	1	0.0266159	49.96	1	0.00452915	65.156	1	C	QIKLVTEKWDAANPNCVFKHYFYNKVDEAHI	WDAANPNC(1)VFK	8	2	-0.0060127	103930000	28570000	40670000	34687000
A0A063BL63	232	tr|A0A063BL63|A0A063BL63_USTVR HAD-superfamily subfamily cecr5 OS=Ustilaginoidea virens OX=1159556 GN=UV8b_7905 PE=4 SV=1	1	0.00569238	60.717	60.717	1	0.00569238	60.717							1	C	PLPSGKSASAVQDAYCKEVPSDALKIDKILV	SASAVQDAYC(1)K	10	2	3.6936	39225000	39225000	0	0
A0A063BL73	536	tr|A0A063BL73|A0A063BL73_USTVR Histidine biosynthesis trifunctional protein OS=Ustilaginoidea virens OX=1159556 GN=UV8b_7850 PE=3 SV=1	1	3.1747e-268	270.21	92.575	1	3.53886e-69	191.48	1	1.78839e-239	265.13	1	3.1747e-268	270.21	1	C	KEDKPLEVETMPGVVCGRFSRPIERVGLYVP	EDKPLEVETMPGVVC(1)GR	15	3	0.75609	735440000	72402000	138060000	167450000
A0A063BL73	818	tr|A0A063BL73|A0A063BL73_USTVR Histidine biosynthesis trifunctional protein OS=Ustilaginoidea virens OX=1159556 GN=UV8b_7850 PE=3 SV=1	1	1.89292e-08	136.53	136.53	1	1.89292e-08	136.53							1	C	QYSGVNLSSFMKHITCSNLTAEGLRNVGPAV	HITC(1)SNLTAEGLR	4	2	1.8305	41315000	41315000	0	0
A0A063BL73	338	tr|A0A063BL73|A0A063BL73_USTVR Histidine biosynthesis trifunctional protein OS=Ustilaginoidea virens OX=1159556 GN=UV8b_7850 PE=3 SV=1	1	8.49065e-13	148.56	141.93	1	1.607e-05	97.472	1	8.49065e-13	148.56	1	3.47431e-12	141.93	1	C	EKLLRAKIMEEAEELCDAKTPQEAAFEAADL	IMEEAEELC(1)DAK	9	2	-0.085385	711970000	25353000	20536000	33331000
A0A063BL73	266	tr|A0A063BL73|A0A063BL73_USTVR Histidine biosynthesis trifunctional protein OS=Ustilaginoidea virens OX=1159556 GN=UV8b_7850 PE=3 SV=1	1	5.6114e-12	147.2	144.77	1	5.6114e-12	147.2	1	3.20439e-05	129.63	1	9.50554e-12	144.77	1	C	ATSGDTQELVRVALDCDNDTLKFVVKQKGRF	VALDC(1)DNDTLK	5	2	1.1236	266640000	60566000	78719000	84662000
A0A1B5KWS1	165	tr|A0A1B5KWS1|A0A1B5KWS1_USTVR Lysyl-tRNA synthetase OS=Ustilaginoidea virens OX=1159556 GN=UVI_02057130 PE=3 SV=1;tr|A0A063BL75|A0A063BL75_USTVR Lysyl-tRNA synthetase OS=Ustilaginoidea virens OX=1159556 GN=UV8b_7844 PE=3 SV=1	1	1.44235e-32	120.66	120.66	1	0.000141163	48.286	1	3.63304e-32	107.13	1	1.44235e-32	120.66	1	C	EPTLEATQLPELVSPCMEQVPEKLTDAKTRM	AGEPTLEATQLPELVSPC(1)MEQVPEK	18	2	0.2711	53520000	8684100	0	24831000
A0A063BL79	513	tr|A0A063BL79|A0A063BL79_USTVR Flavin-binding monooxygenase OS=Ustilaginoidea virens OX=1159556 GN=UV8b_7793 PE=4 SV=1;tr|A0A1B5L349|A0A1B5L349_USTVR Uncharacterized protein OS=Ustilaginoidea virens OX=1159556 GN=UVI_02051980 PE=4 SV=1	1	0.000268072	105.2	105.2				1	0.00068783	93.556	1	0.000268072	105.2	1	C	AMLIVRLLTAMRDQHCAAVVPRLPAGEDLPE	DQHC(1)AAVVPR	4	2	0.11106	23879000	0	11791000	12087000
A0A063BL79	393	tr|A0A063BL79|A0A063BL79_USTVR Flavin-binding monooxygenase OS=Ustilaginoidea virens OX=1159556 GN=UV8b_7793 PE=4 SV=1;tr|A0A1B5L349|A0A1B5L349_USTVR Uncharacterized protein OS=Ustilaginoidea virens OX=1159556 GN=UVI_02051980 PE=4 SV=1	1	0.00305049	63.816	60.717	1	0.00352341	59.153	1	0.00305049	63.816	0.998643	0.0252864	54.608	1;2	C	DPHFKPRYNPWEQRLCVCPDGDFYKALHTGR	LC(1)VC(1)PDGDFYK	2	2	0.58207	38623000	14363000	24261000	0
A0A063BL79	395	tr|A0A063BL79|A0A063BL79_USTVR Flavin-binding monooxygenase OS=Ustilaginoidea virens OX=1159556 GN=UV8b_7793 PE=4 SV=1;tr|A0A1B5L349|A0A1B5L349_USTVR Uncharacterized protein OS=Ustilaginoidea virens OX=1159556 GN=UVI_02051980 PE=4 SV=1	1	0.00305049	60.717	60.717	1	0.00352341	59.153	1	0.00305049	60.717				1;2	C	HFKPRYNPWEQRLCVCPDGDFYKALHTGRAD	LC(1)VC(1)PDGDFYK	4	2	0.58207	38623000	14363000	24261000	0
A0A063BL79	120	tr|A0A063BL79|A0A063BL79_USTVR Flavin-binding monooxygenase OS=Ustilaginoidea virens OX=1159556 GN=UV8b_7793 PE=4 SV=1;tr|A0A1B5L349|A0A1B5L349_USTVR Uncharacterized protein OS=Ustilaginoidea virens OX=1159556 GN=UVI_02051980 PE=4 SV=1	1	0.00225587	107.49	107.49	1	0.00225587	107.49							1	C	NAAYRIQSAFPSYRYCVLEARDTLGGTWDFF	YC(1)VLEAR	2	2	-0.96661	32253000	32253000	0	0
A0A063BL83	373	tr|A0A063BL83|A0A063BL83_USTVR Inosine-5'-monophosphate dehydrogenase OS=Ustilaginoidea virens OX=1159556 GN=UV8b_7854 PE=3 SV=1	1	6.38985e-17	118.61	48.704	1	3.05526e-16	118.61	1	1.01032e-16	117.2	1	6.38985e-17	105.39	1	C	AVYSVSSFAARFGVPCIADGGVQNVGHIVKG	FGVPC(1)IADGGVQNVGHIVK	5	2	-1.7939	430290000	23477000	28083000	45763000
A0A063BL83	496	tr|A0A063BL83|A0A063BL83_USTVR Inosine-5'-monophosphate dehydrogenase OS=Ustilaginoidea virens OX=1159556 GN=UV8b_7854 PE=3 SV=1	1	2.52426e-12	142.04	75.571	1	0.00603229	77.732	1	2.52426e-12	142.04	1	5.97954e-06	131.62	1	C	FVPYLAAGLKHSMQDCGMKSLAELHEGAASG	HSMQDC(1)GMK	6	2	-1.1744	623080000	13805000	46851000	42099000
A0A063BL83	258	tr|A0A063BL83|A0A063BL83_USTVR Inosine-5'-monophosphate dehydrogenase OS=Ustilaginoidea virens OX=1159556 GN=UV8b_7854 PE=3 SV=1	1	0.00241388	64.55	64.55	1	0.00241388	64.55							1	C	HFPLASKLPDSKQLLCAAAIGTRPEDKLRLK	QLLC(1)AAAIGTRPEDK	4	2	0.71254	23576000	23576000	0	0
A0A063BL83	138	tr|A0A063BL83|A0A063BL83_USTVR Inosine-5'-monophosphate dehydrogenase OS=Ustilaginoidea virens OX=1159556 GN=UV8b_7854 PE=3 SV=1	1	2.74654e-21	99.451	99.451	1	2.74654e-21	99.451							1	C	KRYENGFIMDPVVIDCNTTVGEAKALKEKWG	YENGFIMDPVVIDC(1)NTTVGEAK	14	2	-0.61024	7062500	7062500	0	0
A0A063BL85	60	tr|A0A063BL85|A0A063BL85_USTVR Uncharacterized protein OS=Ustilaginoidea virens OX=1159556 GN=UV8b_7798 PE=4 SV=1	1	3.63569e-136	218.28	153.23	1	3.63569e-136	218.28	1	3.14976e-29	140.81	1	4.94623e-40	153.23	3	C	GFGSALYFEEKRAGSCGIGQIACHTGCIPIS	AGSC(1)GIGQIAC(1)HTGC(1)IPISGR	4	2	-0.33985	387560000	160010000	68406000	53906000
A0A063BL85	67	tr|A0A063BL85|A0A063BL85_USTVR Uncharacterized protein OS=Ustilaginoidea virens OX=1159556 GN=UV8b_7798 PE=4 SV=1	1	3.63569e-136	218.28	153.23	1	3.63569e-136	218.28	1	3.14976e-29	140.81	1	4.94623e-40	153.23	3	C	FEEKRAGSCGIGQIACHTGCIPISGRCCATS	AGSC(1)GIGQIAC(1)HTGC(1)IPISGR	11	2	-0.33985	387560000	160010000	68406000	53906000
A0A063BL85	71	tr|A0A063BL85|A0A063BL85_USTVR Uncharacterized protein OS=Ustilaginoidea virens OX=1159556 GN=UV8b_7798 PE=4 SV=1	1	3.63569e-136	218.28	153.23	1	3.63569e-136	218.28	1	3.14976e-29	140.81	1	4.94623e-40	153.23	3	C	RAGSCGIGQIACHTGCIPISGRCCATSGWCT	AGSC(1)GIGQIAC(1)HTGC(1)IPISGR	15	2	-0.33985	387560000	160010000	68406000	53906000
A0A063BL85	199	tr|A0A063BL85|A0A063BL85_USTVR Uncharacterized protein OS=Ustilaginoidea virens OX=1159556 GN=UV8b_7798 PE=4 SV=1	1	0.00234976	47.915	47.915	1	0.00234976	47.915							3	C	GCMPKGAVCCHNGKYCDAGEICLLPQLTCRS	YC(1)DAGEIC(1)LLPQLTC(1)R	2	2	2.8029	9559000	9559000	0	0
A0A063BL85	205	tr|A0A063BL85|A0A063BL85_USTVR Uncharacterized protein OS=Ustilaginoidea virens OX=1159556 GN=UV8b_7798 PE=4 SV=1	1	0.00234976	47.915	47.915	1	0.00234976	47.915							3	C	AVCCHNGKYCDAGEICLLPQLTCRSRGTGGG	YC(1)DAGEIC(1)LLPQLTC(1)R	8	2	2.8029	9559000	9559000	0	0
A0A063BL85	212	tr|A0A063BL85|A0A063BL85_USTVR Uncharacterized protein OS=Ustilaginoidea virens OX=1159556 GN=UV8b_7798 PE=4 SV=1	1	0.00234976	47.915	47.915	1	0.00234976	47.915							3	C	KYCDAGEICLLPQLTCRSRGTGGGDGGGRAS	YC(1)DAGEIC(1)LLPQLTC(1)R	15	2	2.8029	9559000	9559000	0	0
A0A063BL99	216	tr|A0A063BL99|A0A063BL99_USTVR Oxidoreductase, short-chain dehydrogenase/reductase family OS=Ustilaginoidea virens OX=1159556 GN=UV8b_7818 PE=4 SV=1	1	1.8139e-08	130.01	67.153	1	1.8139e-08	130.01	1	7.22237e-08	99.522	1	0.0010636	67.153	1	C	LAVELGPRGITVNSICPGFFPSKMSNGLLEM	GITVNSIC(1)PGFFPSK	8	2	-3.8823	33615000	23226000	6062900	4325500
A0A063BLA4	173	tr|A0A063BLA4|A0A063BLA4_USTVR Nitroreductase family protein OS=Ustilaginoidea virens OX=1159556 GN=UV8b_7807 PE=4 SV=1	1	1.02703e-05	131.41	131.41	1	0.000727188	115.7	1	0.000562466	95.502	1	1.02703e-05	131.41	1	C	HLNAIPAVEAAIKEFCGVPDDYKLKAHMNYG	EFC(1)GVPDDYK	3	2	-0.31523	1763300000	577920000	593670000	591710000
A0A063BLB1	410	tr|A0A063BLB1|A0A063BLB1_USTVR Putative importin OS=Ustilaginoidea virens OX=1159556 GN=UV8b_7822 PE=4 SV=1;tr|A0A063BNH6|A0A063BNH6_USTVR Uncharacterized protein OS=Ustilaginoidea virens OX=1159556 GN=UV8b_6852 PE=4 SV=1	1	0.000671747	79.489	79.489	1	0.000671747	79.489							1	C	DDGDENPDEKWTLRKCSAAALDVFAKDFRNP	C(1)SAAALDVFAK	1	2	-3.4694	13738000	13738000	0	0
A0A063BLB1	168	tr|A0A063BLB1|A0A063BLB1_USTVR Putative importin OS=Ustilaginoidea virens OX=1159556 GN=UV8b_7822 PE=4 SV=1	1	0.0042413	100.74	100.74				1	0.00574089	96.51	1	0.0042413	100.74	1	C	LNEGQEGAMSALVKICEDSPRLFLREVNGQR	IC(1)EDSPR	2	2	1.8616	706100000	0	353670000	352430000
A0A063BLB1	16	tr|A0A063BLB1|A0A063BLB1_USTVR Putative importin OS=Ustilaginoidea virens OX=1159556 GN=UV8b_7822 PE=4 SV=1	1	0.00896646	86.121	86.121	1	0.0161025	69.234	1	0.0206866	64.776	1	0.00896646	86.121	1	C	MSWQPSQDSVRQLAACLRDSLSGFDKNAQKN	QLAAC(1)LR	5	2	0.81187	188190000	56005000	66925000	65261000
A0A063BLB8	460	tr|A0A063BLB8|A0A063BLB8_USTVR Putative eukaryotic translation initiation factor EIF-2B subunit 3 OS=Ustilaginoidea virens OX=1159556 GN=UV8b_7769 PE=4 SV=1	1	2.39828e-07	133.86	133.86				1	6.60637e-05	126.52	1	2.39828e-07	133.86	1	C	VEEKTAIKESVVGANCQIKEGAKLSQCLLMD	ESVVGANC(1)QIK	8	2	0.36945	428310000	0	201030000	227280000
A0A063BLB8	107	tr|A0A063BLB8|A0A063BLB8_USTVR Putative eukaryotic translation initiation factor EIF-2B subunit 3 OS=Ustilaginoidea virens OX=1159556 GN=UV8b_7769 PE=4 SV=1	1	0.00227746	100.19	100.19	1	0.00710045	74.127	1	0.00457384	80.229	1	0.00227746	100.19	1	C	SPKDLDFNTGTAKILCLAEVRDLVKLDFVVL	ILC(1)LAEVR	3	2	0.37198	28825000	13925000	6514900	8384900
A0A1B5KYN0	821	tr|A0A1B5KYN0|A0A1B5KYN0_USTVR E3 ubiquitin-protein ligase PEP5 OS=Ustilaginoidea virens OX=1159556 GN=UVI_02045250 PE=3 SV=1;tr|A0A063BLC3|A0A063BLC3_USTVR Putative PEP5 protein OS=Ustilaginoidea virens OX=1159556 GN=UV8b_7768 PE=3 SV=1	0.992061	1.28657e-44	126.63	119.47				0.992061	5.183e-43	119.47	0.978153	1.28657e-44	126.63	1	C	GGGGGGEGEEGEDVECPQCAGGNELIRKMRE	GGGGGGEGEEGEDVEC(0.992)PQC(0.008)AGGNELIR	16	2	-0.20482	29252000	0	15320000	13933000
A0A1B5KYN0	824	tr|A0A1B5KYN0|A0A1B5KYN0_USTVR E3 ubiquitin-protein ligase PEP5 OS=Ustilaginoidea virens OX=1159556 GN=UVI_02045250 PE=3 SV=1;tr|A0A063BLC3|A0A063BLC3_USTVR Putative PEP5 protein OS=Ustilaginoidea virens OX=1159556 GN=UV8b_7768 PE=3 SV=1	0.994778	2.6066e-60	151.44	151.44				0.994778	2.6066e-60	151.44				1	C	GGGEGEEGEDVECPQCAGGNELIRKMREEQK	GGGGGGEGEEGEDVEC(0.005)PQC(0.995)AGGNELIR	19	2	-0.11934	9576400	0	9576400	0
A0A1B5KYN0	431	tr|A0A1B5KYN0|A0A1B5KYN0_USTVR E3 ubiquitin-protein ligase PEP5 OS=Ustilaginoidea virens OX=1159556 GN=UVI_02045250 PE=3 SV=1;tr|A0A063BLC3|A0A063BLC3_USTVR Putative PEP5 protein OS=Ustilaginoidea virens OX=1159556 GN=UV8b_7768 PE=3 SV=1	1	4.89929e-05	93.098	76.17	1	0.000563289	79.986	1	4.89929e-05	93.098	1	0.00112251	76.17	1	C	ALDYIWRQDPEVAYPCMQKYARVLIENCPEE	QDPEVAYPC(1)MQK	9	2	-2.5683	44300000	8588300	18500000	17211000
A0A063BLD5	104	tr|A0A063BLD5|A0A063BLD5_USTVR Lactoylglutathione lyase OS=Ustilaginoidea virens OX=1159556 GN=UV8b_7788 PE=3 SV=1	1	3.52602e-32	156.17	85.864				1	1.28424e-16	116.78	1	3.52602e-32	156.17	1;2	C	VNTGNAEPHRGFGHTCISVDNIQAACQRLED	GFGHTC(1)ISVDNIQAAC(1)QR	6	2	-0.3295	105960000	0	38211000	43590000
A0A063BLD5	114	tr|A0A063BLD5|A0A063BLD5_USTVR Lactoylglutathione lyase OS=Ustilaginoidea virens OX=1159556 GN=UV8b_7788 PE=3 SV=1	1	1.70688e-50	172.99	85.864				1	1.72971e-17	125.54	1	1.70688e-50	172.99	1;2	C	GFGHTCISVDNIQAACQRLEDAGYKFQKKLT	GFGHTC(1)ISVDNIQAAC(1)QR	16	2	-0.3295	64179000	0	9985500	28986000
A0A063BLE7	386	tr|A0A063BLE7|A0A063BLE7_USTVR 4-methyl-5-beta-hydroxyethylthiazole kinase OS=Ustilaginoidea virens OX=1159556 GN=UV8b_7723 PE=3 SV=1	1	8.17716e-07	84.718	84.718	1	8.17716e-07	84.718							1	C	PQRANLVRCLARQRSCVVVMTGPTDLISDGR	SC(1)VVVMTGPTDLISDGR	2	2	-0.26439	14191000	14191000	0	0
A0A1B5L4G2	343	tr|A0A1B5L4G2|A0A1B5L4G2_USTVR Uncharacterized protein OS=Ustilaginoidea virens OX=1159556 GN=UVI_02046800 PE=4 SV=1;tr|A0A063BLF6|A0A063BLF6_USTVR SNF2-family ATP dependent chromatin remodeling factor snf21 OS=Ustilaginoidea virens OX=1159556 GN=UV8b_7734	1	0.0167833	90.543	90.543				1	0.0167833	90.543				1	C	ENREKKKHVDFLRGICHHRAEIQDVANSQRT	GIC(1)HHR	3	2	-2.0448	7610600	0	7610600	0
A0A1B5L4G2	1288	tr|A0A1B5L4G2|A0A1B5L4G2_USTVR Uncharacterized protein OS=Ustilaginoidea virens OX=1159556 GN=UVI_02046800 PE=4 SV=1;tr|A0A063BLF6|A0A063BLF6_USTVR SNF2-family ATP dependent chromatin remodeling factor snf21 OS=Ustilaginoidea virens OX=1159556 GN=UV8b_7734	1	4.39086e-05	74.987	74.987	1	4.39086e-05	74.987							1	C	SLDGMRKDFDLMIRNCQTYNEDGSILYQDAK	NC(1)QTYNEDGSILYQDAK	2	2	0.23028	13698000	13698000	0	0
A0A063BLG0	266	tr|A0A063BLG0|A0A063BLG0_USTVR Uracil-5-carboxylate decarboxylase OS=Ustilaginoidea virens OX=1159556 GN=UV8b_7739 PE=3 SV=1	1	1.63677e-06	79.022	79.022	1	0.000653964	55.186				1	1.63677e-06	79.022	1	C	HSGGTLPFLAGRIESCVLHDGQLVGQGRVGS	IESC(1)VLHDGQLVGQGR	4	3	1.5477	18887000	9020500	0	9866500
A0A1B5L5I9	125	tr|A0A1B5L5I9|A0A1B5L5I9_USTVR Uncharacterized protein OS=Ustilaginoidea virens OX=1159556 GN=UVI_02046890 PE=3 SV=1;tr|A0A063BLG3|A0A063BLG3_USTVR ATP-dependent RNA helicase DBP8 OS=Ustilaginoidea virens OX=1159556 GN=UV8b_7743 PE=3 SV=1	1	0.00185437	74.376	53.965	1	0.00185437	74.376	1	0.0109083	63.076	1	0.0227135	53.965	1	C	GRLADHIRTSGEDTICGLRRVRFVVLDEADR	TSGEDTIC(1)GLR	8	2	-1.6759	18035000	18035000	0	0
A0A063BLG4	379	tr|A0A063BLG4|A0A063BLG4_USTVR Protein kinase domain-containing protein OS=Ustilaginoidea virens OX=1159556 GN=UV8b_7744 PE=4 SV=1	1	1.21884e-05	101.39	71.159	1	1.21884e-05	101.39	1	0.00147283	72.34	1	0.00469914	71.159	1	C	KPSNILLCRNGAVKLCDFGVSGDFGTKGEAN	LC(1)DFGVSGDFGTK	2	2	-1.7107	24918000	13778000	11140000	0
A0A1B5L8D5	100	tr|A0A1B5L8D5|A0A1B5L8D5_USTVR Uncharacterized protein OS=Ustilaginoidea virens OX=1159556 GN=UVI_02063340 PE=4 SV=1;tr|A0A063BLL4|A0A063BLL4_USTVR Putative GPI anchored protein OS=Ustilaginoidea virens OX=1159556 GN=UV8b_7693 PE=4 SV=1	1	2.43836e-33	89.982	89.982	1	2.43836e-33	89.982							1	C	QQIFPIVQQSGIGDFCEPQVTVPSKYAGKKG	AESGWQQIFPIVQQSGIGDFC(1)EPQVTVPSK	21	2	-1.0017	59703000	48728000	0	0
A0A1B5L8D5	38	tr|A0A1B5L8D5|A0A1B5L8D5_USTVR Uncharacterized protein OS=Ustilaginoidea virens OX=1159556 GN=UVI_02063340 PE=4 SV=1;tr|A0A063BLL4|A0A063BLL4_USTVR Putative GPI anchored protein OS=Ustilaginoidea virens OX=1159556 GN=UV8b_7693 PE=4 SV=1	1	6.38406e-70	176.09	109.28	1	5.94177e-69	174.87	1	2.44141e-50	152.23	1	6.38406e-70	176.09	1	C	PESIGFDDDKEDTAPCGGFTPDFSKKLVDFH	YPESIGFDDDKEDTAPC(1)GGFTPDFSKK	17	3	0.076197	483690000	132380000	109530000	106820000
A0A063BLL7	109	tr|A0A063BLL7|A0A063BLL7_USTVR Coiled-coil domain-containing protein OS=Ustilaginoidea virens OX=1159556 GN=UV8b_7698 PE=3 SV=1	1	1.55302e-15	147.71	48.177	1	1.55302e-15	147.71							1	C	WANLKKDGSMDVGQVCFKDPRQVRRVLVPAR	DGSMDVGQVC(1)FKDPR	10	3	-1.1952	79600000	27225000	0	0
A0A063BLM1	196	tr|A0A063BLM1|A0A063BLM1_USTVR Phosphoribosylaminoimidazole carboxylase OS=Ustilaginoidea virens OX=1159556 GN=UV8b_7630 PE=3 SV=1;tr|A0A1B5LAF0|A0A1B5LAF0_USTVR AIR carboxylase OS=Ustilaginoidea virens OX=1159556 GN=UVI_02008250 PE=3 SV=1	1	3.57535e-21	151.1	151.1	1	3.57535e-21	151.1							1	C	RADLDRAVDEFGNLSCYAEKWVPFELELAAM	AVDEFGNLSC(1)YAEK	10	2	-0.72229	50266000	50266000	0	0
A0A063BLM1	255	tr|A0A063BLM1|A0A063BLM1_USTVR Phosphoribosylaminoimidazole carboxylase OS=Ustilaginoidea virens OX=1159556 GN=UV8b_7630 PE=3 SV=1;tr|A0A1B5LAF0|A0A1B5LAF0_USTVR AIR carboxylase OS=Ustilaginoidea virens OX=1159556 GN=UVI_02008250 PE=3 SV=1	1	0.00128813	105.2	92.467				1	0.00128813	105.2	1	0.00325784	92.467	1	C	CSKVFMPPRGVPEHVCREAQRVAVSVVEKLW	GVPEHVC(1)R	7	2	-1.413	122490000	0	66441000	56046000
A0A063BLM1	240	tr|A0A063BLM1|A0A063BLM1_USTVR Phosphoribosylaminoimidazole carboxylase OS=Ustilaginoidea virens OX=1159556 GN=UV8b_7630 PE=3 SV=1;tr|A0A1B5LAF0|A0A1B5LAF0_USTVR AIR carboxylase OS=Ustilaginoidea virens OX=1159556 GN=UVI_02008250 PE=3 SV=1	1	2.08756e-20	136.99	105.9	1	1.52468e-16	107.57	1	5.00639e-16	103.85	1	2.08756e-20	136.99	1	C	VIPFPVVETVHEDNICSKVFMPPRGVPEHVC	VIPFPVVETVHEDNIC(1)SK	16	3	0.40081	221470000	27864000	64515000	58003000
A0A063BLM2	329	tr|A0A063BLM2|A0A063BLM2_USTVR HET-s domain protein OS=Ustilaginoidea virens OX=1159556 GN=UV8b_7699 PE=4 SV=1	1	3.55132e-05	84.687	84.687	1	0.00164127	73.9	1	3.55132e-05	84.687				1	C	QHSLYSMPTLRDLLTCQEEPPLEAKFRMAYN	DLLTC(1)QEEPPLEAK	5	2	-2.1383	18490000	0	18490000	0
A0A063BLM6	31	tr|A0A063BLM6|A0A063BLM6_USTVR Elongator complex protein 3 OS=Ustilaginoidea virens OX=1159556 GN=UV8b_7640 PE=3 SV=1	0.5	4.45991e-11	109.22	82.543	0.5	4.45991e-11	109.22	0.5	1.38835e-06	79.492	0.5	8.31776e-07	82.543	1	C	KKGADMAPESERFLRCCADVASALIEDHEAV	C(0.5)C(0.5)ADVASALIEDHEAVK	1	2	1.1157	82594000	5494400	34276000	31918000
A0A063BLM6	32	tr|A0A063BLM6|A0A063BLM6_USTVR Elongator complex protein 3 OS=Ustilaginoidea virens OX=1159556 GN=UV8b_7640 PE=3 SV=1	0.5	4.45991e-11	109.22	82.543	0.5	4.45991e-11	109.22	0.5	1.38835e-06	79.492	0.5	8.31776e-07	82.543	1	C	KGADMAPESERFLRCCADVASALIEDHEAVK	C(0.5)C(0.5)ADVASALIEDHEAVK	2	2	1.1157	82594000	5494400	34276000	31918000
A0A063BLM8	569	tr|A0A063BLM8|A0A063BLM8_USTVR Uncharacterized protein OS=Ustilaginoidea virens OX=1159556 GN=UV8b_7631 PE=3 SV=1	1	0.000720025	78.655	78.655				1	0.00172081	70.1	1	0.000720025	78.655	1	C	ANILKDTMARVENHHCSLRLLAPRASSAGGQ	VENHHC(1)SLR	6	3	-0.28279	44817000	0	20154000	24662000
A0A063BLN1	217	tr|A0A063BLN1|A0A063BLN1_USTVR Brefeldin A resistance protein OS=Ustilaginoidea virens OX=1159556 GN=UV8b_7645 PE=3 SV=1	1	0.0111008	96.337	96.337	1	0.0256003	82.141				1	0.0111008	96.337	1	C	LGRPGSGCSTFLKAFCNQRSGFVSVDGDVTY	AFC(1)NQR	3	2	0.51947	38540000	17760000	0	20780000
A0A063BLN2	158	tr|A0A063BLN2|A0A063BLN2_USTVR Succinate--CoA ligase [ADP-forming] subunit alpha, mitochondrial OS=Ustilaginoidea virens OX=1159556 GN=UV8b_7641 PE=3 SV=1	1	1.21166e-55	179.31	155.26	1	3.79701e-44	173.28	1	1.21166e-55	179.31	1	2.23809e-26	157.38	1;2	C	SMLKSQSKTRLVGPNCPGIIAPGQCKIGIMP	LVGPNC(1)PGIIAPGQC(1)K	6	2	0.16614	6372200000	943800000	2565800000	2777500000
A0A063BLN2	167	tr|A0A063BLN2|A0A063BLN2_USTVR Succinate--CoA ligase [ADP-forming] subunit alpha, mitochondrial OS=Ustilaginoidea virens OX=1159556 GN=UV8b_7641 PE=3 SV=1	1	1.21166e-55	179.31	155.26	1	6.49485e-11	120.36	1	1.21166e-55	179.31	1	4.23231e-26	155.26	1;2	C	RLVGPNCPGIIAPGQCKIGIMPGFIHKRGRI	LVGPNC(1)PGIIAPGQC(1)K	15	2	0.16614	2672800000	397910000	1107600000	1129300000
A0A063BLN8	572	tr|A0A063BLN8|A0A063BLN8_USTVR Heat shock protein 90 OS=Ustilaginoidea virens OX=1159556 GN=UV8b_7660 PE=3 SV=1	1	1.6217e-46	183.9	182.13	1	2.67715e-26	166.17	1	1.6217e-46	183.9	1	2.53161e-46	182.13	1	C	KVEKVVVSHKLGLSPCAIRTGQFGWSANMER	LGLSPC(1)AIR	6	2	-0.040148	18170000000	4488600000	6618100000	7059800000
A0A063BLN9	588	tr|A0A063BLN9|A0A063BLN9_USTVR ATP-binding cassette sub-family F member 2 OS=Ustilaginoidea virens OX=1159556 GN=UV8b_7651 PE=4 SV=1	1	2.0222e-99	198.87	198.87	1	2.0222e-99	198.87							1	C	HDFRLLDKIAKQILVCENQTIQPWDGSIGEY	QILVC(1)ENQTIQPWDGSIGEYK	5	2	0.66329	68049000	68049000	0	0
A0A063BLN9	121	tr|A0A063BLN9|A0A063BLN9_USTVR ATP-binding cassette sub-family F member 2 OS=Ustilaginoidea virens OX=1159556 GN=UV8b_7651 PE=4 SV=1	1	2.79689e-18	157.91	157.91	1	0.000483673	111.39	1	7.89363e-18	154.49	1	2.79689e-18	157.91	1	C	ELSFGRRYGLLGENGCGKSTLLKAIAAREFP	YGLLGENGC(1)GK	9	2	-0.79711	533780000	190610000	150390000	144720000
A0A063BLP6	237	tr|A0A063BLP6|A0A063BLP6_USTVR Phosphotransferase enzyme family protein OS=Ustilaginoidea virens OX=1159556 GN=UV8b_7675 PE=4 SV=1	1	1.47961e-35	130.6	130.6	1	1.47961e-35	130.6							2	C	EYAALARDAASEWSPCLCEPVVGAASVAELA	DAASEWSPC(1)LC(1)EPVVGAASVAELAAR	9	3	-2.1476	44705000	44705000	0	0
A0A063BLP6	239	tr|A0A063BLP6|A0A063BLP6_USTVR Phosphotransferase enzyme family protein OS=Ustilaginoidea virens OX=1159556 GN=UV8b_7675 PE=4 SV=1	1	1.47961e-35	130.6	130.6	1	1.47961e-35	130.6							2	C	AALARDAASEWSPCLCEPVVGAASVAELAAR	DAASEWSPC(1)LC(1)EPVVGAASVAELAAR	11	3	-2.1476	44705000	44705000	0	0
A0A063BLP6	26	tr|A0A063BLP6|A0A063BLP6_USTVR Phosphotransferase enzyme family protein OS=Ustilaginoidea virens OX=1159556 GN=UV8b_7675 PE=4 SV=1	1	0.00193407	69.979	69.979	1	0.00193407	69.979							1	C	VARDLLSRINLDLLECVPLQKLWAGYGYVCA	INLDLLEC(1)VPLQK	8	2	0.78864	3011900	3011900	0	0
A0A063BLP6	309	tr|A0A063BLP6|A0A063BLP6_USTVR Phosphotransferase enzyme family protein OS=Ustilaginoidea virens OX=1159556 GN=UV8b_7675 PE=4 SV=1	1	1.90079e-12	92.307	81.317	1	1.90079e-12	92.307	1	6.7617e-09	81.317				1	C	VGLGLGVCDLAKLLTCSVPADMLHGDDLPRR	LLTC(1)SVPADMLHGDDLPR	4	3	0.085288	22159000	13930000	8228700	0
A0A1B5LAG7	23	tr|A0A1B5LAG7|A0A1B5LAG7_USTVR 40S ribosomal protein S26 OS=Ustilaginoidea virens OX=1159556 GN=UVI_02008540 PE=3 SV=1;tr|A0A063BLQ1|A0A063BLQ1_USTVR 40S ribosomal protein S26 OS=Ustilaginoidea virens OX=1159556 GN=UV8b_7671 PE=3 SV=1	1	1.01069e-59	192.64	62.705	1	0.000231587	113.62	1	1.01069e-59	192.64	1	1.01069e-59	192.64	1;3	C	NGRNKKGRGHTKPIRCSNCSRCTPKDKAIKR	C(1)SNC(1)SRC(1)TPK	1	3	-0.10745	1078000000	22598000	360840000	320850000
A0A1B5LAG7	26	tr|A0A1B5LAG7|A0A1B5LAG7_USTVR 40S ribosomal protein S26 OS=Ustilaginoidea virens OX=1159556 GN=UVI_02008540 PE=3 SV=1;tr|A0A063BLQ1|A0A063BLQ1_USTVR 40S ribosomal protein S26 OS=Ustilaginoidea virens OX=1159556 GN=UV8b_7671 PE=3 SV=1	1	1.01069e-59	192.64	62.705	1	0.000231587	113.62	1	1.01069e-59	192.64	1	1.01069e-59	192.64	1;3	C	NKKGRGHTKPIRCSNCSRCTPKDKAIKRFTI	C(1)SNC(1)SRC(1)TPK	4	3	-0.10745	782790000	22598000	207050000	179460000
A0A1B5LAG7	29	tr|A0A1B5LAG7|A0A1B5LAG7_USTVR 40S ribosomal protein S26 OS=Ustilaginoidea virens OX=1159556 GN=UVI_02008540 PE=3 SV=1;tr|A0A063BLQ1|A0A063BLQ1_USTVR 40S ribosomal protein S26 OS=Ustilaginoidea virens OX=1159556 GN=UV8b_7671 PE=3 SV=1	1	1.01069e-59	192.64	62.705	1	0.000231587	113.62	1	1.01069e-59	192.64	1	1.01069e-59	192.64	3	C	GRGHTKPIRCSNCSRCTPKDKAIKRFTIRNM	C(1)SNC(1)SRC(1)TPK	7	3	-0.10745	773580000	22598000	207050000	170260000
A0A063BLQ4	511	tr|A0A063BLQ4|A0A063BLQ4_USTVR Asparaginyl-tRNA synthetase OS=Ustilaginoidea virens OX=1159556 GN=UV8b_7676 PE=4 SV=1	1	3.50158e-26	161.17	150.51	1	3.50158e-26	161.17	1	2.80899e-12	143.61	1	1.75926e-18	153.97	1	C	GGSMRIDDYDELLAACKREGLDPEPYYWYLD	IDDYDELLAAC(1)KR	11	3	0.066708	604890000	155030000	152950000	207800000
A0A063BLQ4	486	tr|A0A063BLQ4|A0A063BLQ4_USTVR Asparaginyl-tRNA synthetase OS=Ustilaginoidea virens OX=1159556 GN=UV8b_7676 PE=4 SV=1	1	7.66927e-100	202.82	65.954	1	7.66927e-100	202.82	1	1.273e-58	174.83	1	2.87667e-99	196.18	1	C	MKKDPEDGRVTESVDCLMPGVGEIVGGSMRI	VTESVDC(1)LMPGVGEIVGGSMR	7	3	-0.92401	1761900000	39886000	77699000	65579000
A0A1B5KSV0	184	tr|A0A1B5KSV0|A0A1B5KSV0_USTVR Uncharacterized protein OS=Ustilaginoidea virens OX=1159556 GN=UVI_02003680 PE=3 SV=1;tr|A0A063BLQ6|A0A063BLQ6_USTVR Nucleolar essential protein 1 OS=Ustilaginoidea virens OX=1159556 GN=UV8b_7578 PE=3 SV=1	1	1.94876e-64	191.04	188.96	1	2.09021e-07	114.74	1	1.94876e-64	191.04	1	2.74495e-64	188.96	1	C	LRVIQNPITDHLPANCRKVTLSFDAPLVRVR	VIQNPITDHLPANC(1)R	14	2	0.73308	332310000	60716000	82906000	80272000
A0A1B5KSL2	54	tr|A0A1B5KSL2|A0A1B5KSL2_USTVR Uncharacterized protein OS=Ustilaginoidea virens OX=1159556 GN=UVI_02004030 PE=4 SV=1;tr|A0A063BLS4|A0A063BLS4_USTVR Uncharacterized protein OS=Ustilaginoidea virens OX=1159556 GN=UV8b_7612 PE=4 SV=1	1	8.94891e-22	103.39	103.39							1	8.94891e-22	103.39	1	C	SARISSPEPLDDRIDCASNLATEPGEDEEEE	IDC(1)ASNLATEPGEDEEEETLPR	3	2	0.18166	15892000	0	0	15892000
A0A1B5KSL2	188	tr|A0A1B5KSL2|A0A1B5KSL2_USTVR Uncharacterized protein OS=Ustilaginoidea virens OX=1159556 GN=UVI_02004030 PE=4 SV=1;tr|A0A063BLS4|A0A063BLS4_USTVR Uncharacterized protein OS=Ustilaginoidea virens OX=1159556 GN=UV8b_7612 PE=4 SV=1	1	0.00184235	99.139	54.416				1	0.00184235	99.139	1	0.0347006	54.416	1	C	DDGFLAMARRKAPAPCVSRTPETPNLANLTQ	KAPAPC(1)VSR	6	2	-0.7076	95451000	0	52520000	42931000
A0A1B5L7N7	437	tr|A0A1B5L7N7|A0A1B5L7N7_USTVR Uncharacterized protein OS=Ustilaginoidea virens OX=1159556 GN=UVI_02062550 PE=4 SV=1;tr|A0A063BLT5|A0A063BLT5_USTVR Putative RNA binding protein (Arp) OS=Ustilaginoidea virens OX=1159556 GN=UV8b_7553 PE=4 SV=1	1	0.00134257	62.694	62.694	1	0.0109834	41.876	1	0.00716995	45.764	1	0.00134257	62.694	1;2;3	C	CGNEVCGYHNFAKNVCCLRCGASRAGAAVVA	NVC(1)C(1)LRC(1)GASR	3	3	0.19079	286390000	55014000	81119000	111950000
A0A1B5L7N7	438	tr|A0A1B5L7N7|A0A1B5L7N7_USTVR Uncharacterized protein OS=Ustilaginoidea virens OX=1159556 GN=UVI_02062550 PE=4 SV=1;tr|A0A063BLT5|A0A063BLT5_USTVR Putative RNA binding protein (Arp) OS=Ustilaginoidea virens OX=1159556 GN=UV8b_7553 PE=4 SV=1	1	0.00134257	86.344	62.694	1	0.0109834	56.095	1	0.00716995	86.344	1	0.00134257	62.694	1;2;3	C	GNEVCGYHNFAKNVCCLRCGASRAGAAVVAD	NVC(1)C(1)LRC(1)GASR	4	3	0.19079	400690000	71908000	152100000	138370000
A0A1B5L7N7	441	tr|A0A1B5L7N7|A0A1B5L7N7_USTVR Uncharacterized protein OS=Ustilaginoidea virens OX=1159556 GN=UVI_02062550 PE=4 SV=1;tr|A0A063BLT5|A0A063BLT5_USTVR Putative RNA binding protein (Arp) OS=Ustilaginoidea virens OX=1159556 GN=UV8b_7553 PE=4 SV=1	1	0.00134257	62.694	62.694	1	0.0109834	41.876	1	0.00716995	45.764	1	0.00134257	62.694	3	C	VCGYHNFAKNVCCLRCGASRAGAAVVADSGY	NVC(1)C(1)LRC(1)GASR	7	3	0.19079	137380000	55014000	44054000	0
A0A1B5L7N7	344	tr|A0A1B5L7N7|A0A1B5L7N7_USTVR Uncharacterized protein OS=Ustilaginoidea virens OX=1159556 GN=UVI_02062550 PE=4 SV=1;tr|A0A063BLT5|A0A063BLT5_USTVR Putative RNA binding protein (Arp) OS=Ustilaginoidea virens OX=1159556 GN=UV8b_7553 PE=4 SV=1	1	0.00917508	114.94	114.94				1	0.00917508	114.94				1	C	TCPSCGFSNFQRRTACFRCSFPAAGSGPGAE	RTAC(1)FR	4	2	-0.79899	54792000	0	54792000	0
A0A1B5L991	225	tr|A0A1B5L991|A0A1B5L991_USTVR CRAL-TRIO domain-containing protein OS=Ustilaginoidea virens OX=1159556 GN=UVI_02062510 PE=4 SV=1;tr|A0A063BLT8|A0A063BLT8_USTVR Putative phosphatidylinositol transporter OS=Ustilaginoidea virens OX=1159556 GN=UV8b_7558 PE=4	1	0.00856141	66.621	66.621	1	0.0216499	54.712	1	0.0201757	55.549	1	0.00856141	66.621	1	C	VALGKEGGKPRNVIICTMPKLWPPRMDERDS	NVIIC(1)TMPK	5	2	-0.22202	56854000	6360600	28207000	22286000
A0A1B5L991	209	tr|A0A1B5L991|A0A1B5L991_USTVR CRAL-TRIO domain-containing protein OS=Ustilaginoidea virens OX=1159556 GN=UVI_02062510 PE=4 SV=1;tr|A0A063BLT8|A0A063BLT8_USTVR Putative phosphatidylinositol transporter OS=Ustilaginoidea virens OX=1159556 GN=UV8b_7558 PE=4	1	0.0158106	62.338	62.338							1	0.0158106	62.338	1	C	GPLSWEEVDDGQRVACVALGKEGGKPRNVII	VAC(1)VALGK	3	2	0.59452	272050000	0	0	272050000
A0A063BLT9	367	tr|A0A063BLT9|A0A063BLT9_USTVR Putative tol protein OS=Ustilaginoidea virens OX=1159556 GN=UV8b_7557 PE=4 SV=1	1	0.000147121	106.2	106.2							1	0.000147121	106.2	1	C	VTRELGLQYLWMDKLCIDSSNLQERTSHIGR	LC(1)IDSSNLQER	2	2	2.5071	12578000	0	0	12578000
A0A063BLT9	311	tr|A0A063BLT9|A0A063BLT9_USTVR Putative tol protein OS=Ustilaginoidea virens OX=1159556 GN=UV8b_7557 PE=4 SV=1	1	2.40616e-05	109.71	85.731	1	0.0265148	48.423	1	2.40616e-05	109.71				1	C	RRRIAKDLAGFKLVDCTQSPPRVVRRPLSEN	LVDC(1)TQSPPR	4	2	-1.3357	23589000	11326000	12263000	0
A0A063BLU2	334	tr|A0A063BLU2|A0A063BLU2_USTVR UDP-glucose 4-epimerase OS=Ustilaginoidea virens OX=1159556 GN=UV8b_7562 PE=3 SV=1;tr|A0A1B5L6P9|A0A1B5L6P9_USTVR UDP-glucose 4-epimerase OS=Ustilaginoidea virens OX=1159556 GN=UVI_02062490 PE=3 SV=1	1	3.64987e-35	172.52	118.69	1	6.3365e-12	146.21	1	3.64987e-35	172.52	1	8.68134e-18	154.11	1	C	NKELDWKTELTLEKACEDLWRWVKNNPQGYR	AC(1)EDLWR	2	1	0.012959	1755300000	237550000	525600000	524290000
A0A063BLU3	50	tr|A0A063BLU3|A0A063BLU3_USTVR Uncharacterized protein OS=Ustilaginoidea virens OX=1159556 GN=UV8b_7568 PE=4 SV=1	0.922972	0.00162311	42.976	42.976							0.922972	0.00162311	42.976	5	C	MSMDTARLRGGEEASCNFCCCGCDEQCC___	GGEEASC(0.923)NFC(0.101)C(0.101)C(0.904)GC(0.973)DEQC(0.999)C(1)	7	2	-0.53613	9542200	0	0	9542200
A0A063BLU3	54	tr|A0A063BLU3|A0A063BLU3_USTVR Uncharacterized protein OS=Ustilaginoidea virens OX=1159556 GN=UV8b_7568 PE=4 SV=1	0.998292	1.11184e-16	96.64	96.64	0.876185	4.16825e-09	80.318	0.997938	5.04373e-11	87.001	0.998292	1.11184e-16	96.64	5	C	TARLRGGEEASCNFCCCGCDEQCC_______	GGEEASC(0.002)NFCC(0.998)C(1)GC(1)DEQC(1)C(1)	11	2	-1.4961	2913500000	680320000	935530000	1297600000
A0A063BLU3	55	tr|A0A063BLU3|A0A063BLU3_USTVR Uncharacterized protein OS=Ustilaginoidea virens OX=1159556 GN=UV8b_7568 PE=4 SV=1	0.999998	1.11184e-16	96.64	96.64	0.998721	4.16825e-09	80.318	0.999984	5.04373e-11	87.001	0.999998	1.11184e-16	96.64	5	C	ARLRGGEEASCNFCCCGCDEQCC________	GGEEASC(0.002)NFCC(0.998)C(1)GC(1)DEQC(1)C(1)	12	2	-1.4961	2923000000	680320000	935530000	1307100000
A0A063BLU3	57	tr|A0A063BLU3|A0A063BLU3_USTVR Uncharacterized protein OS=Ustilaginoidea virens OX=1159556 GN=UV8b_7568 PE=4 SV=1	1	1.11184e-16	96.64	96.64	0.999997	4.16825e-09	80.318	0.999999	5.04373e-11	87.001	1	1.11184e-16	96.64	5	C	LRGGEEASCNFCCCGCDEQCC__________	GGEEASC(0.002)NFCC(0.998)C(1)GC(1)DEQC(1)C(1)	14	2	-1.4961	2923000000	680320000	935530000	1307100000
A0A063BLU3	61	tr|A0A063BLU3|A0A063BLU3_USTVR Uncharacterized protein OS=Ustilaginoidea virens OX=1159556 GN=UV8b_7568 PE=4 SV=1	1	1.11184e-16	96.64	96.64	1	4.16825e-09	80.318	1	5.04373e-11	87.001	1	1.11184e-16	96.64	5	C	EEASCNFCCCGCDEQCC______________	GGEEASC(0.002)NFCC(0.998)C(1)GC(1)DEQC(1)C(1)	18	2	-1.4961	2923000000	680320000	935530000	1307100000
A0A063BLU3	62	tr|A0A063BLU3|A0A063BLU3_USTVR Uncharacterized protein OS=Ustilaginoidea virens OX=1159556 GN=UV8b_7568 PE=4 SV=1	1	1.11184e-16	96.64	96.64	1	4.16825e-09	80.318	1	5.04373e-11	87.001	1	1.11184e-16	96.64	5	C	EASCNFCCCGCDEQCC_______________	GGEEASC(0.002)NFCC(0.998)C(1)GC(1)DEQC(1)C(1)	19	2	-1.4961	2923000000	680320000	935530000	1307100000
A0A063BLU6	847	tr|A0A063BLU6|A0A063BLU6_USTVR DNA-directed RNA polymerase subunit OS=Ustilaginoidea virens OX=1159556 GN=UV8b_7534 PE=3 SV=1	1	0.00116637	85.67	56.432	1	0.00585759	66.27	1	0.00116637	85.67	1	0.0123191	56.432	1	C	FGRLLTRYLNMRAFSCGIDDLRLTAAGESLR	AFSC(1)GIDDLR	4	2	0.76766	44182000	23382000	10147000	10654000
A0A063BLU6	1684	tr|A0A063BLU6|A0A063BLU6_USTVR DNA-directed RNA polymerase subunit OS=Ustilaginoidea virens OX=1159556 GN=UV8b_7534 PE=3 SV=1	1	0.00292042	74.301	74.301				1	0.0289573	47.603	1	0.00292042	74.301	1	C	SSRLVMGRLGMVGTGCFRVLTQLPTHYIDSL	LGMVGTGC(1)FR	8	2	0.54524	18643000	0	9560200	9082600
A0A063BLU6	1539	tr|A0A063BLU6|A0A063BLU6_USTVR DNA-directed RNA polymerase subunit OS=Ustilaginoidea virens OX=1159556 GN=UV8b_7534 PE=3 SV=1	1	1.44811e-16	102.57	82.449	1	0.000489028	58.831	1	1.44811e-16	102.57	1	5.43396e-09	82.449	1	C	AVRKTVIQQIAGVGSCTLVDEKGERVIHTSG	TVIQQIAGVGSC(1)TLVDEK	12	3	-0.02266	18730000	0	5879800	6862200
A0A063BLU6	239	tr|A0A063BLU6|A0A063BLU6_USTVR DNA-directed RNA polymerase subunit OS=Ustilaginoidea virens OX=1159556 GN=UV8b_7534 PE=3 SV=1	1	0.000371351	76.332	49.5				1	0.000371351	76.332	1	0.00662755	49.5	2	C	YIIKDFLAEITKKRVCSSCGGISPTYRKDRF	VC(1)SSC(1)GGISPTYR	2	2	0.80302	43222000	0	17294000	25928000
A0A063BLU6	242	tr|A0A063BLU6|A0A063BLU6_USTVR DNA-directed RNA polymerase subunit OS=Ustilaginoidea virens OX=1159556 GN=UV8b_7534 PE=3 SV=1	1	0.000371351	76.332	49.5				1	0.000371351	76.332	1	0.00662755	49.5	2	C	KDFLAEITKKRVCSSCGGISPTYRKDRFVKI	VC(1)SSC(1)GGISPTYR	5	2	0.80302	43222000	0	17294000	25928000
A0A063BLU6	964	tr|A0A063BLU6|A0A063BLU6_USTVR DNA-directed RNA polymerase subunit OS=Ustilaginoidea virens OX=1159556 GN=UV8b_7534 PE=3 SV=1	1	5.06939e-16	106.32	106.32	1	2.33308e-08	81.904	1	0.000890979	55.724	1	5.06939e-16	106.32	1	C	TSGAKGSRVNASLISCNLGQQVLEGRRVPLM	VNASLISC(1)NLGQQVLEGR	8	2	1.1104	66245000	20470000	20845000	24930000
A0A1B5L6U2	430	tr|A0A1B5L6U2|A0A1B5L6U2_USTVR 3-phosphoshikimate 1-carboxyvinyltransferase OS=Ustilaginoidea virens OX=1159556 GN=UVI_02063870 PE=3 SV=1;tr|A0A063BLV6|A0A063BLV6_USTVR Pentafunctional AROM polypeptide OS=Ustilaginoidea virens OX=1159556 GN=UV8b_7539 PE=3	1	2.64212e-13	108.43	72.848	1	2.64212e-13	108.43	1	0.000326693	79.201	1	0.00137364	72.848	1	C	ISNRALILAALGSGSCRIKNLLHSDDTEYML	ALILAALGSGSC(1)R	12	2	1.27	41574000	0	26265000	15309000
A0A1B5L6U2	341	tr|A0A1B5L6U2|A0A1B5L6U2_USTVR 3-phosphoshikimate 1-carboxyvinyltransferase OS=Ustilaginoidea virens OX=1159556 GN=UVI_02063870 PE=3 SV=1;tr|A0A063BLV6|A0A063BLV6_USTVR Pentafunctional AROM polypeptide OS=Ustilaginoidea virens OX=1159556 GN=UV8b_7539 PE=3	1	4.66572e-06	131.06	121.6	1	4.66572e-06	131.06	1	0.000705786	109.44	1	0.000463679	117.89	1	C	SLSDGRVVKLTAGKKCQVDTILLKMAVDKKN	KC(1)QVDTILLK	2	2	-0.23424	121450000	39615000	30633000	35361000
A0A1B5L6U2	243	tr|A0A1B5L6U2|A0A1B5L6U2_USTVR 3-phosphoshikimate 1-carboxyvinyltransferase OS=Ustilaginoidea virens OX=1159556 GN=UVI_02063870 PE=3 SV=1;tr|A0A063BLV6|A0A063BLV6_USTVR Pentafunctional AROM polypeptide OS=Ustilaginoidea virens OX=1159556 GN=UV8b_7539 PE=3	1	0.0131588	76.847	76.847				1	0.0150899	71.852	1	0.0131588	76.847	1	C	HRLVPIKEVLEKIIICSAKVKAEVVSTDERE	IIIC(1)SAK	4	2	1.1683	158330000	0	80756000	77571000
A0A1B5L6U2	475	tr|A0A1B5L6U2|A0A1B5L6U2_USTVR 3-phosphoshikimate 1-carboxyvinyltransferase OS=Ustilaginoidea virens OX=1159556 GN=UVI_02063870 PE=3 SV=1;tr|A0A063BLV6|A0A063BLV6_USTVR Pentafunctional AROM polypeptide OS=Ustilaginoidea virens OX=1159556 GN=UV8b_7539 PE=3	1	1.90245e-62	184.98	184.98	1	1.90245e-62	184.98							1	C	NAGEILEVEGRGGRLCASGDELYIGNAGTAS	LC(1)ASGDELYIGNAGTASR	2	2	1.9565	105860000	105860000	0	0
A0A1B5L6U2	1076	tr|A0A1B5L6U2|A0A1B5L6U2_USTVR 3-phosphoshikimate 1-carboxyvinyltransferase OS=Ustilaginoidea virens OX=1159556 GN=UVI_02063870 PE=3 SV=1;tr|A0A063BLV6|A0A063BLV6_USTVR Pentafunctional AROM polypeptide OS=Ustilaginoidea virens OX=1159556 GN=UV8b_7539 PE=3	1	8.93495e-08	132.78	132.78	1	8.003e-05	106.29	1	6.45595e-05	91.855	1	8.93495e-08	132.78	1	C	NIKGNLSVVRNAVVGCDAVEIRIDLLDNWAL	NAVVGC(1)DAVEIR	6	2	-2.0623	214270000	110070000	53538000	50661000
A0A1B5L6U2	660	tr|A0A1B5L6U2|A0A1B5L6U2_USTVR 3-phosphoshikimate 1-carboxyvinyltransferase OS=Ustilaginoidea virens OX=1159556 GN=UVI_02063870 PE=3 SV=1;tr|A0A063BLV6|A0A063BLV6_USTVR Pentafunctional AROM polypeptide OS=Ustilaginoidea virens OX=1159556 GN=UV8b_7539 PE=3	1	2.42075e-20	67.279	67.279	1	2.42075e-20	67.279							1	C	SATYPLAVAAITGTTCTVPNIGSASLQGDAR	NPTEYVIESDASSATYPLAVAAITGTTC(1)TVPNIGSASLQGDAR	28	3	2.5926	24441000	12062000	0	0
A0A1B5L6U2	221	tr|A0A1B5L6U2|A0A1B5L6U2_USTVR 3-phosphoshikimate 1-carboxyvinyltransferase OS=Ustilaginoidea virens OX=1159556 GN=UVI_02063870 PE=3 SV=1;tr|A0A063BLV6|A0A063BLV6_USTVR Pentafunctional AROM polypeptide OS=Ustilaginoidea virens OX=1159556 GN=UV8b_7539 PE=3	1	1.08667e-23	132.76	132.76	1	1.08667e-23	132.76							1	C	DDFSILEKSASEIMSCVRSKEEHRLVPIKEV	SASEIMSC(1)VR	8	2	-0.11635	9983400	9983400	0	0
A0A1B5L6U2	857	tr|A0A1B5L6U2|A0A1B5L6U2_USTVR 3-phosphoshikimate 1-carboxyvinyltransferase OS=Ustilaginoidea virens OX=1159556 GN=UVI_02063870 PE=3 SV=1;tr|A0A063BLV6|A0A063BLV6_USTVR Pentafunctional AROM polypeptide OS=Ustilaginoidea virens OX=1159556 GN=UV8b_7539 PE=3	1	0.00131782	71.555	71.555				1	0.00131782	71.555				1	C	DEAEVVTRSSSSKEECARRSIFVIGMRGAGK	SSSSKEEC(1)ARR	8	3	0.48989	17656000	0	17656000	0
A0A063BLV9	413	tr|A0A063BLV9|A0A063BLV9_USTVR DNA helicase OS=Ustilaginoidea virens OX=1159556 GN=UV8b_7544 PE=3 SV=1	1	0.000277482	121.09	96.311	1	0.0104818	57.859	1	0.000277482	121.09	1	0.000515573	96.311	1	C	RLEAGAMVMADRGVVCIDEFDKMSDVDRVAI	GVVC(1)IDEFDK	4	2	0.81432	63836000	7977700	28076000	27782000
A0A063BLX0	664	tr|A0A063BLX0|A0A063BLX0_USTVR Kinesin OS=Ustilaginoidea virens OX=1159556 GN=UV8b_7498 PE=3 SV=1;tr|A0A1B5L1X3|A0A1B5L1X3_USTVR Kinesin motor domain-containing protein OS=Ustilaginoidea virens OX=1159556 GN=UVI_02052190 PE=3 SV=1	1	7.15163e-17	102.9	61.942				1	7.15163e-17	102.9	1	7.15163e-17	102.9	1	C	ELRKEIARVRENEAACEDYISTLEERLAEAD	VRENEAAC(1)EDYISTLEER	8	3	-0.24759	9401000	0	0	0
A0A063BLX0	1564	tr|A0A063BLX0|A0A063BLX0_USTVR Kinesin OS=Ustilaginoidea virens OX=1159556 GN=UV8b_7498 PE=3 SV=1;tr|A0A1B5L1X3|A0A1B5L1X3_USTVR Kinesin motor domain-containing protein OS=Ustilaginoidea virens OX=1159556 GN=UVI_02052190 PE=3 SV=1	1	0.000722448	75.229	75.229	1	0.0209591	41.242	1	0.0302651	48.998	1	0.000722448	75.229	1	C	IREEYTSLQAKFQENCATDDLKRSNSNSTIR	FQENC(1)ATDDLKR	5	2	0.93386	79875000	0	25707000	30442000
A0A063BLX0	1679	tr|A0A063BLX0|A0A063BLX0_USTVR Kinesin OS=Ustilaginoidea virens OX=1159556 GN=UV8b_7498 PE=3 SV=1;tr|A0A1B5L1X3|A0A1B5L1X3_USTVR Kinesin motor domain-containing protein OS=Ustilaginoidea virens OX=1159556 GN=UVI_02052190 PE=3 SV=1	1	0.0209601	64.523	64.523							1	0.0209601	64.523	1	C	ALTDLEKQSKKVKGDCDSWKKRAQELETELK	GDC(1)DSWK	3	2	0.40635	7150800	0	0	7150800
A0A063BLX0	1750	tr|A0A063BLX0|A0A063BLX0_USTVR Kinesin OS=Ustilaginoidea virens OX=1159556 GN=UV8b_7498 PE=3 SV=1;tr|A0A1B5L1X3|A0A1B5L1X3_USTVR Kinesin motor domain-containing protein OS=Ustilaginoidea virens OX=1159556 GN=UVI_02052190 PE=3 SV=1	1	0.0030776	130.84	57.281	1	0.0030776	130.84	1	0.0460783	57.281				1	C	MNAINKGKKKKGSLNCF______________	KGSLNC(1)F	6	2	0.97179	34187000	17912000	0	0
A0A063BLX0	945	tr|A0A063BLX0|A0A063BLX0_USTVR Kinesin OS=Ustilaginoidea virens OX=1159556 GN=UV8b_7498 PE=3 SV=1;tr|A0A1B5L1X3|A0A1B5L1X3_USTVR Kinesin motor domain-containing protein OS=Ustilaginoidea virens OX=1159556 GN=UVI_02052190 PE=3 SV=1	1	0.000305929	88.576	88.576				1	0.00944679	64.73	1	0.000305929	88.576	1	C	AVDFASEDDTATARPCLSNEDLSGKATPEQL	PC(1)LSNEDLSGK	2	2	-0.93077	11356000	0	0	11356000
A0A063BLX6	202	tr|A0A063BLX6|A0A063BLX6_USTVR DUF500 domain protein OS=Ustilaginoidea virens OX=1159556 GN=UV8b_7507 PE=4 SV=1;tr|A0A1B5L1W6|A0A1B5L1W6_USTVR Ysc84 domain-containing protein OS=Ustilaginoidea virens OX=1159556 GN=UVI_02052140 PE=4 SV=1	1	0.000495235	54.368	54.368	1	0.000495235	54.368							1	C	KLGSQSFLPETLDKECDKAASILKSFCTKGV	LGSQSFLPETLDKEC(1)DK	15	3	-0.02633	16064000	16064000	0	0
A0A1B5L7Q9	477	tr|A0A1B5L7Q9|A0A1B5L7Q9_USTVR Uncharacterized protein OS=Ustilaginoidea virens OX=1159556 GN=UVI_02022590 PE=3 SV=1;tr|A0A063BLZ0|A0A063BLZ0_USTVR Putative transporter OS=Ustilaginoidea virens OX=1159556 GN=UV8b_7461 PE=3 SV=1	1	3.40576e-09	91.914	56.424	1	0.00222125	44.584	1	3.40576e-09	91.914	1	0.000417393	56.424	1	C	DVLCGIHRDDQHRPSCAPSSPAVAKSLRALV	DDQHRPSC(1)APSSPAVAK	8	3	-0.053684	85560000	66467000	0	19093000
A0A063BM01	353	tr|A0A063BM01|A0A063BM01_USTVR Transcriptional repressor tup1 OS=Ustilaginoidea virens OX=1159556 GN=UV8b_7405 PE=4 SV=1;tr|A0A1B5L7Z8|A0A1B5L7Z8_USTVR WD_REPEATS_REGION domain-containing protein OS=Ustilaginoidea virens OX=1159556 GN=UVI_02022600 PE=4 SV=	1	2.7136e-08	135.84	98.523	1	2.7136e-08	135.84	1	0.00670393	69.905	1	0.00122759	98.523	1	C	HNAQDMTADLYIRSVCFSPDGRYLATGAEDK	SVC(1)FSPDGR	3	2	-0.6993	176990000	121310000	26464000	29216000
A0A063BM01	317	tr|A0A063BM01|A0A063BM01_USTVR Transcriptional repressor tup1 OS=Ustilaginoidea virens OX=1159556 GN=UV8b_7405 PE=4 SV=1;tr|A0A1B5L7Z8|A0A1B5L7Z8_USTVR WD_REPEATS_REGION domain-containing protein OS=Ustilaginoidea virens OX=1159556 GN=UVI_02022600 PE=4 SV=	1	2.46018e-06	131.3	131.3				1	0.00102568	131.3	1	2.46018e-06	131.3	1	C	CCVRFSHDGKYVATGCNRSAQIFDVQTGEKV	YVATGC(1)NR	6	2	0.67931	487820000	0	213390000	274430000
A0A063BM04	437	tr|A0A063BM04|A0A063BM04_USTVR D-lactate dehydrogenase 2 OS=Ustilaginoidea virens OX=1159556 GN=UV8b_7410 PE=3 SV=1;tr|A0A1B5L0J4|A0A1B5L0J4_USTVR FAD-binding PCMH-type domain-containing protein OS=Ustilaginoidea virens OX=1159556 GN=UVI_02046520 PE=3 SV=1	1	2.11583e-14	105.25	105.25	1	2.11583e-14	105.25							1	C	TQSKTLWSWREGITECIGHWGGTYKYDVSIP	EGITEC(1)IGHWGGTYK	6	2	-1.1456	6207800	6207800	0	0
A0A063BM04	242	tr|A0A063BM04|A0A063BM04_USTVR D-lactate dehydrogenase 2 OS=Ustilaginoidea virens OX=1159556 GN=UV8b_7410 PE=3 SV=1;tr|A0A1B5L0J4|A0A1B5L0J4_USTVR FAD-binding PCMH-type domain-containing protein OS=Ustilaginoidea virens OX=1159556 GN=UVI_02046520 PE=3 SV=1	1	5.31833e-56	182.89	96.866	1	0.00201785	52.576	1	5.31833e-56	182.89	1	1.28792e-11	96.866	1	C	QRGYIFPLDLGAKGSCHVGGNVSTNAGGLRL	GSC(1)HVGGNVSTNAGGLR	3	2	0.57996	292970000	22385000	72752000	42447000
A0A063BM04	593	tr|A0A063BM04|A0A063BM04_USTVR D-lactate dehydrogenase 2 OS=Ustilaginoidea virens OX=1159556 GN=UV8b_7410 PE=3 SV=1;tr|A0A1B5L3C5|A0A1B5L3C5_USTVR Uncharacterized protein OS=Ustilaginoidea virens OX=1159556 GN=UVI_02046540 PE=3 SV=1	1	0.00538881	120.65	76.679	1	0.0340643	120.65	1	0.0118878	68.224	1	0.00538881	115.46	1	C	VFQVEYAGEAVKRGTCAVGVKGKNVVVLGCE	RGTC(1)AVGVK	4	2	0.1621	2430800000	0	318100000	337770000
A0A063BM04	316	tr|A0A063BM04|A0A063BM04_USTVR D-lactate dehydrogenase 2 OS=Ustilaginoidea virens OX=1159556 GN=UV8b_7410 PE=3 SV=1;tr|A0A1B5L0J4|A0A1B5L0J4_USTVR FAD-binding PCMH-type domain-containing protein OS=Ustilaginoidea virens OX=1159556 GN=UVI_02046520 PE=3 SV=1	1	0.00394445	99.919	84.359	1	0.0288774	99.919	1	0.0423325	48.504	1	0.00394445	84.359	1	C	GAEGTLGIITKLVVQCAQRSPAVNVALFGLE	LVVQC(1)AQR	5	2	0.7167	187090000	98243000	33917000	54931000
A0A063BM04	607	tr|A0A063BM04|A0A063BM04_USTVR D-lactate dehydrogenase 2 OS=Ustilaginoidea virens OX=1159556 GN=UV8b_7410 PE=3 SV=1;tr|A0A1B5L3C5|A0A1B5L3C5_USTVR Uncharacterized protein OS=Ustilaginoidea virens OX=1159556 GN=UVI_02046540 PE=3 SV=1	1	0.00115229	99.442	47.198	1	0.00115229	99.442	1	0.0396124	47.198				1	C	TCAVGVKGKNVVVLGCEKRSAMKLQDTRITP	NVVVLGC(1)EK	7	2	3.8055	157860000	151210000	6654300	0
A0A1B5L0J2	57	tr|A0A1B5L0J2|A0A1B5L0J2_USTVR PALP domain-containing protein OS=Ustilaginoidea virens OX=1159556 GN=UVI_02046480 PE=4 SV=1;tr|A0A063BM07|A0A063BM07_USTVR Cysteine synthase OS=Ustilaginoidea virens OX=1159556 GN=UV8b_7414 PE=3 SV=1	1	8.41506e-36	171.85	171.85	1	3.67738e-08	137.98	1	1.09688e-18	156.16	1	8.41506e-36	171.85	1	C	NTPLIRLNRLSEETGCEVLGKAEFMNPGGSV	LSEETGC(1)EVLGK	7	2	-0.4646	1083200000	193670000	419790000	455180000
A0A063BM08	60	tr|A0A063BM08|A0A063BM08_USTVR Enoyl-CoA hydratase OS=Ustilaginoidea virens OX=1159556 GN=UV8b_7415 PE=3 SV=1	1	4.38395e-48	138.08	138.08	1	4.38395e-48	138.08							1	C	VGQVTLNRPKALNALCTPLVDELNDALNGFN	ALNALC(1)TPLVDELNDALNGFNASDETR	6	2	-0.11172	13189000	13189000	0	0
A0A063BM08	240	tr|A0A063BM08|A0A063BM08_USTVR Enoyl-CoA hydratase OS=Ustilaginoidea virens OX=1159556 GN=UV8b_7415 PE=3 SV=1;tr|A0A1B5L0I6|A0A1B5L0I6_USTVR Uncharacterized protein OS=Ustilaginoidea virens OX=1159556 GN=UVI_02046450 PE=3 SV=1	1	0.00587653	96.119	72.618	1	0.0262783	59.641	1	0.00587653	96.119	1	0.0147938	72.618	1	C	TAETIAGYSKVAVQACKEVVNKSQDLALRDG	VAVQAC(1)K	6	2	-0.54131	1184900000	456600000	285870000	442470000
A0A1B5L0P9	1387	tr|A0A1B5L0P9|A0A1B5L0P9_USTVR Midasin OS=Ustilaginoidea virens OX=1159556 GN=UVI_02046410 PE=3 SV=1;tr|A0A063BM10|A0A063BM10_USTVR Midasin OS=Ustilaginoidea virens OX=1159556 GN=UV8b_7420 PE=3 SV=1	1	0.00488618	50.207	50.207	1	0.00488618	50.207							1	C	ALKNDEPVLLVGETGCGKTTVVQLLAEALSK	NDEPVLLVGETGC(1)GK	13	2	0.83774	7674700	7674700	0	0
A0A1B5L351	263	tr|A0A1B5L351|A0A1B5L351_USTVR Uncharacterized protein OS=Ustilaginoidea virens OX=1159556 GN=UVI_02046430 PE=4 SV=1;tr|A0A063BM11|A0A063BM11_USTVR Ubiquitin carboxyl-terminal hydrolase 19 OS=Ustilaginoidea virens OX=1159556 GN=UV8b_7419 PE=4 SV=1	1	9.90334e-26	129.02	64.488				1	7.28136e-24	114.72	1	9.90334e-26	129.02	1	C	IHPKVASPAAQREKECVNQLESSDEIAAEPN	EKEC(1)VNQLESSDEIAAEPNRGEAR	4	4	-0.49331	73522000	0	29769000	22010000
A0A063BM14	309	tr|A0A063BM14|A0A063BM14_USTVR Histone acetyltransferase type B catalytic subunit OS=Ustilaginoidea virens OX=1159556 GN=UV8b_7424 PE=3 SV=1	1	0.00232059	85.064	85.064	1	0.00232059	85.064							1	C	TVENPNEAFDDMRDLCDLAFLKSLPEFRRLE	DLC(1)DLAFLK	3	2	1.2035	7638900	7638900	0	0
A0A063BM15	268	tr|A0A063BM15|A0A063BM15_USTVR Coiled-coil domain-containing protein 55 OS=Ustilaginoidea virens OX=1159556 GN=UV8b_7430 PE=3 SV=1	1	5.43612e-12	78.932	70.529				1	5.43612e-12	78.932	1	5.64704e-08	70.529	1	C	PAPDDDDDAVDDDEPCADKSEAQLAQELNEK	LGPAPDDDDDAVDDDEPC(1)ADK	18	2	1.1154	31825000	0	0	31825000
A0A063BM16	34	tr|A0A063BM16|A0A063BM16_USTVR Mitochondrial import inner membrane translocase subunit OS=Ustilaginoidea virens OX=1159556 GN=UV8b_7429 PE=3 SV=1	1	0.00548995	58.511	47.053	1	0.00548995	58.511	1	0.0353735	47.053				1	C	NLANARVLIENIQQNCFDKCVPKPGSSLSST	VLIENIQQNC(1)FDK	10	2	3.8939	9748800	9748800	0	0
A0A063BM19	77	tr|A0A063BM19|A0A063BM19_USTVR PXA domain protein OS=Ustilaginoidea virens OX=1159556 GN=UV8b_7434 PE=4 SV=1	1	1.1253e-08	90.759	90.759				1	0.00287697	52.576	1	1.1253e-08	90.759	1	C	RKVLLPRESGDKGRDCQTPIDQLLPPLTSRN	DC(1)QTPIDQLLPPLTSR	2	2	1.4875	15760000	0	8472400	7287300
A0A1B5L0M5	18	tr|A0A1B5L0M5|A0A1B5L0M5_USTVR Ubiquitin-like modifier HUB1 OS=Ustilaginoidea virens OX=1159556 GN=UVI_02046220 PE=4 SV=1;tr|A0A063BM27|A0A063BM27_USTVR Ubiquitin-like modifier HUB1 OS=Ustilaginoidea virens OX=1159556 GN=UV8b_7444 PE=4 SV=1	1	2.37821e-07	112.94	107.03	1	2.37821e-07	95.477	1	7.3509e-07	112.94	1	3.08676e-07	107.03	1	C	IVHVNDRLGSKSAVPCLPSDTIGQFKMMVAA	SAVPC(1)LPSDTIGQFK	5	2	0.23142	232650000	34205000	96448000	95866000
A0A063BM31	696	tr|A0A063BM31|A0A063BM31_USTVR Leucine Rich Repeat domain protein OS=Ustilaginoidea virens OX=1159556 GN=UV8b_7449 PE=4 SV=1	1	3.81649e-25	144.27	98.592	1	3.81649e-25	144.27	1	5.09871e-25	142.1	1	7.29247e-16	98.592	1	C	VSKRRIVDLATGDGACSSVAEPRFERSIATL	IVDLATGDGAC(1)SSVAEPR	11	2	1.5755	103900000	25341000	37536000	41024000
A0A063BM75	50	tr|A0A063BM75|A0A063BM75_USTVR Isopentenyl-diphosphate Delta-isomerase OS=Ustilaginoidea virens OX=1159556 GN=UV8b_7318 PE=3 SV=1	1	0.0010882	54.199	46.481				1	0.0010882	54.199	1	0.00438004	46.481	1	C	LSGHDEEQIRLMDEVCIVLDDNDVPVGKASK	LMDEVC(1)IVLDDNDVPVGK	6	2	3.0203	29890000	0	9427300	12449000
A0A063BM83	346	tr|A0A063BM83|A0A063BM83_USTVR Oxidoreductase, 2-nitropropane dioxygenase family OS=Ustilaginoidea virens OX=1159556 GN=UV8b_7328 PE=4 SV=1	1	7.16657e-06	130.27	53.554	1	0.000710696	110.12	1	7.16657e-06	130.27	1	0.000501806	117.4	1	C	GDDPLEQFRPFLMGKCAAVVNEQKSAKAVVD	C(1)AAVVNEQK	1	2	0.2599	1143100000	275810000	448320000	388180000
A0A063BM85	204	tr|A0A063BM85|A0A063BM85_USTVR Citrate synthase OS=Ustilaginoidea virens OX=1159556 GN=UV8b_7374 PE=3 SV=1	1	2.84587e-11	101.53	101.53	1	2.84587e-11	101.53							1	C	KGLAKADYWEPTFDDCISLLAKLPTIAAKIY	ADYWEPTFDDC(1)ISLLAK	11	2	0.93119	30283000	30283000	0	0
A0A063BM85	103	tr|A0A063BM85|A0A063BM85_USTVR Citrate synthase OS=Ustilaginoidea virens OX=1159556 GN=UV8b_7374 PE=3 SV=1	1	0.00859731	77.046	73.039				1	0.00859731	77.046	1	0.013211	73.039	1	C	DANEGIRFHGKTIKDCQKILPKGTSGTEMLP	TIKDC(1)QK	5	2	-0.30958	19589000	0	7824600	8948500
A0A063BM95	145	tr|A0A063BM95|A0A063BM95_USTVR 2-oxoglutarate-dependent ethylene succinate-forming enzyme OS=Ustilaginoidea virens OX=1159556 GN=UV8b_7389 PE=3 SV=1	1	6.71275e-06	88.441	50.354	1	6.71275e-06	88.441				1	0.0222638	50.354	1	C	LDEERVLGMWPCHGRCPWPDAAFQQPMERYM	C(1)PWPDAAFQQPMER	1	2	3.8379	13161000	13161000	0	0
A0A063BM95	141	tr|A0A063BM95|A0A063BM95_USTVR 2-oxoglutarate-dependent ethylene succinate-forming enzyme OS=Ustilaginoidea virens OX=1159556 GN=UV8b_7389 PE=3 SV=1	1	4.89847e-05	127.12	61.161				1	4.89847e-05	127.12	1	5.30468e-05	126.67	1	C	KDLPLDEERVLGMWPCHGRCPWPDAAFQQPM	VLGMWPC(1)HGR	7	3	-0.14812	115810000	0	24494000	27945000
A0A1B5L4A9	101	tr|A0A1B5L4A9|A0A1B5L4A9_USTVR AB hydrolase-1 domain-containing protein OS=Ustilaginoidea virens OX=1159556 GN=UVI_02032980 PE=4 SV=1;tr|A0A063BMB7|A0A063BMB7_USTVR Putative alpha/beta hydrolase OS=Ustilaginoidea virens OX=1159556 GN=UV8b_7344 PE=4 SV=1	1	0.0255789	52.482	52.482							1	0.0255789	52.482	1	C	SLVQLSGRNRALNEICIQRHGEDVEETLVML	ALNEIC(1)IQR	6	2	-0.56119	11160000	0	0	11160000
A0A063BMB9	149	tr|A0A063BMB9|A0A063BMB9_USTVR Eukaryotic translation initiation factor 3 subunit G OS=Ustilaginoidea virens OX=1159556 GN=TIF35 PE=3 SV=1	1	0	318.18	60.078	1	6.67188e-89	158.61	1	0	318.18	1	4.07861e-168	205.9	1	C	KVKCRICNGEHFTARCPYKDTMAPIGETAAA	C(1)PYKDTMAPIGETAAADAAAGGGEEPGASGAGAGGAKK	1	4	-0.0058052	2121000000	33929000	63145000	67199000
A0A063BMB9	140	tr|A0A063BMB9|A0A063BMB9_USTVR Eukaryotic translation initiation factor 3 subunit G OS=Ustilaginoidea virens OX=1159556 GN=TIF35 PE=3 SV=1	1	0.00216462	70.028	53.751				1	0.00456494	70.028	1	0.00216462	59.542	1	C	SMKDKLKDKKVKCRICNGEHFTARCPYKDTM	IC(1)NGEHFTAR	2	2	2.0579	38872000	0	10286000	10368000
A0A063BMC1	740	tr|A0A063BMC1|A0A063BMC1_USTVR Coatomer subunit beta' OS=Ustilaginoidea virens OX=1159556 GN=UV8b_7264 PE=3 SV=1	1	0.0022863	107.32	86.472	1	0.0137996	75.189	1	0.0022863	107.32	1	0.00880459	86.472	1	C	NVAFSCSWLLGDVDKCVELLTKTGRLAEAVL	C(1)VELLTK	1	2	-0.065385	732650000	213790000	269850000	249020000
A0A063BMC7	305	tr|A0A063BMC7|A0A063BMC7_USTVR mRNA cleavage and polyadenylation factor CLP1 OS=Ustilaginoidea virens OX=1159556 GN=CLP1 PE=3 SV=1;tr|A0A1B5L391|A0A1B5L391_USTVR Kinase OS=Ustilaginoidea virens OX=1159556 GN=UVI_02056230 PE=3 SV=1	1	3.94818e-45	125.09	124.31	1	0.00116506	48.354	1	3.94818e-45	125.09	1	4.24528e-25	124.31	1	C	QQNNLIVESAEQHASCTRTTKRIDSGIGLDD	NAIQQNNLIVESAEQHASC(1)TR	19	3	0.57046	66654000	0	39838000	26816000
A0A063BME2	93	tr|A0A063BME2|A0A063BME2_USTVR Mannitol-1-phosphate 5-dehydrogenase OS=Ustilaginoidea virens OX=1159556 GN=UV8b_7298 PE=3 SV=1	1	1.27292e-276	274.8	193.49	1	5.15808e-108	208.27	1	1.27292e-276	274.8	1	7.00068e-76	193.49	1	C	EEDLVKEIATADVVTCSVGPNILKFIAPVIA	EIATADVVTC(1)SVGPNILK	10	2	0.28938	285600000	72630000	109020000	103950000
A0A063BME2	369	tr|A0A063BME2|A0A063BME2_USTVR Mannitol-1-phosphate 5-dehydrogenase OS=Ustilaginoidea virens OX=1159556 GN=UV8b_7298 PE=3 SV=1	1	8.24513e-26	160.54	107.9	1	1.24334e-05	128.61	1	8.24513e-26	160.54	1	0.00069466	107.9	1	C	QIMSDNSPEQVVSKVCGIQSTEKIYPQLLQV	VC(1)GIQSTEK	2	2	-0.17237	1518500000	255850000	594940000	667700000
A0A063BME3	226	tr|A0A063BME3|A0A063BME3_USTVR Multisynthetase complex auxiliary component p43 OS=Ustilaginoidea virens OX=1159556 GN=UV8b_7289 PE=4 SV=1	1	1.3633e-25	151.98	150.06	1	3.43508e-15	140.24	1	1.3633e-25	151.98	1	3.19491e-20	150.06	1	C	PKPQKAAAAAAPLSPCLIDLRVGHILKAVNH	AAAAAAPLSPC(1)LIDLR	11	2	-0.99604	1977900000	1280100000	346290000	346860000
A0A063BME3	296	tr|A0A063BME3|A0A063BME3_USTVR Multisynthetase complex auxiliary component p43 OS=Ustilaginoidea virens OX=1159556 GN=UV8b_7289 PE=4 SV=1	1	1.15558e-12	150.24	111.04	1	0.000314813	107.01	1	1.15558e-12	150.24	1	0.000104233	126.52	1	C	LVPLDEMQGRKVVVVCNLKPVKMRGVKSCAM	VVVVC(1)NLKPVK	5	2	0.44534	574680000	42092000	153670000	128750000
A0A063BME3	407	tr|A0A063BME3|A0A063BME3_USTVR Multisynthetase complex auxiliary component p43 OS=Ustilaginoidea virens OX=1159556 GN=UV8b_7289 PE=4 SV=1	1	1.4694e-64	192.3	45.661	1	1.4694e-64	192.3	1	0.0125047	45.661				1	C	GKTGVGKLVTENGGVCTVQTLKDAVVR____	LVTENGGVC(1)TVQTLK	9	2	-2.6857	154550000	150700000	3845800	0
A0A063BME3	275	tr|A0A063BME3|A0A063BME3_USTVR Multisynthetase complex auxiliary component p43 OS=Ustilaginoidea virens OX=1159556 GN=UV8b_7289 PE=4 SV=1	1	3.85001e-148	231.69	228.8	1	3.85001e-148	231.69	1	3.45836e-76	194.83	1	1.7692e-147	228.8	1	C	NEDYVEYQGQVCRTVCSGLNGLVPLDEMQGR	TVC(1)SGLNGLVPLDEMQGR	3	2	1.2604	642640000	164350000	187380000	256650000
A0A1B5L2C4	257	tr|A0A1B5L2C4|A0A1B5L2C4_USTVR Uncharacterized protein OS=Ustilaginoidea virens OX=1159556 GN=UVI_02047420 PE=4 SV=1;tr|A0A063BMH0|A0A063BMH0_USTVR Uncharacterized protein OS=Ustilaginoidea virens OX=1159556 GN=UV8b_7240 PE=4 SV=1	1	0.0191906	48.423	40.331	1	0.0191906	48.423				1	0.0320148	40.331	2	C	VDTCYCKVYGMCDLKCDQMGCEGRYTMPPSQ	C(1)DQMGC(1)EGR	1	2	-0.29987	16669000	16669000	0	0
A0A1B5L2C4	262	tr|A0A1B5L2C4|A0A1B5L2C4_USTVR Uncharacterized protein OS=Ustilaginoidea virens OX=1159556 GN=UVI_02047420 PE=4 SV=1;tr|A0A063BMH0|A0A063BMH0_USTVR Uncharacterized protein OS=Ustilaginoidea virens OX=1159556 GN=UV8b_7240 PE=4 SV=1	1	0.0191906	48.423	40.331	1	0.0191906	48.423				1	0.0320148	40.331	2	C	CKVYGMCDLKCDQMGCEGRYTMPPSQNLPSE	C(1)DQMGC(1)EGR	6	2	-0.29987	16669000	16669000	0	0
A0A1B5L2C4	245	tr|A0A1B5L2C4|A0A1B5L2C4_USTVR Uncharacterized protein OS=Ustilaginoidea virens OX=1159556 GN=UVI_02047420 PE=4 SV=1;tr|A0A063BMH0|A0A063BMH0_USTVR Uncharacterized protein OS=Ustilaginoidea virens OX=1159556 GN=UV8b_7240 PE=4 SV=1	1	0.0119478	63.287	49.058	1	0.0119478	63.287	1	0.0187345	53.163	1	0.0234721	49.058	2	C	IMFGKAGVYCPKVDTCYCKVYGMCDLKCDQM	VDTC(1)YC(1)K	4	2	-0.47912	123010000	100660000	13296000	9049300
A0A1B5L2C4	247	tr|A0A1B5L2C4|A0A1B5L2C4_USTVR Uncharacterized protein OS=Ustilaginoidea virens OX=1159556 GN=UVI_02047420 PE=4 SV=1;tr|A0A063BMH0|A0A063BMH0_USTVR Uncharacterized protein OS=Ustilaginoidea virens OX=1159556 GN=UV8b_7240 PE=4 SV=1	1	0.0119478	63.287	49.058	1	0.0119478	63.287	1	0.0187345	53.163	1	0.0234721	49.058	2	C	FGKAGVYCPKVDTCYCKVYGMCDLKCDQMGC	VDTC(1)YC(1)K	6	2	-0.47912	123010000	100660000	13296000	9049300
A0A1B5L2C4	253	tr|A0A1B5L2C4|A0A1B5L2C4_USTVR Uncharacterized protein OS=Ustilaginoidea virens OX=1159556 GN=UVI_02047420 PE=4 SV=1;tr|A0A063BMH0|A0A063BMH0_USTVR Uncharacterized protein OS=Ustilaginoidea virens OX=1159556 GN=UV8b_7240 PE=4 SV=1	1	0.0147353	63.565	63.565	1	0.0147353	63.565							1	C	YCPKVDTCYCKVYGMCDLKCDQMGCEGRYTM	VYGMC(1)DLK	5	2	-0.1963	44722000	44722000	0	0
A0A063BMI7	37	tr|A0A063BMI7|A0A063BMI7_USTVR Phosphoglycerate mutase family protein OS=Ustilaginoidea virens OX=1159556 GN=UV8b_7226 PE=4 SV=1	1	2.86434e-10	115.33	115.33				1	1.62793e-08	88.338	1	2.86434e-10	115.33	1	C	EALRDPDLTPLGEQQCAELRAAFAHHPRLAR	DPDLTPLGEQQC(1)AELR	12	2	1.9964	41771000	0	20977000	20793000
A0A063BMI7	65	tr|A0A063BMI7|A0A063BMI7_USTVR Phosphoglycerate mutase family protein OS=Ustilaginoidea virens OX=1159556 GN=UV8b_7226 PE=4 SV=1	1	0.000999548	77.14	77.14	1	0.000999548	77.14							1	C	LARLVASPLRRTIRTCALAFGGPDRLRPIVL	TC(1)ALAFGGPDR	2	2	-0.36969	24554000	24554000	0	0
A0A063BMJ2	29	tr|A0A063BMJ2|A0A063BMJ2_USTVR Putative acetyl xylanesterase OS=Ustilaginoidea virens OX=1159556 GN=UV8b_7184 PE=4 SV=1;tr|A0A1B5L6W2|A0A1B5L6W2_USTVR Uncharacterized protein OS=Ustilaginoidea virens OX=1159556 GN=UVI_02060610 PE=4 SV=1	1	8.76965e-56	180.18	165.7	1	0.00017039	68.463	1	8.76965e-56	180.18	1	1.59025e-34	165.7	1	C	RATVPAPEPGDSAQGCAKGLYLISARGTGEA	ATVPAPEPGDSAQGC(1)AK	15	2	0.93502	106980000	15980000	41464000	49539000
A0A063BMJ2	183	tr|A0A063BMJ2|A0A063BMJ2_USTVR Putative acetyl xylanesterase OS=Ustilaginoidea virens OX=1159556 GN=UV8b_7184 PE=4 SV=1	1	4.97108e-06	130.04	130.04							1	4.97108e-06	130.04	1	C	TSTRNGIFPRSNSDSCLRYSKIIASWCDTGD	SNSDSC(1)LR	6	2	1.8701	48850000	0	0	48850000
A0A063BMK9	305	tr|A0A063BMK9|A0A063BMK9_USTVR Acetolactate synthase OS=Ustilaginoidea virens OX=1159556 GN=UV8b_7180 PE=3 SV=1;tr|A0A1B5L5Y3|A0A1B5L5Y3_USTVR Acetolactate synthase OS=Ustilaginoidea virens OX=1159556 GN=UVI_02060630 PE=3 SV=1	1	2.26054e-48	165.49	60.602	1	2.26054e-48	165.49							1	C	QSEGGPELLKELADKCSIPVTTTLQGLGGFD	C(1)SIPVTTTLQGLGGFDELDDK	1	3	1.9654	52409000	48334000	0	0
A0A063BMK9	664	tr|A0A063BMK9|A0A063BMK9_USTVR Acetolactate synthase OS=Ustilaginoidea virens OX=1159556 GN=UV8b_7180 PE=3 SV=1	1	0.0192163	66.138	66.138							1	0.0192163	66.138	1	C	DEKDKQRRELMQERTCGLHGS__________	TC(1)GLHGS	2	2	0.34283	137920000	0	0	137920000
A0A063BMQ6	22	tr|A0A063BMQ6|A0A063BMQ6_USTVR Rho2 GTPase OS=Ustilaginoidea virens OX=1159556 GN=UV8b_7194 PE=4 SV=1;tr|A0A1B5L6W5|A0A1B5L6W5_USTVR Uncharacterized protein OS=Ustilaginoidea virens OX=1159556 GN=UVI_02060520 PE=4 SV=1	1	0.00240162	72.607	64.04	1	0.00240162	72.607	1	0.00270888	71.614	1	0.00482153	64.04	1	C	QNVIRRKLVIIGDGACGKTSLLSVFTLGYFP	LVIIGDGAC(1)GK	9	2	0.34053	137090000	42804000	49353000	44930000
A0A063BMQ6	52	tr|A0A063BMQ6|A0A063BMQ6_USTVR Rho2 GTPase OS=Ustilaginoidea virens OX=1159556 GN=UV8b_7194 PE=4 SV=1	1	5.98372e-06	89.283	89.283	1	5.98372e-06	89.283							1	C	PTRYIPTVFENYVTDCRVDGKSVQLALWDTA	YIPTVFENYVTDC(1)R	13	2	-0.23542	41763000	41763000	0	0
A0A063BMR9	214	tr|A0A063BMR9|A0A063BMR9_USTVR Aspartokinase OS=Ustilaginoidea virens OX=1159556 GN=UV8b_7133 PE=3 SV=1	1	0.00876941	76.774	76.774				1	0.00876941	76.774				1	C	FYKSASAAFAKKLEACGDRVPVVTGFFGNVP	KLEAC(1)GDR	5	2	-0.072133	13703000	0	13703000	0
A0A063BMR9	130	tr|A0A063BMR9|A0A063BMR9_USTVR Aspartokinase OS=Ustilaginoidea virens OX=1159556 GN=UV8b_7133 PE=3 SV=1	1	8.44514e-15	128.31	128.31	1	8.44514e-15	128.31								C	DASLRESLVRNIEAQCQELIEYIAAAKRFNL	NIEAQC(1)QELIEYIAAAK	6	2	3.2163	6379200	6379200	0	0
A0A063BMR9	49	tr|A0A063BMR9|A0A063BMR9_USTVR Aspartokinase OS=Ustilaginoidea virens OX=1159556 GN=UV8b_7133 PE=3 SV=1	1	0.0286659	54.611	54.611	1	0.0286659	54.611							1	C	DIVKPSLSRNRVVVVCSARSTGKKAEGTTSR	VVVVC(1)SAR	5	2	0.34799	31658000	31658000	0	0
A0A063BMU0	69	tr|A0A063BMU0|A0A063BMU0_USTVR Protein kinase domain-containing protein OS=Ustilaginoidea virens OX=1159556 GN=UV8b_7111 PE=4 SV=1	1	6.56539e-05	67.646	67.646	1	6.56539e-05	67.646							1	C	WEKGSMIPKLVDFNTCFHGLPDNAGRTNPIQ	LVDFNTC(1)FHGLPDNAGR	7	3	0.89751	5354100	5354100	0	0
A0A1B5L910	439	tr|A0A1B5L910|A0A1B5L910_USTVR Carrier domain-containing protein OS=Ustilaginoidea virens OX=1159556 GN=UVI_02061400 PE=4 SV=1;tr|A0A063BMW2|A0A063BMW2_USTVR Nonribosomal peptide synthetase 10 OS=Ustilaginoidea virens OX=1159556 GN=UV8b_7058 PE=4 SV=1	1	0.0135189	92.191	75.915	1	0.041235	92.191	1	0.0396247	50.307	1	0.0135189	75.915	1	C	GAVEATIVKHLAVRDCAVVARGEGLDKQLVA	DC(1)AVVAR	2	2	0.063948	248230000	71474000	89887000	86871000
A0A1B5L910	690	tr|A0A1B5L910|A0A1B5L910_USTVR Carrier domain-containing protein OS=Ustilaginoidea virens OX=1159556 GN=UVI_02061400 PE=4 SV=1;tr|A0A063BMW2|A0A063BMW2_USTVR Nonribosomal peptide synthetase 10 OS=Ustilaginoidea virens OX=1159556 GN=UV8b_7058 PE=4 SV=1	1	1.03201e-06	93.143	89.9	1	1.03201e-06	93.143	1	5.55794e-06	89.9				1	C	AQILCLIRFTDPNVDCRPAGIARIRKNLIDQ	FTDPNVDC(1)RPAGIAR	8	2	-1.5093	212310000	46383000	67694000	0
A0A1B5L6F1	520	tr|A0A1B5L6F1|A0A1B5L6F1_USTVR DUF2183 domain-containing protein OS=Ustilaginoidea virens OX=1159556 GN=UVI_02061330 PE=4 SV=1;tr|A0A063BMW8|A0A063BMW8_USTVR Actin patch protein OS=Ustilaginoidea virens OX=1159556 GN=UV8b_7068 PE=4 SV=1	1	0.0272618	45.908	45.908				1	0.0272618	45.908				1	C	REIFRNTFVRDLGGLCIDGVREWFTEMHNLD	DLGGLC(1)IDGVR	6	2	2.6981	7265600	0	7265600	0
A0A063BMX7	425	tr|A0A063BMX7|A0A063BMX7_USTVR Peptidase S8 and S53 subtilisin kexin sedolisin OS=Ustilaginoidea virens OX=1159556 GN=UV8b_7083 PE=4 SV=1	0.995376	0.0283525	46.706	46.706							0.995376	0.0283525	46.706		C	WAPGKDIPGCVIENGCWKLKTGTSFAAPLVS	DIPGC(0.005)VIENGC(0.995)WK	11	2	-0.18557	4777600	0	0	4777600
A0A063BMY0	900	tr|A0A063BMY0|A0A063BMY0_USTVR NACHT domain protein OS=Ustilaginoidea virens OX=1159556 GN=UV8b_7088 PE=4 SV=1;tr|A0A1B5L531|A0A1B5L531_USTVR Uncharacterized protein OS=Ustilaginoidea virens OX=1159556 GN=UVI_02058620 PE=4 SV=1	1	1.62511e-07	136.36	49.777	1	0.000102788	99.815	1	1.62511e-07	136.36	1	0.00449569	49.777	1	C	LTVECETLRASFHNTCGNHRAARDIHVHLLE	ASFHNTC(1)GNHR	7	3	0.69498	316790000	16298000	65410000	0
A0A063BMY0	326	tr|A0A063BMY0|A0A063BMY0_USTVR NACHT domain protein OS=Ustilaginoidea virens OX=1159556 GN=UV8b_7088 PE=4 SV=1;tr|A0A1B5L531|A0A1B5L531_USTVR Uncharacterized protein OS=Ustilaginoidea virens OX=1159556 GN=UVI_02058620 PE=4 SV=1	1	0.000164316	66.826	66.826	1	0.000164316	66.826							1	C	LDTCPPAYLDILVRICLSLQPHADDAQSLRW	IC(1)LSLQPHADDAQSLR	2	3	0.091882	19029000	19029000	0	0
A0A063BMY0	221	tr|A0A063BMY0|A0A063BMY0_USTVR NACHT domain protein OS=Ustilaginoidea virens OX=1159556 GN=UV8b_7088 PE=4 SV=1;tr|A0A1B5L531|A0A1B5L531_USTVR Uncharacterized protein OS=Ustilaginoidea virens OX=1159556 GN=UVI_02058620 PE=4 SV=1	1	0.00558458	72.23	60.019	1	0.00558458	72.23				1	0.0437204	60.019	1	C	TAIILRMATKLDDDSCSEKMSSIFQSALSMI	LDDDSC(1)SEK	6	2	-0.09307	118390000	90379000	0	28008000
A0A063BMY0	489	tr|A0A063BMY0|A0A063BMY0_USTVR NACHT domain protein OS=Ustilaginoidea virens OX=1159556 GN=UV8b_7088 PE=4 SV=1;tr|A0A1B5L531|A0A1B5L531_USTVR Uncharacterized protein OS=Ustilaginoidea virens OX=1159556 GN=UVI_02058620 PE=4 SV=1	1	0.0260015	69.825	62.717	1	0.0260015	69.825	1	0.0382593	62.717					C	TLLIEAFASLKLQFPCSHEKVLVALTRIIEY	LQFPC(1)SHEK	5	2	4.084	12515000	7832800	4682200	0
A0A063BMY0	889	tr|A0A063BMY0|A0A063BMY0_USTVR NACHT domain protein OS=Ustilaginoidea virens OX=1159556 GN=UV8b_7088 PE=4 SV=1;tr|A0A1B5L531|A0A1B5L531_USTVR Uncharacterized protein OS=Ustilaginoidea virens OX=1159556 GN=UVI_02058620 PE=4 SV=1	1	7.76792e-26	161.02	128.61	1	8.03904e-26	160.75	1	7.76792e-26	161.02	1	1.24334e-05	128.61	1	C	NLRDVYGALHKLTVECETLRASFHNTCGNHR	LTVEC(1)ETLR	5	2	0.31074	422720000	175790000	120110000	126820000
A0A063BMY0	946	tr|A0A063BMY0|A0A063BMY0_USTVR NACHT domain protein OS=Ustilaginoidea virens OX=1159556 GN=UV8b_7088 PE=4 SV=1;tr|A0A1B5L531|A0A1B5L531_USTVR Uncharacterized protein OS=Ustilaginoidea virens OX=1159556 GN=UVI_02058620 PE=4 SV=1	1	0.00930383	103.79	103.79							1	0.00930383	103.79	1	C	LMELAMDQARRLKWACHQKGGEDDKEDSFYL	WAC(1)HQK	3	2	1.0437	108540000	0	0	108540000
A0A063BMY0	434	tr|A0A063BMY0|A0A063BMY0_USTVR NACHT domain protein OS=Ustilaginoidea virens OX=1159556 GN=UV8b_7088 PE=4 SV=1;tr|A0A1B5L531|A0A1B5L531_USTVR Uncharacterized protein OS=Ustilaginoidea virens OX=1159556 GN=UVI_02058620 PE=4 SV=1	1	7.2655e-19	151.98	151.98	1	7.2655e-19	151.98							1	C	ESLRYNEAVAIYEELCRCDLHLYEDREAITA	YNEAVAIYEELC(1)R	12	2	-0.12207	43530000	43530000	0	0
A0A063BN02	1562	tr|A0A063BN02|A0A063BN02_USTVR Sec7 domain-containing protein OS=Ustilaginoidea virens OX=1159556 GN=UV8b_6964 PE=4 SV=1	1	0.00738805	61.582	61.582	1	0.00738805	61.582							1	C	EFCSSISMRDEESVQCMGKAVFDAAFAFLRD	DEESVQC(1)MGK	7	2	0.26127	21348000	21348000	0	0
A0A063BN02	671	tr|A0A063BN02|A0A063BN02_USTVR Sec7 domain-containing protein OS=Ustilaginoidea virens OX=1159556 GN=UV8b_6964 PE=4 SV=1	1	1.8574e-05	126.67	61.962				1	0.00118878	98.997	1	1.8574e-05	126.67	1	C	SDESVCDMMGRGLAICSQPRFSAVLRRTAEA	GLAIC(1)SQPR	5	2	1.1441	51272000	0	25868000	25405000
A0A063BN02	84	tr|A0A063BN02|A0A063BN02_USTVR Sec7 domain-containing protein OS=Ustilaginoidea virens OX=1159556 GN=UV8b_6964 PE=4 SV=1	1	0.0128881	65.672	59.205				1	0.0128881	65.672	1	0.0192679	59.205	1	C	QGTARGWEREERILICVPLRDAEPHLAMFFS	ILIC(1)VPLR	4	2	-1.3619	29278000	0	10393000	18885000
A0A063BN02	692	tr|A0A063BN02|A0A063BN02_USTVR Sec7 domain-containing protein OS=Ustilaginoidea virens OX=1159556 GN=UV8b_6964 PE=4 SV=1	1	0.00129343	82.749	82.749				1	0.00304203	73.985	1	0.00129343	82.749	1	C	SAVLRRTAEAAMVRMCQIIFEDVKHLELDSY	MC(1)QIIFEDVK	2	2	-1.4666	12308000	0	6536200	5771800
A0A063BN02	1214	tr|A0A063BN02|A0A063BN02_USTVR Sec7 domain-containing protein OS=Ustilaginoidea virens OX=1159556 GN=UV8b_6964 PE=4 SV=1	1	0.00785745	72.789	72.789	1	0.0234163	57.177				1	0.00785745	72.789	1	C	NPNLKSSKRMSFEDFCRNLRGQNDGKDFSID	MSFEDFC(1)R	7	2	0.3333	8970100	3829100	0	5141000
A0A063BN02	1477	tr|A0A063BN02|A0A063BN02_USTVR Sec7 domain-containing protein OS=Ustilaginoidea virens OX=1159556 GN=UV8b_6964 PE=4 SV=1	1	0.0216499	54.712	51.066	1	0.0216499	54.712	1	0.043309	51.066				1	C	EELESTLCTVDCIKSCNMDQVFRNILNLPLD	SC(1)NMDQVFR	2	2	0.088618	17232000	17232000	0	0
A0A063BN02	1319	tr|A0A063BN02|A0A063BN02_USTVR Sec7 domain-containing protein OS=Ustilaginoidea virens OX=1159556 GN=UV8b_6964 PE=4 SV=1	1	0.00222808	76.1	76.1	1	0.00644052	64.485	1	0.00355851	72.643	1	0.00222808	76.1	1	C	SDDAVFARVVTGFDECARVAVKYENSEALDQ	VVTGFDEC(1)AR	8	2	-0.5849	110940000	58532000	24727000	27680000
A0A063BN09	109	tr|A0A063BN09|A0A063BN09_USTVR Coproporphyrinogen oxidase OS=Ustilaginoidea virens OX=1159556 GN=UV8b_6969 PE=3 SV=1	1	2.79943e-12	94.688	94.688	1	2.79943e-12	94.688							1	C	RKDEWERKNGGGGITCVLQDGNVFEKAGVNI	NGGGGITC(1)VLQDGNVFEK	8	2	-1.4992	16060000	16060000	0	0
A0A063BN35	243	tr|A0A063BN35|A0A063BN35_USTVR Complex I intermediate-associated protein 84 OS=Ustilaginoidea virens OX=1159556 GN=UV8b_7014 PE=4 SV=1	1	0.000749011	75.696	75.696				1	0.000749011	75.696	1	0.00244131	74.301	1	C	EWENPVYRARLVERDCLLESVCRGLAREGRE	DC(1)LLESVCR	2	2	1.3266	3849100	0	0	3849100
A0A063BN37	92	tr|A0A063BN37|A0A063BN37_USTVR Methyltransferase domain-containing protein OS=Ustilaginoidea virens OX=1159556 GN=UV8b_7019 PE=4 SV=1	1	2.3667e-05	87.298	87.298				0.900064	0.000388403	76.143	1	2.3667e-05	87.298	1;2	C	VKDRVKAGAKFLDLGCCFGQDLRKLVMDGAS	FLDLGC(1)C(1)FGQDLR	6	2	0.54891	2826900	0	2826900	0
A0A1B5KX00	74	tr|A0A1B5KX00|A0A1B5KX00_USTVR Trafficking protein particle complex subunit BET3 OS=Ustilaginoidea virens OX=1159556 GN=UVI_02050140 PE=3 SV=1;tr|A0A063BN52|A0A063BN52_USTVR Trafficking protein particle complex subunit BET3 OS=Ustilaginoidea virens OX=1159	1	0.0123609	95.9	95.9				1	0.0123609	95.9				1	C	RLIEDYLAKSNTMKRCANFRETADMIARVGF	RC(1)ANFR	2	2	0.23938	31018000	0	0	0
A0A063BN86	347	tr|A0A063BN86|A0A063BN86_USTVR Putative ribosome biogenesis protein Ssf2 OS=Ustilaginoidea virens OX=1159556 GN=UV8b_6859 PE=4 SV=1	1	0.00851886	66.692	60.892	1	0.0326969	65.465	1	0.00851886	66.692	1	0.0120156	60.892	1	C	GPRMRLRLTKVEEGLCSGKVLWHEYVRKSRD	VEEGLC(1)SGK	6	2	-0.092243	310630000	95605000	104460000	110570000
A0A063BN96	396	tr|A0A063BN96|A0A063BN96_USTVR Pyridoxal-dependent decarboxylase domain protein OS=Ustilaginoidea virens OX=1159556 GN=UV8b_6874 PE=4 SV=1;tr|A0A1B5L7X5|A0A1B5L7X5_USTVR Uncharacterized protein OS=Ustilaginoidea virens OX=1159556 GN=UVI_02053150 PE=4 SV=1	1	0.000113604	57.985	50.957							1	0.000113604	57.985	1	C	YFATMLHRHDDKPVKCKLGHHDVSEPADDES	C(1)KLGHHDVSEPADDESPGR	1	4	0.7723	21943000	0	0	10892000
A0A063BN96	208	tr|A0A063BN96|A0A063BN96_USTVR Pyridoxal-dependent decarboxylase domain protein OS=Ustilaginoidea virens OX=1159556 GN=UV8b_6874 PE=4 SV=1;tr|A0A1B5L7X5|A0A1B5L7X5_USTVR Uncharacterized protein OS=Ustilaginoidea virens OX=1159556 GN=UVI_02053150 PE=4 SV=1	1	0.000198382	120.65	52.579	1	0.000198382	91.626	1	0.00466572	104.37	1	0.000641521	120.65	1	C	HGGLKFIAGKFKVEPCKLGSEEKLFSELTTW	VEPC(1)KLGSEEK	4	2	-3.9906	4109400000	1741800000	1030500000	1185000000
A0A063BN96	327	tr|A0A063BN96|A0A063BN96_USTVR Pyridoxal-dependent decarboxylase domain protein OS=Ustilaginoidea virens OX=1159556 GN=UV8b_6874 PE=4 SV=1;tr|A0A1B5L7X5|A0A1B5L7X5_USTVR Uncharacterized protein OS=Ustilaginoidea virens OX=1159556 GN=UVI_02053150 PE=4 SV=1	1	0.0244233	83.229	83.229	1	0.0314818	69.39	1	0.0314818	69.39	1	0.0244233	83.229	1	C	AARVDIKVLEEKLLECVKSDTAVYAVVAVVG	LLEC(1)VK	4	2	-0.49449	1431300000	403820000	575010000	452470000
A0A063BN96	876	tr|A0A063BN96|A0A063BN96_USTVR Pyridoxal-dependent decarboxylase domain protein OS=Ustilaginoidea virens OX=1159556 GN=UV8b_6874 PE=4 SV=1;tr|A0A1B5L7X5|A0A1B5L7X5_USTVR Uncharacterized protein OS=Ustilaginoidea virens OX=1159556 GN=UVI_02053150 PE=4 SV=1	1	2.54868e-17	92.977	92.977	1	2.54868e-17	92.977							1	C	KHITHMLVRSPNIALCGSNVSFSAPLPEEVS	SPNIALC(1)GSNVSFSAPLPEEVSK	7	2	1.4523	12594000	12594000	0	0
A0A063BNA7	450	tr|A0A063BNA7|A0A063BNA7_USTVR Uncharacterized protein OS=Ustilaginoidea virens OX=1159556 GN=UV8b_6879 PE=4 SV=1	1	0.0160236	53.554	53.554	1	0.0160236	53.554							1	C	QTGSTQFRLFAVPVNCVT_____________	LFAVPVNC(1)VT	8	2	0.65574	15069000	15069000	0	0
A0A063BNE1	216	tr|A0A063BNE1|A0A063BNE1_USTVR GPN-loop GTPase 3 OS=Ustilaginoidea virens OX=1159556 GN=UV8b_6802 PE=3 SV=1	1	4.02098e-110	214.23	136.14				1	4.02098e-110	214.23	1	1.35411e-20	136.14	1	C	LDDDPLERARRTAGGCGVGGNDDDDDDESRR	TAGGC(1)GVGGNDDDDDDESR	5	2	-0.1721	134590000	0	59063000	60229000
A0A063BNE8	14	tr|A0A063BNE8|A0A063BNE8_USTVR Sporulation protein SPS19 OS=Ustilaginoidea virens OX=1159556 GN=UV8b_6812 PE=4 SV=1;tr|A0A1B5L2W8|A0A1B5L2W8_USTVR Uncharacterized protein OS=Ustilaginoidea virens OX=1159556 GN=UVI_02049230 PE=4 SV=1	1	8.51236e-15	113.94	113.94	1	0.000416401	80.165	1	0.00585559	68.625	1	8.51236e-15	113.94	1	C	__MQTRALVRLGADACIVGRNVDKTEAAARD	LGADAC(1)IVGR	6	2	0.43171	20212000	6460600	13751000	0
A0A1B5L8E1	756	tr|A0A1B5L8E1|A0A1B5L8E1_USTVR Autophagy-related protein 11 OS=Ustilaginoidea virens OX=1159556 GN=UVI_02049090 PE=3 SV=1;tr|A0A063BNG2|A0A063BNG2_USTVR Autophagy-related protein 11 OS=Ustilaginoidea virens OX=1159556 GN=UV8b_6832 PE=3 SV=1	1	0.0155394	70.69	56.547				1	0.0155394	70.69	1	0.0304247	56.547	1	C	LQAAQHIADKQLDSLCKIHSEVLPGESVPTD	QLDSLC(1)K	6	2	-0.60195	54028000	0	29610000	24418000
A0A1B5L818	438	tr|A0A1B5L818|A0A1B5L818_USTVR Uncharacterized protein OS=Ustilaginoidea virens OX=1159556 GN=UVI_02049010 PE=4 SV=1;tr|A0A063BNG8|A0A063BNG8_USTVR Putative sister chromatid separation protein (Src1) OS=Ustilaginoidea virens OX=1159556 GN=UV8b_6842 PE=4 SV	1	9.18963e-157	191.37	50.945	1	6.56335e-22	99.93	1	9.18963e-157	191.37	1	2.90907e-24	122.75	1	C	DKAIEELRDRRAKYECGVLVDAAGHQADSPA	YEC(1)GVLVDAAGHQADSPAVAEK	3	3	4.3909	86856000	22935000	29048000	22087000
A0A063BNK9	211	tr|A0A063BNK9|A0A063BNK9_USTVR Dihydrofolate synthetase Fol3 OS=Ustilaginoidea virens OX=1159556 GN=UV8b_6768 PE=3 SV=1	1	1.15928e-16	114.69	65.219	1	1.15928e-16	114.69	1	0.0050337	44.807	1	2.08584e-05	65.219	1	C	EIARVKAGIMRTGVPCVVDGTNPPAVLDVLR	TGVPC(1)VVDGTNPPAVLDVLR	5	2	0.15376	22233000	8656100	6830300	6747000
A0A1B5L5R1	91	tr|A0A1B5L5R1|A0A1B5L5R1_USTVR MSP domain-containing protein OS=Ustilaginoidea virens OX=1159556 GN=UVI_02046010 PE=4 SV=1;tr|A0A063BNL3|A0A063BNL3_USTVR MSPdomain-containing protein OS=Ustilaginoidea virens OX=1159556 GN=UV8b_6773 PE=4 SV=1	1	7.36432e-22	91.175	91.175	1	7.36432e-22	91.175							1	C	DPPLDAKCRDKFLVQCAPINSDQDFASIASV	FLVQC(1)APINSDQDFASIASVLESADK	5	3	0.036881	35595000	15429000	0	0
A0A1B5L5R1	47	tr|A0A1B5L5R1|A0A1B5L5R1_USTVR MSP domain-containing protein OS=Ustilaginoidea virens OX=1159556 GN=UVI_02046010 PE=4 SV=1;tr|A0A063BNL3|A0A063BNL3_USTVR MSPdomain-containing protein OS=Ustilaginoidea virens OX=1159556 GN=UV8b_6773 PE=4 SV=1	1	1.25472e-17	153.71	58.782				1	1.25472e-17	153.71	1	0.00176491	64.841	1	C	TPVAFKVKTTAPKQYCVRPNAGRIEPGHSFD	QYC(1)VRPNAGR	3	2	-2.8685	163260000	0	47329000	53650000
A0A063BNL6	455	tr|A0A063BNL6|A0A063BNL6_USTVR Putative actin polymerization protein Bzz1 OS=Ustilaginoidea virens OX=1159556 GN=UV8b_6778 PE=4 SV=1	1	4.25346e-60	195.48	178.55	1	0.000110601	97.277	1	4.25346e-60	195.48	1	5.29307e-46	178.55	1	C	GYTCHGKCEMKVPADCPGEQTKEERKKLKAE	VPADC(1)PGEQTK	5	2	-0.36146	220300000	78467000	44670000	97162000
A0A063BNL6	164	tr|A0A063BNL6|A0A063BNL6_USTVR Putative actin polymerization protein Bzz1 OS=Ustilaginoidea virens OX=1159556 GN=UV8b_6778 PE=4 SV=1	1	4.47911e-08	140.16	140.16				1	4.47911e-08	140.16	1	4.47911e-08	140.16	1	C	SYGDLRKVKAKYDAVCQEVETRRKKSESHYD	YDAVC(1)QEVETR	5	2	0.98985	36134000	0	18285000	17849000
A0A1B5L6M2	477	tr|A0A1B5L6M2|A0A1B5L6M2_USTVR Protein kinase domain-containing protein OS=Ustilaginoidea virens OX=1159556 GN=UVI_02060430 PE=4 SV=1;tr|A0A063BNM8|A0A063BNM8_USTVR Non-specific serine/threonine protein kinase OS=Ustilaginoidea virens OX=1159556 GN=UV8b_72	1	0.00125438	83.647	63.216				1	0.00125438	83.647	1	0.00685462	63.216	1	C	PDNILVNEQRNVLKICDLGTAIDRSDAATAH	IC(1)DLGTAIDR	2	2	-0.12799	35765000	0	17713000	18052000
A0A063BNN6	234	tr|A0A063BNN6|A0A063BNN6_USTVR Uncharacterized protein OS=Ustilaginoidea virens OX=1159556 GN=UV8b_7215 PE=3 SV=1	1	0.000598431	114.64	78.113	1	0.000815582	114.64	1	0.000598431	78.113				1	C	LHARTLMLFDIPRQGCSDEGIARIIDSVVPN	QGC(1)SDEGIAR	3	2	-0.50641	28122000	28122000	0	0
A0A063BNP0	129	tr|A0A063BNP0|A0A063BNP0_USTVR Secretion pathway protein Sls2/Rcy1 OS=Ustilaginoidea virens OX=1159556 GN=UV8b_7134 PE=4 SV=1	1	0.0174782	60.436	60.436	1	0.0174782	60.436							1	C	VYDDTRWVSRLKSMNCWDEREARRRFEEAVR	SMNC(1)WDER	4	2	-0.32563	6190100	6190100	0	0
A0A063BNP3	181	tr|A0A063BNP3|A0A063BNP3_USTVR Methyltransferase-like protein OS=Ustilaginoidea virens OX=1159556 GN=UV8b_7139 PE=3 SV=1	1	0.00479619	78.77	78.77	1	0.00479619	78.77							1	C	PVLANNKNPKLKVHACDFSKTAVEVMRSHEA	VHAC(1)DFSK	4	2	1.6999	48061000	48061000	0	0
A0A063BNP8	111	tr|A0A063BNP8|A0A063BNP8_USTVR Rho-GTPase-activating protein 8 OS=Ustilaginoidea virens OX=1159556 GN=UV8b_7144 PE=4 SV=1	1	0.00383696	85.064	85.064	1	0.00785745	72.789	1	0.0114808	67.277	1	0.00383696	85.064	1	C	AQGIRDLVVNPFSRWCDAHEARIQDSQDQLQ	WC(1)DAHEAR	2	2	0.27298	185500000	28492000	106860000	50141000
A0A063BNQ4	427	tr|A0A063BNQ4|A0A063BNQ4_USTVR Histone-lysine N-methyltransferase, H3 lysine-4 specific OS=Ustilaginoidea virens OX=1159556 GN=UV8b_7154 PE=4 SV=1	1	0.00344628	88.734	77.496				1	0.00344628	88.734	1	0.00519494	77.496	1	C	VPFVRPPPTAPKGPACPAQRLGPVGAVVAAP	GPAC(1)PAQR	4	2	0.18573	37406000	0	20676000	16729000
A0A063BNR6	356	tr|A0A063BNR6|A0A063BNR6_USTVR Laccase-like protein OS=Ustilaginoidea virens OX=1159556 GN=UV8b_7112 PE=3 SV=1	1	0.00366326	76.221	76.221	1	0.00366326	76.221							1	C	WLEYQLRPLDARSARCPTLAEVTRRVVIPVS	C(1)PTLAEVTR	1	2	1.7126	7424800	7424800	0	0
A0A063BNR6	43	tr|A0A063BNR6|A0A063BNR6_USTVR Laccase-like protein OS=Ustilaginoidea virens OX=1159556 GN=UV8b_7112 PE=3 SV=1	1	0.00194797	88.681	88.681	1	0.00194797	88.681								C	PDHVLRVSAATIDIGCQKRLSAVVNGTTPGP	VSAATIDIGC(1)QK	10	2	-0.74506	18173000	18173000	0	0
A0A063BNS4	156	tr|A0A063BNS4|A0A063BNS4_USTVR Protein kinase domain-containing protein OS=Ustilaginoidea virens OX=1159556 GN=UV8b_7127 PE=4 SV=1	1	3.68223e-05	62.088	62.088	1	3.68223e-05	62.088							1	C	PVDVTWLADQHYSRECAAYEDLSQAEVDGIL	EC(1)AAYEDLSQAEVDGILVPK	2	2	0.10169	9819700	9819700	0	0
A0A063BNS4	226	tr|A0A063BNS4|A0A063BNS4_USTVR Protein kinase domain-containing protein OS=Ustilaginoidea virens OX=1159556 GN=UV8b_7127 PE=4 SV=1;tr|A0A1B5L6J4|A0A1B5L6J4_USTVR Protein kinase domain-containing protein OS=Ustilaginoidea virens OX=1159556 GN=UVI_02063670 P	1	0.0256003	82.141	82.141	1	0.0256003	82.141							1	C	IDRQKVRHFSPEERLCILAKAMEVECYINFH	LC(1)ILAK	2	2	-1.176	11747000	11747000	0	0
A0A063BNS6	683	tr|A0A063BNS6|A0A063BNS6_USTVR Alpha-galactosidase OS=Ustilaginoidea virens OX=1159556 GN=UV8b_7039 PE=4 SV=1;tr|A0A1B5L7P1|A0A1B5L7P1_USTVR ATP_transf domain-containing protein OS=Ustilaginoidea virens OX=1159556 GN=UVI_02061550 PE=4 SV=1	1	5.11921e-18	155.88	155.88				1	0.000269732	105.14	1	5.11921e-18	155.88	1	C	AAELHDAYVRLYRRACGAVEAQQRGQVQVEG	AC(1)GAVEAQQR	2	2	-2.1357	42850000	0	23930000	18921000
A0A063BNS6	204	tr|A0A063BNS6|A0A063BNS6_USTVR Alpha-galactosidase OS=Ustilaginoidea virens OX=1159556 GN=UV8b_7039 PE=4 SV=1	1	0.014521	73.324	73.324							1	0.014521	73.324	1	C	GPPVIDRGFQWTGGKCDLVEQKLGAGGPDDA	C(1)DLVEQK	1	2	0.23952	8536900	0	0	8536900
A0A063BNT3	271	tr|A0A063BNT3|A0A063BNT3_USTVR Serine/threonine-protein kinase RIO1 OS=Ustilaginoidea virens OX=1159556 GN=UV8b_7054 PE=3 SV=1;tr|A0A1B5L6G3|A0A1B5L6G3_USTVR Serine/threonine-protein kinase RIO1 OS=Ustilaginoidea virens OX=1159556 GN=UVI_02061430 PE=3 SV=1	1	2.64452e-08	128.85	46.41	1	2.64452e-08	128.85	1	1.46363e-07	103.43	1	1.07917e-05	85.522	1	C	KEFRNLRRIHNAGIPCPEPISLKLHVLLMGF	IHNAGIPC(1)PEPISLK	8	3	0.21932	196840000	30858000	31037000	26973000
A0A063BNV6	84	tr|A0A063BNV6|A0A063BNV6_USTVR Peptidase S8 and S53 subtilisin kexin sedolisin OS=Ustilaginoidea virens OX=1159556 GN=UV8b_7084 PE=4 SV=1	1	3.87651e-13	143.37	75.311				1	3.87651e-13	143.37	1	7.90269e-05	126.05	1	C	TQAQRNAHIDRIRALCQQHKKGTGTEYPGIE	ALC(1)QQHKK	3	2	0.12088	73758000	0	31090000	29301000
A0A063BNV6	275	tr|A0A063BNV6|A0A063BNV6_USTVR Peptidase S8 and S53 subtilisin kexin sedolisin OS=Ustilaginoidea virens OX=1159556 GN=UV8b_7084 PE=4 SV=1	1	2.12681e-06	96.015	84.365	1	2.12681e-06	96.015							1	C	IGTNKSHATLVANSACGKEFGIAPKATAWVY	SHATLVANSAC(1)GK	11	3	1.8177	175320000	127370000	0	0
A0A063BNV6	559	tr|A0A063BNV6|A0A063BNV6_USTVR Peptidase S8 and S53 subtilisin kexin sedolisin OS=Ustilaginoidea virens OX=1159556 GN=UV8b_7084 PE=4 SV=1	1	1.87022e-07	133.86	133.86	1	1.87022e-07	133.86							1	C	LLKAVEKKSVSEYASCLKNGIGSSADGRQSW	SVSEYASC(1)LK	8	2	0.92145	120400000	120400000	0	0
A0A063BNV7	331	tr|A0A063BNV7|A0A063BNV7_USTVR Lysine--2-oxoglutarate reductase OS=Ustilaginoidea virens OX=1159556 GN=UV8b_8371 PE=3 SV=1;tr|A0A1B5L7V6|A0A1B5L7V6_USTVR AlaDh_PNT_C domain-containing protein OS=Ustilaginoidea virens OX=1159556 GN=UVI_02052950 PE=4 SV=1	1	0	306.27	214.18	1	2.78234e-229	252.43	1	0	306.27	1	8.22156e-119	214.18	1;2;3	C	EGQFPRVIVIGALGRCGTGAVECCEAAGLPA	C(1)GTGAVEC(1)C(1)EAAGLPAESVLR	1	2	-0.91439	466920000	220740000	135510000	110670000
A0A063BNV7	338	tr|A0A063BNV7|A0A063BNV7_USTVR Lysine--2-oxoglutarate reductase OS=Ustilaginoidea virens OX=1159556 GN=UV8b_8371 PE=3 SV=1;tr|A0A1B5L7V6|A0A1B5L7V6_USTVR AlaDh_PNT_C domain-containing protein OS=Ustilaginoidea virens OX=1159556 GN=UVI_02052950 PE=4 SV=1	1	0	306.27	214.18	1	2.78234e-229	252.43	1	0	306.27	1	8.22156e-119	214.18	1;2;3	C	IVIGALGRCGTGAVECCEAAGLPAESVLRWD	C(1)GTGAVEC(1)C(1)EAAGLPAESVLR	8	2	-0.91439	533810000	227650000	177510000	128650000
A0A063BNV7	339	tr|A0A063BNV7|A0A063BNV7_USTVR Lysine--2-oxoglutarate reductase OS=Ustilaginoidea virens OX=1159556 GN=UV8b_8371 PE=3 SV=1;tr|A0A1B5L7V6|A0A1B5L7V6_USTVR AlaDh_PNT_C domain-containing protein OS=Ustilaginoidea virens OX=1159556 GN=UVI_02052950 PE=4 SV=1	1	0	306.27	214.18	1	2.78234e-229	252.43	1	0	306.27	1	8.22156e-119	214.18	1;2;3	C	VIGALGRCGTGAVECCEAAGLPAESVLRWDM	C(1)GTGAVEC(1)C(1)EAAGLPAESVLR	9	2	-0.91439	563440000	227650000	190990000	144800000
A0A063BNV9	48	tr|A0A063BNV9|A0A063BNV9_USTVR SAS4 domain-containing protein OS=Ustilaginoidea virens OX=1159556 GN=UV8b_6709 PE=4 SV=1	1	0.00131768	62.924	62.924				1	0.00132365	62.89	1	0.00131768	62.924	1	C	ARAANPPGPVFAPSDCSRRGRPKRALEPSDR	AANPPGPVFAPSDC(1)SR	14	2	2.435	19667000	0	11308000	8358400
A0A1B5KSD9	131	tr|A0A1B5KSD9|A0A1B5KSD9_USTVR Uridylate kinase OS=Ustilaginoidea virens OX=1159556 GN=UVI_02004930 PE=3 SV=1;tr|A0A063BNW7|A0A063BNW7_USTVR Uridylate kinase OS=Ustilaginoidea virens OX=1159556 GN=UV8b_8354 PE=3 SV=1	1	3.79285e-08	133.55	44.836	1	0.000677881	105.57	1	0.000354787	119.27	1	3.79285e-08	133.55	1	C	FPRKMDQAHKFEDTVCPAKTVLFFDCPEKVM	KMDQAHKFEDTVC(1)PAK	13	3	1.3237	509740000	81132000	192180000	204020000
A0A1B5KSD9	41	tr|A0A1B5KSD9|A0A1B5KSD9_USTVR Uridylate kinase OS=Ustilaginoidea virens OX=1159556 GN=UVI_02004930 PE=3 SV=1;tr|A0A063BNW7|A0A063BNW7_USTVR Uridylate kinase OS=Ustilaginoidea virens OX=1159556 GN=UV8b_8354 PE=3 SV=1	1	0.012546	68.846	68.846				1	0.0256984	48.698	1	0.012546	68.846	1	C	VVFVLGGPGAGKGTQCANLVDKYGFTHLSAG	GTQC(1)ANLVDK	4	2	0.36149	253630000	0	126450000	127180000
A0A063BNX3	56	tr|A0A063BNX3|A0A063BNX3_USTVR Actin-like protein 2 OS=Ustilaginoidea virens OX=1159556 GN=UV8b_6630 PE=3 SV=1	1	3.50265e-08	102.06	96.665	1	1.85007e-05	98.048	1	9.43663e-08	102.06	1	3.50265e-08	100.48	1	C	SEERTDSNVVIKDIMCGDEAAAARNMLQISY	DIMC(1)GDEAAAAR	4	2	2.952	270260000	28077000	45863000	44740000
A0A063BNY6	61	tr|A0A063BNY6|A0A063BNY6_USTVR NADH dehydrogenase [ubiquinone] 1 beta subcomplex subunit 7 OS=Ustilaginoidea virens OX=1159556 GN=UV8b_6645 PE=3 SV=1;tr|A0A1B5KXQ3|A0A1B5KXQ3_USTVR NADH dehydrogenase [ubiquinone] 1 beta subcomplex subunit 7 OS=Ustilaginoid	1	0.0250802	95.541	95.541				1	0.0250802	60.709	1	0.0393133	95.541	1	C	YAPWKCSDERHSYEKCQYVEFKKRVAKMDEL	C(1)QYVEFK	1	2	-0.21341	91522000	0	43221000	48301000
A0A063BNY6	30	tr|A0A063BNY6|A0A063BNY6_USTVR NADH dehydrogenase [ubiquinone] 1 beta subcomplex subunit 7 OS=Ustilaginoidea virens OX=1159556 GN=UV8b_6645 PE=3 SV=1;tr|A0A1B5KXQ3|A0A1B5KXQ3_USTVR NADH dehydrogenase [ubiquinone] 1 beta subcomplex subunit 7 OS=Ustilaginoid	1	4.90532e-47	179.51	179.51	1	4.90532e-47	179.51							1	C	EEMRDARLPLAYRDSCAHLLIPLNKCRKATW	DSC(1)AHLLIPLNK	3	2	0.08925	50635000	14142000	0	0
A0A063BNZ6	459	tr|A0A063BNZ6|A0A063BNZ6_USTVR Cystathionine gamma-synthase OS=Ustilaginoidea virens OX=1159556 GN=UV8b_8320 PE=3 SV=1	1	1.03695e-50	181.68	56.359	1	1.03695e-50	181.68	1	0.00356818	56.359				1	C	FQNRLKRINTNAEAICAILQKQPTVNSIFYP	INTNAEAIC(1)AILQK	9	2	0.064483	26064000	19005000	7059000	0
A0A063BNZ6	223	tr|A0A063BNZ6|A0A063BNZ6_USTVR Cystathionine gamma-synthase OS=Ustilaginoidea virens OX=1159556 GN=UV8b_8320 PE=3 SV=1	1	0.000500523	111.65	67.704				1	0.000500523	111.65	1	0.00386153	67.704	1	C	LEERFGRNLDLAFVECAKSAIRRRIAGSIVQ	NLDLAFVEC(1)AK	9	2	0.42335	16468000	0	7783200	8684800
A0A063BNZ7	162	tr|A0A063BNZ7|A0A063BNZ7_USTVR 50S ribosomal subunit protein L15 OS=Ustilaginoidea virens OX=1159556 GN=UV8b_6556 PE=3 SV=1	1	0.00852707	58.676	58.676				1	0.0195127	49.5	1	0.00852707	58.676	1	C	GSVKDGVKVLARGKGCLKQPVDVVVSRASAG	GC(1)LKQPVDVVVSR	2	2	0.32001	17158000	0	8840900	8316900
A0A063BNZ8	99	tr|A0A063BNZ8|A0A063BNZ8_USTVR M protein repeat protein OS=Ustilaginoidea virens OX=1159556 GN=UV8b_6965 PE=4 SV=1	1	0.019227	51.066	51.066	1	0.019227	51.066							1	C	KGLFRFIRRQVPELSCQAKKFDYHAVAENPG	QVPELSC(1)QAK	7	2	-2.4885	25376000	25376000	0	0
A0A063BP02	33	tr|A0A063BP02|A0A063BP02_USTVR Autophagy-related protein OS=Ustilaginoidea virens OX=1159556 GN=UV8b_6970 PE=3 SV=1	1	5.88715e-35	174.57	174.57	1	1.53268e-12	150.09	1	2.27367e-11	141.71	1	5.88715e-35	174.57	1	C	AERIRQKYTDRIPVICEKVEKSDIATIDKKK	YTDRIPVIC(1)EK	9	2	-0.052187	1002300000	165620000	172700000	157720000
A0A063BP04	266	tr|A0A063BP04|A0A063BP04_USTVR Pre-mRNA-splicing factor ISY1 OS=Ustilaginoidea virens OX=1159556 GN=UV8b_8308 PE=3 SV=1;tr|A0A1B5L823|A0A1B5L823_USTVR Uncharacterized protein OS=Ustilaginoidea virens OX=1159556 GN=UVI_02059180 PE=3 SV=1	1	2.14412e-67	157.78	48.785	1	2.15032e-05	92.538	1	2.14412e-67	157.78				1	C	ARRPKLITEVESVPVCEKWRGQVLKDISRKV	LITEVESVPVC(1)EK	11	2	-1.0827	32670000	32670000	0	0
A0A063BP07	300	tr|A0A063BP07|A0A063BP07_USTVR Aspartate aminotransferase OS=Ustilaginoidea virens OX=1159556 GN=UV8b_6975 PE=3 SV=1	1	4.79728e-06	90.653	90.653	1	4.79728e-06	90.653							1	C	NMGLYGERVGAFSLVCADAAEKKRVDSQLKI	VGAFSLVC(1)ADAAEK	8	2	-2.1495	61685000	61685000	0	0
A0A063BP08	196	tr|A0A063BP08|A0A063BP08_USTVR Squalene phytoene synthase OS=Ustilaginoidea virens OX=1159556 GN=UV8b_6571 PE=4 SV=1;tr|A0A1B5L0Y7|A0A1B5L0Y7_USTVR Uncharacterized protein OS=Ustilaginoidea virens OX=1159556 GN=UVI_02003360 PE=3 SV=1	1	0.0193633	56.011	56.011				1	0.046497	50.127	1	0.0193633	56.011	1	C	RSVHVDHLASHIGKACGIIAVLRGVPILAAP	AC(1)GIIAVLR	2	2	-0.052841	2782100	0	0	2782100
A0A063BP18	345	tr|A0A063BP18|A0A063BP18_USTVR Polynucleotide adenylyltransferase OS=Ustilaginoidea virens OX=1159556 GN=UV8b_6990 PE=3 SV=1	1	0.0168182	68.214	68.214							1	0.0168182	68.214	1	C	GARLLSRTRVPIIKLCERPSDKLRDALLIER	LC(1)ERPSDK	2	2	-0.55304	12616000	0	0	12616000
A0A063BP18	840	tr|A0A063BP18|A0A063BP18_USTVR Polynucleotide adenylyltransferase OS=Ustilaginoidea virens OX=1159556 GN=UV8b_6990 PE=3 SV=1	1	0.0267101	62.582	62.582	1	0.0403648	43.77				1	0.0267101	62.582	1	C	TPGYQTRSGTQGMPTCRGYNVQFWRNEQEIL	SGTQGMPTC(1)R	9	2	0.65384	34621000	18026000	0	16596000
A0A063BP19	282	tr|A0A063BP19|A0A063BP19_USTVR Uncharacterized protein OS=Ustilaginoidea virens OX=1159556 GN=UV8b_8296 PE=4 SV=1	1	0.00121897	70.488	69.451				1	0.00121897	70.488	1	0.00137199	69.451	1	C	LHDGKTARTAAAPDACSPSTSRDSAPTAEGA	TAAAPDAC(1)SPSTSR	8	2	0.51368	30459000	0	16582000	13878000
A0A063BP23	702	tr|A0A063BP23|A0A063BP23_USTVR DNA binding regulatory protein AmdX OS=Ustilaginoidea virens OX=1159556 GN=UV8b_6591 PE=4 SV=1;tr|A0A1B5L3Q2|A0A1B5L3Q2_USTVR Fungal_trans domain-containing protein OS=Ustilaginoidea virens OX=1159556 GN=UVI_02003200 PE=4 SV=	1	4.54916e-58	162.97	162.97	1	6.9126e-05	126.24				1	4.54916e-58	162.97	1	C	DAADVEMSSDSGRAACPADEQEQKEWLMWKS	AAC(1)PADEQEQK	3	2	-0.12987	26339000	26339000	0	0
A0A063BP23	1128	tr|A0A063BP23|A0A063BP23_USTVR DNA binding regulatory protein AmdX OS=Ustilaginoidea virens OX=1159556 GN=UV8b_6591 PE=4 SV=1;tr|A0A1B5L3Q2|A0A1B5L3Q2_USTVR Fungal_trans domain-containing protein OS=Ustilaginoidea virens OX=1159556 GN=UVI_02003200 PE=4 SV=	1	0.000550206	77.062	72.652	1	0.00425762	72.652	1	0.000550206	77.062	1	0.00141184	72.652	1	C	ELKMNMRLAFGGGGGCVEGRESVLCPDGFEG	LAFGGGGGC(1)VEGR	9	2	-0.089007	23522000	0	10379000	13143000
A0A063BP23	227	tr|A0A063BP23|A0A063BP23_USTVR DNA binding regulatory protein AmdX OS=Ustilaginoidea virens OX=1159556 GN=UV8b_6591 PE=4 SV=1	1	1.46969e-90	162.32	70.335	1	0.000277609	54.368	1	1.46969e-90	162.32	1	3.68526e-06	70.335	1	C	LGQRGLHHGLPKLETCPIDGHDFDAGGGLRT	LETC(1)PIDGHDFDAGGGLR	4	3	0.075826	152860000	21786000	68434000	62639000
A0A063BP31	884	tr|A0A063BP31|A0A063BP31_USTVR 26S proteasome regulatory subunit RPN2 OS=Ustilaginoidea virens OX=1159556 GN=UV8b_6601 PE=3 SV=1	1	0.0134314	93.885	68.398	1	0.0191329	88.201	1	0.0134314	93.885	1	0.0320667	68.398	1	C	IGLDHDLEMPDIKFHCATRQSLFDYPPEQEV	FHC(1)ATR	3	2	1.3352	755640000	199370000	309610000	246660000
A0A063BP34	99	tr|A0A063BP34|A0A063BP34_USTVR Longin-like protein OS=Ustilaginoidea virens OX=1159556 GN=UV8b_8271 PE=4 SV=1	1	0.00785745	72.789	72.789	1	0.0463451	53.166	1	0.00988928	69.198	1	0.00785745	72.789	1	C	LAAYGYETNTGVRMVCVVDMRGGRVDARAAG	MVC(1)VVDMR	3	2	-2.5603	27907000	0	11190000	16717000
A0A063BP35	291	tr|A0A063BP35|A0A063BP35_USTVR WD repeat-containing protein JIP5 OS=Ustilaginoidea virens OX=1159556 GN=UV8b_6606 PE=4 SV=1	1	0.000713788	101.9	58.246	1	0.0159361	101.9	1	0.000713788	78.516	1	0.00746185	63.397	1	C	IVPVPQDMGLGKKVVCGVGDGSLRIVDLVRR	VVC(1)GVGDGSLR	3	2	0.36412	310730000	106800000	48096000	46558000
A0A063BP35	221	tr|A0A063BP35|A0A063BP35_USTVR WD repeat-containing protein JIP5 OS=Ustilaginoidea virens OX=1159556 GN=UV8b_6606 PE=4 SV=1	1	9.3181e-07	73.927	73.927	1	9.3181e-07	73.927							1	C	VLVRSEDQEDELLSACFMPGMGPKSKRNNGV	SEDQEDELLSAC(1)FMPGMGPK	12	2	-2.2645	3510600	3510600	0	0
A0A1B5L3S8	225	tr|A0A1B5L3S8|A0A1B5L3S8_USTVR Aldehyde dehydrogenase OS=Ustilaginoidea virens OX=1159556 GN=UVI_02059810 PE=3 SV=1;tr|A0A063BP42|A0A063BP42_USTVR Aldehyde dehydrogenase OS=Ustilaginoidea virens OX=1159556 GN=UV8b_8276 PE=3 SV=1	1	1.06294e-05	85.554	85.554	1	1.06294e-05	85.554							1	C	TGAIIATKAAQSLTPCLLELGGRNPAFITKN	AAQSLTPC(1)LLELGGR	8	2	-0.069326	58565000	58565000	0	0
A0A063BP46	358	tr|A0A063BP46|A0A063BP46_USTVR Seryl-tRNA synthetase OS=Ustilaginoidea virens OX=1159556 GN=UV8b_6626 PE=4 SV=1;tr|A0A1B5L315|A0A1B5L315_USTVR Seryl-tRNA synthetase OS=Ustilaginoidea virens OX=1159556 GN=UVI_02030310 PE=4 SV=1	1	8.1572e-12	141.08	141.08	1	8.1572e-12	141.08							2	C	EAWFPFQGEYKELVSCSNCTDYQSRALEIRF	ELVSC(1)SNC(1)TDYQSR	5	2	-1.1554	41597000	41597000	0	0
A0A063BP46	361	tr|A0A063BP46|A0A063BP46_USTVR Seryl-tRNA synthetase OS=Ustilaginoidea virens OX=1159556 GN=UV8b_6626 PE=4 SV=1;tr|A0A1B5L315|A0A1B5L315_USTVR Seryl-tRNA synthetase OS=Ustilaginoidea virens OX=1159556 GN=UVI_02030310 PE=4 SV=1	1	8.1572e-12	141.08	141.08	1	8.1572e-12	141.08							2	C	FPFQGEYKELVSCSNCTDYQSRALEIRFGTK	ELVSC(1)SNC(1)TDYQSR	8	2	-1.1554	31358000	31358000	0	0
A0A063BP46	401	tr|A0A063BP46|A0A063BP46_USTVR Seryl-tRNA synthetase OS=Ustilaginoidea virens OX=1159556 GN=UV8b_6626 PE=4 SV=1;tr|A0A1B5L315|A0A1B5L315_USTVR Seryl-tRNA synthetase OS=Ustilaginoidea virens OX=1159556 GN=UVI_02030310 PE=4 SV=1	1	0.000471991	65.408	65.408				1	0.00308611	48.643	1	0.000471991	65.408	2	C	VHCLNSTLCATSRTMCCILENYQTEEGLRVP	TMC(1)C(1)ILENYQTEEGLR	3	2	-3.025	20672000	0	9229800	11442000
A0A063BP46	402	tr|A0A063BP46|A0A063BP46_USTVR Seryl-tRNA synthetase OS=Ustilaginoidea virens OX=1159556 GN=UV8b_6626 PE=4 SV=1;tr|A0A1B5L315|A0A1B5L315_USTVR Seryl-tRNA synthetase OS=Ustilaginoidea virens OX=1159556 GN=UVI_02030310 PE=4 SV=1	1	0.000471991	65.408	65.408				1	0.00308611	48.643	1	0.000471991	65.408	2	C	HCLNSTLCATSRTMCCILENYQTEEGLRVPD	TMC(1)C(1)ILENYQTEEGLR	4	2	-3.025	20672000	0	9229800	11442000
A0A1B5KX93	19	tr|A0A1B5KX93|A0A1B5KX93_USTVR Uncharacterized protein OS=Ustilaginoidea virens OX=1159556 GN=UVI_02050090 PE=4 SV=1;tr|A0A063BP52|A0A063BP52_USTVR Uncharacterized protein OS=Ustilaginoidea virens OX=1159556 GN=UV8b_6915 PE=4 SV=1	1	8.83778e-08	132.88	132.88	1	8.83778e-08	132.88							1	C	NTTVVAQPQPSAGARCPTPGSTDSQGRYSCN	C(1)PTPGSTDSQGR	1	2	-0.48235	34482000	34482000	0	0
A0A1B5KXF9	628	tr|A0A1B5KXF9|A0A1B5KXF9_USTVR AMP deaminase OS=Ustilaginoidea virens OX=1159556 GN=UVI_02041120 PE=3 SV=1;tr|A0A063BP64|A0A063BP64_USTVR AMP deaminase OS=Ustilaginoidea virens OX=1159556 GN=UV8b_6476 PE=3 SV=1	1	0.00225943	73.067	73.067	1	0.00225943	73.067							1	C	YAVAAQIYKLSPVDMCELAKNSVIQSGYEAS	LSPVDMC(1)ELAK	7	2	-0.90889	63678000	63678000	0	0
A0A1B5KXF9	7	tr|A0A1B5KXF9|A0A1B5KXF9_USTVR AMP deaminase OS=Ustilaginoidea virens OX=1159556 GN=UVI_02041120 PE=3 SV=1;tr|A0A063BP64|A0A063BP64_USTVR AMP deaminase OS=Ustilaginoidea virens OX=1159556 GN=UV8b_6476 PE=3 SV=1	1	2.06879e-10	59.819	40.376	1	2.06879e-10	59.819				1	0.000225888	40.376	1	C	_________MPRTSHCNQNAAGIGLVSTPNS	TSHC(1)NQNAAGIGLVSTPNSSYEDGIESK	4	3	-0.37897	53314000	37856000	0	15458000
A0A1B5KXF9	79	tr|A0A1B5KXF9|A0A1B5KXF9_USTVR AMP deaminase OS=Ustilaginoidea virens OX=1159556 GN=UVI_02041120 PE=3 SV=1;tr|A0A063BP64|A0A063BP64_USTVR AMP deaminase OS=Ustilaginoidea virens OX=1159556 GN=UV8b_6476 PE=3 SV=1	1	1.27595e-07	125.74	125.74	1	1.27595e-07	125.74							1	C	IQKVLDVRRKYIALSCQGLDDNPRDGDDWEI	YIALSC(1)QGLDDNPR	6	2	-0.088329	48485000	48485000	0	0
A0A1B5L5A2	86	tr|A0A1B5L5A2|A0A1B5L5A2_USTVR C2H2-type domain-containing protein OS=Ustilaginoidea virens OX=1159556 GN=UVI_02047040 PE=4 SV=1;tr|A0A063BP65|A0A063BP65_USTVR C2H2 type zinc finger containing protein OS=Ustilaginoidea virens OX=1159556 GN=UV8b_8255 PE=4 S	0.999998	0.0201938	81.381	81.381							0.999998	0.0201938	81.381		C	ASSTAEAEKAYFERACEACNKSYYSENAYQN	AC(1)EACNK	2	2	0.32334	43751000	0	0	43751000
A0A1B5L5A2	266	tr|A0A1B5L5A2|A0A1B5L5A2_USTVR C2H2-type domain-containing protein OS=Ustilaginoidea virens OX=1159556 GN=UVI_02047040 PE=4 SV=1;tr|A0A063BP65|A0A063BP65_USTVR C2H2 type zinc finger containing protein OS=Ustilaginoidea virens OX=1159556 GN=UV8b_8255 PE=4 S	1	5.62223e-63	186.16	50.194	1	3.76052e-47	186.16	1	5.62223e-63	174.02	0.99994	1.12634e-07	132.84	1;2	C	GLVKQLQRNVREYHECLTCSKIKSTVFGVQT	EYHEC(1)LTC(1)SK	5	3	0.4467	50848000	26394000	0	12050000
A0A1B5L5A2	269	tr|A0A1B5L5A2|A0A1B5L5A2_USTVR C2H2-type domain-containing protein OS=Ustilaginoidea virens OX=1159556 GN=UVI_02047040 PE=4 SV=1;tr|A0A063BP65|A0A063BP65_USTVR C2H2 type zinc finger containing protein OS=Ustilaginoidea virens OX=1159556 GN=UV8b_8255 PE=4 S	1	3.76052e-47	186.16	50.194	1	3.76052e-47	186.16							1;2	C	KQLQRNVREYHECLTCSKIKSTVFGVQTHMR	EYHEC(1)LTC(1)SK	8	3	0.4467	38797000	26394000	0	0
A0A1B5KW80	115	tr|A0A1B5KW80|A0A1B5KW80_USTVR Uncharacterized protein OS=Ustilaginoidea virens OX=1159556 GN=UVI_02041160 PE=4 SV=1;tr|A0A063BP67|A0A063BP67_USTVR Trapp complex protein trs85 OS=Ustilaginoidea virens OX=1159556 GN=UV8b_6481 PE=4 SV=1	1	6.57783e-61	142.54	142.54	1	4.7459e-09	85.163				1	6.57783e-61	142.54	1	C	NPKPHDVSASSSRQSCATDDPGGVGDGSSSE	QSC(1)ATDDPGGVGDGSSSER	3	2	-0.31242	17211000	17211000	0	0
A0A1B5KX08	92	tr|A0A1B5KX08|A0A1B5KX08_USTVR Mannose-1-phosphate guanylyltransferase OS=Ustilaginoidea virens OX=1159556 GN=UVI_02050240 PE=4 SV=1;tr|A0A063BP70|A0A063BP70_USTVR Mannose-1-phosphate guanylyltransferase OS=Ustilaginoidea virens OX=1159556 GN=UV8b_6935 PE=	1	7.0968e-27	121.83	121.83	1	0.0149213	52.725	1	4.25017e-13	109.42	1	7.0968e-27	121.83	1	C	GGSTTIMPGVRIGKGCTVGSGSVVTRSIPDF	GC(1)TVGSGSVVTR	2	2	-2.901	146280000	0	24196000	122090000
A0A1B5KX08	108	tr|A0A1B5KX08|A0A1B5KX08_USTVR Mannose-1-phosphate guanylyltransferase OS=Ustilaginoidea virens OX=1159556 GN=UVI_02050240 PE=4 SV=1;tr|A0A063BP70|A0A063BP70_USTVR Mannose-1-phosphate guanylyltransferase OS=Ustilaginoidea virens OX=1159556 GN=UV8b_6935 PE=	1	2.86943e-06	87.298	81.865	1	7.70241e-06	87.298				1	2.86943e-06	81.865	1	C	TVGSGSVVTRSIPDFCVAVGAPARVVKSVEA	SIPDFC(1)VAVGAPAR	6	2	-1.1595	40759000	15134000	0	25625000
A0A063BP73	612	tr|A0A063BP73|A0A063BP73_USTVR Alcohol dehydrogenase OS=Ustilaginoidea virens OX=1159556 GN=UV8b_6940 PE=3 SV=1	1	9.84874e-50	157.91	77.324	1	9.84874e-50	157.91	1	4.47137e-07	59.728	1	3.92322e-13	77.324	1	C	NVYGTEGLKLADLSICPENVGANTNNTALIV	LADLSIC(1)PENVGANTNNTALIVGEK	7	2	1.6332	71474000	17437000	15449000	19844000
A0A063BP74	501	tr|A0A063BP74|A0A063BP74_USTVR Homoaconitase, mitochondrial OS=Ustilaginoidea virens OX=1159556 GN=UV8b_8245 PE=3 SV=1;tr|A0A1B5L7P6|A0A1B5L7P6_USTVR Homoaconitase, mitochondrial OS=Ustilaginoidea virens OX=1159556 GN=UVI_02064340 PE=3 SV=1	1	2.83417e-29	161.19	161.19	1	2.04462e-06	115	1	2.16038e-10	134.13	1	2.83417e-29	161.19	1	C	GPGVYKVPENYSGVKCGYGTGEPATIESKLG	C(1)GYGTGEPATIESK	1	2	-0.55654	348830000	77090000	137910000	133820000
A0A063BP74	100	tr|A0A063BP74|A0A063BP74_USTVR Homoaconitase, mitochondrial OS=Ustilaginoidea virens OX=1159556 GN=UV8b_8245 PE=3 SV=1;tr|A0A1B5L7P6|A0A1B5L7P6_USTVR Homoaconitase, mitochondrial OS=Ustilaginoidea virens OX=1159556 GN=UVI_02064340 PE=3 SV=1	1	1.97275e-56	150.09	58.098	1	0.0186637	46.796	1	1.97275e-56	150.09	1	0.00148489	58.098	1	C	KEVRSGDYVQIQPHRCLTHDNTWPVATRFMS	C(1)LTHDNTWPVATR	1	3	2.0403	77877000	11429000	0	0
A0A063BP74	591	tr|A0A063BP74|A0A063BP74_USTVR Homoaconitase, mitochondrial OS=Ustilaginoidea virens OX=1159556 GN=UV8b_8245 PE=3 SV=1;tr|A0A1B5L7P6|A0A1B5L7P6_USTVR Homoaconitase, mitochondrial OS=Ustilaginoidea virens OX=1159556 GN=UVI_02064340 PE=3 SV=1	1	7.9123e-12	127.17	96.64	1	1.19607e-11	127.17	1	0.00161406	63.662	1	7.9123e-12	111.94	1	C	YTYQDDITREGMAAVCMENYDPEFRSITKPN	EGMAAVC(1)MENYDPEFR	7	2	1.0544	39308000	12808000	0	26500000
A0A063BP74	374	tr|A0A063BP74|A0A063BP74_USTVR Homoaconitase, mitochondrial OS=Ustilaginoidea virens OX=1159556 GN=UV8b_8245 PE=3 SV=1;tr|A0A1B5L7P6|A0A1B5L7P6_USTVR Homoaconitase, mitochondrial OS=Ustilaginoidea virens OX=1159556 GN=UVI_02064340 PE=3 SV=1	1	1.87022e-07	133.86	75.696	1	1.87022e-07	133.86	1	0.000615679	117.04	1	0.0168808	75.696	1	C	LAPKNIKIHKGYIVSCTNSRSSDLMAAAKVF	GYIVSC(1)TNSR	6	2	1.3995	163850000	46186000	58775000	58892000
A0A063BP74	656	tr|A0A063BP74|A0A063BP74_USTVR Homoaconitase, mitochondrial OS=Ustilaginoidea virens OX=1159556 GN=UV8b_8245 PE=3 SV=1;tr|A0A1B5L7P6|A0A1B5L7P6_USTVR Homoaconitase, mitochondrial OS=Ustilaginoidea virens OX=1159556 GN=UVI_02064340 PE=3 SV=1	1	2.66673e-08	131.12	88.187	1	2.66673e-08	131.12	1	3.95966e-07	122.42	1	6.93308e-06	88.187	1	C	FSNIFVRNGINNALPCLELPRLVERLRAVFP	NGINNALPC(1)LELPR	9	2	-0.59703	135160000	22065000	52523000	60572000
A0A1B5L7P7	1490	tr|A0A1B5L7P7|A0A1B5L7P7_USTVR Uncharacterized protein OS=Ustilaginoidea virens OX=1159556 GN=UVI_02064370 PE=4 SV=1;tr|A0A063BP79|A0A063BP79_USTVR WD40 repeat-like-containing domain OS=Ustilaginoidea virens OX=1159556 GN=UV8b_8250 PE=4 SV=1	1	0.00525257	55.549	55.549							1	0.00525257	55.549	1	C	IQWIQSGYEKEIFQRCLGQQHPSRFENLPPL	C(1)LGQQHPSR	1	3	-0.032637	8447400	0	0	8447400
A0A1B5L7P7	720	tr|A0A1B5L7P7|A0A1B5L7P7_USTVR Uncharacterized protein OS=Ustilaginoidea virens OX=1159556 GN=UVI_02064370 PE=4 SV=1;tr|A0A063BP79|A0A063BP79_USTVR WD40 repeat-like-containing domain OS=Ustilaginoidea virens OX=1159556 GN=UV8b_8250 PE=4 SV=1	1	8.57586e-08	133.13	47.712	1	0.00227952	61.65	1	0.00601786	47.429	1	8.57586e-08	133.13	1	C	DVRHLTAAKEDSDPRCPLPAHSSLEVKEPLL	C(1)PLPAHSSLEVK	1	3	-0.16605	177600000	66393000	17534000	32101000
A0A1B5L7P7	1056	tr|A0A1B5L7P7|A0A1B5L7P7_USTVR Uncharacterized protein OS=Ustilaginoidea virens OX=1159556 GN=UVI_02064370 PE=4 SV=1;tr|A0A063BP79|A0A063BP79_USTVR WD40 repeat-like-containing domain OS=Ustilaginoidea virens OX=1159556 GN=UV8b_8250 PE=4 SV=1	1	1.26813e-140	231.17	231.17	1	4.46723e-140	227.81	1	5.87276e-140	226.33	1	1.26813e-140	231.17	1	C	AKEAADVVATNGAGACPRTVQTAKAAGGEQP	EAADVVATNGAGAC(1)PR	14	2	1.0406	452530000	142640000	147060000	162830000
A0A1B5L7P7	913	tr|A0A1B5L7P7|A0A1B5L7P7_USTVR Uncharacterized protein OS=Ustilaginoidea virens OX=1159556 GN=UVI_02064370 PE=4 SV=1;tr|A0A063BP79|A0A063BP79_USTVR WD40 repeat-like-containing domain OS=Ustilaginoidea virens OX=1159556 GN=UV8b_8250 PE=4 SV=1	1	0.0116934	67.035	48.115	1	0.0116934	67.035	1	0.0433326	48.115				1	C	PTLFELYAMHSKGVACVLVKQCELGWSKDNK	GVAC(1)VLVK	4	2	1.2036	51241000	45003000	6237900	0
A0A1B5L7P7	919	tr|A0A1B5L7P7|A0A1B5L7P7_USTVR Uncharacterized protein OS=Ustilaginoidea virens OX=1159556 GN=UVI_02064370 PE=4 SV=1;tr|A0A063BP79|A0A063BP79_USTVR WD40 repeat-like-containing domain OS=Ustilaginoidea virens OX=1159556 GN=UV8b_8250 PE=4 SV=1	1	0.0236824	57.047	57.047	1	0.0236824	57.047							1	C	YAMHSKGVACVLVKQCELGWSKDNKVLDPVD	QC(1)ELGWSK	2	2	3.1262	50036000	50036000	0	0
A0A063BP81	396	tr|A0A063BP81|A0A063BP81_USTVR Putative metaphase-anaphase transition protein (Mlo2) OS=Ustilaginoidea virens OX=1159556 GN=UV8b_6950 PE=4 SV=1	1	3.24969e-06	113.65	91.093	1	3.88815e-05	91.961	1	3.24969e-06	113.65	1	6.96746e-06	91.093	1	C	DQRAPSRPEAAPPLGCKLPQLPAPPAARFSL	APSRPEAAPPLGC(1)K	13	2	1.376	178840000	11087000	27387000	23001000
A0A063BP81	130	tr|A0A063BP81|A0A063BP81_USTVR Putative metaphase-anaphase transition protein (Mlo2) OS=Ustilaginoidea virens OX=1159556 GN=UV8b_6950 PE=4 SV=1	1	0.00931782	85.359	85.359				1	0.0418224	49.65	1	0.00931782	85.359	1	C	FTCDCGTTRIPRESPCTLRTNGENNTRGNVH	ESPC(1)TLR	4	2	-0.14503	125980000	0	66000000	59979000
A0A063BP81	117	tr|A0A063BP81|A0A063BP81_USTVR Putative metaphase-anaphase transition protein (Mlo2) OS=Ustilaginoidea virens OX=1159556 GN=UV8b_6950 PE=4 SV=1	1	0.00114338	76.345	76.345	1	0.00178525	73.233				1	0.00114338	76.345	2	C	GQHRLVEIFQKRNFTCDCGTTRIPRESPCTL	NFTC(1)DC(1)GTTR	4	2	-0.30048	81523000	60265000	0	21258000
A0A063BP81	119	tr|A0A063BP81|A0A063BP81_USTVR Putative metaphase-anaphase transition protein (Mlo2) OS=Ustilaginoidea virens OX=1159556 GN=UV8b_6950 PE=4 SV=1	1	0.00114338	76.345	76.345	1	0.00178525	73.233				1	0.00114338	76.345	2	C	HRLVEIFQKRNFTCDCGTTRIPRESPCTLRT	NFTC(1)DC(1)GTTR	6	2	-0.30048	81523000	60265000	0	21258000
A0A063BP83	271	tr|A0A063BP83|A0A063BP83_USTVR Uncharacterized protein OS=Ustilaginoidea virens OX=1159556 GN=UV8b_8239 PE=4 SV=1	1	6.67796e-61	187.97	187.97	1	1.09894e-05	100.82	1	0.00759477	58.829	1	6.67796e-61	187.97	1	C	WQVERAIQKDDDSASCAEAQGKKHAAASGRA	DDDSASC(1)AEAQGK	7	2	1.0195	35479000	13163000	0	22317000
A0A1B5KX26	77	tr|A0A1B5KX26|A0A1B5KX26_USTVR 4HBT domain-containing protein OS=Ustilaginoidea virens OX=1159556 GN=UVI_02050380 PE=4 SV=1;tr|A0A063BP85|A0A063BP85_USTVR Thioesterase family protein OS=Ustilaginoidea virens OX=1159556 GN=UV8b_6955 PE=4 SV=1	1	3.31913e-09	80.967	80.967	1	3.31913e-09	80.967							1	C	SAPQHPVVVRTSTDYCAPIAYPAVAEVGVRV	TSTDYC(1)APIAYPAVAEVGVR	6	2	0.86703	15683000	15683000	0	0
A0A1B5L570	468	tr|A0A1B5L570|A0A1B5L570_USTVR DUF1338 domain-containing protein OS=Ustilaginoidea virens OX=1159556 GN=UVI_02053030 PE=4 SV=1;tr|A0A063BP92|A0A063BP92_USTVR DUF1338 domain protein OS=Ustilaginoidea virens OX=1159556 GN=UV8b_6860 PE=4 SV=1	1	0.00594037	71.491	71.491							1	0.00594037	71.491	1	C	ADDLYRGLRDDSLGECARQLGVTIV______	DDSLGEC(1)AR	7	2	0.1722	25764000	0	0	25764000
A0A1B5L570	274	tr|A0A1B5L570|A0A1B5L570_USTVR DUF1338 domain-containing protein OS=Ustilaginoidea virens OX=1159556 GN=UVI_02053030 PE=4 SV=1;tr|A0A063BP92|A0A063BP92_USTVR DUF1338 domain protein OS=Ustilaginoidea virens OX=1159556 GN=UV8b_6860 PE=4 SV=1	1	0.0200666	77.72	77.72				1	0.0200666	77.72				1	C	GLAVKERIEGPPPRKCPILLRQTSFLAIEEP	KC(1)PILLR	2	2	0.005137	21444000	0	21444000	0
A0A063BPA0	326	tr|A0A063BPA0|A0A063BPA0_USTVR Flavin-binding monooxygenase OS=Ustilaginoidea virens OX=1159556 GN=UV8b_6870 PE=4 SV=1	1	5.76922e-07	80.638	55.864	1	0.000446577	54.805	1	5.76922e-07	80.638	1	0.000409158	55.864	1	C	LFKALRSGKASVVTGCIDAVTEHGIRLVTGE	ASVVTGC(1)IDAVTEHGIR	7	3	-0.19914	42611000	6529000	15021000	21061000
A0A063BPA3	317	tr|A0A063BPA3|A0A063BPA3_USTVR 2-nitropropane dioxygenase OS=Ustilaginoidea virens OX=1159556 GN=UV8b_8236 PE=4 SV=1	1	0.00219773	86.833	54.712	1	0.00219773	86.833	1	0.00547529	66.351	1	0.0216499	54.712	1	C	LTLWGPLYDGRAVVSCIHERFLDGATVQDLQ	AVVSC(1)IHER	5	2	1.0121	257580000	51108000	86497000	78921000
A0A063BPA3	200	tr|A0A063BPA3|A0A063BPA3_USTVR 2-nitropropane dioxygenase OS=Ustilaginoidea virens OX=1159556 GN=UV8b_8236 PE=4 SV=1	1	3.9751e-91	198.74	182.02	1	1.84549e-11	84.734	1	3.9751e-91	198.74	1	2.52736e-62	182.02	1	C	GAAVEALRDGADALVCQGVDAGGHQFRRGMG	DGADALVC(1)QGVDAGGHQFR	8	2	-2.6384	60954000	0	10821000	15500000
A0A063BPA6	159	tr|A0A063BPA6|A0A063BPA6_USTVR Uncharacterized protein OS=Ustilaginoidea virens OX=1159556 GN=UV8b_8180 PE=4 SV=1	1	0.00425744	110.63	66.993	1	0.0242883	110.63	1	0.00425744	82.305	1	0.0102333	68.7	1	C	VAPPAPIPRIPRATACGMPRRLLWMAAGLTA	ATAC(1)GMPR	4	2	0.78835	558160000	175000000	175610000	194850000
A0A1B5L846	267	tr|A0A1B5L846|A0A1B5L846_USTVR Uncharacterized protein OS=Ustilaginoidea virens OX=1159556 GN=UVI_02047240 PE=4 SV=1;tr|A0A063BPB0|A0A063BPB0_USTVR Extracelular serine carboxypeptidase OS=Ustilaginoidea virens OX=1159556 GN=UV8b_8185 PE=4 SV=1	1	6.98592e-28	121.36	82.029				1	6.98592e-28	121.36	1	0.000144929	82.029	1	C	FWQYFEAMRHFAPGDCSPTMQKLTAVVDKQL	HFAPGDC(1)SPTMQK	7	2	-0.41238	16109000	0	0	16109000
A0A063BPD5	103	tr|A0A063BPD5|A0A063BPD5_USTVR Mitochondrial S-adenosylmethionine transporter OS=Ustilaginoidea virens OX=1159556 GN=UV8b_6401 PE=3 SV=1;tr|A0A1B5KWI5|A0A1B5KWI5_USTVR Uncharacterized protein OS=Ustilaginoidea virens OX=1159556 GN=UVI_02007620 PE=3 SV=1	1	0.00093463	45.011	45.011	1	0.00093463	45.011							1	C	AVANMAAASAGEVAACAVRVPTEVVKQRAQA	VPDAVANMAAASAGEVAAC(1)AVR	19	3	0.15034	3743700	3743700	0	0
A0A063BPD6	181	tr|A0A063BPD6|A0A063BPD6_USTVR Phosphatidylinositol-specific phospholipase C, X domain containing protein OS=Ustilaginoidea virens OX=1159556 GN=UV8b_6798 PE=4 SV=1	1	0.000602339	115.49	115.49	1	0.00384445	112.94	1	0.000604469	113.26	1	0.000602339	115.49	1	C	THNSPTCHTALPSVRCQAVGVPQQLRNGVRF	C(1)QAVGVPQQLR	1	2	0.62139	40253000	12157000	13674000	14422000
A0A063BPD7	313	tr|A0A063BPD7|A0A063BPD7_USTVR Fructose-2,6-bisphosphatase OS=Ustilaginoidea virens OX=1159556 GN=UV8b_6406 PE=4 SV=1	1	9.85927e-21	137.62	137.62	1	9.85927e-21	137.62							1	C	NQLQWKALDELDSGVCDGLTYQEIKDRFPED	ALDELDSGVC(1)DGLTYQEIK	10	2	0.84643	42831000	42831000	0	0
A0A063BPD7	135	tr|A0A063BPD7|A0A063BPD7_USTVR Fructose-2,6-bisphosphatase OS=Ustilaginoidea virens OX=1159556 GN=UV8b_6406 PE=4 SV=1	1	0.00167984	73.841	73.841	1	0.00167984	73.841							1	C	VCVEHGIEVLFVESKCDDQDIIMANIRDVKS	C(1)DDQDIIMANIR	1	2	0.17008	4715100	4715100	0	0
A0A063BPD7	19	tr|A0A063BPD7|A0A063BPD7_USTVR Fructose-2,6-bisphosphatase OS=Ustilaginoidea virens OX=1159556 GN=UV8b_6406 PE=4 SV=1	1	0.000161168	94.302	94.302	1	0.000161168	94.302							1	C	RTDNGVGIQVEDTRICVVMVGLPARGKSYIA	IC(1)VVMVGLPAR	2	2	0.52042	3084200	3084200	0	0
A0A063BPE1	677	tr|A0A063BPE1|A0A063BPE1_USTVR AvaB protein OS=Ustilaginoidea virens OX=1159556 GN=UV8b_6411 PE=4 SV=1;tr|A0A1B5KV78|A0A1B5KV78_USTVR Uncharacterized protein OS=Ustilaginoidea virens OX=1159556 GN=UVI_02007510 PE=4 SV=1	1	3.19308e-19	144.27	144.27	1	3.19308e-19	144.27							1	C	SQPSLAGSLFRIPNFCDADVVNEALLKHNRY	IPNFC(1)DADVVNEALLK	5	2	-0.11396	11594000	11594000	0	0
A0A063BPE7	351	tr|A0A063BPE7|A0A063BPE7_USTVR Chromo domain-containing protein OS=Ustilaginoidea virens OX=1159556 GN=UV8b_6421 PE=4 SV=1	1	0.00142584	57.804	49.482				1	0.00142584	57.804	1	0.00346345	49.482	1	C	RKRRLVEKALRDGEGCRPPGEPSRAFATLPG	DGEGC(1)RPPGEPSR	5	3	-1.0787	10594000	0	0	10594000
A0A063BPF7	341	tr|A0A063BPF7|A0A063BPF7_USTVR Phosphoglucomutase 2 OS=Ustilaginoidea virens OX=1159556 GN=UV8b_6828 PE=3 SV=1;tr|A0A1B5L2X4|A0A1B5L2X4_USTVR Uncharacterized protein OS=Ustilaginoidea virens OX=1159556 GN=UVI_02049110 PE=3 SV=1	1	8.81671e-80	204.17	204.17	1	8.81671e-80	204.17							1	C	TSGAVDLVAKAQNLECYEVPTGWKFFCALFD	AQNLEC(1)YEVPTGWK	6	2	-0.37148	560590000	560590000	0	0
A0A063BPF7	363	tr|A0A063BPF7|A0A063BPF7_USTVR Phosphoglucomutase 2 OS=Ustilaginoidea virens OX=1159556 GN=UV8b_6828 PE=3 SV=1;tr|A0A1B5L2X4|A0A1B5L2X4_USTVR Uncharacterized protein OS=Ustilaginoidea virens OX=1159556 GN=UVI_02049110 PE=3 SV=1	1	3.2184e-16	140.49	59.003	1	3.2184e-16	140.49	1	0.000298294	59.003				1	C	WKFFCALFDAKKLSICGEESFGTGSDHIREK	LSIC(1)GEESFGTGSDHIR	4	3	2.0783	33274000	16605000	9186600	0
A0A063BPF8	401	tr|A0A063BPF8|A0A063BPF8_USTVR Cystathionine beta-lyase OS=Ustilaginoidea virens OX=1159556 GN=UV8b_6436 PE=3 SV=1	1	4.50819e-213	259.23	187.44	1	3.89416e-12	128.54	1	4.50819e-213	259.23	1	4.18659e-69	187.44	1	C	KTRRERQMPEDIIRLCVGIEDANDLIEDLSR	LC(1)VGIEDANDLIEDLSR	2	2	0.24465	124720000	18605000	49215000	56903000
A0A063BPF8	8	tr|A0A063BPF8|A0A063BPF8_USTVR Cystathionine beta-lyase OS=Ustilaginoidea virens OX=1159556 GN=UV8b_6436 PE=3 SV=1	1	4.32501e-21	140.08	124.42	1	4.32501e-21	140.08	1	3.49666e-16	102.52	1	2.36237e-17	124.42	1	C	________MSSVPTNCTATGSDTGATRKFDL	SSVPTNC(1)TATGSDTGATR	7	2	0.49167	143070000	45782000	50173000	47114000
A0A063BPG4	448	tr|A0A063BPG4|A0A063BPG4_USTVR RNA polymerase II transcription factor related protein OS=Ustilaginoidea virens OX=1159556 GN=UV8b_6441 PE=3 SV=1	1	9.81485e-05	89.171	89.171	1	9.81485e-05	89.171							1	C	QEVLAKVRASLDSFECDPSRGTSLQDAIAFE	ASLDSFEC(1)DPSR	8	2	-1.9326	9068300	9068300	0	0
A0A1B5L829	132	tr|A0A1B5L829|A0A1B5L829_USTVR RRM domain-containing protein OS=Ustilaginoidea virens OX=1159556 GN=UVI_02048970 PE=4 SV=1;tr|A0A063BPG8|A0A063BPG8_USTVR RNA recognition motif containing protein OS=Ustilaginoidea virens OX=1159556 GN=UV8b_6848 PE=4 SV=1	1	0.000104743	78.692	60.49	1	0.00360586	56.205	1	0.00151748	68.44	1	0.000104743	78.692	1	C	LPPLPTGKEIPPGLSCTDAISRTLNTLPPSQ	EIPPGLSC(1)TDAISR	8	2	-0.022473	138240000	21141000	32546000	26191000
A0A063BPH3	121	tr|A0A063BPH3|A0A063BPH3_USTVR Glucan 1,4-alpha-maltohexaosidase OS=Ustilaginoidea virens OX=1159556 GN=UV8b_6734 PE=3 SV=1;tr|A0A1B5L7W8|A0A1B5L7W8_USTVR Aamy domain-containing protein OS=Ustilaginoidea virens OX=1159556 GN=UVI_02045790 PE=3 SV=1	1	0.0172492	103.7	103.7							1	0.0172492	103.7		C	DAVLNHRFAADHKEKCQAVEVDPDDRNKRIS	C(1)QAVEVDPDDR	1	2	2.7287	18055000	0	0	18055000
A0A1B5L5M6	289	tr|A0A1B5L5M6|A0A1B5L5M6_USTVR Uncharacterized protein OS=Ustilaginoidea virens OX=1159556 GN=UVI_02045920 PE=4 SV=1;tr|A0A063BPI5|A0A063BPI5_USTVR ANK-repeat protein MBP1 OS=Ustilaginoidea virens OX=1159556 GN=UV8b_6759 PE=4 SV=1	1	0.00342568	89.142	89.142				1	0.00349576	87.754	1	0.00342568	89.142	1	C	HHAAVMKNGRVFSPSCSRYYLDLILNRLQAN	VFSPSC(1)SR	6	2	1.1779	26408000	0	12341000	14067000
A0A063BPI7	87	tr|A0A063BPI7|A0A063BPI7_USTVR Putative impact protein OS=Ustilaginoidea virens OX=1159556 GN=UV8b_6309 PE=3 SV=1	1	0.0120171	60.118	60.118	1	0.0120171	60.118							1	C	KKMEKRAAEVSMSSSCKRAKLEPHKRDLDHG	AAEVSMSSSC(1)K	10	2	-0.12309	30244000	30244000	0	0
A0A063BPJ1	153	tr|A0A063BPJ1|A0A063BPJ1_USTVR S-methyl-5'-thioadenosine phosphorylase OS=Ustilaginoidea virens OX=1159556 GN=UV8b_6319 PE=3 SV=1	1	3.98887e-08	117.86	103.79	1	2.63149e-07	95.401	1	5.38321e-07	117.86	1	3.98887e-08	114.24	1	C	FADPFDAGLAAVVKRCAQSMEGDGVVLHEKG	C(1)AQSMEGDGVVLHEK	1	3	-0.16208	248780000	33902000	54932000	41016000
A0A063BPJ3	33	tr|A0A063BPJ3|A0A063BPJ3_USTVR Chromosomal organization and DNA repair protein OS=Ustilaginoidea virens OX=1159556 GN=UV8b_6324 PE=3 SV=1	1	4.02232e-09	125.74	125.74				1	4.02232e-09	99.283	1	1.27595e-07	125.74	1	C	SFRAPAPLPDYQSPSCRLNDHARRALGDLLD	APAPLPDYQSPSC(1)R	13	2	0.65766	17335000	0	0	17335000
A0A1B5L5N6	82	tr|A0A1B5L5N6|A0A1B5L5N6_USTVR Uncharacterized protein OS=Ustilaginoidea virens OX=1159556 GN=UVI_02046020 PE=4 SV=1;tr|A0A063BPJ6|A0A063BPJ6_USTVR UBA/TS-N domain containing protein OS=Ustilaginoidea virens OX=1159556 GN=UV8b_6774 PE=4 SV=1	1	2.37905e-08	138.1	51.436	1	2.37905e-08	138.1	1	4.82952e-08	134.48	1	0.000378918	110.31	1;2	C	AKIAELETGQARSLVCNECGKKFRTRDLATY	SLVC(1)NEC(1)GKK	4	3	0.38901	321420000	13986000	50014000	45874000
A0A1B5L5N6	85	tr|A0A1B5L5N6|A0A1B5L5N6_USTVR Uncharacterized protein OS=Ustilaginoidea virens OX=1159556 GN=UVI_02046020 PE=4 SV=1;tr|A0A063BPJ6|A0A063BPJ6_USTVR UBA/TS-N domain containing protein OS=Ustilaginoidea virens OX=1159556 GN=UV8b_6774 PE=4 SV=1	1	2.37905e-08	138.1	51.436	1	2.37905e-08	138.1	1	4.82952e-08	134.48	1	4.66439e-06	85.676	1;2	C	AELETGQARSLVCNECGKKFRTRDLATYHAT	SLVC(1)NEC(1)GKK	7	3	0.38901	275340000	26909000	18155000	32457000
A0A1B5KVM1	221	tr|A0A1B5KVM1|A0A1B5KVM1_USTVR Aminotran_1_2 domain-containing protein OS=Ustilaginoidea virens OX=1159556 GN=UVI_02027930 PE=4 SV=1;tr|A0A063BPJ8|A0A063BPJ8_USTVR Putative alanine aminotransferase OS=Ustilaginoidea virens OX=1159556 GN=UV8b_6334 PE=4 SV=1	1	2.34473e-117	212.87	189.09	1	2.34473e-117	212.87	1	6.00912e-84	189.86	1	6.74258e-84	189.09	1	C	KAAYEKGKADGLDVRCIVIINPGNPTGASLS	C(1)IVIINPGNPTGASLSEQDVR	1	2	0.75165	580400000	99629000	213290000	232630000
A0A1B5KVM1	306	tr|A0A1B5KVM1|A0A1B5KVM1_USTVR Aminotran_1_2 domain-containing protein OS=Ustilaginoidea virens OX=1159556 GN=UVI_02027930 PE=4 SV=1;tr|A0A063BPJ8|A0A063BPJ8_USTVR Putative alanine aminotransferase OS=Ustilaginoidea virens OX=1159556 GN=UV8b_6334 PE=4 SV=1	1	1.99643e-12	143.85	129.39	1	0.000706818	114.78	1	1.99643e-12	143.85	1	9.95005e-06	129.39	1	C	ELASLHSISKGMVGECGHRGGYFELVGFDAE	GMVGEC(1)GHR	6	2	-0.92773	3642200000	299310000	188920000	169790000
A0A1B5KVM1	436	tr|A0A1B5KVM1|A0A1B5KVM1_USTVR Aminotran_1_2 domain-containing protein OS=Ustilaginoidea virens OX=1159556 GN=UVI_02027930 PE=4 SV=1;tr|A0A063BPJ8|A0A063BPJ8_USTVR Putative alanine aminotransferase OS=Ustilaginoidea virens OX=1159556 GN=UV8b_6334 PE=4 SV=1	1	3.00581e-90	158.11	107.14	1	4.70484e-22	139.89	1	1.30761e-74	150.49	1	3.00581e-90	158.11	1	C	ADEFYCMKMLEATGVCVVAGSGFGQKEGTLH	MLEATGVC(1)VVAGSGFGQK	8	2	-0.31655	39202000	11539000	18074000	4913000
A0A1B5KVM1	426	tr|A0A1B5KVM1|A0A1B5KVM1_USTVR Aminotran_1_2 domain-containing protein OS=Ustilaginoidea virens OX=1159556 GN=UVI_02027930 PE=4 SV=1;tr|A0A063BPJ8|A0A063BPJ8_USTVR Putative alanine aminotransferase OS=Ustilaginoidea virens OX=1159556 GN=UV8b_6334 PE=4 SV=1	1	0.00173243	92.439	92.439	1	0.00173243	92.439							1	C	LEAAAAEKRSADEFYCMKMLEATGVCVVAGS	SADEFYC(1)MK	7	2	-0.87257	128310000	128310000	0	0
A0A1B5L5J6	93	tr|A0A1B5L5J6|A0A1B5L5J6_USTVR Uncharacterized protein OS=Ustilaginoidea virens OX=1159556 GN=UVI_02015150 PE=4 SV=1;tr|A0A063BPL1|A0A063BPL1_USTVR 2-deoxy-D-gluconate 3-dehydrogenase OS=Ustilaginoidea virens OX=1159556 GN=UV8b_6226 PE=4 SV=1	1	1.68249e-73	198.07	198.07	1	0.00707329	62.546	1	5.27953e-18	155.75	1	1.68249e-73	198.07	1	C	PKVLGDGHQVRILVTCAGIQRRHPCERFPDG	ILVTC(1)AGIQR	5	2	0.43498	255420000	52807000	109230000	93385000
A0A063BPL2	94	tr|A0A063BPL2|A0A063BPL2_USTVR Disulfide isomerase OS=Ustilaginoidea virens OX=1159556 GN=UV8b_6660 PE=4 SV=1	1	5.33975e-17	153.24	75.462	1	7.05728e-08	75.825	1	0.000541376	124.74	1	5.33975e-17	153.24	1;2	C	KVAAVDCDDDANKQLCGAMDVKGFPTLKIVR	VAAVDC(1)DDDANKQLC(1)GAMDVK	15	2	0.4818	313500000	79615000	75188000	109680000
A0A063BPL2	85	tr|A0A063BPL2|A0A063BPL2_USTVR Disulfide isomerase OS=Ustilaginoidea virens OX=1159556 GN=UV8b_6660 PE=4 SV=1	1	5.67753e-47	178.32	75.462	1	7.05728e-08	117.7	1	5.67753e-47	178.32	1	2.86838e-16	90.22	1;2	C	AAKKLDGLAKVAAVDCDDDANKQLCGAMDVK	VAAVDC(1)DDDANKQLC(1)GAMDVK	6	2	0.4818	1174200000	476030000	323080000	363780000
A0A063BPL4	168	tr|A0A063BPL4|A0A063BPL4_USTVR Uncharacterized protein OS=Ustilaginoidea virens OX=1159556 GN=UV8b_6231 PE=4 SV=1;tr|A0A1B5L6F3|A0A1B5L6F3_USTVR Uncharacterized protein OS=Ustilaginoidea virens OX=1159556 GN=UVI_02015120 PE=4 SV=1	1	4.10252e-19	143.97	143.97	1	0.0102322	83.377	1	8.26927e-08	126.24	1	4.10252e-19	143.97	1	C	VQQGQSSSSARPSDICYRAKEQTEPGNQPTD	PSDIC(1)YR	5	2	0.33361	45251000	45251000	0	0
A0A063BPL4	415	tr|A0A063BPL4|A0A063BPL4_USTVR Uncharacterized protein OS=Ustilaginoidea virens OX=1159556 GN=UV8b_6231 PE=4 SV=1;tr|A0A1B5L6F3|A0A1B5L6F3_USTVR Uncharacterized protein OS=Ustilaginoidea virens OX=1159556 GN=UVI_02015120 PE=4 SV=1	1	1.07323e-05	88.338	85.258				1	1.07323e-05	88.338	1	4.56196e-05	85.258	1	C	RAVRDINSNIKVYDNCWGDSEPKPKAPDALV	VYDNC(1)WGDSEPKPK	5	2	1.0249	21172000	0	11847000	9325600
A0A063BPL9	512	tr|A0A063BPL9|A0A063BPL9_USTVR Dolichyl-phosphate-mannose--protein mannosyltransferase OS=Ustilaginoidea virens OX=1159556 GN=UV8b_6241 PE=3 SV=1	1	2.1169e-115	222.2	88.552	1	2.1169e-115	222.2	1	0.000196031	63.145	1	1.32982e-09	88.552	1	C	KVKLPDWASEQQEVTCARGGSLPNSLWYVEH	VKLPDWASEQQEVTC(1)AR	15	2	-3.0397	126350000	0	28406000	25963000
A0A063BPM9	40	tr|A0A063BPM9|A0A063BPM9_USTVR Protein kinase domain-containing protein OS=Ustilaginoidea virens OX=1159556 GN=UV8b_6261 PE=4 SV=1	1	0	318.74	238.88				1	0	318.74	1	6.34898e-170	238.88	1	C	RHGSDAQGSTQFDEPCSTRSKSKSRSRSRSR	HGSDAQGSTQFDEPC(1)STR	15	2	-1.441	42348000	0	27911000	14436000
A0A063BPN4	211	tr|A0A063BPN4|A0A063BPN4_USTVR Putative endosomal SPRY domain protein OS=Ustilaginoidea virens OX=1159556 GN=UV8b_6276 PE=4 SV=1	1	4.70872e-16	115.78	115.78	1	4.70872e-16	115.78							1	C	KARAAAAAQAEDGGGCDEAAEKAAEEQLRSY	AAAAAQAEDGGGC(1)DEAAEK	13	2	-0.94565	24914000	24914000	0	0
A0A1B5KT53	321	tr|A0A1B5KT53|A0A1B5KT53_USTVR PAC domain-containing protein OS=Ustilaginoidea virens OX=1159556 GN=UVI_02017570 PE=4 SV=1;tr|A0A063BPR3|A0A063BPR3_USTVR Hisactophilin c49s mutant phototropin phy3 fusion protein OS=Ustilaginoidea virens OX=1159556 GN=UV8b_	1	4.60832e-13	150.35	141.93	1	0.000589525	110.38	1	4.60832e-13	150.35	1	1.15866e-11	141.93	1	C	YFLGAQVDVSGLAKECAELDGLQRLVQDEED	EC(1)AELDGLQR	2	2	-1.758	342780000	88860000	117570000	136350000
A0A1B5KT53	542	tr|A0A1B5KT53|A0A1B5KT53_USTVR PAC domain-containing protein OS=Ustilaginoidea virens OX=1159556 GN=UVI_02017570 PE=4 SV=1;tr|A0A063BPR3|A0A063BPR3_USTVR Hisactophilin c49s mutant phototropin phy3 fusion protein OS=Ustilaginoidea virens OX=1159556 GN=UV8b_	1	0.0046229	67.032	46.334				1	0.0046229	67.032	1	0.0124746	46.334	1	C	RHAHVSERGRPRWLHCTPMRGVNGVIGLWMI	WLHC(1)TPMR	4	3	-0.19661	38982000	0	13350000	15696000
A0A063BPR6	164	tr|A0A063BPR6|A0A063BPR6_USTVR FAM96B-like protein OS=Ustilaginoidea virens OX=1159556 GN=UV8b_6695 PE=3 SV=1	1	0.00638052	113.82	113.82	1	0.00638052	113.82							1	C	RLEQCLPPNYRVDVLCRENTHSQDDQVNKQL	VDVLC(1)R	5	2	-0.23148	27433000	27433000	0	0
A0A063BPS8	2832	tr|A0A063BPS8|A0A063BPS8_USTVR Putative transcription regulatory protein OS=Ustilaginoidea virens OX=1159556 GN=UV8b_6710 PE=4 SV=1	1	0.00638533	64.654	64.654	1	0.00638533	64.654							1	C	MPKPLLYRENLTTSICLKSSKMIWAPGTSEY	ENLTTSIC(1)LK	8	2	-0.80434	12842000	12842000	0	0
A0A063BPS8	1756	tr|A0A063BPS8|A0A063BPS8_USTVR Putative transcription regulatory protein OS=Ustilaginoidea virens OX=1159556 GN=UV8b_6710 PE=4 SV=1	1	6.04628e-13	146.16	82.417	1	6.04628e-13	146.16	1	0.0105439	50.284	1	0.000214548	82.417	1	C	IQGFNTFLPPGYRIECGAGNDPNSIRVTTPM	IEC(1)GAGNDPNSIR	3	2	0.17097	239340000	45903000	98700000	94739000
A0A063BPS8	2165	tr|A0A063BPS8|A0A063BPS8_USTVR Putative transcription regulatory protein OS=Ustilaginoidea virens OX=1159556 GN=UV8b_6710 PE=4 SV=1	1	0.00390501	101.69	101.69	1	0.00806665	88.643				1	0.00390501	101.69	1	C	ENQPAPPVEKLSLSNCRGYGPSYRLLPKRER	LSLSNC(1)R	6	2	-3.2142	75126000	41999000	0	33127000
A0A1B5KS44	343	tr|A0A1B5KS44|A0A1B5KS44_USTVR Glycylpeptide N-tetradecanoyltransferase OS=Ustilaginoidea virens OX=1159556 GN=UVI_02017780 PE=3 SV=1;tr|A0A063BPT1|A0A063BPT1_USTVR Glycylpeptide N-tetradecanoyltransferase OS=Ustilaginoidea virens OX=1159556 GN=UV8b_6715 P	1	5.64264e-52	175.33	175.33				1	4.60783e-33	151.03	1	5.64264e-52	175.33	1	C	CRYYHRSLNWPKLHECGFSPLPAGSKPQYQI	LHEC(1)GFSPLPAGSKPQYQIR	4	3	1.9655	395560000	0	95698000	102730000
A0A063BPU5	280	tr|A0A063BPU5|A0A063BPU5_USTVR Peptidyl-prolyl cis-trans isomerase OS=Ustilaginoidea virens OX=1159556 GN=UV8b_6636 PE=3 SV=1	1	0.0234163	57.177	51.335	1	0.0234163	57.177	1	0.0353678	51.335				1	C	EDLELIFGRFGKILSCEVIRDQKTGDSLQYA	ILSC(1)EVIR	4	2	0.78346	22472000	10190000	12282000	0
A0A1B5L550	622	tr|A0A1B5L550|A0A1B5L550_USTVR Uncharacterized protein OS=Ustilaginoidea virens OX=1159556 GN=UVI_02059030 PE=4 SV=1;tr|A0A063BPU8|A0A063BPU8_USTVR LysR family protein OS=Ustilaginoidea virens OX=1159556 GN=UV8b_8140 PE=4 SV=1	1	3.31798e-55	133.16	133.16	1	7.87888e-12	82.265	1	3.48401e-05	57.989	1	3.31798e-55	133.16	1	C	APAAEAPRDGAARAGCPPPEPSHEPEENQPG	AGC(1)PPPEPSHEPEENQPGLAR	3	2	-0.22264	123480000	19151000	43255000	41722000
A0A063BPU9	237	tr|A0A063BPU9|A0A063BPU9_USTVR GTP cyclohydrolase-2 OS=Ustilaginoidea virens OX=1159556 GN=UV8b_6641 PE=3 SV=1;tr|A0A1B5L7B2|A0A1B5L7B2_USTVR GTP_cyclohydro2 domain-containing protein OS=Ustilaginoidea virens OX=1159556 GN=UVI_02061800 PE=3 SV=1	1	9.7542e-13	146.11	61.815	1	9.7542e-13	146.11	1	0.00011239	117.99	1	0.00340491	61.815	2	C	IHSECYTGETAWSARCDCGEQLDEAARLMGL	C(1)DC(1)GEQLDEAAR	1	2	2.3519	91270000	31412000	35064000	24794000
A0A063BPU9	239	tr|A0A063BPU9|A0A063BPU9_USTVR GTP cyclohydrolase-2 OS=Ustilaginoidea virens OX=1159556 GN=UV8b_6641 PE=3 SV=1;tr|A0A1B5L7B2|A0A1B5L7B2_USTVR GTP_cyclohydro2 domain-containing protein OS=Ustilaginoidea virens OX=1159556 GN=UVI_02061800 PE=3 SV=1	1	9.7542e-13	146.11	61.815	1	9.7542e-13	146.11	1	5.37122e-05	117.99	1	5.19338e-05	121.6	1;2	C	SECYTGETAWSARCDCGEQLDEAARLMGLPG	C(1)DC(1)GEQLDEAAR	3	2	2.3519	107930000	31412000	44442000	32074000
A0A063BPU9	424	tr|A0A063BPU9|A0A063BPU9_USTVR GTP cyclohydrolase-2 OS=Ustilaginoidea virens OX=1159556 GN=UV8b_6641 PE=3 SV=1	1	0.017325	67.889	61.123				1	0.017325	67.889	1	0.0246331	61.123	1	C	TIRRHGVPEVKLVWPCARSADLSIATLVSQV	LVWPC(1)AR	5	2	0.43671	14936000	0	7783600	7152000
A0A063BPV9	230	tr|A0A063BPV9|A0A063BPV9_USTVR Subtilisin-like serine protease PR1H OS=Ustilaginoidea virens OX=1159556 GN=UV8b_8155 PE=3 SV=1	1	1.52212e-144	193.54	106.11	1	8.68391e-95	190.88	1	1.52212e-144	176.94	1	1.02285e-95	193.54	1	C	PSGDADEDGNGHGTHCSGTIAGKKYGVAKKA	TIPSGDADEDGNGHGTHC(1)SGTIAGKK	18	3	0.1617	4162000000	16142000	0	77270000
A0A1B5L6E5	10	tr|A0A1B5L6E5|A0A1B5L6E5_USTVR Uncharacterized protein OS=Ustilaginoidea virens OX=1159556 GN=UVI_02052500 PE=4 SV=1;tr|A0A063BPW6|A0A063BPW6_USTVR Pre-mRNA splicing factor CLF1 OS=Ustilaginoidea virens OX=1159556 GN=UV8b_8101 PE=4 SV=1	1	2.31679e-05	124.12	57.175	1	2.31679e-05	124.12				1	0.00975272	57.175	1	C	______MGVKVTGAACVGSERPKNVDPSFFV	VTGAAC(1)VGSERPK	6	2	-0.87721	26405000	13441000	0	12963000
A0A063BPX4	97	tr|A0A063BPX4|A0A063BPX4_USTVR 3-phytase OS=Ustilaginoidea virens OX=1159556 GN=UV8b_8111 PE=3 SV=1	1	8.67834e-06	103.87	103.87	1	8.67834e-06	103.31	1	9.30596e-06	103.87	1	9.30596e-06	103.87	2	C	LPLASKGRNDDGALPCPCLPKDVPQYFQTSP	NDDGALPC(1)PC(1)LPK	8	2	0.94872	123880000	40659000	41601000	41620000
A0A063BPX4	99	tr|A0A063BPX4|A0A063BPX4_USTVR 3-phytase OS=Ustilaginoidea virens OX=1159556 GN=UV8b_8111 PE=3 SV=1	1	8.67834e-06	103.87	103.87	1	8.67834e-06	103.31	1	9.30596e-06	103.87	1	9.30596e-06	103.87	2	C	LASKGRNDDGALPCPCLPKDVPQYFQTSPEL	NDDGALPC(1)PC(1)LPK	10	2	0.94872	123880000	40659000	41601000	41620000
A0A063BPX8	23	tr|A0A063BPX8|A0A063BPX8_USTVR Uncharacterized protein OS=Ustilaginoidea virens OX=1159556 GN=UV8b_8116 PE=4 SV=1	1	0.0199526	55.676	53.166				1	0.0199526	55.676	1	0.0361836	53.166	1	C	PFWQVNCSPQDRTLDCPPFLRGLSEKDQRII	TLDC(1)PPFLR	4	2	0.86779	3882100	0	3882100	0
A0A063BPY2	81	tr|A0A063BPY2|A0A063BPY2_USTVR Dtdp-glucose 4,6-dehydratase OS=Ustilaginoidea virens OX=1159556 GN=UV8b_8121 PE=4 SV=1	1	7.21261e-05	125.97	125.97	1	7.21261e-05	125.97							1	C	YPEAYNIVSFDKLDYCSSLNNTRAINSNRNF	LDYC(1)SSLNNTR	4	2	-1.4815	35512000	35512000	0	0
A0A063BPY2	376	tr|A0A063BPY2|A0A063BPY2_USTVR Dtdp-glucose 4,6-dehydratase OS=Ustilaginoidea virens OX=1159556 GN=UV8b_8121 PE=4 SV=1	1	1.80492e-21	154.49	82.36	1	1.80492e-21	144.09	1	6.93506e-18	154.49	1	6.93506e-18	154.49	1	C	KRFGEAWWGELTKVLCPFPLVDKADSDSGSV	VLC(1)PFPLVDKADSDSGSVDGR	3	3	1.2017	1074600000	67566000	472710000	405830000
A0A1B5L0X2	185	tr|A0A1B5L0X2|A0A1B5L0X2_USTVR AAA domain-containing protein OS=Ustilaginoidea virens OX=1159556 GN=UVI_02003270 PE=4 SV=1;tr|A0A063BPY5|A0A063BPY5_USTVR AAA family protein OS=Ustilaginoidea virens OX=1159556 GN=UV8b_6582 PE=4 SV=1	1	9.17944e-08	100.55	100.55							1	9.17944e-08	100.55	1	C	KDWLEAMKVQSVGTGCGDGAGDRGRSSSDEV	VQSVGTGC(1)GDGAGDR	8	2	0.86588	11524000	0	0	11524000
A0A063BPZ3	23	tr|A0A063BPZ3|A0A063BPZ3_USTVR Beta-lactamase family protein OS=Ustilaginoidea virens OX=1159556 GN=UV8b_8060 PE=4 SV=1	1	7.86746e-09	133.81	74.127	0.983875	0.00578121	67.981	1	0.000764529	104.45	1	7.86746e-09	133.81	1;2	C	LFGFKPDASPDSIKQCCDEMLRLKEQCVLAS	QC(1)C(1)DEMLR	2	2	0.08216	464070000	40962000	225940000	197170000
A0A063BPZ3	24	tr|A0A063BPZ3|A0A063BPZ3_USTVR Beta-lactamase family protein OS=Ustilaginoidea virens OX=1159556 GN=UV8b_8060 PE=4 SV=1	1	1.87432e-06	130.77	74.127	0.999978	4.97609e-06	127.84	1	1.87432e-06	130.77	1	1.87432e-06	130.77	1;2	C	FGFKPDASPDSIKQCCDEMLRLKEQCVLAST	QC(1)C(1)DEMLR	3	2	0.08216	653040000	26489000	209460000	199010000
A0A063BPZ6	142	tr|A0A063BPZ6|A0A063BPZ6_USTVR Uncharacterized protein OS=Ustilaginoidea virens OX=1159556 GN=UV8b_8065 PE=4 SV=1	1	0.0238577	45.997	45.997	1	0.0238577	45.997							1	C	AARWRLAPGPGRSFTCATF____________	LAPGPGRSFTC(1)ATF	11	2	-1.889	32382000	32382000	0	0
A0A063BQ12	12	tr|A0A063BQ12|A0A063BQ12_USTVR Zinc knuckle domain containing protein OS=Ustilaginoidea virens OX=1159556 GN=UV8b_8085 PE=4 SV=1	1	9.14322e-20	147.26	114.63	1	9.14322e-20	147.26							2	C	____MSSLSRRACYKCGNVGHYAEVCSSTER	C(1)GNVGHYAEVC(1)SSTER	1	3	-0.65551	58028000	24237000	0	0
A0A063BQ12	22	tr|A0A063BQ12|A0A063BQ12_USTVR Zinc knuckle domain containing protein OS=Ustilaginoidea virens OX=1159556 GN=UV8b_8085 PE=4 SV=1	1	5.50378e-20	148.62	114.63	1	9.14322e-20	147.26	1	6.48974e-07	85.536	1	5.50378e-20	148.62	1;2	C	RACYKCGNVGHYAEVCSSTERLCYNCKQPGH	C(1)GNVGHYAEVC(1)SSTER	11	3	-0.65551	214310000	94334000	32629000	34113000
A0A063BQ12	150	tr|A0A063BQ12|A0A063BQ12_USTVR Zinc knuckle domain containing protein OS=Ustilaginoidea virens OX=1159556 GN=UV8b_8085 PE=4 SV=1	1	0.00590717	96.337	44.945	1	0.0391828	44.945	1	0.00590717	96.337	0.999998	0.0141086	81.297	1;2	C	GPNHYARDCQAQAMKCYACGKLGHISRDCTA	C(1)YAC(1)GK	1	2	-0.14811	94047000	11934000	41794000	40319000
A0A063BQ12	80	tr|A0A063BQ12|A0A063BQ12_USTVR Zinc knuckle domain containing protein OS=Ustilaginoidea virens OX=1159556 GN=UV8b_8085 PE=4 SV=1	1	6.4786e-36	169.12	126.24	1	1.51456e-05	126.24	1	6.4786e-36	169.12	1	6.75771e-20	159.37	1;2	C	DCPTLRLSSNPTSGRCYNCGQPGHLARACPN	C(1)YNC(1)GQPGHLAR	1	2	-1.2205	146460000	28934000	44540000	26903000
A0A063BQ12	83	tr|A0A063BQ12|A0A063BQ12_USTVR Zinc knuckle domain containing protein OS=Ustilaginoidea virens OX=1159556 GN=UV8b_8085 PE=4 SV=1	1	3.19208e-61	195.17	126.24	1	1.79614e-36	175.51	1	3.19208e-61	195.17	1	5.53738e-19	156.35	1;2	C	TLRLSSNPTSGRCYNCGQPGHLARACPNPVG	C(1)YNC(1)GQPGHLAR	4	2	-1.2205	631680000	293310000	141350000	130260000
A0A063BQ12	143	tr|A0A063BQ12|A0A063BQ12_USTVR Zinc knuckle domain containing protein OS=Ustilaginoidea virens OX=1159556 GN=UV8b_8085 PE=4 SV=1	1	6.11505e-06	129.47	129.47	1	0.00260606	98.523	1	0.0068685	90.777	1	6.11505e-06	129.47	1	C	ATCYKCGGPNHYARDCQAQAMKCYACGKLGH	DC(1)QAQAMK	2	2	-0.53393	1262100000	252810000	421520000	539800000
A0A063BQ12	163	tr|A0A063BQ12|A0A063BQ12_USTVR Zinc knuckle domain containing protein OS=Ustilaginoidea virens OX=1159556 GN=UV8b_8085 PE=4 SV=1	1	1.3648e-21	151.1	144.27	1	4.79105e-07	109.39	1	1.3648e-21	151.1	1	2.11497e-15	144.27	1	C	MKCYACGKLGHISRDCTAPNGGPLNTAGKSC	DC(1)TAPNGGPLNTAGK	2	2	-0.57046	1436700000	487400000	492990000	456340000
A0A063BQ12	29	tr|A0A063BQ12|A0A063BQ12_USTVR Zinc knuckle domain containing protein OS=Ustilaginoidea virens OX=1159556 GN=UV8b_8085 PE=4 SV=1	1	0.00588388	96.839	96.839	1	0.0197315	63.671	1	0.0119593	85.176	1	0.00588388	96.839	1;2	C	NVGHYAEVCSSTERLCYNCKQPGHESNGCPL	LC(1)YNC(1)K	2	2	0.058115	159880000	53501000	56361000	50019000
A0A063BQ12	32	tr|A0A063BQ12|A0A063BQ12_USTVR Zinc knuckle domain containing protein OS=Ustilaginoidea virens OX=1159556 GN=UV8b_8085 PE=4 SV=1	1	0.00588388	96.839	96.839	1	0.0197315	63.671	1	0.0119593	85.176	1	0.00588388	96.839	2	C	HYAEVCSSTERLCYNCKQPGHESNGCPLPRT	LC(1)YNC(1)K	5	2	0.058115	71444000	45788000	13312000	12345000
A0A063BQ12	42	tr|A0A063BQ12|A0A063BQ12_USTVR Zinc knuckle domain containing protein OS=Ustilaginoidea virens OX=1159556 GN=UV8b_8085 PE=4 SV=1	1	2.1946e-05	106.29	105.4	1	0.0123674	49.5	1	3.27004e-05	106.29	1	2.1946e-05	105.4	1	C	RLCYNCKQPGHESNGCPLPRTTEAKQCYHCQ	QPGHESNGC(1)PLPR	9	2	0.8792	1014200000	90001000	138000000	132050000
A0A063BQ12	178	tr|A0A063BQ12|A0A063BQ12_USTVR Zinc knuckle domain containing protein OS=Ustilaginoidea virens OX=1159556 GN=UV8b_8085 PE=4 SV=1	1	2.88921e-20	137.16	99.752	1	2.88921e-20	116.03	1	4.33857e-06	127.87	1	8.8285e-09	137.16	1;2	C	CTAPNGGPLNTAGKSCYQCGEAGHISRDCPQ	SC(1)YQC(1)GEAGHISR	2	2	-2.0705	1256900000	136610000	301330000	260550000
A0A063BQ12	181	tr|A0A063BQ12|A0A063BQ12_USTVR Zinc knuckle domain containing protein OS=Ustilaginoidea virens OX=1159556 GN=UV8b_8085 PE=4 SV=1	1	2.88921e-20	143.79	99.752	1	2.88921e-20	130.56	1	6.10902e-13	142.08	1	4.9008e-13	143.79	1;2	C	PNGGPLNTAGKSCYQCGEAGHISRDCPQKNA	SC(1)YQC(1)GEAGHISR	5	2	-2.0705	732140000	155810000	137870000	145190000
A0A1B5L377	341	tr|A0A1B5L377|A0A1B5L377_USTVR Pyruvate kinase OS=Ustilaginoidea virens OX=1159556 GN=UVI_02030250 PE=3 SV=1;tr|A0A063BQ16|A0A063BQ16_USTVR Pyruvate kinase OS=Ustilaginoidea virens OX=1159556 GN=UV8b_6622 PE=3 SV=1	1	0	287.91	118.05	1	0	287.91	1	3.0165e-214	246.03	1	2.23905e-167	229.16	1	C	AEISDVGNAVTDGADCVMLSGETAKGSYPCE	AEISDVGNAVTDGADC(1)VMLSGETAK	16	3	-0.98498	2587900000	944890000	205570000	202660000
A0A1B5L377	382	tr|A0A1B5L377|A0A1B5L377_USTVR Pyruvate kinase OS=Ustilaginoidea virens OX=1159556 GN=UVI_02030250 PE=3 SV=1;tr|A0A063BQ16|A0A063BQ16_USTVR Pyruvate kinase OS=Ustilaginoidea virens OX=1159556 GN=UV8b_6622 PE=3 SV=1	1	1.5358e-41	153.82	153.82	1	1.5358e-41	153.82							1	C	KAENSIPYVSQFEEMCNLAQRPVKIAESCAM	AENSIPYVSQFEEMC(1)NLAQRPVK	15	3	-0.034353	35117000	35117000	0	0
A0A1B5L377	86	tr|A0A1B5L377|A0A1B5L377_USTVR Pyruvate kinase OS=Ustilaginoidea virens OX=1159556 GN=UVI_02030250 PE=3 SV=1;tr|A0A063BQ16|A0A063BQ16_USTVR Pyruvate kinase OS=Ustilaginoidea virens OX=1159556 GN=UV8b_6622 PE=3 SV=1	1	3.85516e-34	163.99	117.3	1	3.85516e-34	163.99	1	7.68868e-18	129.11	1	3.37084e-16	117.3	1	C	DYHQSVIDNTRKAVECHNGRPVAIALDTKGP	KAVEC(1)HNGRPVAIALDTK	5	3	0.48377	888210000	110400000	49705000	46698000
A0A1B5L377	134	tr|A0A1B5L377|A0A1B5L377_USTVR Pyruvate kinase OS=Ustilaginoidea virens OX=1159556 GN=UVI_02030250 PE=3 SV=1;tr|A0A063BQ16|A0A063BQ16_USTVR Pyruvate kinase OS=Ustilaginoidea virens OX=1159556 GN=UV8b_6622 PE=3 SV=1	1	2.28216e-13	143.94	87.435	1	2.28216e-13	143.94	1	0.0035733	86.794	1	0.00351189	87.435	1	C	GEVMNFTTDEKFATSCNTKNMYVDYKNITKV	FATSC(1)NTK	5	2	-0.0080957	8105500000	2508000000	2878200000	2719300000
A0A1B5L377	355	tr|A0A1B5L377|A0A1B5L377_USTVR Pyruvate kinase OS=Ustilaginoidea virens OX=1159556 GN=UVI_02030250 PE=3 SV=1;tr|A0A063BQ16|A0A063BQ16_USTVR Pyruvate kinase OS=Ustilaginoidea virens OX=1159556 GN=UV8b_6622 PE=3 SV=1	1	3.16323e-36	168.76	168.76	1	1.1701e-20	149.69	1	1.2085e-26	156.81	1	3.16323e-36	168.76	1;2	C	DCVMLSGETAKGSYPCEAVQEMHEACLKAEN	GSYPC(1)EAVQEMHEAC(1)LK	5	2	-0.12195	1380400000	138710000	375730000	321920000
A0A1B5L377	365	tr|A0A1B5L377|A0A1B5L377_USTVR Pyruvate kinase OS=Ustilaginoidea virens OX=1159556 GN=UVI_02030250 PE=3 SV=1;tr|A0A063BQ16|A0A063BQ16_USTVR Pyruvate kinase OS=Ustilaginoidea virens OX=1159556 GN=UV8b_6622 PE=3 SV=1	1	3.16323e-36	168.76	168.76	1	1.1701e-20	149.69	1	6.24051e-20	145.29	1	3.16323e-36	168.76	1;2	C	KGSYPCEAVQEMHEACLKAENSIPYVSQFEE	GSYPC(1)EAVQEMHEAC(1)LK	15	2	-0.12195	1119800000	146120000	389640000	336180000
A0A1B5L377	395	tr|A0A1B5L377|A0A1B5L377_USTVR Pyruvate kinase OS=Ustilaginoidea virens OX=1159556 GN=UVI_02030250 PE=3 SV=1;tr|A0A063BQ16|A0A063BQ16_USTVR Pyruvate kinase OS=Ustilaginoidea virens OX=1159556 GN=UV8b_6622 PE=3 SV=1	1	1.23625e-13	146.81	122.13	1	1.23625e-13	146.81	1	0.000182105	122.13	1	0.0291741	49.418	1	C	EMCNLAQRPVKIAESCAMAAVRASLDLAAGG	IAESC(1)AMAAVR	5	2	-0.72629	452760000	135930000	0	0
A0A1B5L377	38	tr|A0A1B5L377|A0A1B5L377_USTVR Pyruvate kinase OS=Ustilaginoidea virens OX=1159556 GN=UVI_02030250 PE=3 SV=1;tr|A0A063BQ16|A0A063BQ16_USTVR Pyruvate kinase OS=Ustilaginoidea virens OX=1159556 GN=UV8b_6622 PE=3 SV=1	1	8.73464e-12	144.09	144.09	1	8.48046e-08	138.1	1	1.40478e-07	141.48	1	8.73464e-12	144.09	1	C	TSYSPEHNYRRSSIICTIGPKTNSVEAINKL	SSIIC(1)TIGPK	5	2	-0.11652	10355000000	1729200000	3493800000	3048800000
A0A1B5L377	431	tr|A0A1B5L377|A0A1B5L377_USTVR Pyruvate kinase OS=Ustilaginoidea virens OX=1159556 GN=UVI_02030250 PE=3 SV=1;tr|A0A063BQ16|A0A063BQ16_USTVR Pyruvate kinase OS=Ustilaginoidea virens OX=1159556 GN=UV8b_6622 PE=3 SV=1	1	2.08847e-05	89.301	79.492				1	2.08847e-05	89.301	1	0.00016572	79.492	1	C	TSGESARLLSKYRPVCPIFMVTRNATTSRFS	YRPVC(1)PIFMVTR	5	3	0.11995	13040000	0	0	13040000
A0A1B5L320	145	tr|A0A1B5L320|A0A1B5L320_USTVR Uncharacterized protein OS=Ustilaginoidea virens OX=1159556 GN=UVI_02030320 PE=4 SV=1;tr|A0A063BQ19|A0A063BQ19_USTVR Rheb small monomeric GTPase RhbA OS=Ustilaginoidea virens OX=1159556 GN=UV8b_6627 PE=4 SV=1	1	0.0159588	50.284	50.284				1	0.0159588	50.284				1	C	QVSPEEGRKLSEKFQCGWTEASARYNENVGR	FQC(1)GWTEASAR	3	2	0.38324	9041800	0	9041800	0
A0A063BQ24	463	tr|A0A063BQ24|A0A063BQ24_USTVR Phosphoinositide phosphatase OS=Ustilaginoidea virens OX=1159556 GN=UV8b_8027 PE=4 SV=1;tr|A0A063C6J8|A0A063C6J8_USTVR SacI domain protein OS=Ustilaginoidea virens OX=1159556 GN=UV8b_3054 PE=4 SV=1	1	0.000323257	116.05	61.09	1	0.00315171	71.614	1	0.000865753	93.701	1	0.000323257	116.05	1;2	C	KMDARSLQSSVMRTNCMDCLDRTNVVQSIFA	TNC(1)MDC(1)LDR	3	2	1.4201	181960000	63357000	42624000	37439000
A0A063BQ24	466	tr|A0A063BQ24|A0A063BQ24_USTVR Phosphoinositide phosphatase OS=Ustilaginoidea virens OX=1159556 GN=UV8b_8027 PE=4 SV=1;tr|A0A063C6J8|A0A063C6J8_USTVR SacI domain protein OS=Ustilaginoidea virens OX=1159556 GN=UV8b_3054 PE=4 SV=1	1	0.000910532	92.838	61.09	1	0.00315171	71.614	1	0.000910532	92.838	1	0.00637502	61.09	1;2	C	ARSLQSSVMRTNCMDCLDRTNVVQSIFARYT	TNC(1)MDC(1)LDR	6	2	1.4201	94465000	63946000	17401000	13118000
A0A063BQ33	199	tr|A0A063BQ33|A0A063BQ33_USTVR DUF410 domain-containing protein OS=Ustilaginoidea virens OX=1159556 GN=UV8b_8037 PE=3 SV=1	1	0.000574807	119.06	119.06							1	0.000574807	119.06	1	C	VLPYLLAGNVRAANTCYRLFTSALSNDNPSL	AANTC(1)YR	5	2	0.69264	23233000	0	0	23233000
A0A063BQ33	93	tr|A0A063BQ33|A0A063BQ33_USTVR DUF410 domain-containing protein OS=Ustilaginoidea virens OX=1159556 GN=UV8b_8037 PE=3 SV=1	1	0.000372107	128	128	1	0.00939504	103.41	1	0.003277	119.23	1	0.000372107	128	1	C	AELKPDAVSKGRLLTCLRLFDPQEPTRKKFV	LLTC(1)LR	4	2	0.17634	100180000	15204000	44456000	40516000
A0A063BQ40	538	tr|A0A063BQ40|A0A063BQ40_USTVR Uncharacterized protein OS=Ustilaginoidea virens OX=1159556 GN=UV8b_8047 PE=4 SV=1;tr|A0A1B5L5Q8|A0A1B5L5Q8_USTVR Uncharacterized protein OS=Ustilaginoidea virens OX=1159556 GN=UVI_02030730 PE=4 SV=1	1	0.0136662	59.245	59.245	1	0.0136662	59.245							1	C	EAHLGDAGGWRALDPCSALKCLPDGTTCRST	ALDPC(1)SALK	5	2	0.19652	6179900	6179900	0	0
A0A063BQ43	396	tr|A0A063BQ43|A0A063BQ43_USTVR Isoleucyl-tRNA synthetase OS=Ustilaginoidea virens OX=1159556 GN=UV8b_6482 PE=3 SV=1	1	8.0144e-14	148.33	86.872	1	0.000548946	111.73	1	4.20809e-05	122.79	1	8.0144e-14	148.33	1	C	DRLVVESQLRHSYPMCPRSDTPLIYRAVPSW	HSYPMC(1)PR	6	2	-0.41579	647820000	64756000	316450000	266610000
A0A063BQ43	476	tr|A0A063BQ43|A0A063BQ43_USTVR Isoleucyl-tRNA synthetase OS=Ustilaginoidea virens OX=1159556 GN=UV8b_6482 PE=3 SV=1	1	2.30399e-25	160.88	54.191	1	0.000507433	118.33	1	5.13939e-12	146.81	1	2.30399e-25	160.88	1	C	TPIPLWVSDDMEERICIGSVEELRQLSGYEG	IC(1)IGSVEELR	2	2	-0.18055	676780000	177740000	244320000	254710000
A0A063BQ43	114	tr|A0A063BQ43|A0A063BQ43_USTVR Isoleucyl-tRNA synthetase OS=Ustilaginoidea virens OX=1159556 GN=UV8b_6482 PE=3 SV=1	1	0.0114103	95.9	95.9							1	0.0114103	95.9	1	C	KAAVTEFGIEKYNQECRAIVMRYSSEWRLTI	YNQEC(1)R	5	2	1.5244	24986000	0	0	24986000
A0A063BQ51	263	tr|A0A063BQ51|A0A063BQ51_USTVR ATP phosphoribosyltransferase OS=Ustilaginoidea virens OX=1159556 GN=UV8b_6492 PE=3 SV=1;tr|A0A1B5KWA1|A0A1B5KWA1_USTVR ATP phosphoribosyltransferase OS=Ustilaginoidea virens OX=1159556 GN=UVI_02041240 PE=3 SV=1	1	0.00317168	101.54	69.812				1	0.00317168	101.54	1	0.015055	69.812	1	C	VLCQYNIERTRLPEACKITPGKRAPTITTLD	TRLPEAC(1)K	7	2	-0.82862	149530000	0	63403000	86127000
A0A063BQ57	19	tr|A0A063BQ57|A0A063BQ57_USTVR Putative MFS transporter OS=Ustilaginoidea virens OX=1159556 GN=UV8b_6502 PE=3 SV=1	1	8.33102e-05	106.4	48.188				1	8.33102e-05	106.4	1	0.0212879	48.188	1	C	ETLQTSESPKDAAGACEADDARSGPSEAGPG	DAAGAC(1)EADDAR	6	2	0.10577	29921000	0	15035000	14885000
A0A063BQ61	215	tr|A0A063BQ61|A0A063BQ61_USTVR Triosephosphate isomerase OS=Ustilaginoidea virens OX=1159556 GN=UV8b_7968 PE=3 SV=1;tr|A0A1B5KV18|A0A1B5KV18_USTVR Triosephosphate isomerase OS=Ustilaginoidea virens OX=1159556 GN=UVI_02005280 PE=3 SV=1	1	0.00711065	91.906	79.116	1	0.00711065	91.906				1	0.0121973	79.116	1	C	DETRILYGGSVNEKNCGELSKQPDIDGFLVG	NC(1)GELSK	2	2	-0.61783	2042500000	733020000	0	1309400000
A0A063BQ61	244	tr|A0A063BQ61|A0A063BQ61_USTVR Triosephosphate isomerase OS=Ustilaginoidea virens OX=1159556 GN=UV8b_7968 PE=3 SV=1;tr|A0A1B5KV18|A0A1B5KV18_USTVR Triosephosphate isomerase OS=Ustilaginoidea virens OX=1159556 GN=UVI_02005280 PE=3 SV=1	1	9.85785e-15	121.96	112.84	1	0.00148549	78.334	1	0.000205425	121.96	1	9.85785e-15	112.84	1	C	VGGASLKPAFIDIINCRKQ____________	PAFIDIINC(1)R	9	2	-1.4648	12186000	2786300	9400100	0
A0A1B5KZ48	734	tr|A0A1B5KZ48|A0A1B5KZ48_USTVR Formyltetrahydrofolate synthetase OS=Ustilaginoidea virens OX=1159556 GN=UVI_02041470 PE=3 SV=1;tr|A0A063BQ69|A0A063BQ69_USTVR Formyltetrahydrofolate synthetase OS=Ustilaginoidea virens OX=1159556 GN=UV8b_6517 PE=3 SV=1	1	5.44566e-23	170.31	170.31	1	0.00275214	104.94	1	1.52168e-05	127.66	1	5.44566e-23	170.31	1	C	PVVYKEENVDVLRAGCVNLKKHISNARSFGV	AGC(1)VNLKK	3	2	-0.12375	918070000	228130000	164510000	138360000
A0A1B5KZ48	138	tr|A0A1B5KZ48|A0A1B5KZ48_USTVR Formyltetrahydrofolate synthetase OS=Ustilaginoidea virens OX=1159556 GN=UVI_02041470 PE=3 SV=1;tr|A0A063BQ69|A0A063BQ69_USTVR Formyltetrahydrofolate synthetase OS=Ustilaginoidea virens OX=1159556 GN=UV8b_6517 PE=3 SV=1	1	1.85007e-05	118.71	82.912	1	0.000187225	118.71	1	1.85007e-05	98.048	1	1.26707e-05	96.665	1	C	IGELAKRGGAPIFTPCTPKGVMFMLGEAGID	RGGAPIFTPC(1)TPK	10	2	-0.72085	850370000	202340000	115030000	111410000
A0A1B5KZ48	864	tr|A0A1B5KZ48|A0A1B5KZ48_USTVR Formyltetrahydrofolate synthetase OS=Ustilaginoidea virens OX=1159556 GN=UVI_02041470 PE=3 SV=1;tr|A0A063BQ69|A0A063BQ69_USTVR Formyltetrahydrofolate synthetase OS=Ustilaginoidea virens OX=1159556 GN=UV8b_6517 PE=3 SV=1	1	1.85072e-08	139.78	111.06	1	8.9984e-05	121.85	1	1.85072e-08	139.78	1	0.000223761	111.06	1	C	KVDTYTRQGYGNLPVCIAKTQYSLSHDPDLK	QGYGNLPVC(1)IAK	9	2	0.31194	484270000	137520000	185570000	161190000
A0A1B5KZ48	591	tr|A0A1B5KZ48|A0A1B5KZ48_USTVR Formyltetrahydrofolate synthetase OS=Ustilaginoidea virens OX=1159556 GN=UVI_02041470 PE=3 SV=1;tr|A0A063BQ69|A0A063BQ69_USTVR Formyltetrahydrofolate synthetase OS=Ustilaginoidea virens OX=1159556 GN=UV8b_6517 PE=3 SV=1	1	0	288	131.86	1	0	288	1	3.59956e-58	169.09	1	1.32417e-25	131.86	1	C	GRMVVATSRSGDPVTCDDIGAGGALTALMKD	SGDPVTC(1)DDIGAGGALTALMK	7	2	2.2864	172910000	84324000	50618000	37971000
A0A063BQ80	786	tr|A0A063BQ80|A0A063BQ80_USTVR Phosphatidylserine decarboxylase proenzyme 2 OS=Ustilaginoidea virens OX=1159556 GN=PSD2 PE=3 SV=1;tr|A0A1B5KWL6|A0A1B5KWL6_USTVR Phosphatidylserine decarboxylase proenzyme 2 OS=Ustilaginoidea virens OX=1159556 GN=PSD2 PE=3 S	1	0.000342369	100.02	95.741				1	0.00110512	100.02	1	0.000342369	95.741	1	C	FNEFFYRALKPGARPCSAPDNAKIIVSPADC	PC(1)SAPDNAK	2	2	-0.81389	544790000	0	240290000	278920000
A0A063BQ80	589	tr|A0A063BQ80|A0A063BQ80_USTVR Phosphatidylserine decarboxylase proenzyme 2 OS=Ustilaginoidea virens OX=1159556 GN=PSD2 PE=3 SV=1;tr|A0A1B5KWL6|A0A1B5KWL6_USTVR Phosphatidylserine decarboxylase proenzyme 2 OS=Ustilaginoidea virens OX=1159556 GN=PSD2 PE=3 S	1	7.20108e-257	265.27	47.931	1	4.00007e-18	96.016	1	7.20108e-257	265.27	1	6.72638e-49	161.8	1	C	TVESQAPVAGAADSKCSGEEESDESGDKDEE	C(1)SGEEESDESGDKDEEHVVEIR	1	4	-0.42414	313980000	10594000	68240000	79969000
A0A063BQ80	612	tr|A0A063BQ80|A0A063BQ80_USTVR Phosphatidylserine decarboxylase proenzyme 2 OS=Ustilaginoidea virens OX=1159556 GN=PSD2 PE=3 SV=1;tr|A0A1B5KWL6|A0A1B5KWL6_USTVR Phosphatidylserine decarboxylase proenzyme 2 OS=Ustilaginoidea virens OX=1159556 GN=PSD2 PE=3 S	1	7.02693e-05	122.13	47.198	1	7.02693e-05	122.13	1	0.00321109	71.296	1	0.000367439	107.32	1;2	C	ESGDKDEEHVVEIRECPICHQPRLNKRSDSD	EC(1)PIC(1)HQPR	2	3	-1.0871	435310000	17334000	101740000	89407000
A0A063BQ80	615	tr|A0A063BQ80|A0A063BQ80_USTVR Phosphatidylserine decarboxylase proenzyme 2 OS=Ustilaginoidea virens OX=1159556 GN=PSD2 PE=3 SV=1;tr|A0A1B5KWL6|A0A1B5KWL6_USTVR Phosphatidylserine decarboxylase proenzyme 2 OS=Ustilaginoidea virens OX=1159556 GN=PSD2 PE=3 S	1	7.02693e-05	122.13	47.198	1	7.02693e-05	122.13	1	0.000470212	102.72	1	0.000139751	120.45	1;2	C	DKDEEHVVEIRECPICHQPRLNKRSDSDIIT	EC(1)PIC(1)HQPR	5	3	-1.0871	197050000	0	42174000	49630000
A0A063BQ80	801	tr|A0A063BQ80|A0A063BQ80_USTVR Phosphatidylserine decarboxylase proenzyme 2 OS=Ustilaginoidea virens OX=1159556 GN=PSD2 PE=3 SV=1;tr|A0A1B5KWL6|A0A1B5KWL6_USTVR Phosphatidylserine decarboxylase proenzyme 2 OS=Ustilaginoidea virens OX=1159556 GN=PSD2 PE=3 S	1	1.49984e-18	155.75	155.75	1	0.000354787	119.27	1	1.49984e-18	155.75	1	1.49984e-18	155.75	1	C	CSAPDNAKIIVSPADCRSVVFNQMDHATKIW	IIVSPADC(1)R	8	2	0.41739	281650000	90107000	93005000	98541000
A0A063BQ80	635	tr|A0A063BQ80|A0A063BQ80_USTVR Phosphatidylserine decarboxylase proenzyme 2 OS=Ustilaginoidea virens OX=1159556 GN=PSD2 PE=3 SV=1;tr|A0A1B5KWL6|A0A1B5KWL6_USTVR Phosphatidylserine decarboxylase proenzyme 2 OS=Ustilaginoidea virens OX=1159556 GN=PSD2 PE=3 S	1	4.32267e-12	87.388	45.876	1	4.32267e-12	87.388				1	0.0042246	45.876	1	C	LNKRSDSDIITHIATCASQDWRQVNTVLMGG	SDSDIITHIATC(1)ASQDWR	12	3	-0.86728	4104700	4104700	0	0
A0A063BQ81	732	tr|A0A063BQ81|A0A063BQ81_USTVR Putative cell wall proline rich protein OS=Ustilaginoidea virens OX=1159556 GN=UV8b_7998 PE=4 SV=1	1	0.0162126	55.37	55.37				1	0.0162126	55.37				1	C	AANESSTRHEARQAGCGTRSKDLSAAVHAAA	HEARQAGC(1)GTR	8	2	1.7983	40545000	0	40545000	0
A0A063BQ89	268	tr|A0A063BQ89|A0A063BQ89_USTVR Sec14 cytosolic factor OS=Ustilaginoidea virens OX=1159556 GN=UV8b_6357 PE=4 SV=1	1	0	342.24	275.57	1	4.43158e-53	162	1	0	342.24	1	1.30398e-262	275.57	1;2	C	VDQDCLPVEFSGTCKCEGGCENADAGPWRDA	C(1)EGGC(1)ENADAGPWR	1	2	-0.98042	417730000	17167000	204710000	195850000
A0A063BQ89	272	tr|A0A063BQ89|A0A063BQ89_USTVR Sec14 cytosolic factor OS=Ustilaginoidea virens OX=1159556 GN=UV8b_6357 PE=4 SV=1	1	0	342.24	275.57	1	3.88029e-79	196.48	1	0	342.24	1	1.30398e-262	275.57	1;2	C	CLPVEFSGTCKCEGGCENADAGPWRDAQWAR	C(1)EGGC(1)ENADAGPWR	5	2	-0.98042	1373800000	46230000	605160000	612590000
A0A063BQ89	257	tr|A0A063BQ89|A0A063BQ89_USTVR Sec14 cytosolic factor OS=Ustilaginoidea virens OX=1159556 GN=UV8b_6357 PE=4 SV=1	1	4.21959e-186	242.07	110.22	1	4.21959e-186	242.07							1;2	C	GSGYKSELLKHVDQDCLPVEFSGTCKCEGGC	HVDQDC(1)LPVEFSGTC(1)K	6	3	-1.771	154620000	93543000	0	0
A0A063BQ89	266	tr|A0A063BQ89|A0A063BQ89_USTVR Sec14 cytosolic factor OS=Ustilaginoidea virens OX=1159556 GN=UV8b_6357 PE=4 SV=1	1	4.21959e-186	242.07	110.22	1	4.21959e-186	242.07							1;2	C	KHVDQDCLPVEFSGTCKCEGGCENADAGPWR	HVDQDC(1)LPVEFSGTC(1)K	15	3	-1.771	268950000	144650000	0	0
A0A063BQ89	171	tr|A0A063BQ89|A0A063BQ89_USTVR Sec14 cytosolic factor OS=Ustilaginoidea virens OX=1159556 GN=UV8b_6357 PE=4 SV=1	1	1.13027e-12	145.34	123.63	1	1.13027e-12	145.34	1	0.00217398	94.692				1;2	C	RLPACSRKTGKLLETCCTIMDLKGVTLTKIP	LLETC(1)C(1)TIMDLK	5	2	-0.12827	99864000	67561000	6992500	0
A0A063BQ89	172	tr|A0A063BQ89|A0A063BQ89_USTVR Sec14 cytosolic factor OS=Ustilaginoidea virens OX=1159556 GN=UV8b_6357 PE=4 SV=1	1	1.13027e-12	145.34	123.63	1	1.13027e-12	145.34	1	0.00217398	94.692				1;2	C	LPACSRKTGKLLETCCTIMDLKGVTLTKIPS	LLETC(1)C(1)TIMDLK	6	2	-0.12827	111670000	67561000	6992500	0
A0A063BQ89	160	tr|A0A063BQ89|A0A063BQ89_USTVR Sec14 cytosolic factor OS=Ustilaginoidea virens OX=1159556 GN=UV8b_6357 PE=4 SV=1	1	0.00130232	122.51	66.138	1	0.0306522	74.517	1	0.00130232	122.51	1	0.0137242	93.593	1	C	LAVEYERVADPRLPACSRKTGKLLETCCTIM	LPAC(1)SRK	4	2	-2.1491	6646600000	2110600000	1730000000	2685000000
A0A063BQ92	551	tr|A0A063BQ92|A0A063BQ92_USTVR WSC domain-containing protein OS=Ustilaginoidea virens OX=1159556 GN=UV8b_6362 PE=4 SV=1;tr|A0A1B5KVD4|A0A1B5KVD4_USTVR Uncharacterized protein OS=Ustilaginoidea virens OX=1159556 GN=UVI_02007890 PE=4 SV=1	1	0.00822568	72.138	68.081	1	0.01369	64.757	1	0.00822568	72.138	1	0.041216	68.081	1	C	SSEPKRKLPRAVVAACSRQASGTLMLWDVAL	AVVAAC(1)SR	6	2	0.57186	119300000	46841000	33270000	39190000
A0A063BQ92	99	tr|A0A063BQ92|A0A063BQ92_USTVR WSC domain-containing protein OS=Ustilaginoidea virens OX=1159556 GN=UV8b_6362 PE=4 SV=1	1	8.90878e-19	114.24	110.98	1	1.11219e-10	114.24	1	8.90878e-19	110.98				3	C	GYALPPQKDLVSDSKCNVGCTAYPLEACGGK	C(1)NVGC(1)TAYPLEAC(1)GGK	1	2	-0.45206	46453000	46453000	0	0
A0A063BQ92	103	tr|A0A063BQ92|A0A063BQ92_USTVR WSC domain-containing protein OS=Ustilaginoidea virens OX=1159556 GN=UV8b_6362 PE=4 SV=1	1	8.90878e-19	114.24	110.98	1	1.11219e-10	114.24	1	8.90878e-19	110.98				3	C	PPQKDLVSDSKCNVGCTAYPLEACGGKDAYS	C(1)NVGC(1)TAYPLEAC(1)GGK	5	2	-0.45206	46453000	46453000	0	0
A0A063BQ92	111	tr|A0A063BQ92|A0A063BQ92_USTVR WSC domain-containing protein OS=Ustilaginoidea virens OX=1159556 GN=UV8b_6362 PE=4 SV=1	1	8.90878e-19	114.24	110.98	1	1.11219e-10	114.24	1	8.90878e-19	110.98				3	C	DSKCNVGCTAYPLEACGGKDAYSVYNVGIEL	C(1)NVGC(1)TAYPLEAC(1)GGK	13	2	-0.45206	46453000	46453000	0	0
A0A063BQ92	941	tr|A0A063BQ92|A0A063BQ92_USTVR WSC domain-containing protein OS=Ustilaginoidea virens OX=1159556 GN=UV8b_6362 PE=4 SV=1;tr|A0A1B5KVD4|A0A1B5KVD4_USTVR Uncharacterized protein OS=Ustilaginoidea virens OX=1159556 GN=UVI_02007890 PE=4 SV=1	1	2.8434e-288	282.16	137.95	1	4.60447e-13	147.24	1	2.84811e-176	245.13	1	2.8434e-288	282.16	1	C	FNLSTAKPGTLRHKSCHDSQDGAASGRQADS	SC(1)HDSQDGAASGR	2	3	0.42218	649060000	30445000	138960000	107280000
A0A1B5L639	202	tr|A0A1B5L639|A0A1B5L639_USTVR Queuine tRNA-ribosyltransferase OS=Ustilaginoidea virens OX=1159556 GN=UVI_02056500 PE=3 SV=1;tr|A0A063BQB2|A0A063BQB2_USTVR Queuine tRNA-ribosyltransferase catalytic subunit 1 OS=Ustilaginoidea virens OX=1159556 GN=UV8b_7912	1	4.63764e-09	101.93	73.951	1	4.63764e-09	96.591	1	1.85985e-07	101.93	1	1.81172e-05	77.776	1	C	SGGEAKDDYCRVVETCTALLPQLKPRYVMGI	VVETC(1)TALLPQLKPR	5	2	0.81022	126360000	13068000	34332000	24975000
A0A063BQC3	305	tr|A0A063BQC3|A0A063BQC3_USTVR Uncharacterized protein OS=Ustilaginoidea virens OX=1159556 GN=UV8b_7862 PE=4 SV=1	1	0.0262783	59.641	59.641							1	0.0262783	59.641	1	C	DMTTRIFAPIVKDIICLIKEQIAMVGDGIAA	DIIC(1)LIK	4	2	0.5486	4229100	0	0	4229100
A0A063BQC6	91	tr|A0A063BQC6|A0A063BQC6_USTVR Octanoyltransferase OS=Ustilaginoidea virens OX=1159556 GN=UV8b_7867 PE=3 SV=1;tr|A0A1B5KWN6|A0A1B5KWN6_USTVR BPL/LPL catalytic domain-containing protein OS=Ustilaginoidea virens OX=1159556 GN=UVI_02056900 PE=4 SV=1	1	0.017554	89.775	89.775				1	0.017554	89.775				1	C	EISLPHRRPPFSRRFCPLVKKTNRGGLTTYH	FC(1)PLVK	2	2	0.38418	8098100	0	8098100	0
A0A063BQC6	212	tr|A0A063BQC6|A0A063BQC6_USTVR Octanoyltransferase OS=Ustilaginoidea virens OX=1159556 GN=UV8b_7867 PE=3 SV=1;tr|A0A1B5KWN6|A0A1B5KWN6_USTVR BPL/LPL catalytic domain-containing protein OS=Ustilaginoidea virens OX=1159556 GN=UVI_02056900 PE=4 SV=1	1	0.00219773	86.833	71.501				1	0.00219773	86.833	1	0.0059354	71.501	1	C	VTGSEAVNPWARFVPCGLDGRLVTSVASEVG	FVPC(1)GLDGR	4	2	-0.62797	210360000	0	103560000	106800000
A0A1B5KWM6	428	tr|A0A1B5KWM6|A0A1B5KWM6_USTVR G-patch domain-containing protein OS=Ustilaginoidea virens OX=1159556 GN=UVI_02056800 PE=4 SV=1;tr|A0A063BQE0|A0A063BQE0_USTVR Putative G-patch domain protein OS=Ustilaginoidea virens OX=1159556 GN=UV8b_7882 PE=4 SV=1	1	3.32078e-43	146.3	146.3	1	2.03539e-21	92.575	1	4.19596e-07	59.502	1	3.32078e-43	146.3	1	C	SLSMSTKLGTGTGTPCGTANQAQPASSDGTL	LGTGTGTPC(1)GTANQAQPASSDGTLAK	9	2	-0.14148	84231000	19208000	31473000	33550000
A0A063BQE1	95	tr|A0A063BQE1|A0A063BQE1_USTVR Succinate dehydrogenase [ubiquinone] flavoprotein subunit, mitochondrial OS=Ustilaginoidea virens OX=1159556 GN=UV8b_8411 PE=3 SV=1	1	2.19976e-34	164.48	164.48	1	2.19976e-34	164.48							1	C	LRAAFGLAEAGFNTACISKLFPTRSHTVAAQ	AAFGLAEAGFNTAC(1)ISK	14	2	0.24703	37468000	37468000	0	0
A0A1B5KTI6	195	tr|A0A063BQE1|A0A063BQE1_USTVR Succinate dehydrogenase [ubiquinone] flavoprotein subunit, mitochondrial OS=Ustilaginoidea virens OX=1159556 GN=UV8b_8411 PE=3 SV=1;tr|A0A1B5KTI6|A0A1B5KTI6_USTVR Succinate dehydrogenase [ubiquinone] flavoprotein subunit, mit	0.798242	0.00732699	75.269	52.636	0.798242	0.0113186	64.236	0.715773	0.00732699	75.269	0.5	0.0135556	60.344	1	C	GGQSQKYGKGGQAYRCCAAADRTGHALLHTL	C(0.798)C(0.202)AAADR	1	2	0.51256	136630000	33384000	40976000	38209000
A0A1B5KTI6	196	tr|A0A063BQE1|A0A063BQE1_USTVR Succinate dehydrogenase [ubiquinone] flavoprotein subunit, mitochondrial OS=Ustilaginoidea virens OX=1159556 GN=UV8b_8411 PE=3 SV=1;tr|A0A1B5KTI6|A0A1B5KTI6_USTVR Succinate dehydrogenase [ubiquinone] flavoprotein subunit, mit	0.967829	0.00305496	96.51	79.307				0.967829	0.00305496	96.51	0.961994	0.00750105	74.423	1	C	GQSQKYGKGGQAYRCCAAADRTGHALLHTLY	C(0.032)C(0.968)AAADR	2	2	0.085352	320460000	0	65203000	85936000
A0A063BQE2	233	tr|A0A063BQE2|A0A063BQE2_USTVR Ribosomal RNA-processing protein 43 OS=Ustilaginoidea virens OX=1159556 GN=UV8b_7887 PE=3 SV=1	1	1.0671e-05	115.8	102.73	1	0.00291708	56.205	1	7.73928e-05	115.8	1	1.0671e-05	102.73	1	C	KLPRARYDPDRDMIICSRKDPKPLTITTMPV	YDPDRDMIIC(1)SR	10	3	-1.2524	31983000	7222400	15208000	9552700
A0A063BQE2	73	tr|A0A063BQE2|A0A063BQE2_USTVR Ribosomal RNA-processing protein 43 OS=Ustilaginoidea virens OX=1159556 GN=UV8b_7887 PE=3 SV=1	1	3.1538e-70	185.58	154.28	1	3.1538e-70	169.12	1	9.15098e-47	185.58	1	8.20531e-18	154.28	1	C	PQGSALVRMGDTTVICGIRGETILTQQIPNY	MGDTTVIC(1)GIR	8	2	0.11488	107950000	0	51271000	56681000
A0A1B5L5E4	116	tr|A0A1B5L5E4|A0A1B5L5E4_USTVR HIT domain-containing protein OS=Ustilaginoidea virens OX=1159556 GN=UVI_02052970 PE=4 SV=1;tr|A0A063BQE4|A0A063BQE4_USTVR HIT domain-containing protein OS=Ustilaginoidea virens OX=1159556 GN=UV8b_8404 PE=4 SV=1	1	1.51023e-07	122.42	122.42	1	1.51023e-07	122.42							1	C	GEAESLAGRIRAEVACVLAEELQDEKGKINA	AEVAC(1)VLAEELQDEK	5	2	-3.3908	21759000	21759000	0	0
A0A063BQF2	698	tr|A0A063BQF2|A0A063BQF2_USTVR Set1 complex component spp1 OS=Ustilaginoidea virens OX=1159556 GN=UV8b_7902 PE=4 SV=1;tr|A0A1B5KXR7|A0A1B5KXR7_USTVR WD_REPEATS_REGION domain-containing protein OS=Ustilaginoidea virens OX=1159556 GN=UVI_02056610 PE=4 SV=1	1	9.17773e-135	224.42	224.42	1	9.17773e-135	224.42							1	C	LGEAREVDEVNWIAPCPSPRSPDTFAVGASD	EVDEVNWIAPC(1)PSPR	11	2	1.0872	114440000	114440000	0	0
A0A063BQF2	174	tr|A0A063BQF2|A0A063BQF2_USTVR Set1 complex component spp1 OS=Ustilaginoidea virens OX=1159556 GN=UV8b_7902 PE=4 SV=1	0.999846	0.0290101	43.769	43.769				0.999846	0.0290101	43.769				1	C	PRCSTAHSTTLYKKTCALEGCRKPARLTQRQ	TC(1)ALEGCR	2	2	-4.4009	8220200	0	8220200	0
A0A063BQF4	520	tr|A0A063BQF4|A0A063BQF4_USTVR 1,4-alpha-glucan branching enzyme OS=Ustilaginoidea virens OX=1159556 GN=UV8b_6437 PE=4 SV=1;tr|A0A1B5KV71|A0A1B5KV71_USTVR 1,4-alpha-glucan-branching enzyme OS=Ustilaginoidea virens OX=1159556 GN=UVI_02007290 PE=3 SV=1	1	0.000755946	89.296	84.916	1	0.00341794	89.296	1	0.0112565	67.903	1	0.000755946	84.916	1	C	LRYQYLNHFDRLMNLCEAKYHWLSSPQAYVS	LMNLC(1)EAK	5	2	0.66809	152500000	132870000	0	19622000
A0A063BQF4	407	tr|A0A063BQF4|A0A063BQF4_USTVR 1,4-alpha-glucan branching enzyme OS=Ustilaginoidea virens OX=1159556 GN=UV8b_6437 PE=4 SV=1;tr|A0A1B5KV71|A0A1B5KV71_USTVR 1,4-alpha-glucan-branching enzyme OS=Ustilaginoidea virens OX=1159556 GN=UVI_02007290 PE=3 SV=1	1	2.63431e-12	131.35	131.35	1	2.63431e-12	131.35							1	C	FTLTNRRHREKTIAYCESHDQALVGDKTLMM	TIAYC(1)ESHDQALVGDK	5	2	0.99266	125510000	74386000	0	0
A0A1B5KWP6	30	tr|A0A1B5KWP6|A0A1B5KWP6_USTVR Putative_PNPOx domain-containing protein OS=Ustilaginoidea virens OX=1159556 GN=UVI_02057000 PE=4 SV=1;tr|A0A063BQF6|A0A063BQF6_USTVR Putative pyridoxamine phosphate oxidase OS=Ustilaginoidea virens OX=1159556 GN=UV8b_7826 PE	1	0.000127717	114.5	114.5	1	0.000127717	114.5							1	C	THKQVTTRLPEPVVQCLQNARFLHLATCRDN	LPEPVVQC(1)LQNAR	8	2	1.6588	7192900	7192900	0	0
A0A063BQF8	230	tr|A0A063BQF8|A0A063BQF8_USTVR Oxoglutarate dehydrogenase (succinyl-transferring) OS=Ustilaginoidea virens OX=1159556 GN=UV8b_6442 PE=3 SV=1	1	1.40424e-13	146.54	146.54	1	0.000576381	112.17	1	1.03438e-08	136.16	1	1.40424e-13	146.54	1	C	REGREKMTLREIIAACERIYAGSWGVEFIHI	EIIAAC(1)ER	6	2	0.21583	600400000	176380000	211560000	212450000
A0A063BQF8	303	tr|A0A063BQF8|A0A063BQF8_USTVR Oxoglutarate dehydrogenase (succinyl-transferring) OS=Ustilaginoidea virens OX=1159556 GN=UV8b_6442 PE=3 SV=1	1	1.56164e-29	164.64	164.64	1	3.78535e-11	140.3	1	2.74316e-21	153.12	1	1.56164e-29	164.64	1	C	LATKYPNDKRFGLEGCETLVPGMKALIDRSV	FGLEGC(1)ETLVPGMK	6	2	-0.57847	798970000	121240000	311140000	366590000
A0A063BQF8	481	tr|A0A063BQF8|A0A063BQF8_USTVR Oxoglutarate dehydrogenase (succinyl-transferring) OS=Ustilaginoidea virens OX=1159556 GN=UV8b_6442 PE=3 SV=1	1	0.00149513	78.113	78.113	1	0.00149513	78.113							1	C	IGFTTDPRFARSTAYCTDIAKAIDAPVFHVN	STAYC(1)TDIAK	5	2	0.014557	105590000	105590000	0	0
A0A1B5KZ99	76	tr|A0A1B5KZ99|A0A1B5KZ99_USTVR Peptidyl-prolyl cis-trans isomerase OS=Ustilaginoidea virens OX=1159556 GN=UVI_02057070 PE=3 SV=1;tr|A0A063BQG4|A0A063BQG4_USTVR Peptidyl-prolyl cis-trans isomerase OS=Ustilaginoidea virens OX=1159556 GN=UV8b_7836 PE=3 SV=1	1	1.5852e-06	94.363	94.363	1	1.5852e-06	94.363							1	C	GYKGSKFHRIIPNFMCQGGDFLKGDGTGSTC	IIPNFMC(1)QGGDFLK	7	2	0.82169	6050500	6050500	0	0
A0A1B5KZ99	48	tr|A0A1B5KZ99|A0A1B5KZ99_USTVR Peptidyl-prolyl cis-trans isomerase OS=Ustilaginoidea virens OX=1159556 GN=UVI_02057070 PE=3 SV=1;tr|A0A063BQG4|A0A063BQG4_USTVR Peptidyl-prolyl cis-trans isomerase OS=Ustilaginoidea virens OX=1159556 GN=UV8b_7836 PE=3 SV=1	1	8.09886e-05	121.74	121.74				1	8.09886e-05	121.74				1	C	FRNVVPRTAENFRQFCTGESKDPQGKPQGYK	QFC(1)TGESK	3	2	0.6473	21126000	0	21126000	0
A0A063BQG9	108	tr|A0A063BQG9|A0A063BQG9_USTVR ATP-dependent RNA helicase rok1 OS=Ustilaginoidea virens OX=1159556 GN=UV8b_7841 PE=4 SV=1	1	0.00738035	90.986	66.994	1	0.012813	77.741	1	0.00738035	90.986	1	0.0106894	82.386	1	C	SPPPPAPAVKLSGEQCRQLLRSHRLKITLLS	LSGEQC(1)R	6	2	0.18592	740330000	96007000	291800000	247120000
A0A063BQH5	154	tr|A0A063BQH5|A0A063BQH5_USTVR Putative cell division control protein (Cdc15) OS=Ustilaginoidea virens OX=1159556 GN=UV8b_6305 PE=4 SV=1;tr|A0A1B5KVH4|A0A1B5KVH4_USTVR Uncharacterized protein OS=Ustilaginoidea virens OX=1159556 GN=UVI_02027670 PE=4 SV=1	1	0.00263796	93.162	71.692	1	0.00263796	93.162	1	0.0295288	56.378	1	0.0092197	71.692	1	C	QTQQVNKTRDKYEQECLKIKGYLAQGHMVMG	DKYEQEC(1)LK	7	2	0.83867	52957000	18337000	16393000	18227000
A0A063BQI0	273	tr|A0A063BQI0|A0A063BQI0_USTVR Cell division control protein OS=Ustilaginoidea virens OX=1159556 GN=UV8b_6310 PE=3 SV=1	1	8.09886e-26	166.07	166.07	1	5.17168e-12	146.79	1	0.000101026	123.21	1	8.09886e-26	166.07	1	C	KSSFPKWKRDYRQPLCQNLDEKGLELLEMML	QPLC(1)QNLDEK	4	2	0.34307	237260000	86420000	72628000	78213000
A0A063BQI0	302	tr|A0A063BQI0|A0A063BQI0_USTVR Cell division control protein OS=Ustilaginoidea virens OX=1159556 GN=UV8b_6310 PE=3 SV=1	1	8.66107e-12	81.788	81.788				1	0.00412099	46.779	1	8.66107e-12	81.788	1	C	MLVYDPAGRISAKQSCNHPYFEDYLAEQQEE	QSC(1)NHPYFEDYLAEQQEEVGR	3	3	0.24541	33137000	0	14080000	19057000
A0A1B5KVJ5	234	tr|A0A1B5KVJ5|A0A1B5KVJ5_USTVR Atx10homo_assoc domain-containing protein OS=Ustilaginoidea virens OX=1159556 GN=UVI_02027800 PE=4 SV=1;tr|A0A063BQI5|A0A063BQI5_USTVR Putative essential cytoplasmic protein Ctr86 OS=Ustilaginoidea virens OX=1159556 GN=UV8b_6	1	0.00540454	58.676	48.004				1	0.00540454	58.676	1	0.015852	48.004	1	C	LDPKQIEALHMIVKSCILDNAGSGLTRAGEN	SC(1)ILDNAGSGLTR	2	2	2.326	38102000	0	21079000	17024000
A0A063BQI6	752	tr|A0A063BQI6|A0A063BQI6_USTVR DUF455 domain protein OS=Ustilaginoidea virens OX=1159556 GN=UV8b_7799 PE=4 SV=1	1	2.77326e-50	170.11	170.11	1	0.00121611	50.806	1	1.48292e-26	137.46	1	2.77326e-50	170.11	1	C	SSSNVAVSPATGGIQCSRQPILSQQPPVAQQ	ESSSNVAVSPATGGIQC(1)SR	17	2	-2.8566	78335000	35107000	19715000	23514000
A0A063BQI9	39	tr|A0A063BQI9|A0A063BQI9_USTVR Histone H2A OS=Ustilaginoidea virens OX=1159556 GN=UV8b_7804 PE=3 SV=1	1	9.93359e-06	129.4	129.4	1	0.000720982	114.6	1	9.95005e-06	129.39	1	9.93359e-06	129.4	1	C	KKQQSHSARAGLQFPCGRVKRFLKQNTQNKM	AGLQFPC(1)GR	7	2	-0.39025	546640000	83718000	254620000	208300000
A0A063BQJ5	1255	tr|A0A063BQJ5|A0A063BQJ5_USTVR DNA-directed RNA polymerases I and III 40 kDa polypeptide OS=Ustilaginoidea virens OX=1159556 GN=UV8b_8340 PE=4 SV=1;tr|A0A1B5L8H2|A0A1B5L8H2_USTVR Uncharacterized protein OS=Ustilaginoidea virens OX=1159556 GN=UVI_02064230 P	1	0.0007428	104.44	104.44	1	0.0267285	90.657				1	0.0007428	104.44	1	C	LEDGRVQDMQGKLEACQDLLRDMQRLRAKQE	LEAC(1)QDLLR	4	2	0.40374	102630000	29497000	0	73134000
A0A063BQJ5	204	tr|A0A063BQJ5|A0A063BQJ5_USTVR DNA-directed RNA polymerases I and III 40 kDa polypeptide OS=Ustilaginoidea virens OX=1159556 GN=UV8b_8340 PE=4 SV=1;tr|A0A1B5L8H2|A0A1B5L8H2_USTVR Uncharacterized protein OS=Ustilaginoidea virens OX=1159556 GN=UVI_02064230 P	1	4.70587e-23	111.83	111.83				1	2.61519e-06	63.727	1	4.70587e-23	111.83	1	C	SRVSSLSWSAKGKQLCAGMVDGTISQMTPEG	QLC(1)AGMVDGTISQMTPEGEGK	3	2	-0.36739	25495000	0	13845000	11650000
A0A063BQJ6	45	tr|A0A063BQJ6|A0A063BQJ6_USTVR Uncharacterized protein OS=Ustilaginoidea virens OX=1159556 GN=UV8b_7814 PE=4 SV=1	1	4.39039e-06	91.123	91.123	1	4.39039e-06	91.123							1	C	TSSVPSAPRRGAGNSCTGAMATLRRTSLNAQ	GAGNSC(1)TGAMATLR	6	2	-0.2806	18246000	18246000	0	0
A0A063BQJ8	156	tr|A0A063BQJ8|A0A063BQJ8_USTVR Uncharacterized protein OS=Ustilaginoidea virens OX=1159556 GN=UV8b_8345 PE=4 SV=1	1	0.0269686	88.942	88.942	1	0.0269686	55.441				1	0.0337614	88.942	1	C	VVKCSRLILGAVKSLCESGWRSMHEKMVQMM	SLC(1)ESGWR	3	2	-0.70406	77774000	62414000	0	15359000
A0A1B5L197	796	tr|A0A1B5L197|A0A1B5L197_USTVR Uncharacterized protein OS=Ustilaginoidea virens OX=1159556 GN=UVI_02045220 PE=3 SV=1;tr|A0A063BQK9|A0A063BQK9_USTVR Stalk rot protein OS=Ustilaginoidea virens OX=1159556 GN=UV8b_7765 PE=3 SV=1	1	5.501e-18	155.58	155.58	1	2.04601e-07	133.13	1	9.45644e-08	137.69	1	5.501e-18	155.58	1	C	GHDASLRFWSLEKRSCTQEITSHRVMRGEGI	SC(1)TQEITSHR	2	2	0.25037	321850000	76916000	73835000	34695000
A0A1B5L197	429	tr|A0A1B5L197|A0A1B5L197_USTVR Uncharacterized protein OS=Ustilaginoidea virens OX=1159556 GN=UVI_02045220 PE=3 SV=1;tr|A0A063BQK9|A0A063BQK9_USTVR Stalk rot protein OS=Ustilaginoidea virens OX=1159556 GN=UV8b_7765 PE=3 SV=1	1	1.62322e-05	50.055	50.055	1	1.62322e-05	50.055							1	C	TVIFSGGGSPGEPEICTAGDDGMIKRFHIPR	TVIFSGGGSPGEPEIC(1)TAGDDGMIKR	16	3	1.2073	6129500	6129500	0	0
A0A063BQM5	419	tr|A0A063BQM5|A0A063BQM5_USTVR Pre-mRNA splicing factor OS=Ustilaginoidea virens OX=1159556 GN=UV8b_6242 PE=4 SV=1	0.973253	2.60647e-05	75.088	72.898				0.945383	2.60647e-05	75.088	0.973253	5.11238e-05	72.898	1	C	AAQRTSSKPGAPTALCPNCKQQIPINELEAH	TSSKPGAPTALC(0.973)PNC(0.027)K	12	3	-0.072315	57229000	0	26900000	30330000
A0A063BQM6	73	tr|A0A063BQM6|A0A063BQM6_USTVR MYND-type zinc finger protein samB OS=Ustilaginoidea virens OX=1159556 GN=UV8b_8293 PE=3 SV=1;tr|A0A1B5L9V4|A0A1B5L9V4_USTVR MYND-type zinc finger protein samB OS=Ustilaginoidea virens OX=1159556 GN=UVI_02045650 PE=3 SV=1	1	0.00572993	48.513	48.513							1	0.00572993	48.513	1	C	LRCSACQMVYYCGRDCQAADRDDHRTPCGAV	DC(1)QAADRDDHR	2	3	0.78834	18246000	0	0	18246000
A0A063BQM6	171	tr|A0A063BQM6|A0A063BQM6_USTVR MYND-type zinc finger protein samB OS=Ustilaginoidea virens OX=1159556 GN=UV8b_8293 PE=3 SV=1;tr|A0A1B5L9V4|A0A1B5L9V4_USTVR MYND-type zinc finger protein samB OS=Ustilaginoidea virens OX=1159556 GN=UVI_02045650 PE=3 SV=1	1	0.00856193	59.35	59.35	1	0.00856193	59.35							1	C	LVETALDHLLDMMRLCSGDNLGVRHLVPALY	LC(1)SGDNLGVR	2	2	-0.35892	33257000	33257000	0	0
A0A063BQM6	85	tr|A0A063BQM6|A0A063BQM6_USTVR MYND-type zinc finger protein samB OS=Ustilaginoidea virens OX=1159556 GN=UV8b_8293 PE=3 SV=1;tr|A0A1B5L9V4|A0A1B5L9V4_USTVR MYND-type zinc finger protein samB OS=Ustilaginoidea virens OX=1159556 GN=UVI_02045650 PE=3 SV=1	1	0.0270648	60.648	60.648				1	0.0270648	60.648				1	C	GRDCQAADRDDHRTPCGAVKKARRLYQAEET	TPC(1)GAVKK	3	2	-0.51724	24092000	0	24092000	0
A0A1B5L8Q6	178	tr|A0A1B5L8Q6|A0A1B5L8Q6_USTVR SET domain-containing protein OS=Ustilaginoidea virens OX=1159556 GN=UVI_02063710 PE=4 SV=1;tr|A0A063BQM7|A0A063BQM7_USTVR Ribosomal lysine N-methyltransferase 4 OS=Ustilaginoidea virens OX=1159556 GN=UV8b_8334 PE=3 SV=1	1	1.705e-06	71.558	71.558	1	1.705e-06	71.558							1	C	ITTLRDVKAGDEILNCYGPHPNSELLRRYGY	AGDEILNC(1)YGPHPNSELLR	8	3	-0.98269	8590800	8590800	0	0
A0A063BQN0	175	tr|A0A063BQN0|A0A063BQN0_USTVR Uncharacterized protein OS=Ustilaginoidea virens OX=1159556 GN=UV8b_8298 PE=4 SV=1;tr|A0A1B5L7J2|A0A1B5L7J2_USTVR Uncharacterized protein OS=Ustilaginoidea virens OX=1159556 GN=UVI_02045700 PE=4 SV=1	1	4.51995e-23	111.07	111.07				1	1.27505e-08	76.311	1	4.51995e-23	111.07	1	C	EAIIAGGELPPEQLVCNAKLYAFADYYGIED	NEEAIIAGGELPPEQLVC(1)NAK	18	2	-1.6656	16357000	0	7311300	9046000
A0A063BQN2	415	tr|A0A063BQN2|A0A063BQN2_USTVR Putative alkaline serine protease AorO OS=Ustilaginoidea virens OX=1159556 GN=UV8b_6252 PE=4 SV=1;tr|A0A1B5L5R8|A0A1B5L5R8_USTVR Peptidase S53 domain-containing protein OS=Ustilaginoidea virens OX=1159556 GN=UVI_02014940 PE=4	1	0.0025484	81.784	81.784	1	0.0147947	58.604	1	0.00273369	79.116	1	0.0025484	81.784	1	C	VFASGDDGVARRSGACLGSNRDIFAPGEQAS	SGAC(1)LGSNR	4	2	-1.85	686200000	139440000	251660000	295100000
A0A063C555	202	tr|A0A063C555|A0A063C555_USTVR Uncharacterized protein OS=Ustilaginoidea virens OX=1159556 GN=UV8b_1018 PE=4 SV=1;tr|A0A063BQN6|A0A063BQN6_USTVR Uncharacterized protein OS=Ustilaginoidea virens OX=1159556 GN=UV8b_6257 PE=4 SV=1	1	8.69438e-27	161.17	148.32	1	3.87895e-05	121.6	1	8.69438e-27	161.17	1	3.16971e-13	148.32	1	C	ETTIQRTIEMKAGQVCFPSTVQLRMDCQQTL	AGQVC(1)FPSTVQLR	5	2	-0.48173	346350000	106640000	120120000	119590000
A0A063BQN8	160	tr|A0A063BQN8|A0A063BQN8_USTVR Eukaryotic translation initiation factor 2 beta subunit OS=Ustilaginoidea virens OX=1159556 GN=UV8b_8268 PE=3 SV=1;tr|A0A1B5L6F0|A0A1B5L6F0_USTVR eIF2B_5 domain-containing protein OS=Ustilaginoidea virens OX=1159556 GN=UVI_02	1	6.57191e-05	122.15	67.385	1	0.00166601	103.29	1	6.57191e-05	122.15	1	0.000126944	107.74	1	C	HTLSGTKSFKIPPPQCMREGNRKTVFANIAE	SFKIPPPQC(1)MR	9	3	-0.26923	1580900000	378330000	598280000	558400000
A0A063BQN8	235	tr|A0A063BQN8|A0A063BQN8_USTVR Eukaryotic translation initiation factor 2 beta subunit OS=Ustilaginoidea virens OX=1159556 GN=UV8b_8268 PE=3 SV=1;tr|A0A1B5L6F0|A0A1B5L6F0_USTVR eIF2B_5 domain-containing protein OS=Ustilaginoidea virens OX=1159556 GN=UVI_02	1	0.00690352	44.598	44.598							1	0.00690352	44.598	1	C	GMVRKYIIEYVTCKTCKSPDTELSKGENRLY	TC(1)KSPDTELSKGENR	2	3	0.52049	23323000	0	0	23323000
A0A063BQN8	177	tr|A0A063BQN8|A0A063BQN8_USTVR Eukaryotic translation initiation factor 2 beta subunit OS=Ustilaginoidea virens OX=1159556 GN=UV8b_8268 PE=3 SV=1;tr|A0A1B5L6F0|A0A1B5L6F0_USTVR eIF2B_5 domain-containing protein OS=Ustilaginoidea virens OX=1159556 GN=UVI_02	1	0.00111518	81.338	49.3	1	0.00111518	81.338							1	C	REGNRKTVFANIAEICKRMKRTEDHLTAYLF	TVFANIAEIC(1)KR	10	2	-1.2321	9747900	0	0	0
A0A063BQP3	242	tr|A0A063BQP3|A0A063BQP3_USTVR Uncharacterized protein OS=Ustilaginoidea virens OX=1159556 GN=UV8b_8314 PE=4 SV=1	1	7.3534e-90	209.19	123.5	1	7.3534e-90	209.19	1	6.06038e-05	125.83	1	8.15941e-05	123.5	1	C	TWFEAGLERFDADQSCNSRCTSDARQESADS	FDADQSC(1)NSR	7	2	-0.79026	150640000	82554000	38188000	29900000
A0A063BQQ6	274	tr|A0A063BQQ6|A0A063BQQ6_USTVR Malate dehydrogenase OS=Ustilaginoidea virens OX=1159556 GN=UV8b_8261 PE=3 SV=1	1	1.00012e-32	154.48	69.716	1	1.00012e-32	154.48							1	C	LPGVSGGDAIAKETGCDFFSVPIELGPNGAE	ETGC(1)DFFSVPIELGPNGAEK	4	2	-1.4107	873000000	832490000	0	0
A0A1B5L3M6	276	tr|A0A1B5L3M6|A0A1B5L3M6_USTVR PKS_AT domain-containing protein OS=Ustilaginoidea virens OX=1159556 GN=UVI_02059770 PE=4 SV=1;tr|A0A063BQR6|A0A063BQR6_USTVR Malonyl CoA-acyl carrier protein transacylase OS=Ustilaginoidea virens OX=1159556 GN=UV8b_8272 PE=4	1	0.0097794	84.359	77.496				1	0.0097794	84.359	1	0.0129079	77.496	1	C	PFRSKDQLKELLARGCMETVRWWDSIRYLDQ	GC(1)METVR	2	2	-0.82756	70939000	0	34790000	36149000
A0A063BQS5	207	tr|A0A063BQS5|A0A063BQS5_USTVR ATPase type 13A2 OS=Ustilaginoidea virens OX=1159556 GN=UV8b_6292 PE=4 SV=1;tr|A0A1B5L925|A0A1B5L925_USTVR Uncharacterized protein OS=Ustilaginoidea virens OX=1159556 GN=UVI_02030340 PE=4 SV=1	1	0.0283663	42.629	42.629	1	0.0283663	42.629							1	C	IKKQWWVNGLHYSKTCEDWLSSMTANKARMW	TC(1)EDWLSSMTANK	2	2	-0.50071	4622000	4622000	0	0
A0A063BQT5	156	tr|A0A063BQT5|A0A063BQT5_USTVR Arginosuccinase OS=Ustilaginoidea virens OX=1159556 GN=UV8b_6153 PE=3 SV=1	1	0.000370499	56.959	56.959	1	0.000370499	56.959							1	C	LVALIEVIADRAEAECGIIMPGYTHLQRAMP	AEAEC(1)GIIMPGYTHLQR	5	3	0.68955	11829000	11829000	0	0
A0A063BQT5	124	tr|A0A063BQT5|A0A063BQT5_USTVR Arginosuccinase OS=Ustilaginoidea virens OX=1159556 GN=UV8b_6153 PE=3 SV=1;tr|A0A1B5L8X8|A0A1B5L8X8_USTVR Arginosuccinase OS=Ustilaginoidea virens OX=1159556 GN=UVI_02041960 PE=3 SV=1	1	1.61194e-39	147.91	55.188	1	1.61194e-39	147.91	1	0.00896575	60.754	1	6.17809e-10	141.48	1	C	AGKLHTGRSRNEQVVCDMRLWLRNQIQEIES	SRNEQVVC(1)DMR	8	3	1.0485	214690000	0	20945000	34651000
A0A1B5L4N7	444	tr|A0A1B5L4N7|A0A1B5L4N7_USTVR U3 small nucleolar RNA-associated protein 25 OS=Ustilaginoidea virens OX=1159556 GN=UVI_02041770 PE=3 SV=1;tr|A0A063BQT6|A0A063BQT6_USTVR U3 small nucleolar RNA-associated protein 25 OS=Ustilaginoidea virens OX=1159556 GN=UV8	1	0.0270797	51.63	51.63	1	0.0270797	51.63							1	C	YIFEHLNLQPKDAHGCDFSRLRSWYLEDWAK	DAHGC(1)DFSR	5	2	0.86161	15784000	15784000	0	0
A0A1B5L4N7	309	tr|A0A1B5L4N7|A0A1B5L4N7_USTVR U3 small nucleolar RNA-associated protein 25 OS=Ustilaginoidea virens OX=1159556 GN=UVI_02041770 PE=3 SV=1;tr|A0A063BQT6|A0A063BQT6_USTVR U3 small nucleolar RNA-associated protein 25 OS=Ustilaginoidea virens OX=1159556 GN=UV8	1	0.0118354	94.909	94.909				1	0.012863	52.725	1	0.0118354	94.909	1	C	TRNSCAKIVGIIRDLCDPDQQENRKRFEDSY	DLC(1)DPDQQENR	3	2	-0.58963	31329000	0	16498000	14831000
A0A1B5L4N7	189	tr|A0A1B5L4N7|A0A1B5L4N7_USTVR U3 small nucleolar RNA-associated protein 25 OS=Ustilaginoidea virens OX=1159556 GN=UVI_02041770 PE=3 SV=1;tr|A0A063BQT6|A0A063BQT6_USTVR U3 small nucleolar RNA-associated protein 25 OS=Ustilaginoidea virens OX=1159556 GN=UV8	1	0.00422281	61.833	61.833	1	0.00422281	61.833							1	C	TMSAGSGSKLGTPAPCGYEGLRLKQKLQEAA	LGTPAPC(1)GYEGLR	7	2	-0.1785	28593000	28593000	0	0
A0A063BQT8	22	tr|A0A063BQT8|A0A063BQT8_USTVR Alpha-1,2-galactosyltransferase-like protein OS=Ustilaginoidea virens OX=1159556 GN=UV8b_6158 PE=3 SV=1	1	1.45214e-05	125.25	73.985	1	1.53549e-05	124.83	1	0.00273297	64.654	1	1.45214e-05	125.25	1	C	SRKSSSPPPFRPRSSCIPSLRRSRLKNLVIG	SSC(1)IPSLRR	3	3	-0.63422	1009400000	702910000	116140000	83694000
A0A063BQT8	295	tr|A0A063BQT8|A0A063BQT8_USTVR Alpha-1,2-galactosyltransferase-like protein OS=Ustilaginoidea virens OX=1159556 GN=UV8b_6158 PE=3 SV=1	1	2.49415e-130	231.42	211.84	1	2.5646e-91	208.15	1	2.49415e-130	231.42	1	1.03009e-91	211.84	1	C	FVVMFAGCSKTGQQSCQTESARYWGKMKKAF	TGQQSC(1)QTESAR	6	2	0.22932	631250000	133710000	256910000	240630000
A0A063BQU1	247	tr|A0A063BQU1|A0A063BQU1_USTVR Putative casein kinase OS=Ustilaginoidea virens OX=1159556 GN=UV8b_8233 PE=3 SV=1	1	3.05325e-05	125.74	125.74	1	3.05325e-05	125.74							1	C	EKIGEKKQTTAIKDLCEGFPEEFSKYLTYVR	DLC(1)EGFPEEFSK	3	2	0.32157	36309000	36309000	0	0
A0A063BQU6	63	tr|A0A063BQU6|A0A063BQU6_USTVR Putative ribosomal protein YmL8 OS=Ustilaginoidea virens OX=1159556 GN=UV8b_8222 PE=3 SV=1	1	0.0143019	54.157	54.157				1	0.0143019	54.157	1	0.0230009	50.966	1	C	LAEKLITLAKKNNEPCRRSAQGILYTPHILL	KNNEPC(1)RR	6	3	0.10181	30022000	0	30022000	0
A0A063BQU9	28	tr|A0A063BQU9|A0A063BQU9_USTVR ERP1 protein OS=Ustilaginoidea virens OX=1159556 GN=UV8b_8232 PE=3 SV=1	1	3.01228e-13	141.78	141.78	1	1.33697e-06	114.6	1	3.01228e-13	141.78	1	3.01228e-13	141.78	1	C	AAQALYFYVDASTPKCFFEDLPKDTLVVGHY	C(1)FFEDLPK	1	2	-0.29058	318750000	33453000	126620000	119070000
A0A063BQU9	101	tr|A0A063BQU9|A0A063BQU9_USTVR ERP1 protein OS=Ustilaginoidea virens OX=1159556 GN=UV8b_8232 PE=3 SV=1	1	5.87506e-18	155.84	123.35	1	9.12992e-05	103.55	1	5.87506e-18	155.84	1	0.000104901	123.35	1	C	GRFTFTAHESGDHKICFTPSSTSGRSSWLSA	IC(1)FTPSSTSGR	2	2	0.71725	1071500000	278680000	405510000	357000000
A0A063BQV3	117	tr|A0A063BQV3|A0A063BQV3_USTVR Urease accessory protein ureG OS=Ustilaginoidea virens OX=1159556 GN=UV8b_6167 PE=3 SV=1	1	8.95625e-76	197.06	197.06	1	5.94172e-61	188.87	1	1.7034e-61	194.06	1	8.95625e-76	197.06	1	C	AALPPERIRAIETGGCPHAAVREDISANLAA	AIETGGC(1)PHAAVR	7	2	-0.19222	4792500000	612370000	866690000	988920000
A0A063BQV9	681	tr|A0A063BQV9|A0A063BQV9_USTVR Palmitoyltransferase OS=Ustilaginoidea virens OX=1159556 GN=UV8b_7680 PE=3 SV=1	1	2.77637e-49	186.78	186.78	1	1.55536e-05	123.63	1	3.66823e-13	147.95	1	2.77637e-49	186.78	1	C	NPYSRGCISNCRDFWCDPAPVFGPRENGTAV	DFWC(1)DPAPVFGPR	4	2	-0.34335	898030000	107140000	408430000	382460000
A0A063BQV9	672	tr|A0A063BQV9|A0A063BQV9_USTVR Palmitoyltransferase OS=Ustilaginoidea virens OX=1159556 GN=UV8b_7680 PE=3 SV=1	1	0.0034999	93.885	93.885	1	0.00753447	74.517	1	0.00460403	86.935	1	0.0034999	93.885	2	C	TGKGRRRKRNPYSRGCISNCRDFWCDPAPVF	GC(1)ISNC(1)R	2	2	-0.10115	1909600000	261830000	649250000	998500000
A0A063BQV9	676	tr|A0A063BQV9|A0A063BQV9_USTVR Palmitoyltransferase OS=Ustilaginoidea virens OX=1159556 GN=UV8b_7680 PE=3 SV=1	1	0.0034999	93.885	93.885	1	0.00753447	74.517	1	0.00460403	86.935	1	0.0034999	93.885	2	C	RRRKRNPYSRGCISNCRDFWCDPAPVFGPRE	GC(1)ISNC(1)R	6	2	-0.10115	1909600000	261830000	649250000	998500000
A0A1B5L858	192	tr|A0A1B5L858|A0A1B5L858_USTVR Uncharacterized protein OS=Ustilaginoidea virens OX=1159556 GN=UVI_02047140 PE=4 SV=1;tr|A0A063BQW0|A0A063BQW0_USTVR GPI transamidase component GPI16 OS=Ustilaginoidea virens OX=1159556 GN=UV8b_8197 PE=4 SV=1	1	0.0262783	84.025	51.036	1	0.0262783	59.641	1	0.0439239	84.025	1	0.0378092	51.036	1	C	VVCTENLTPFLKLLPCHGKAGIASLLDGHKL	LLPC(1)HGK	4	2	0.50371	160060000	57585000	53617000	48855000
A0A063BQW1	17	tr|A0A063BQW1|A0A063BQW1_USTVR Nicotinamide riboside kinase 1 OS=Ustilaginoidea virens OX=1159556 GN=UV8b_6163 PE=4 SV=1	1	1.67415e-05	86.313	53.013	1	1.67415e-05	86.313				1	0.0234457	53.013	1	C	SGTQGPKALVAGISGCSSSGKTTLARLLRDI	ALVAGISGC(1)SSSGK	9	2	-0.81453	35039000	26607000	0	8432200
A0A063BQW1	100	tr|A0A063BQW1|A0A063BQW1_USTVR Nicotinamide riboside kinase 1 OS=Ustilaginoidea virens OX=1159556 GN=UV8b_6163 PE=4 SV=1	1	1.85796e-148	229.23	229.23	1	1.00216e-16	111.66	1	1.09734e-91	196.97	1	1.85796e-148	229.23	1	C	PPTLESKEDDNSVGQCPVAESTVASLKARVD	EDDNSVGQC(1)PVAESTVASLK	9	2	0.24795	241810000	31345000	101290000	109180000
A0A1B5L4N5	324	tr|A0A1B5L4N5|A0A1B5L4N5_USTVR Seryl-tRNA synthetase OS=Ustilaginoidea virens OX=1159556 GN=UVI_02042300 PE=4 SV=1;tr|A0A063BQW2|A0A063BQW2_USTVR Seryl-tRNA synthetase OS=Ustilaginoidea virens OX=1159556 GN=UV8b_6187 PE=4 SV=1	1	2.76672e-16	103.75	102.87	1	2.76672e-16	103.75	1	0.000607701	56.205	1	2.97594e-16	102.87	1	C	VAQSAADAARGAPPMCLAGTSEIPLAGMKAD	GAPPMC(1)LAGTSEIPLAGMK	6	2	-0.84956	38785000	20355000	9764900	8664500
A0A1B5L4N5	72	tr|A0A1B5L4N5|A0A1B5L4N5_USTVR Seryl-tRNA synthetase OS=Ustilaginoidea virens OX=1159556 GN=UVI_02042300 PE=4 SV=1;tr|A0A063BQW2|A0A063BQW2_USTVR Seryl-tRNA synthetase OS=Ustilaginoidea virens OX=1159556 GN=UV8b_6187 PE=4 SV=1	1	0.000119221	115.18	115.18	1	0.000119221	115.18							1	C	DIKHIRQNPQLYEQTCVERNYKRQAQNPAKI	QNPQLYEQTC(1)VER	10	2	-0.00027187	17456000	17456000	0	0
A0A063BQW3	55	tr|A0A063BQW3|A0A063BQW3_USTVR U1 snRNP splicing complex subunit (Luc7) OS=Ustilaginoidea virens OX=1159556 GN=UV8b_8196 PE=3 SV=1	1	0.000111558	120.92	120.92	1	0.0108641	67.981				1	0.000111558	120.92	1	C	CPHDLFTNTKQDLGQCPKVHSEPLKSEYDGL	QDLGQC(1)PK	6	2	2.3749	142700000	75532000	0	67173000
A0A063BQW3	95	tr|A0A063BQW3|A0A063BQW3_USTVR U1 snRNP splicing complex subunit (Luc7) OS=Ustilaginoidea virens OX=1159556 GN=UV8b_8196 PE=3 SV=1	1	0.00302605	91.626	40.002	1	0.00657601	82.671	1	0.00302605	91.626	1	0.0115655	73.616	1	C	FDYDYMRDLQKYIEDCNRRIDAAQKRLEKTP	YIEDC(1)NRR	5	3	0.35213	151130000	26068000	40407000	46798000
A0A1B5L5I3	31	tr|A0A1B5L5I3|A0A1B5L5I3_USTVR Uncharacterized protein OS=Ustilaginoidea virens OX=1159556 GN=UVI_02047110 PE=4 SV=1;tr|A0A063BQW8|A0A063BQW8_USTVR Covalently-linked cell wall protein OS=Ustilaginoidea virens OX=1159556 GN=UV8b_8201 PE=4 SV=1	1	0	316.86	59.281	1	0	316.86							1	C	NAAAEKKPDSPPPAGCSTSYDGKFQVSIYSL	KPDSPPPAGC(1)STSYDGK	10	3	2.9244	428450000	223670000	0	0
A0A063BQX0	1240	tr|A0A063BQX0|A0A063BQX0_USTVR Elongator complex protein 1 OS=Ustilaginoidea virens OX=1159556 GN=UV8b_6197 PE=3 SV=1;tr|A0A1B5L4M7|A0A1B5L4M7_USTVR Elongator complex protein 1 OS=Ustilaginoidea virens OX=1159556 GN=UVI_02042400 PE=3 SV=1	1	5.02318e-34	130.29	82.475	1	8.01468e-08	60.549	1	5.02318e-34	130.29	1	1.12361e-26	98.507	1	C	HARAAEQLMSDVVRACQAAIPEVFPAAPAAP	AC(1)QAAIPEVFPAAPAAPAAQTQGR	2	3	-0.17629	136470000	12452000	33277000	41290000
A0A063BQX0	811	tr|A0A063BQX0|A0A063BQX0_USTVR Elongator complex protein 1 OS=Ustilaginoidea virens OX=1159556 GN=UV8b_6197 PE=3 SV=1;tr|A0A1B5L4M7|A0A1B5L4M7_USTVR Elongator complex protein 1 OS=Ustilaginoidea virens OX=1159556 GN=UVI_02042400 PE=3 SV=1	1	0.000491269	63.31	63.31	1	0.00431016	45.33				1	0.000491269	63.31	1	C	ARKATNVQNIITSHVCKIPPALEDGLSLVAE	KATNVQNIITSHVC(1)K	14	3	0.9252	15439000	6632700	0	0
A0A063BQX0	382	tr|A0A063BQX0|A0A063BQX0_USTVR Elongator complex protein 1 OS=Ustilaginoidea virens OX=1159556 GN=UV8b_6197 PE=3 SV=1;tr|A0A1B5L4M7|A0A1B5L4M7_USTVR Elongator complex protein 1 OS=Ustilaginoidea virens OX=1159556 GN=UVI_02042400 PE=3 SV=1	1	3.55313e-11	81.428	81.428	1	3.14713e-06	62.646	1	1.07632e-08	76.574	1	3.55313e-11	81.428	1	C	ESITAEEAFCTARGSCLPPFDSGAVAVIDGE	GSC(1)LPPFDSGAVAVIDGETVK	3	2	-1.1504	111900000	15140000	61058000	35703000
A0A063BQX0	787	tr|A0A063BQX0|A0A063BQX0_USTVR Elongator complex protein 1 OS=Ustilaginoidea virens OX=1159556 GN=UV8b_6197 PE=3 SV=1;tr|A0A1B5L4M7|A0A1B5L4M7_USTVR Elongator complex protein 1 OS=Ustilaginoidea virens OX=1159556 GN=UVI_02042400 PE=3 SV=1	1	0.000544489	117.89	117.89	1	0.00355851	72.643				1	0.000544489	117.89	1	C	PAPSPSSSSSKVNTVCDAVLRALQARKATNV	VNTVC(1)DAVLR	5	2	2.3917	97706000	49487000	0	48219000
A0A063BQX7	31	tr|A0A063BQX7|A0A063BQX7_USTVR Vacuolar protein sorting-associated protein 35 OS=Ustilaginoidea virens OX=1159556 GN=UV8b_8159 PE=3 SV=1	1	0.00835413	117.39	117.39							1	0.00835413	117.39		C	DALVAVRQQTSLMRKCLDTPGKLMDALKCCS	KC(1)LDTPGK	2	2	0.28266	20523000	0	0	20523000
A0A063BQX7	628	tr|A0A063BQX7|A0A063BQX7_USTVR Vacuolar protein sorting-associated protein 35 OS=Ustilaginoidea virens OX=1159556 GN=UV8b_8159 PE=3 SV=1	1	1.13086e-05	96.342	96.342	1	0.00130978	75.387	1	0.00186521	73.067	1	1.13086e-05	96.342	1	C	GDDRVRTTTPPLITACIKLAKRFKLREHYDD	TTTPPLITAC(1)IK	10	2	0.78317	121710000	38679000	35314000	47713000
A0A1B5L7Q5	142	tr|A0A1B5L7Q5|A0A1B5L7Q5_USTVR PPPDE domain-containing protein OS=Ustilaginoidea virens OX=1159556 GN=UVI_02039230 PE=3 SV=1;tr|A0A063BQY0|A0A063BQY0_USTVR UPF0326 protein hag1 OS=Ustilaginoidea virens OX=1159556 GN=UV8b_8164 PE=3 SV=1	1	7.12616e-15	142.43	135.43	1	1.04971e-10	137.98	1	7.12616e-15	142.43	1	1.78538e-10	135.43	1	C	PSWLNRAATIGVALPCVVPREWIEPPEYETA	AATIGVALPC(1)VVPR	10	2	-0.2664	155830000	37543000	56892000	61391000
A0A063BQY3	125	tr|A0A063BQY3|A0A063BQY3_USTVR Obg-like ATPase 1 OS=Ustilaginoidea virens OX=1159556 GN=UV8b_8163 PE=3 SV=1	1	3.65732e-17	101.13	40.52				1	4.04316e-12	89.846	1	3.65732e-17	101.13	1	C	LSHIRAVDAIFQVVRCFDDAEIIHIEGDVNP	C(1)FDDAEIIHIEGDVNPTR	1	3	1.4854	98152000	0	17154000	18920000
A0A063BQY3	74	tr|A0A063BQY3|A0A063BQY3_USTVR Obg-like ATPase 1 OS=Ustilaginoidea virens OX=1159556 GN=UV8b_8163 PE=3 SV=1	1	0.00222491	107.67	85.265	1	0.00222491	107.67	1	0.00792602	89.123	1	0.00936143	85.265	1	C	EEARVIVPDARFDWLCEKYKPKSRVPANLTV	FDWLC(1)EK	5	2	-0.043783	467870000	64216000	199070000	204590000
A0A1B5L4B6	124	tr|A0A1B5L4B6|A0A1B5L4B6_USTVR Rab-GAP TBC domain-containing protein OS=Ustilaginoidea virens OX=1159556 GN=UVI_02043900 PE=4 SV=1;tr|A0A063BQZ5|A0A063BQZ5_USTVR Putative GTPase activating protein OS=Ustilaginoidea virens OX=1159556 GN=UV8b_6030 PE=4 SV=1	1	0.000147121	106.2	106.2							1	0.000147121	106.2	1	C	SALGDSASIYVKVDLCDGDSPPRQSYLVPPP	VDLC(1)DGDSPPR	4	2	3.2591	29945000	0	0	29945000
A0A063BR06	333	tr|A0A063BR06|A0A063BR06_USTVR CCR4-Not complex 3'-5'-exoribonuclease subunit Ccr4 OS=Ustilaginoidea virens OX=1159556 GN=UV8b_7637 PE=4 SV=1	1	1.58342e-05	124.59	111.73				1	1.58342e-05	124.59	1	0.000621393	111.73	1	C	GYTPTNALDWQYRKGCILQELRLRDADFLNL	GC(1)ILQELR	2	2	0.74253	36040000	0	15778000	20263000
A0A063BR08	1189	tr|A0A063BR08|A0A063BR08_USTVR Beige/BEACH domain protein OS=Ustilaginoidea virens OX=1159556 GN=UV8b_8156 PE=4 SV=1	1	0.0195195	58.981	49.097				1	0.0195195	58.981	1	0.0337225	49.097	1	C	NTTPAAHLRTNLAQPCPKDANNQATSAPLLE	TNLAQPC(1)PK	7	2	-2.2999	29118000	0	0	29118000
A0A1B5L4B2	548	tr|A0A1B5L4B2|A0A1B5L4B2_USTVR Clathrin heavy chain OS=Ustilaginoidea virens OX=1159556 GN=UVI_02044030 PE=3 SV=1;tr|A0A063BR09|A0A063BR09_USTVR Clathrin heavy chain OS=Ustilaginoidea virens OX=1159556 GN=UV8b_6050 PE=3 SV=1	1	3.71394e-76	201.84	201.84	1	8.47802e-48	178.81	1	9.82401e-76	196.27	1	3.71394e-76	201.84	1	C	NDMFTHFDKGRIAQLCEQAGLPQKALELYED	IAQLC(1)EQAGLPQK	5	2	-0.01072	1014200000	274200000	376440000	363570000
A0A1B5L4B2	1178	tr|A0A1B5L4B2|A0A1B5L4B2_USTVR Clathrin heavy chain OS=Ustilaginoidea virens OX=1159556 GN=UVI_02044030 PE=3 SV=1;tr|A0A063BR09|A0A063BR09_USTVR Clathrin heavy chain OS=Ustilaginoidea virens OX=1159556 GN=UV8b_6050 PE=3 SV=1	1	0.00121042	45.704	45.704	1	0.00121042	45.704							1	C	ATTLVHLGEYQAAVDCARKANNIKVWKQVHE	LATTLVHLGEYQAAVDC(1)AR	17	3	0.53753	7099400	7099400	0	0
A0A1B5L4B2	389	tr|A0A1B5L4B2|A0A1B5L4B2_USTVR Clathrin heavy chain OS=Ustilaginoidea virens OX=1159556 GN=UVI_02044030 PE=3 SV=1;tr|A0A063BR09|A0A063BR09_USTVR Clathrin heavy chain OS=Ustilaginoidea virens OX=1159556 GN=UV8b_6050 PE=3 SV=1	1	0.0235203	84.064	60.358	1	0.0235203	84.064	1	0.0401508	60.358				1	C	RMHLLEKWLKAGKLDCSEKLGDMVRPRDINM	LDC(1)SEK	3	2	0.18967	42917000	22957000	19960000	0
A0A1B5L4B2	600	tr|A0A1B5L4B2|A0A1B5L4B2_USTVR Clathrin heavy chain OS=Ustilaginoidea virens OX=1159556 GN=UVI_02044030 PE=3 SV=1;tr|A0A063BR09|A0A063BR09_USTVR Clathrin heavy chain OS=Ustilaginoidea virens OX=1159556 GN=UV8b_6050 PE=3 SV=1	1	9.17905e-06	85.845	73.435	1	9.17905e-06	85.845				1	0.000400186	73.435	1	C	LSNYFGKLSVEQSLDCLDAMMKHNIRQNLQS	LSVEQSLDC(1)LDAMMK	9	2	-3.0143	51392000	30530000	0	20862000
A0A1B5L4B2	82	tr|A0A1B5L4B2|A0A1B5L4B2_USTVR Clathrin heavy chain OS=Ustilaginoidea virens OX=1159556 GN=UVI_02044030 PE=3 SV=1;tr|A0A063BR09|A0A063BR09_USTVR Clathrin heavy chain OS=Ustilaginoidea virens OX=1159556 GN=UV8b_6050 PE=3 SV=1	1	1.29125e-257	271.37	245.99	1	3.30781e-76	202.21	1	1.29125e-257	271.37	1	2.40261e-176	245.99	1	C	EAPSKIFDRNPNLNGCQIINYRTNEDGKWMV	NPNLNGC(1)QIINYR	7	2	0.45648	161200000	29412000	67332000	64455000
A0A1B5L4B2	1195	tr|A0A1B5L4B2|A0A1B5L4B2_USTVR Clathrin heavy chain OS=Ustilaginoidea virens OX=1159556 GN=UVI_02044030 PE=3 SV=1;tr|A0A063BR09|A0A063BR09_USTVR Clathrin heavy chain OS=Ustilaginoidea virens OX=1159556 GN=UV8b_6050 PE=3 SV=1	1	3.80554e-283	281.6	154.35	1	3.58734e-224	262.9	1	3.80554e-283	281.6	1	1.05975e-40	154.35	1	C	RKANNIKVWKQVHEACVQKKEFRLAQICGLN	QVHEAC(1)VQKK	6	2	1.7699	409890000	37385000	32583000	0
A0A1B5L4B2	31	tr|A0A1B5L4B2|A0A1B5L4B2_USTVR Clathrin heavy chain OS=Ustilaginoidea virens OX=1159556 GN=UVI_02044030 PE=3 SV=1;tr|A0A063BR09|A0A063BR09_USTVR Clathrin heavy chain OS=Ustilaginoidea virens OX=1159556 GN=UV8b_6050 PE=3 SV=1	1	2.25402e-28	168.83	86.898	1	2.25402e-28	168.83	1	0.000450794	117.67	1	0.000278438	86.898	1	C	TLQIFDLEQKKKLKSCTMNEDVQFWKWISES	SC(1)TMNEDVQFWK	2	2	-0.73784	78116000	0	10737000	7871500
A0A1B5L4B2	758	tr|A0A1B5L4B2|A0A1B5L4B2_USTVR Clathrin heavy chain OS=Ustilaginoidea virens OX=1159556 GN=UVI_02044030 PE=3 SV=1;tr|A0A063BR09|A0A063BR09_USTVR Clathrin heavy chain OS=Ustilaginoidea virens OX=1159556 GN=UV8b_6050 PE=3 SV=1	1	1.52532e-276	271.08	271.08	1	2.00137e-62	183.06	1	4.02098e-110	214.23	1	1.52532e-276	271.08	1	C	PGRTPAVIGGLLDVDCEESIIKQLLSTVDAH	TPAVIGGLLDVDC(1)EESIIK	13	2	1.0388	300660000	38865000	126100000	135700000
A0A1B5L4B2	481	tr|A0A1B5L4B2|A0A1B5L4B2_USTVR Clathrin heavy chain OS=Ustilaginoidea virens OX=1159556 GN=UVI_02044030 PE=3 SV=1;tr|A0A063BR09|A0A063BR09_USTVR Clathrin heavy chain OS=Ustilaginoidea virens OX=1159556 GN=UV8b_6050 PE=3 SV=1	1	3.58911e-128	229.44	229.44	1	3.58911e-128	229.44							1	C	LANGEQGPLVDLERVCDIFQSQSKIQQATAF	VC(1)DIFQSQSK	2	2	0.69485	39081000	39081000	0	0
A0A1B5L721	1189	tr|A0A1B5L721|A0A1B5L721_USTVR Chromatin-remodeling ATPase INO80 OS=Ustilaginoidea virens OX=1159556 GN=UVI_02008400 PE=3 SV=1;tr|A0A063BR17|A0A063BR17_USTVR Chromatin-remodeling ATPase INO80 OS=Ustilaginoidea virens OX=1159556 GN=UV8b_7652 PE=3 SV=1	1	0.00110465	59.306	59.306	1	0.00110465	59.306							1	C	VAGRPRASAPPIEVACNSISAVKERQDVLFN	ASAPPIEVAC(1)NSISAVK	10	2	2.694	28014000	28014000	0	0
A0A1B5L835	95	tr|A0A1B5L835|A0A1B5L835_USTVR UTP--glucose-1-phosphate uridylyltransferase OS=Ustilaginoidea virens OX=1159556 GN=UVI_02052640 PE=3 SV=1;tr|A0A063BR27|A0A063BR27_USTVR UTP--glucose-1-phosphate uridylyltransferase OS=Ustilaginoidea virens OX=1159556 GN=UV8	1	9.03074e-11	133.42	54.486	1	3.97384e-08	129.84	1	9.03074e-11	133.42	1	3.65103e-07	95.094	1	C	LAVLKLNGGLGTSMGCVGPKSVIEVRDGMSF	LNGGLGTSMGC(1)VGPK	11	2	0.6134	1927300000	189940000	84504000	80855000
A0A1B5L835	369	tr|A0A1B5L835|A0A1B5L835_USTVR UTP--glucose-1-phosphate uridylyltransferase OS=Ustilaginoidea virens OX=1159556 GN=UVI_02052640 PE=3 SV=1;tr|A0A063BR27|A0A063BR27_USTVR UTP--glucose-1-phosphate uridylyltransferase OS=Ustilaginoidea virens OX=1159556 GN=UV8	1	0.000980126	101.54	101.54	1	0.000980126	101.54							1	C	HGVNVPRRRFLPVKTCSDLMLVKSDLYTLKH	TC(1)SDLMLVK	2	2	-0.75856	603660000	603660000	0	0
A0A063BR31	317	tr|A0A063BR31|A0A063BR31_USTVR DUF5672 domain-containing protein OS=Ustilaginoidea virens OX=1159556 GN=UV8b_8122 PE=4 SV=1	1	0.00391306	67.507	63.227	1	0.0114294	54.191	1	0.00391306	67.507	1	0.010774	63.227	1	C	PELAIVMDMKLENERCQGDNQEGEII_____	C(1)QGDNQEGEII	1	2	0.18177	17016000	6148300	10867000	0
A0A1B5LAJ0	810	tr|A0A1B5LAJ0|A0A1B5LAJ0_USTVR Structural maintenance of chromosomes protein OS=Ustilaginoidea virens OX=1159556 GN=UVI_02008550 PE=3 SV=1;tr|A0A063BR42|A0A063BR42_USTVR Structural maintenance of chromosomes protein OS=Ustilaginoidea virens OX=1159556 GN=U	1	0.0070282	114.89	114.89	1	0.0330224	52.482	1	0.0070282	74.255	1	0.0073679	114.89	1	C	IEYLRKNSLGRGNFICLDKLRPRDLSPMQTP	GNFIC(1)LDK	5	1	0.29188	57679000	11742000	15815000	17945000
A0A1B5LAJ0	421	tr|A0A1B5LAJ0|A0A1B5LAJ0_USTVR Structural maintenance of chromosomes protein OS=Ustilaginoidea virens OX=1159556 GN=UVI_02008550 PE=3 SV=1;tr|A0A063BR42|A0A063BR42_USTVR Structural maintenance of chromosomes protein OS=Ustilaginoidea virens OX=1159556 GN=U	1	8.11165e-22	99.11	99.11				1	2.85149e-13	86.761	1	8.11165e-22	99.11	1	C	PIEESATEVETLNDVCMEKSGRVQHVEREKQ	YKAPIEESATEVETLNDVC(1)MEK	19	3	0.46925	43662000	0	21446000	22216000
A0A063BR43	91	tr|A0A063BR43|A0A063BR43_USTVR Uncharacterized protein OS=Ustilaginoidea virens OX=1159556 GN=UV8b_8072 PE=4 SV=1	1	6.29739e-25	114.04	114.04	1	5.76015e-18	108.43	1	1.38492e-13	85.248	1	6.29739e-25	114.04	1	C	GASASVVPNKDQQDICHALAKLLQAQKSLAT	NVGASASVVPNKDQQDIC(1)HALAK	18	3	-0.13451	128830000	51661000	32257000	30885000
A0A063BR43	149	tr|A0A063BR43|A0A063BR43_USTVR Uncharacterized protein OS=Ustilaginoidea virens OX=1159556 GN=UV8b_8072 PE=4 SV=1	1	0.000627121	51.03	51.03				1	0.000627121	51.03				1	C	VVDNLAASVVGTAPTCKEAVAKALQDLGSAF	ILQGVVDNLAASVVGTAPTC(1)K	20	2	0.76459	5634100	0	5634100	0
A0A1B5KY81	218	tr|A0A1B5KY81|A0A1B5KY81_USTVR S4 RNA-binding domain-containing protein OS=Ustilaginoidea virens OX=1159556 GN=UVI_02050410 PE=4 SV=1;tr|A0A063BR57|A0A063BR57_USTVR DRAP deaminase OS=Ustilaginoidea virens OX=1159556 GN=UV8b_8091 PE=4 SV=1	1	1.45299e-05	131.22	103.87	1	0.000615638	80.787	1	1.45299e-05	131.22	1	9.02964e-05	103.87	1	C	EIMKAERGEQFMPYPCNRLDRLTSGIMFVAK	GEQFMPYPC(1)NR	9	2	0.76319	50966000	12444000	21617000	16905000
A0A1B5KY81	451	tr|A0A1B5KY81|A0A1B5KY81_USTVR S4 RNA-binding domain-containing protein OS=Ustilaginoidea virens OX=1159556 GN=UVI_02050410 PE=4 SV=1;tr|A0A063BR57|A0A063BR57_USTVR DRAP deaminase OS=Ustilaginoidea virens OX=1159556 GN=UV8b_8091 PE=4 SV=1	1	9.86825e-08	138.07	110.61				1	9.86825e-08	138.07	1	0.00171842	110.61	1	C	DKYEKQRAEKMTGETCRVCATPLYSDPGMHE	MTGETC(1)R	6	2	-0.20369	56528000	0	27837000	28692000
A0A1B5KY81	269	tr|A0A1B5KY81|A0A1B5KY81_USTVR S4 RNA-binding domain-containing protein OS=Ustilaginoidea virens OX=1159556 GN=UVI_02050410 PE=4 SV=1;tr|A0A063BR57|A0A063BR57_USTVR DRAP deaminase OS=Ustilaginoidea virens OX=1159556 GN=UV8b_8091 PE=4 SV=1	1	5.58125e-40	154.69	154.69	1	3.50449e-28	135.47	1	3.11324e-33	145.69	1	5.58125e-40	154.69	1	C	YMARVVGEFPEGEVVCDQPILSISPKLGLNR	VVGEFPEGEVVC(1)DQPILSISPK	12	2	1.9434	86828000	14921000	18941000	24818000
A0A1B5KSN3	214	tr|A0A1B5KSN3|A0A1B5KSN3_USTVR BLACT_WH domain-containing protein OS=Ustilaginoidea virens OX=1159556 GN=UVI_02003830 PE=3 SV=1;tr|A0A063BR59|A0A063BR59_USTVR Putative metallo-beta-lactamase domain protein OS=Ustilaginoidea virens OX=1159556 GN=UV8b_7594 P	1	5.74921e-11	97.779	61.577				1	5.74921e-11	97.779	1	0.00245269	61.577	1	C	RDGLVARTGEDQWQPCMEQKPAL________	TGEDQWQPC(1)MEQKPAL	9	2	-1.3228	89209000	0	42566000	46643000
A0A063BR65	178	tr|A0A063BR65|A0A063BR65_USTVR RNA polymerase i specific transcription initiation factor OS=Ustilaginoidea virens OX=1159556 GN=UV8b_8019 PE=4 SV=1	1	0.00010605	70.412	70.412				1	0.00010605	70.412				1	C	RMVKGGLRNAGAGTSCNPSSEPAAKLELESF	NAGAGTSC(1)NPSSEPAAK	8	2	-0.718	7909000	0	7909000	0
A0A063BR66	180	tr|A0A063BR66|A0A063BR66_USTVR Hsp70 nucleotide exchange factor (Fes1) OS=Ustilaginoidea virens OX=1159556 GN=UV8b_6105 PE=3 SV=1	1	7.69439e-07	115.14	115.14	1	0.00352827	53.448	1	8.53515e-07	93.623	1	7.69439e-07	115.14	1	C	ALSSACRNYQPAMDVCVEELSKNGHDADKVD	NYQPAMDVC(1)VEELSK	9	2	-0.47266	57784000	13444000	17314000	27026000
A0A063BR71	114	tr|A0A063BR71|A0A063BR71_USTVR NADH:ubiquinone oxidoreductase 18.4kD subunit OS=Ustilaginoidea virens OX=1159556 GN=UV8b_7609 PE=3 SV=1	1	3.51379e-51	182.28	149.33	1	3.51379e-51	182.28	1	5.69034e-12	141.1	1	4.49761e-16	149.33	1	C	IHKEPVRWTHDRVVACDGGGGPAGHPRIFIN	VVAC(1)DGGGGPAGHPR	4	2	0.4802	3349900000	554060000	841620000	670680000
A0A063BR74	602	tr|A0A063BR74|A0A063BR74_USTVR Uncharacterized protein OS=Ustilaginoidea virens OX=1159556 GN=UV8b_8029 PE=4 SV=1;tr|A0A1B5L7T5|A0A1B5L7T5_USTVR Uncharacterized protein OS=Ustilaginoidea virens OX=1159556 GN=UVI_02030580 PE=4 SV=1	1	6.13068e-18	155.1	124.98				1	6.13068e-18	155.1	1	6.82426e-05	124.98	1	C	QEGCDYIVRGGDEDECQARIRQHFRDHEQQL	GGDEDEC(1)QAR	7	2	0.3479	25421000	0	14657000	10764000
A0A063BR75	124	tr|A0A063BR75|A0A063BR75_USTVR DUF28 domain-containing protein OS=Ustilaginoidea virens OX=1159556 GN=UV8b_7614 PE=4 SV=1	1	0.0141858	54.982	54.982	1	0.0141858	54.982							1	C	WSANEDTKTAIDSLACVKSLDALLTALREYP	TAIDSLAC(1)VK	8	2	2.8011	15512000	15512000	0	0
A0A1B5KTV0	105	tr|A0A1B5KTV0|A0A1B5KTV0_USTVR Uncharacterized protein OS=Ustilaginoidea virens OX=1159556 GN=UVI_02004060 PE=4 SV=1;tr|A0A063BR79|A0A063BR79_USTVR WD40 domain-containing protein OS=Ustilaginoidea virens OX=1159556 GN=UV8b_7619 PE=4 SV=1	1	0.00149478	70.942	70.942				1	0.00149478	70.942				1	C	SPGPVWLDVEKYLPGCDAHGPRLQFSWLNHE	YLPGC(1)DAHGPR	5	3	0.53424	0	0	0	0
A0A1B5L1D2	648	tr|A0A1B5L1D2|A0A1B5L1D2_USTVR Uncharacterized protein OS=Ustilaginoidea virens OX=1159556 GN=UVI_02031230 PE=4 SV=1;tr|A0A063BR80|A0A063BR80_USTVR MYB-like DNA-binding domain protein OS=Ustilaginoidea virens OX=1159556 GN=UV8b_6125 PE=4 SV=1	0.963373	0.0171741	49.813	42.599	0.92098	0.0171741	49.813				0.963373	0.035811	42.599	1	C	VPGTPAASGGSAAKVCGVDGYTCNRDFCFTC	VC(0.963)GVDGYTC(0.037)NR	2	2	0.019926	61366000	26637000	0	34728000
A0A063BR86	96	tr|A0A063BR86|A0A063BR86_USTVR 50S ribosomal protein L27 OS=Ustilaginoidea virens OX=1159556 GN=UV8b_8005 PE=3 SV=1	1	1.83011e-06	88.075	43.958				1	1.83011e-06	88.075	1	8.32048e-05	76.588	1	C	IIYKQRGTHWWPGENCIMGRDHTIHSMATGY	GTHWWPGENC(1)IMGR	10	2	-0.88833	33427000	0	8371800	8460300
A0A1B5L5T2	11	tr|A0A1B5L5T2|A0A1B5L5T2_USTVR Epimerase domain-containing protein OS=Ustilaginoidea virens OX=1159556 GN=UVI_02030750 PE=4 SV=1;tr|A0A063BR88|A0A063BR88_USTVR NAD dependent epimerase/dehydratase family protein OS=Ustilaginoidea virens OX=1159556 GN=UV8b_8	1	9.28586e-20	158.79	141.95				1	9.28586e-20	158.79	1	1.16543e-12	141.95	1	C	_____MSAAAKRLVVCGGSGFLGSRICKYAV	LVVC(1)GGSGFLGSR	4	2	0.33265	40266000	0	20223000	20044000
A0A063BR90	1583	tr|A0A063BR90|A0A063BR90_USTVR Polyketide synthase OS=Ustilaginoidea virens OX=1159556 GN=UV8b_6011 PE=4 SV=1	1	8.17739e-05	58.997	58.997				1	8.17739e-05	58.997				1	C	GSKGLLWVTRGGAVDCERPDLGLAPGFVRAL	GGAVDC(1)ERPDLGLAPGFVR	6	3	4.1505	7258400	0	7258400	0
A0A1B5L6Q6	246	tr|A0A1B5L6Q6|A0A1B5L6Q6_USTVR Exocyst complex component SEC5 OS=Ustilaginoidea virens OX=1159556 GN=UVI_02062590 PE=3 SV=1;tr|A0A063BR95|A0A063BR95_USTVR Exocyst complex component SEC5 OS=Ustilaginoidea virens OX=1159556 GN=UV8b_7549 PE=3 SV=1	1	0.00224898	86.095	75.738				1	0.00224898	86.095	1	0.00389591	75.738	1	C	SEYGVMGIKAPLLDVCAKAEDVWGPALGGRE	APLLDVC(1)AK	7	2	0.34913	41368000	0	19202000	22165000
A0A1B5KUX0	171	tr|A0A1B5KUX0|A0A1B5KUX0_USTVR RRM domain-containing protein OS=Ustilaginoidea virens OX=1159556 GN=UVI_02005260 PE=4 SV=1;tr|A0A063BR96|A0A063BR96_USTVR U1 small nuclear ribonucleoprotein OS=Ustilaginoidea virens OX=1159556 GN=UV8b_7969 PE=4 SV=1	1	0.000158705	122.52	122.52	1	0.000878192	90.601	1	0.000591549	110.41	1	0.000158705	122.52	1	C	VVFEREKDMRAALDSCDGIRIKDRRIKVDVE	AALDSC(1)DGIR	6	2	-1.7233	377300000	90901000	128820000	157580000
A0A063BR99	254	tr|A0A063BR99|A0A063BR99_USTVR Isocitrate dehydrogenase [NAD] subunit, mitochondrial OS=Ustilaginoidea virens OX=1159556 GN=UV8b_5910 PE=3 SV=1;tr|A0A1B5L9F1|A0A1B5L9F1_USTVR Isocitrate dehydrogenase [NAD] subunit, mitochondrial OS=Ustilaginoidea virens OX	1	3.11287e-276	270.27	204.85	1	3.11287e-276	270.27	1	5.15808e-108	208.27	1	4.2757e-92	204.85	1	C	DFPGIEFDDELLDNTCLKMVTDPLPYNDKVL	DFPGIEFDDELLDNTC(1)LK	16	2	0.0029833	406590000	68699000	153200000	184700000
A0A063BR99	85	tr|A0A063BR99|A0A063BR99_USTVR Isocitrate dehydrogenase [NAD] subunit, mitochondrial OS=Ustilaginoidea virens OX=1159556 GN=UV8b_5910 PE=3 SV=1;tr|A0A1B5L9F1|A0A1B5L9F1_USTVR Isocitrate dehydrogenase [NAD] subunit, mitochondrial OS=Ustilaginoidea virens OX	1	3.80735e-293	278.93	43.781	1	3.80735e-293	278.93	1	0.00526991	49.978	1	0.015655	43.781	1	C	KDIFAAAKTPISWESCDVTPILKDGKTAIPD	TPISWESC(1)DVTPILK	8	2	1.0081	509890000	440100000	37802000	28943000
A0A1B5KV46	194	tr|A0A1B5KV46|A0A1B5KV46_USTVR Ribosome assembly factor mrt4 OS=Ustilaginoidea virens OX=1159556 GN=UVI_02005250 PE=3 SV=1;tr|A0A063BRA3|A0A063BRA3_USTVR Ribosome assembly factor mrt4 OS=Ustilaginoidea virens OX=1159556 GN=UV8b_7970 PE=3 SV=1	1	1.41901e-34	166.04	166.04	1	1.41901e-34	166.04							1	C	VVLGDENGQGEGYVVCKEGDVLDSRQTRLLK	VVLGDENGQGEGYVVC(1)K	16	2	0.37437	40749000	40749000	0	0
A0A1B5L7A3	164	tr|A0A1B5L7A3|A0A1B5L7A3_USTVR Proteasome subunit beta OS=Ustilaginoidea virens OX=1159556 GN=UVI_02040600 PE=3 SV=1;tr|A0A063BRA6|A0A063BRA6_USTVR Proteasome subunit beta OS=Ustilaginoidea virens OX=1159556 GN=UV8b_5920 PE=3 SV=1	1	1.62313e-05	130.75	89.247	1	1.62313e-05	130.75	1	8.78406e-05	120.06	1	2.64806e-05	102.52	1	C	HPDITLGQGIKLLTLCTDELKRRLPIDFKGM	LLTLC(1)TDELKR	5	2	-0.40733	208280000	33787000	19316000	23339000
A0A1B5KUX5	253	tr|A0A1B5KUX5|A0A1B5KUX5_USTVR Uncharacterized protein OS=Ustilaginoidea virens OX=1159556 GN=UVI_02005190 PE=4 SV=1;tr|A0A063BRA7|A0A063BRA7_USTVR MOZ protein represents a chromatin-associated acetyltransferase OS=Ustilaginoidea virens OX=1159556 GN=UV8b_	1	0.00814337	57.55	57.55	1	0.00814337	57.55							1	C	SKSDVENESYLFRAACSELSTEIKNNRRLQD	AAC(1)SELSTEIK	3	2	0.20466	15778000	15778000	0	0
A0A063BRB0	638	tr|A0A063BRB0|A0A063BRB0_USTVR Putative DNA mismatch repair protein PMS1 OS=Ustilaginoidea virens OX=1159556 GN=UV8b_7530 PE=3 SV=1	1	0.00030864	103.74	47.574	1	0.00030864	103.74	1	0.00392457	71.692	1	0.00392457	71.692	1	C	VVRSTGKALGSISIPCRRYSQQEATSEVEST	ALGSISIPC(1)RR	9	2	0.98579	48900000	13157000	18361000	17382000
A0A063BRB8	130	tr|A0A063BRB8|A0A063BRB8_USTVR Zinc finger protein gcs1 OS=Ustilaginoidea virens OX=1159556 GN=UV8b_5945 PE=4 SV=1	1	1.53549e-05	124.83	124.83	1	0.000128835	120.46	1	0.00442362	81.215	1	1.53549e-05	124.83	1	C	RYSGDVGEEWKERLSCQVEGREYVPGEKKPA	LSC(1)QVEGR	3	2	-0.11025	1015000000	268990000	404320000	341720000
A0A063BRB8	29	tr|A0A063BRB8|A0A063BRB8_USTVR Zinc finger protein gcs1 OS=Ustilaginoidea virens OX=1159556 GN=UV8b_5945 PE=4 SV=1	1	2.31698e-16	100.22	100.22				1	2.84714e-16	96.756	1	2.31698e-16	100.22	3	C	RSKLAALQKESKNNVCCDCGAPSPQWASPKF	NNVC(1)C(1)DC(1)GAPSPQWASPK	4	2	0.769	30010000	0	12793000	17217000
A0A063BRB8	30	tr|A0A063BRB8|A0A063BRB8_USTVR Zinc finger protein gcs1 OS=Ustilaginoidea virens OX=1159556 GN=UV8b_5945 PE=4 SV=1	1	2.31698e-16	100.22	100.22				1	2.84714e-16	96.756	1	2.31698e-16	100.22	1;3	C	SKLAALQKESKNNVCCDCGAPSPQWASPKFG	NNVC(1)C(1)DC(1)GAPSPQWASPK	5	2	0.769	41367000	0	12793000	28574000
A0A063BRB8	32	tr|A0A063BRB8|A0A063BRB8_USTVR Zinc finger protein gcs1 OS=Ustilaginoidea virens OX=1159556 GN=UV8b_5945 PE=4 SV=1	1	2.31698e-16	100.22	100.22				1	2.84714e-16	96.756	1	2.31698e-16	100.22	3	C	LAALQKESKNNVCCDCGAPSPQWASPKFGIF	NNVC(1)C(1)DC(1)GAPSPQWASPK	7	2	0.769	30010000	0	12793000	17217000
A0A063BRC3	334	tr|A0A063BRC3|A0A063BRC3_USTVR PHD finger domain-containing protein OS=Ustilaginoidea virens OX=1159556 GN=UV8b_7989 PE=3 SV=1	1	0.0293686	57.335	57.335							1	0.0293686	57.335	1	C	AMRSRAAARDEARRMCDNVGRHHAKAKVLLA	MC(1)DNVGR	2	2	-0.41685	29266000	0	0	29266000
A0A063BRC5	82	tr|A0A063BRC5|A0A063BRC5_USTVR 4-nitrophenylphosphatase OS=Ustilaginoidea virens OX=1159556 GN=UV8b_7985 PE=4 SV=1	1	1.16123e-11	141.91	40.039	1	0.000521758	76.682	1	1.72979e-05	130.63	1	1.16123e-11	141.91	1	C	SRDDYVKKLSNLHIPCEKEDVFGSSYSAAIY	LSNLHIPC(1)EK	8	3	1.4875	188200000	22484000	40070000	33500000
A0A063BRC6	3	tr|A0A063BRC6|A0A063BRC6_USTVR Uncharacterized protein OS=Ustilaginoidea virens OX=1159556 GN=UV8b_5955 PE=3 SV=1	1	2.88577e-34	155	155				1	0.00103698	88.136	1	2.88577e-34	155	1	C	_____________MNCADNSGARNLYIISVK	NC(1)ADNSGAR	2	2	0.24636	17471000	0	17471000	0
A0A063BRE2	139	tr|A0A063BRE2|A0A063BRE2_USTVR Uncharacterized protein OS=Ustilaginoidea virens OX=1159556 GN=UV8b_7932 PE=4 SV=1	1	7.91009e-06	128.57	128.57				1	5.96674e-05	94.006	1	7.91009e-06	128.57	1	C	EHAVLVLPSSPSRALCSSSPRVSSPAGSQIF	ALC(1)SSSPR	3	2	1.6565	129230000	0	0	129230000
A0A063BRE5	428	tr|A0A063BRE5|A0A063BRE5_USTVR Isocitrate dehydrogenase [NADP] OS=Ustilaginoidea virens OX=1159556 GN=UV8b_7931 PE=3 SV=1;tr|A0A1B5KTW8|A0A1B5KTW8_USTVR Isocitrate dehydrogenase [NADP] OS=Ustilaginoidea virens OX=1159556 GN=UVI_02034460 PE=3 SV=1	1	0.00891921	70.912	47.849	1	0.00891921	70.912	1	0.0154786	62.717	1	0.0440184	47.849	1	C	TVDKDGIMTKDLALACGKADRAAYVTTNEYL	DLALAC(1)GK	6	2	-0.79847	308470000	137190000	89730000	81549000
A0A063BRF0	204	tr|A0A063BRF0|A0A063BRF0_USTVR 40 kDa peptidyl-prolyl cis-trans isomerase OS=Ustilaginoidea virens OX=1159556 GN=UV8b_7936 PE=3 SV=1;tr|A0A1B5KU05|A0A1B5KU05_USTVR Uncharacterized protein OS=Ustilaginoidea virens OX=1159556 GN=UVI_02034430 PE=3 SV=1	1	3.92871e-204	241.8	97.253	1	8.94325e-27	104.41	1	1.24038e-71	180.56	1	3.92871e-204	241.8	1	C	QPDETGDPHEEYPEDCNAELDAKTILGIATD	QPDETGDPHEEYPEDC(1)NAELDAK	16	3	-0.18162	1567500000	24057000	52727000	43043000
A0A063BRF0	45	tr|A0A063BRF0|A0A063BRF0_USTVR 40 kDa peptidyl-prolyl cis-trans isomerase OS=Ustilaginoidea virens OX=1159556 GN=UV8b_7936 PE=3 SV=1;tr|A0A1B5KU05|A0A1B5KU05_USTVR Uncharacterized protein OS=Ustilaginoidea virens OX=1159556 GN=UVI_02034430 PE=3 SV=1	1	4.72856e-08	139.92	77.379				1	0.00171392	110.61	1	4.72856e-08	139.92	1	C	YSDLVPKTVENFRALCTGEKGVGKSGKTLHY	ALC(1)TGEKGVGK	3	2	3.7806	1973700000	0	828620000	1145100000
A0A063BRF0	174	tr|A0A063BRF0|A0A063BRF0_USTVR 40 kDa peptidyl-prolyl cis-trans isomerase OS=Ustilaginoidea virens OX=1159556 GN=UV8b_7936 PE=3 SV=1;tr|A0A1B5KU05|A0A1B5KU05_USTVR Uncharacterized protein OS=Ustilaginoidea virens OX=1159556 GN=UVI_02034430 PE=3 SV=1	1	3.49318e-141	231.66	100.55	1	1.65277e-44	175.48	1	3.49318e-141	231.66	1	1.79732e-70	195.77	1	C	TEAGDKPSKEALISDCGELTGEEALKADVKQ	EALISDC(1)GELTGEEALK	7	2	-3.4182	1173800000	86780000	285180000	235850000
A0A063BRF0	220	tr|A0A063BRF0|A0A063BRF0_USTVR 40 kDa peptidyl-prolyl cis-trans isomerase OS=Ustilaginoidea virens OX=1159556 GN=UV8b_7936 PE=3 SV=1;tr|A0A1B5KU05|A0A1B5KU05_USTVR Uncharacterized protein OS=Ustilaginoidea virens OX=1159556 GN=UVI_02034430 PE=3 SV=1	1	8.40698e-135	227.81	227.81	1	9.69474e-51	178.71	1	7.5519e-113	224.86	1	8.40698e-135	227.81	1	C	NAELDAKTILGIATDCKDFGNKAFKAGNLQV	TILGIATDC(1)KDFGNK	9	2	0.14966	3191100000	559070000	1080600000	797810000
A0A1B5KTT0	47	tr|A0A1B5KTT0|A0A1B5KTT0_USTVR Uncharacterized protein OS=Ustilaginoidea virens OX=1159556 GN=UVI_02034340 PE=4 SV=1;tr|A0A063BRF4|A0A063BRF4_USTVR Uncharacterized protein OS=Ustilaginoidea virens OX=1159556 GN=UV8b_7947 PE=4 SV=1	1	6.19991e-16	89.624	89.624							1	6.19991e-16	89.624	1	C	GISVAGLGEVNAASICPPSYPRYCPVGGFCC	GISVAGLGEVNAASIC(1)PPSYPR	16	2	1.6652	3520200	0	0	3520200
A0A1B5KTT0	55	tr|A0A1B5KTT0|A0A1B5KTT0_USTVR Uncharacterized protein OS=Ustilaginoidea virens OX=1159556 GN=UVI_02034340 PE=4 SV=1;tr|A0A063BRF4|A0A063BRF4_USTVR Uncharacterized protein OS=Ustilaginoidea virens OX=1159556 GN=UV8b_7947 PE=4 SV=1	1	0.00664413	51.335	51.335	1	0.00664413	51.335							3	C	EVNAASICPPSYPRYCPVGGFCCRTTKCCSK	YC(1)PVGGFC(1)C(1)R	2	2	1.5688	11242000	11242000	0	0
A0A1B5KTT0	61	tr|A0A1B5KTT0|A0A1B5KTT0_USTVR Uncharacterized protein OS=Ustilaginoidea virens OX=1159556 GN=UVI_02034340 PE=4 SV=1;tr|A0A063BRF4|A0A063BRF4_USTVR Uncharacterized protein OS=Ustilaginoidea virens OX=1159556 GN=UV8b_7947 PE=4 SV=1	1	0.00664413	51.335	51.335	1	0.00664413	51.335							3	C	ICPPSYPRYCPVGGFCCRTTKCCSKSCCQDW	YC(1)PVGGFC(1)C(1)R	8	2	1.5688	11242000	11242000	0	0
A0A1B5KTT0	62	tr|A0A1B5KTT0|A0A1B5KTT0_USTVR Uncharacterized protein OS=Ustilaginoidea virens OX=1159556 GN=UVI_02034340 PE=4 SV=1;tr|A0A063BRF4|A0A063BRF4_USTVR Uncharacterized protein OS=Ustilaginoidea virens OX=1159556 GN=UV8b_7947 PE=4 SV=1	1	0.00664413	51.335	51.335	1	0.00664413	51.335							3	C	CPPSYPRYCPVGGFCCRTTKCCSKSCCQDWA	YC(1)PVGGFC(1)C(1)R	9	2	1.5688	11242000	11242000	0	0
A0A063BRF8	62	tr|A0A063BRF8|A0A063BRF8_USTVR Enolase-phosphatase E1 OS=Ustilaginoidea virens OX=1159556 GN=UTR4 PE=3 SV=1	1	0.00898255	86.086	73.039				1	0.00898255	86.086	1	0.019554	76.847	1	C	NTIGFAPYQKSFPEDCRADRLAFESHVHDLV	SFPEDC(1)R	6	2	0.38709	11428000	0	11428000	0
A0A063BRG0	168	tr|A0A063BRG0|A0A063BRG0_USTVR E2 ubiquitin-conjugating enzyme OS=Ustilaginoidea virens OX=1159556 GN=UV8b_7957 PE=3 SV=1	1	0.00734878	91.093	91.093				1	0.00734878	91.093	1	0.00734878	91.093	1	C	REKIYHPNIDLEGKVCLNILREDWKPVLNLN	VC(1)LNILR	2	2	0.31537	26457000	0	12078000	14378000
A0A063BRG1	460	tr|A0A063BRG1|A0A063BRG1_USTVR Replication protein A subunit OS=Ustilaginoidea virens OX=1159556 GN=UV8b_7951 PE=3 SV=1	1	0.0179261	43.512	43.512	1	0.0179261	43.512							2	C	YSIKATIVFVKQDNFCYPACSRDGCSKKVVE	QDNFC(1)YPAC(1)SR	5	2	-0.30665	14260000	14260000	0	0
A0A063BRG1	464	tr|A0A063BRG1|A0A063BRG1_USTVR Replication protein A subunit OS=Ustilaginoidea virens OX=1159556 GN=UV8b_7951 PE=3 SV=1	1	0.0179261	43.512	43.512	1	0.0179261	43.512							2	C	ATIVFVKQDNFCYPACSRDGCSKKVVETGDG	QDNFC(1)YPAC(1)SR	9	2	-0.30665	14260000	14260000	0	0
A0A063BRG1	483	tr|A0A063BRG1|A0A063BRG1_USTVR Replication protein A subunit OS=Ustilaginoidea virens OX=1159556 GN=UV8b_7951 PE=3 SV=1	1	1.02405e-05	126.67	126.67	1	1.02405e-05	126.67							1	C	GCSKKVVETGDGTWYCEKCSLSHAKPDYRYI	VVETGDGTWYC(1)EK	11	2	-1.8283	26753000	26753000	0	0
A0A063BRG3	1602	tr|A0A063BRG3|A0A063BRG3_USTVR Putative SEN1 protein OS=Ustilaginoidea virens OX=1159556 GN=UV8b_5835 PE=4 SV=1	1	0.0197264	58.981	58.981	1	0.0440184	47.849				1	0.0197264	58.981	1	C	VELSALIPLKYGCCKCILVGDPKQLPPTVLS	C(1)ILVGDPK	1	2	0.35039	13762000	8327100	0	5434400
A0A063BRG3	865	tr|A0A063BRG3|A0A063BRG3_USTVR Putative SEN1 protein OS=Ustilaginoidea virens OX=1159556 GN=UV8b_5835 PE=4 SV=1	1	0.00010231	78.903	78.903	1	0.00010231	78.903							1	C	KLEINAASRKLITEACIPTTTPGKYIRLTNL	LITEAC(1)IPTTTPGK	6	2	-1.58	7436700	7436700	0	0
A0A063BRG5	147	tr|A0A063BRG5|A0A063BRG5_USTVR Ras-2 protein OS=Ustilaginoidea virens OX=1159556 GN=UV8b_7962 PE=4 SV=1	1	2.51547e-75	205.13	65.5	1	4.45197e-05	104.22	1	0.000159475	108.93	1	2.51547e-75	205.13	1	C	EVSTQEGHALARELGCEFVEASAKNCINVEK	ELGC(1)EFVEASAK	4	2	0.18127	253020000	84164000	73096000	80537000
A0A063BRG5	157	tr|A0A063BRG5|A0A063BRG5_USTVR Ras-2 protein OS=Ustilaginoidea virens OX=1159556 GN=UV8b_7962 PE=4 SV=1	1	0.00404918	101.28	79.469	1	0.0163549	68.787	1	0.00404918	101.28	1	0.0120347	79.469	1	C	ARELGCEFVEASAKNCINVEKAFYDVVRILR	NC(1)INVEK	2	2	-0.54857	715680000	189260000	266000000	260410000
A0A063BRG9	71	tr|A0A063BRG9|A0A063BRG9_USTVR RNA polymerase II subunit B1 CTD phosphatase RPAP2 homolog OS=Ustilaginoidea virens OX=1159556 GN=UV8b_7909 PE=3 SV=1	1	1.96781e-12	92.439	92.439				1	2.45384e-12	91.518	1	1.96781e-12	92.439	1	C	SLILLSEYPLVRHPACTAARPAQSDASGFKT	HPAC(1)TAARPAQSDASGFK	4	3	0.18847	45512000	0	19731000	25781000
A0A063BRH1	55	tr|A0A063BRH1|A0A063BRH1_USTVR Phospho-2-dehydro-3-deoxyheptonate aldolase OS=Ustilaginoidea virens OX=1159556 GN=UV8b_7478 PE=3 SV=1	1	3.75654e-05	128.38	128.38	1	0.000528627	96.027	1	0.000260837	105.52	1	3.75654e-05	128.38	1	C	PIVHPNEILALKAHLCDVAHGKAFLLQGGDC	AHLC(1)DVAHGK	4	2	1.9081	256080000	49143000	46749000	60563000
A0A063BRH2	214	tr|A0A063BRH2|A0A063BRH2_USTVR Histidinol-phosphatase OS=Ustilaginoidea virens OX=1159556 GN=UV8b_7914 PE=3 SV=1;tr|A0A1B5L629|A0A1B5L629_USTVR Histidinol-phosphatase OS=Ustilaginoidea virens OX=1159556 GN=UVI_02056520 PE=3 SV=1	1	3.46549e-64	192.68	192.68				1	3.94868e-11	140.24	1	3.46549e-64	192.68	1	C	TRNLRLVREQGGWLECNTAALRKGLSEPYPC	EQGGWLEC(1)NTAALR	8	2	1.5578	87296000	0	43159000	44137000
A0A1B5L644	595	tr|A0A1B5L644|A0A1B5L644_USTVR Hist_deacetyl domain-containing protein OS=Ustilaginoidea virens OX=1159556 GN=UVI_02056510 PE=4 SV=1;tr|A0A063BRH7|A0A063BRH7_USTVR Histone deacetylase HosB OS=Ustilaginoidea virens OX=1159556 GN=UV8b_7913 PE=4 SV=1	1	0.000686478	79.148	54.066				1	0.000686478	79.148	1	0.0115514	54.066	1	C	PPPPEVSWVVAAKELCNVLIPSDRQTDSCRP	ELC(1)NVLIPSDR	3	2	-1.6474	16386000	0	8583900	7801900
A0A1B5L644	608	tr|A0A1B5L644|A0A1B5L644_USTVR Hist_deacetyl domain-containing protein OS=Ustilaginoidea virens OX=1159556 GN=UVI_02056510 PE=4 SV=1;tr|A0A063BRH7|A0A063BRH7_USTVR Histone deacetylase HosB OS=Ustilaginoidea virens OX=1159556 GN=UV8b_7913 PE=4 SV=1	1	2.62501e-11	105.28	89.866				1	2.62501e-11	105.28	1	3.65775e-09	89.866	1	C	ELCNVLIPSDRQTDSCRPEDLNAEASRARRD	QTDSC(1)RPEDLNAEASR	5	3	0.17499	29928000	0	14872000	15056000
A0A1B5L0N9	98	tr|A0A1B5L0N9|A0A1B5L0N9_USTVR Uncharacterized protein OS=Ustilaginoidea virens OX=1159556 GN=UVI_02046510 PE=4 SV=1;tr|A0A063BRH8|A0A063BRH8_USTVR Alpha-actinin, sarcomeric (F-actin cross linking protein) OS=Ustilaginoidea virens OX=1159556 GN=UV8b_7411 P	1	0.000798691	114.84	61.56	1	0.000798691	114.84							1	C	SAKEGLLLWCQRKTACYDEVEVRDFSASWND	TAC(1)YDEVEVR	3	2	0.26039	19709000	0	0	0
A0A1B5L0N9	166	tr|A0A1B5L0N9|A0A1B5L0N9_USTVR Uncharacterized protein OS=Ustilaginoidea virens OX=1159556 GN=UVI_02046510 PE=4 SV=1;tr|A0A063BRH8|A0A063BRH8_USTVR Alpha-actinin, sarcomeric (F-actin cross linking protein) OS=Ustilaginoidea virens OX=1159556 GN=UV8b_7411 P	1	5.35842e-19	143.86	85.619	1	8.67182e-11	114.59	1	7.10235e-11	98.902	1	5.35842e-19	143.86	1	C	HKEIGIPRLLDVEDVCDVPKPDERSLMTYIA	LLDVEDVC(1)DVPKPDER	8	3	0.097805	138550000	15910000	37391000	37039000
A0A063BRH9	146	tr|A0A063BRH9|A0A063BRH9_USTVR 37S ribosomal protein S12 OS=Ustilaginoidea virens OX=1159556 GN=UV8b_5855 PE=3 SV=1	1	8.31045e-06	128.37	128.37				1	0.00040231	113.89	1	8.31045e-06	128.37	1	C	QQHSVVLVRGGRAQDCPGVRYHLVRGTLDLG	AQDC(1)PGVR	4	2	1.7316	494230000	0	229290000	264940000
A0A063BRI4	67	tr|A0A063BRI4|A0A063BRI4_USTVR Ubiquitin carboxyl-terminal hydrolase OS=Ustilaginoidea virens OX=1159556 GN=UV8b_7864 PE=3 SV=1	1	0.000223875	47.018	47.018				1	0.000223875	47.018				1	C	WGCVSGSQLQNLRDECDKGDDGWDFDAIDGY	DEC(1)DKGDDGWDFDAIDGYDELGDPK	3	3	0.0088593	5735900	0	5735900	0
A0A1B5L654	193	tr|A0A1B5L654|A0A1B5L654_USTVR WD_REPEATS_REGION domain-containing protein OS=Ustilaginoidea virens OX=1159556 GN=UVI_02056570 PE=4 SV=1;tr|A0A063BRI5|A0A063BRI5_USTVR Nuclear distribution protein PAC1 OS=Ustilaginoidea virens OX=1159556 GN=PAC1 PE=3 SV=1	1	0.000773962	104.06	104.06	1	0.0259785	52.255	1	0.00925829	65.465	1	0.000773962	104.06	1	C	CLKALRGHVDWVRDVCPSLDGRFVLSAGSDH	DVC(1)PSLDGR	3	2	-0.50654	121760000	27922000	47859000	45980000
A0A1B5L654	68	tr|A0A1B5L654|A0A1B5L654_USTVR WD_REPEATS_REGION domain-containing protein OS=Ustilaginoidea virens OX=1159556 GN=UVI_02056570 PE=4 SV=1;tr|A0A063BRI5|A0A063BRI5_USTVR Nuclear distribution protein PAC1 OS=Ustilaginoidea virens OX=1159556 GN=PAC1 PE=3 SV=1	1	2.00535e-07	99.752	99.752				1	6.79986e-06	88.338	1	2.00535e-07	99.752	1	C	AFHPKFSSIASGSDDCTIKVWDWELGELEQT	FSSIASGSDDC(1)TIK	11	2	4.2963	188200000	0	90047000	98152000
A0A1B5L654	310	tr|A0A1B5L654|A0A1B5L654_USTVR WD_REPEATS_REGION domain-containing protein OS=Ustilaginoidea virens OX=1159556 GN=UVI_02056570 PE=4 SV=1;tr|A0A063BRI5|A0A063BRI5_USTVR Nuclear distribution protein PAC1 OS=Ustilaginoidea virens OX=1159556 GN=PAC1 PE=3 SV=1	1	0.00851886	66.692	59.597	1	0.0141319	58.981	1	0.00851886	66.692	1	0.0130468	59.597	1	C	VSSLVFHPGGKYLVSCADDRTIRCWDLAQEG	YLVSC(1)ADDR	5	2	1.0436	78523000	43122000	21125000	14275000
A0A1B5KWP4	451	tr|A0A1B5KWP4|A0A1B5KWP4_USTVR Uncharacterized protein OS=Ustilaginoidea virens OX=1159556 GN=UVI_02056820 PE=3 SV=1;tr|A0A063BRJ7|A0A063BRJ7_USTVR Oxysterol binding protein OS=Ustilaginoidea virens OX=1159556 GN=UV8b_7879 PE=3 SV=1	1	0.00619901	65.224	65.224	1	0.00619901	65.224							1	C	GVLSYYKHQDDASSACRGAINMKIAKLHMST	HQDDASSAC(1)R	9	2	-0.74186	2823900	2823900	0	0
A0A1B5KY64	507	tr|A0A1B5KY64|A0A1B5KY64_USTVR Tr-type G domain-containing protein OS=Ustilaginoidea virens OX=1159556 GN=UVI_02055890 PE=4 SV=1;tr|A0A063BRK3|A0A063BRK3_USTVR Elongation factor 2 OS=Ustilaginoidea virens OX=1159556 GN=UV8b_5885 PE=4 SV=1	1	8.79973e-11	127.78	42.446	1	0.00324067	55.04	1	8.79973e-11	127.78	1	0.0178921	42.446	1	C	TVFDRPVASKPGKAACTATLDPIEEESRGDL	AAC(1)TATLDPIEEESR	3	2	-1.6537	103680000	18335000	40485000	44859000
A0A1B5KY64	37	tr|A0A1B5KY64|A0A1B5KY64_USTVR Tr-type G domain-containing protein OS=Ustilaginoidea virens OX=1159556 GN=UVI_02055890 PE=4 SV=1;tr|A0A063BRK3|A0A063BRK3_USTVR Elongation factor 2 OS=Ustilaginoidea virens OX=1159556 GN=UV8b_5885 PE=4 SV=1	1	0.0145727	52.49	52.49	1	0.0145727	50.978				1	0.0256881	52.49	1	C	IQSAAITFNWPKADNCPPGTLPKTVNLIDTP	ADNC(1)PPGTLPK	4	2	-0.32777	14663000	14663000	0	0
A0A1B5KY64	663	tr|A0A1B5KY64|A0A1B5KY64_USTVR Tr-type G domain-containing protein OS=Ustilaginoidea virens OX=1159556 GN=UVI_02055890 PE=4 SV=1;tr|A0A063BRK3|A0A063BRK3_USTVR Elongation factor 2 OS=Ustilaginoidea virens OX=1159556 GN=UV8b_5885 PE=4 SV=1	1	2.07176e-08	131.43	131.43	1	3.34124e-07	122.7	1	2.07176e-08	131.43				1	C	GAGGHILAVKDRSVECSGGDMVDASKIYAPP	SVEC(1)SGGDMVDASK	4	2	0.39278	37828000	10714000	27114000	0
A0A1B5KWW2	128	tr|A0A1B5KWW2|A0A1B5KWW2_USTVR Molybdopterin synthase catalytic subunit OS=Ustilaginoidea virens OX=1159556 GN=cnxH PE=3 SV=1;tr|A0A063BRK4|A0A063BRK4_USTVR Molybdopterin synthase catalytic subunit OS=Ustilaginoidea virens OX=1159556 GN=cnxH PE=3 SV=1	1	1.01286e-11	143.03	134.25				1	1.01286e-11	143.03	1	1.77744e-07	134.25	1	C	HRQAAWRAGQEALEECKARVEVWKREEFEGE	AGQEALEEC(1)K	9	2	0.11821	50758000	0	24740000	26017000
A0A063BRK6	43	tr|A0A063BRK6|A0A063BRK6_USTVR Selenoprotein domain-containing protein OS=Ustilaginoidea virens OX=1159556 GN=UV8b_7446 PE=4 SV=1	1	0.023811	57.453	57.453	1	0.023811	57.453							2	C	ADAAAPRLPRVTIRFCTQCRWMLRAAYLAQE	FC(1)TQC(1)R	2	2	-0.98914	20509000	20509000	0	0
A0A063BRK6	46	tr|A0A063BRK6|A0A063BRK6_USTVR Selenoprotein domain-containing protein OS=Ustilaginoidea virens OX=1159556 GN=UV8b_7446 PE=4 SV=1	1	0.023811	57.453	57.453	1	0.023811	57.453							2	C	AAPRLPRVTIRFCTQCRWMLRAAYLAQELLS	FC(1)TQC(1)R	5	2	-0.98914	20509000	20509000	0	0
A0A063BRK6	138	tr|A0A063BRK6|A0A063BRK6_USTVR Selenoprotein domain-containing protein OS=Ustilaginoidea virens OX=1159556 GN=UV8b_7446 PE=4 SV=1	1	5.80312e-199	257.27	68.525				1	5.80312e-199	257.27	1	0.00587268	68.525	1	C	LGHVDRHDGAASAAGCRDCSG__________	HDGAASAAGC(1)R	10	2	0.37118	159160000	0	72086000	87076000
A0A063BRK9	262	tr|A0A063BRK9|A0A063BRK9_USTVR Rab proteins geranylgeranyltransferase OS=Ustilaginoidea virens OX=1159556 GN=UV8b_7888 PE=3 SV=1	1	6.1295e-05	108.67	108.67				1	6.1295e-05	108.67				1	C	VYPRWGGLSEVAQVGCRAAAVGGATYMLGVG	WGGLSEVAQVGC(1)R	12	2	2.6841	19984000	0	19984000	0
A0A063BRL4	91	tr|A0A063BRL4|A0A063BRL4_USTVR NADH-ubiquinone oxidoreductase OS=Ustilaginoidea virens OX=1159556 GN=UV8b_7899 PE=3 SV=1	1	6.5798e-12	89.629	89.629	1	6.5798e-12	89.629							1	C	VTRCAQSVLSDINTHCLAEFRKHWECLDDRN	CAQSVLSDINTHC(1)LAEFR	13	2	2.1451	5338200	5338200	0	0
A0A063BRL4	57	tr|A0A063BRL4|A0A063BRL4_USTVR NADH-ubiquinone oxidoreductase OS=Ustilaginoidea virens OX=1159556 GN=UV8b_7899 PE=3 SV=1	1	0.000296116	120.87	90.709	1	0.000296116	120.87	1	0.000299786	104.06	1	0.000871237	90.709	1	C	FIGARCRDYNDDYMQCKTENPGRGEFDCMKE	DYNDDYMQC(1)K	9	2	-0.4745	105990000	33329000	30427000	42236000
A0A063BRL4	122	tr|A0A063BRL4|A0A063BRL4_USTVR NADH-ubiquinone oxidoreductase OS=Ustilaginoidea virens OX=1159556 GN=UV8b_7899 PE=3 SV=1	1	0.000379825	120.9	120.9	1	0.0111526	81.381	1	0.00129238	113.08	1	0.000379825	120.9	1	C	QQLWQCRPAEWKLNKCVFENLKLEKKIPNQP	C(1)VFENLK	1	2	-0.018447	71733000	15685000	28973000	27075000
A0A063BRL4	69	tr|A0A063BRL4|A0A063BRL4_USTVR NADH-ubiquinone oxidoreductase OS=Ustilaginoidea virens OX=1159556 GN=UV8b_7899 PE=3 SV=1	1	0.00697997	76.847	46.704	1	0.047214	76.847	1	0.00697997	75.269	1	0.0160446	69.383	1	C	YMQCKTENPGRGEFDCMKEGRRVTRCAQSVL	TENPGRGEFDC(1)MK	11	3	2.5091	119650000	40298000	44279000	35069000
A0A063BRL9	119	tr|A0A063BRL9|A0A063BRL9_USTVR Uncharacterized protein OS=Ustilaginoidea virens OX=1159556 GN=UV8b_5905 PE=4 SV=1	1	0.00907045	65.777	65.777							1	0.00907045	65.777	1	C	LALPRRSSRLAHAAACWKAARVPRRAWVKRV	LAHAAAC(1)WK	7	2	0.88468	14122000	0	0	14122000
A0A063BRL9	801	tr|A0A063BRL9|A0A063BRL9_USTVR Uncharacterized protein OS=Ustilaginoidea virens OX=1159556 GN=UV8b_5905 PE=4 SV=1	1	2.42465e-05	122.77	122.77	1	2.42465e-05	122.77							1	C	GDNDAARRTAAEDLFCEGSSKQG________	TAAEDLFC(1)EGSSK	8	2	-2.2383	22695000	22695000	0	0
A0A063BRM0	178	tr|A0A063BRM0|A0A063BRM0_USTVR Protein sco1 OS=Ustilaginoidea virens OX=1159556 GN=UV8b_7903 PE=3 SV=1	1	2.59773e-12	131.37	131.37				1	7.89274e-11	103.34	1	2.59773e-12	131.37	1	C	VHEKAPGALLPIFITCDPQRDDPPALKSYLV	APGALLPIFITC(1)DPQR	12	2	0.77296	39887000	0	21411000	18475000
A0A063BRM0	145	tr|A0A063BRM0|A0A063BRM0_USTVR Protein sco1 OS=Ustilaginoidea virens OX=1159556 GN=UV8b_7903 PE=3 SV=1	1	0.00266612	63.32	41.54				0.999899	0.00266612	63.32	1	0.0275883	41.54	1;2	C	MMKGKYSLVYFGFTRCPDICPEELDKMARMI	C(1)PDIC(1)PEELDK	1	2	0.13885	7840700	0	7840700	0
A0A063BRM0	149	tr|A0A063BRM0|A0A063BRM0_USTVR Protein sco1 OS=Ustilaginoidea virens OX=1159556 GN=UV8b_7903 PE=3 SV=1	1	8.43271e-05	94.409	41.54				0.99976	0.00196683	68.335	1	8.43271e-05	94.409	1;2	C	KYSLVYFGFTRCPDICPEELDKMARMIDIVH	C(1)PDIC(1)PEELDK	5	2	0.13885	42041000	0	20085000	21956000
A0A063BRM5	76	tr|A0A063BRM5|A0A063BRM5_USTVR Uncharacterized protein OS=Ustilaginoidea virens OX=1159556 GN=UV8b_7833 PE=4 SV=1	1	0.00118072	73.248	73.248							1	0.00118072	73.248	2	C	PPLRADALAAEARHRCSSSVCPAGLRDWSSI	C(1)SSSVC(1)PAGLR	1	2	1.2724	373570000	0	0	373570000
A0A063BRM5	81	tr|A0A063BRM5|A0A063BRM5_USTVR Uncharacterized protein OS=Ustilaginoidea virens OX=1159556 GN=UV8b_7833 PE=4 SV=1	1	0.00118072	73.248	73.248							1	0.00118072	73.248	2	C	DALAAEARHRCSSSVCPAGLRDWSSIGLLAE	C(1)SSSVC(1)PAGLR	6	2	1.2724	373570000	0	0	373570000
A0A1B5KXV4	337	tr|A0A1B5KXV4|A0A1B5KXV4_USTVR Uncharacterized protein OS=Ustilaginoidea virens OX=1159556 GN=UVI_02057010 PE=4 SV=1;tr|A0A063BRM7|A0A063BRM7_USTVR Auxin Efflux Carrier superfamily protein OS=Ustilaginoidea virens OX=1159556 GN=UV8b_7827 PE=4 SV=1	1	0.00470559	49.934	49.934	1	0.00470559	49.934							1	C	DADVMLPHVGRADAACRPPTSRVTAYLGSRL	ADAAC(1)RPPTSR	5	3	0.5519	101320000	74106000	0	0
A0A063BRM8	64	tr|A0A063BRM8|A0A063BRM8_USTVR TOS1 protein OS=Ustilaginoidea virens OX=1159556 GN=UV8b_7843 PE=3 SV=1	1	3.05929e-243	253.42	234.92	1	3.25418e-84	200.82	1	1.01674e-43	171.29	1	3.05929e-243	253.42	1	C	SGTFKAVTNMGASGACQTEDKAYSGPLAPLD	AVTNMGASGAC(1)QTEDK	11	2	3.6774	379790000	43081000	25059000	37299000
A0A063BRM9	307	tr|A0A063BRM9|A0A063BRM9_USTVR Multiple RNA-binding domain-containing protein 1 OS=Ustilaginoidea virens OX=1159556 GN=UV8b_7832 PE=3 SV=1	1	5.90742e-48	181.31	181.31	1	8.15306e-06	127.87	1	0.00079305	75.819	1	5.90742e-48	181.31	1	C	DKLAPDAAELPVASKCNAEDDAVDAISRTSR	C(1)NAEDDAVDAISR	1	2	-0.25307	76307000	27122000	21975000	27211000
A0A063BRN1	264	tr|A0A063BRN1|A0A063BRN1_USTVR Acyl-CoA thioesterase 2 OS=Ustilaginoidea virens OX=1159556 GN=UV8b_7355 PE=4 SV=1	1	0.000282337	119.21	119.21				1	0.000282337	96.711	1	0.00376988	119.21	1	C	GWNWGKATSPATIDICSY_____________	ATSPATIDIC(1)SY	10	1	0.56356	35523000	0	20960000	14563000
A0A063BRN1	219	tr|A0A063BRN1|A0A063BRN1_USTVR Acyl-CoA thioesterase 2 OS=Ustilaginoidea virens OX=1159556 GN=UV8b_7355 PE=4 SV=1	1	0.000196782	118.4	118.4	1	0.00383841	66.92	1	0.000303248	114.97	1	0.000196782	118.4	1	C	HSVHQDWHTNTFKDTCPPNSVSDFRNADYQF	DTC(1)PPNSVSDFR	3	2	-0.22125	63721000	13036000	24163000	26522000
A0A063BRN1	83	tr|A0A063BRN1|A0A063BRN1_USTVR Acyl-CoA thioesterase 2 OS=Ustilaginoidea virens OX=1159556 GN=UV8b_7355 PE=4 SV=1	1	0.000432168	99.305	90.657	1	0.000432168	99.305	1	0.0100037	58.23	1	0.0196519	90.657	1	C	GVDADLCNIGKLSSGCPAQPRWQGINTFYGN	LSSGC(1)PAQPR	5	2	0.77492	560850000	132060000	208350000	220440000
A0A063BRN9	286	tr|A0A063BRN9|A0A063BRN9_USTVR Uncharacterized protein OS=Ustilaginoidea virens OX=1159556 GN=UV8b_7365 PE=4 SV=1;tr|A0A1B5L8B9|A0A1B5L8B9_USTVR Uncharacterized protein OS=Ustilaginoidea virens OX=1159556 GN=UVI_02059480 PE=4 SV=1	1	7.03545e-35	171.56	57.267	1	8.01996e-08	139.02	1	7.03545e-35	171.56	1	0.00841941	57.267	1	C	CGEDDDLVMDTVRGACDVDYPSDRFRVIVLD	GAC(1)DVDYPSDR	3	2	-1.3658	397490000	98770000	134570000	164150000
A0A063BRN9	313	tr|A0A063BRN9|A0A063BRN9_USTVR Uncharacterized protein OS=Ustilaginoidea virens OX=1159556 GN=UV8b_7365 PE=4 SV=1;tr|A0A1B5L8B9|A0A1B5L8B9_USTVR Uncharacterized protein OS=Ustilaginoidea virens OX=1159556 GN=UVI_02059480 PE=4 SV=1	1	1.01599e-11	143.01	109.71	1	1.01599e-11	143.01				1	0.000547771	109.71	1	C	IVLDDAKSETLEAAICRLAVTYPNVIYMSRE	SETLEAAIC(1)R	9	2	0.24376	74995000	47672000	0	27323000
A0A063BRP1	375	tr|A0A063BRP1|A0A063BRP1_USTVR Mitochondrial processing peptidase beta subunit OS=Ustilaginoidea virens OX=1159556 GN=UV8b_7852 PE=3 SV=1	1	7.28752e-19	157.38	84.479	1	5.41995e-13	149.33	1	7.28752e-19	157.38	1	1.79487e-12	146.17	1	C	LDDLVHFSIREWMRLCTNVGEAEVERAKAQL	LC(1)TNVGEAEVER	2	2	2.5405	1714400000	1103200000	315780000	295440000
A0A063BRP1	135	tr|A0A063BRP1|A0A063BRP1_USTVR Mitochondrial processing peptidase beta subunit OS=Ustilaginoidea virens OX=1159556 GN=UV8b_7852 PE=3 SV=1	1	4.48111e-25	130.27	99.069	1	4.48111e-25	130.27	1	2.96035e-06	63.025	1	5.73043e-21	99.069	1	C	NTVYFAKSFNSDVPQCVDILSDILQNSKLEE	SFNSDVPQC(1)VDILSDILQNSK	9	2	1.3089	374690000	107780000	125680000	116110000
A0A1B5KZI4	687	tr|A0A1B5KZI4|A0A1B5KZI4_USTVR Uncharacterized protein OS=Ustilaginoidea virens OX=1159556 GN=UVI_02052450 PE=4 SV=1;tr|A0A063BRP5|A0A063BRP5_USTVR Karyogamy protein KAR9 OS=Ustilaginoidea virens OX=1159556 GN=UV8b_7857 PE=4 SV=1	1	2.25775e-36	176.33	176.33				1	2.25775e-36	176.33				1	C	TAPSTQQRSASAATPCSASRLPTLRGAPSRA	SASAATPC(1)SASR	8	2	0.83009	29991000	0	29991000	0
A0A1B5KZI4	368	tr|A0A1B5KZI4|A0A1B5KZI4_USTVR Uncharacterized protein OS=Ustilaginoidea virens OX=1159556 GN=UVI_02052450 PE=4 SV=1;tr|A0A063BRP5|A0A063BRP5_USTVR Karyogamy protein KAR9 OS=Ustilaginoidea virens OX=1159556 GN=UV8b_7857 PE=4 SV=1	1	0.00832079	58.676	42.001				1	0.00832079	58.676	1	0.0361864	42.001	1	C	LSVFEARAKRSFPTACEELEMRRTGLDASYK	SFPTAC(1)EELEMR	6	2	-0.27997	22794000	0	9267000	13527000
A0A1B5L5P2	231	tr|A0A1B5L5P2|A0A1B5L5P2_USTVR Isocitrate lyase OS=Ustilaginoidea virens OX=1159556 GN=UVI_02059570 PE=3 SV=1;tr|A0A063BRP6|A0A063BRP6_USTVR Isocitrate lyase OS=Ustilaginoidea virens OX=1159556 GN=UV8b_7375 PE=3 SV=1	1	0.00184445	109.88	109.88				1	0.00734878	91.093	1	0.00184445	109.88	1	C	AAAVHFEDQLHGGKKCGHLAGKVLVPTGEHI	C(1)GHLAGK	1	2	0.62462	15722000	0	8101600	7620400
A0A1B5L5P2	523	tr|A0A1B5L5P2|A0A1B5L5P2_USTVR Isocitrate lyase OS=Ustilaginoidea virens OX=1159556 GN=UVI_02059570 PE=3 SV=1;tr|A0A063BRP6|A0A063BRP6_USTVR Isocitrate lyase OS=Ustilaginoidea virens OX=1159556 GN=UV8b_7375 PE=3 SV=1	1	1.02143e-05	131.62	58.889	1	1.02143e-05	131.62							1	C	KAYVDLVQRREKELGCDVLTHQKWSGASYMD	ELGC(1)DVLTHQK	4	3	0.71692	31358000	11400000	0	0
A0A1B5L5K7	207	tr|A0A1B5L5K7|A0A1B5L5K7_USTVR COP9 signalosome complex subunit 2 OS=Ustilaginoidea virens OX=1159556 GN=UVI_02059630 PE=3 SV=1;tr|A0A063BRQ0|A0A063BRQ0_USTVR COP9 signalosome complex subunit 2 OS=Ustilaginoidea virens OX=1159556 GN=UV8b_7380 PE=3 SV=1	1	1.80882e-12	142.1	130.94	1	6.72167e-05	107.11	1	1.80882e-12	142.1	1	4.40766e-06	130.94	1	C	EYLSVSRKLRELHRACQRPDGTDDPSKGTYL	AC(1)QRPDGTDDPSK	2	2	1.6359	95133000	22429000	38639000	34065000
A0A063BRS2	151	tr|A0A063BRS2|A0A063BRS2_USTVR Mitochondrial targeting protein (Mas1) OS=Ustilaginoidea virens OX=1159556 GN=UV8b_5754 PE=3 SV=1	1	4.36715e-05	94.801	64.654	1	0.0106781	77.496	1	4.36715e-05	94.801	1	0.000166618	88.576	1;2	C	KISKLALQRSIICTKCNGLGGKDGAVKKCPG	SIIC(1)TKC(1)NGLGGK	7	2	-1.0797	196390000	16409000	118160000	0
A0A063BRS2	164	tr|A0A063BRS2|A0A063BRS2_USTVR Mitochondrial targeting protein (Mas1) OS=Ustilaginoidea virens OX=1159556 GN=UV8b_5754 PE=3 SV=1	1	8.49285e-08	135	51.276	1	0.000220961	100.02	1	8.49285e-08	135	1	6.96558e-05	122.55	1;2	C	TKCNGLGGKDGAVKKCPGCDGHGMKTMMRQM	KC(1)PGC(1)DGHGMK	2	2	0.082906	736780000	16319000	21198000	18335000
A0A063BRS2	167	tr|A0A063BRS2|A0A063BRS2_USTVR Mitochondrial targeting protein (Mas1) OS=Ustilaginoidea virens OX=1159556 GN=UV8b_5754 PE=3 SV=1	1	2.53856e-08	128	51.276	1	0.000220961	100.02	1	2.53856e-08	95.483	1	2.18533e-05	128	1;2	C	NGLGGKDGAVKKCPGCDGHGMKTMMRQMGPM	KC(1)PGC(1)DGHGMK	5	2	0.082906	559740000	16319000	136910000	136380000
A0A063BRS2	190	tr|A0A063BRS2|A0A063BRS2_USTVR Mitochondrial targeting protein (Mas1) OS=Ustilaginoidea virens OX=1159556 GN=UV8b_5754 PE=3 SV=1	1	1.28975e-20	150.21	82.543	1	1.93491e-19	143.42	1	1.77528e-16	141.13	1	1.28975e-20	150.21	1;2	C	MMRQMGPMIQRFQTVCPDCNGEGEIIKEKDR	FQTVC(1)PDC(1)NGEGEIIKEK	5	2	-2.3437	1374200000	175820000	239810000	239020000
A0A063BRS2	193	tr|A0A063BRS2|A0A063BRS2_USTVR Mitochondrial targeting protein (Mas1) OS=Ustilaginoidea virens OX=1159556 GN=UV8b_5754 PE=3 SV=1	1	5.95052e-26	153.38	82.543	1	1.93491e-19	143.42	1	5.95052e-26	153.38	1	1.28975e-20	150.21	1;2	C	QMGPMIQRFQTVCPDCNGEGEIIKEKDRCKQ	FQTVC(1)PDC(1)NGEGEIIKEK	8	2	-2.3437	1491400000	180120000	660520000	354590000
A0A063BRS2	148	tr|A0A063BRS2|A0A063BRS2_USTVR Mitochondrial targeting protein (Mas1) OS=Ustilaginoidea virens OX=1159556 GN=UV8b_5754 PE=3 SV=1	1	0.0106781	88.734	64.654	1	0.0106781	88.734	1	0.0446189	57.335	1	0.0232011	84.359	1;2	C	YRGKISKLALQRSIICTKCNGLGGKDGAVKK	SIIC(1)TKC(1)NGLGGK	4	2	-1.0797	1801400000	632260000	579850000	589330000
A0A063BRS6	509	tr|A0A063BRS6|A0A063BRS6_USTVR Alpha-mannosidase OS=Ustilaginoidea virens OX=1159556 GN=UV8b_5759 PE=3 SV=1	1	3.7622e-07	119.27	100.55	1	0.000102066	116.55	1	0.000119221	115.18	1	3.7622e-07	119.27	1	C	GGGGPTWQHFEKLRRCAGISNTVGSIPKLKL	RC(1)AGISNTVGSIPK	2	2	0.18784	401780000	72913000	122180000	121070000
A0A063BRS6	687	tr|A0A063BRS6|A0A063BRS6_USTVR Alpha-mannosidase OS=Ustilaginoidea virens OX=1159556 GN=UV8b_5759 PE=3 SV=1	1	1.2235e-58	174.95	102.28				1	1.2235e-58	174.95	1	4.8359e-22	102.28	1	C	RKEIVDISDSEVGVACGDGQILKVHSFKVQE	EIVDISDSEVGVAC(1)GDGQILK	14	2	2.8889	44719000	0	41193000	0
A0A063BRS6	881	tr|A0A063BRS6|A0A063BRS6_USTVR Alpha-mannosidase OS=Ustilaginoidea virens OX=1159556 GN=UV8b_5759 PE=3 SV=1	1	0.00117187	103.28	103.28	0.900598	0.00971009	67.035	1	0.00597823	75.311	1	0.00117187	103.28	1;2	C	PTHYNTSWDMAKFEVCCHRFADLSEHNYGVS	FEVC(1)C(1)HR	4	2	-0.082814	58329000	5164800	21759000	11037000
A0A063BRS6	882	tr|A0A063BRS6|A0A063BRS6_USTVR Alpha-mannosidase OS=Ustilaginoidea virens OX=1159556 GN=UV8b_5759 PE=3 SV=1	1	0.00117187	103.28	103.28				1	0.00597823	75.311	1	0.00117187	103.28	1;2	C	THYNTSWDMAKFEVCCHRFADLSEHNYGVSI	FEVC(1)C(1)HR	5	2	-0.082814	59861000	0	18664000	20533000
A0A063BRS6	314	tr|A0A063BRS6|A0A063BRS6_USTVR Alpha-mannosidase OS=Ustilaginoidea virens OX=1159556 GN=UV8b_5759 PE=3 SV=1	1	0.00027401	120.68	120.68	1	0.000665483	114.5	1	0.000569074	81.865	1	0.00027401	120.68	1	C	FAETKRKVARSWSSQCDLMDRYPEAHFACSQ	SWSSQC(1)DLMDR	6	2	-0.58347	63490000	5648000	29947000	27895000
A0A1B5KSF0	186	tr|A0A1B5KSF0|A0A1B5KSF0_USTVR Uncharacterized protein OS=Ustilaginoidea virens OX=1159556 GN=UVI_02004670 PE=4 SV=1;tr|A0A063BRS9|A0A063BRS9_USTVR Uncharacterized protein OS=Ustilaginoidea virens OX=1159556 GN=UV8b_5764 PE=4 SV=1	1	0.00166838	110.9	94.407				1	0.00166838	110.9	1	0.00361063	94.407	1	C	YVETHKHALPRSHEVCLRRYQRNETQMKKLD	SHEVC(1)LR	5	2	-0.12487	20855000	0	20855000	0
A0A1B5L4C0	781	tr|A0A1B5L4C0|A0A1B5L4C0_USTVR Phosphatidylethanolamine N-methyltransferase OS=Ustilaginoidea virens OX=1159556 GN=UVI_02032940 PE=3 SV=1;tr|A0A063BRT8|A0A063BRT8_USTVR Phosphatidylethanolamine N-methyltransferase OS=Ustilaginoidea virens OX=1159556 GN=UV8	1	1.16826e-10	65.581	65.581	1	1.16826e-10	65.581							1	C	TEVPSLGRWAPTNEGCYDALTADSSIISSEH	WAPTNEGC(1)YDALTADSSIISSEHPSPK	8	3	-1.0303	11268000	11268000	0	0
A0A1B5L1C9	480	tr|A0A1B5L1C9|A0A1B5L1C9_USTVR CCT-epsilon OS=Ustilaginoidea virens OX=1159556 GN=UVI_02045330 PE=3 SV=1;tr|A0A063BRU1|A0A063BRU1_USTVR CCT-epsilon OS=Ustilaginoidea virens OX=1159556 GN=UV8b_7777 PE=3 SV=1	1	1.94607e-07	133.55	51.749	1	0.00139398	80.438	1	1.94607e-07	133.55	1	2.05274e-05	130.27	1	C	QVKAGFENRGMLGVDCMGRGDNNMKEAFVID	GMLGVDC(1)MGR	7	2	1.6378	507370000	88357000	150850000	156370000
A0A1B5L1C9	125	tr|A0A1B5L1C9|A0A1B5L1C9_USTVR CCT-epsilon OS=Ustilaginoidea virens OX=1159556 GN=UVI_02045330 PE=3 SV=1;tr|A0A063BRU1|A0A063BRU1_USTVR CCT-epsilon OS=Ustilaginoidea virens OX=1159556 GN=UV8b_7777 PE=3 SV=1	1	2.52111e-276	271.73	66.606	1	3.9435e-127	220.85	1	2.52111e-276	271.73	1	1.7204e-127	222.29	1	C	KGIHPIRIADGYDQACDIAVAELDRISDTIE	IADGYDQAC(1)DIAVAELDR	9	3	-0.17723	1339200000	179100000	452940000	672660000
A0A1B5L1C9	237	tr|A0A1B5L1C9|A0A1B5L1C9_USTVR CCT-epsilon OS=Ustilaginoidea virens OX=1159556 GN=UVI_02045330 PE=3 SV=1;tr|A0A063BRU1|A0A063BRU1_USTVR CCT-epsilon OS=Ustilaginoidea virens OX=1159556 GN=UV8b_7777 PE=3 SV=1	1	2.01315e-07	125.74	125.74	1	2.01315e-07	125.74							1	C	QMPSEVRDAKIAILTCAFEPPKPKTKHKLEI	IAILTC(1)AFEPPKPK	6	2	-0.014884	44068000	19676000	0	0
A0A1B5L1C9	361	tr|A0A1B5L1C9|A0A1B5L1C9_USTVR CCT-epsilon OS=Ustilaginoidea virens OX=1159556 GN=UVI_02045330 PE=3 SV=1;tr|A0A063BRU1|A0A063BRU1_USTVR CCT-epsilon OS=Ustilaginoidea virens OX=1159556 GN=UV8b_7777 PE=3 SV=1	1	7.10457e-05	126.07	48.091	1	7.10457e-05	126.07	1	0.00488024	63.816	1	0.00641507	79.148	1	C	MSFGTTREKMLVIEECANTRAVTVFCRGSNK	MLVIEEC(1)ANTR	7	2	-1.0358	47846000	20410000	12082000	8276100
A0A1B5L1C9	511	tr|A0A1B5L1C9|A0A1B5L1C9_USTVR CCT-epsilon OS=Ustilaginoidea virens OX=1159556 GN=UVI_02045330 PE=3 SV=1;tr|A0A063BRU1|A0A063BRU1_USTVR CCT-epsilon OS=Ustilaginoidea virens OX=1159556 GN=UV8b_7777 PE=3 SV=1	1	0.000530855	82.749	82.749	1	0.000530855	82.749							1	C	PLIGKKQQLQLATQLCRMVLKVNNVIVSGAD	QQLQLATQLC(1)R	10	2	0.69426	14795000	14795000	0	0
A0A1B5L1C9	391	tr|A0A1B5L1C9|A0A1B5L1C9_USTVR CCT-epsilon OS=Ustilaginoidea virens OX=1159556 GN=UVI_02045330 PE=3 SV=1;tr|A0A063BRU1|A0A063BRU1_USTVR CCT-epsilon OS=Ustilaginoidea virens OX=1159556 GN=UV8b_7777 PE=3 SV=1	1	0.000379889	78.939	50.834	1	0.000379889	78.939	1	0.0102379	50.834				1	C	KMIIDEAKRSLHDALCVVRNLVRDNRVVYGG	SLHDALC(1)VVR	7	3	-0.75709	22818000	22818000	0	0
A0A1B5KSL3	129	tr|A0A1B5KSL3|A0A1B5KSL3_USTVR UBC core domain-containing protein OS=Ustilaginoidea virens OX=1159556 GN=UVI_02004480 PE=4 SV=1;tr|A0A063BRU3|A0A063BRU3_USTVR Ubiquitin-conjugating enzyme E2 4 OS=Ustilaginoidea virens OX=1159556 GN=UV8b_5784 PE=4 SV=1	1	2.66328e-08	74.475	74.475	1	2.66328e-08	74.475							1	C	YSVLECLRAVRVLLGCPEPDSPLNVDAAALL	VLLGC(1)PEPDSPLNVDAAALLR	5	2	0.13929	11522000	11522000	0	0
A0A1B5L0H5	11	tr|A0A1B5L0H5|A0A1B5L0H5_USTVR Uncharacterized protein OS=Ustilaginoidea virens OX=1159556 GN=UVI_02046600 PE=4 SV=1;tr|A0A063BRV2|A0A063BRV2_USTVR AMP-binding domain protein OS=Ustilaginoidea virens OX=1159556 GN=UV8b_7712 PE=4 SV=1	1	0.00746915	74.832	74.832	1	0.00746915	74.832	0.999638	0.0155442	57.453				1;2	C	_____MSALRPLRGGCVCGRNRYIIALPEDG	GGC(1)VC(1)GR	3	2	-0.50517	65015000	47402000	17613000	0
A0A1B5L0H5	13	tr|A0A1B5L0H5|A0A1B5L0H5_USTVR Uncharacterized protein OS=Ustilaginoidea virens OX=1159556 GN=UVI_02046600 PE=4 SV=1;tr|A0A063BRV2|A0A063BRV2_USTVR AMP-binding domain protein OS=Ustilaginoidea virens OX=1159556 GN=UV8b_7712 PE=4 SV=1	1	0.00746915	74.832	74.832	1	0.00746915	74.832	0.999912	0.0124094	69.093	0.997594	0.0287093	46.024	1;2	C	___MSALRPLRGGCVCGRNRYIIALPEDGAQ	GGC(1)VC(1)GR	5	2	-0.50517	117270000	47402000	25922000	22250000
A0A063BRV5	130	tr|A0A063BRV5|A0A063BRV5_USTVR Alpha-aminoadipate reductase OS=Ustilaginoidea virens OX=1159556 GN=UV8b_5799 PE=3 SV=1;tr|A0A1B5KTQ6|A0A1B5KTQ6_USTVR Alpha-aminoadipate reductase OS=Ustilaginoidea virens OX=1159556 GN=UVI_02004360 PE=3 SV=1	1	0.0134728	76.035	76.035	1	0.0199076	76.035	1	0.0335631	54.205	1	0.0134728	76.035	1	C	RQKILLEIANPKFLVCIDRATHEFGQVSDVV	FLVC(1)IDR	4	2	0.15012	31463000	0	15801000	15662000
A0A063BRV5	495	tr|A0A063BRV5|A0A063BRV5_USTVR Alpha-aminoadipate reductase OS=Ustilaginoidea virens OX=1159556 GN=UV8b_5799 PE=3 SV=1;tr|A0A1B5KTQ6|A0A1B5KTQ6_USTVR Alpha-aminoadipate reductase OS=Ustilaginoidea virens OX=1159556 GN=UVI_02004360 PE=3 SV=1	1	9.28794e-06	117.94	81.494	1	0.000273466	109.39	1	9.28794e-06	101.56	1	0.000131148	117.94	1	C	RTGDLGRLRPDGSVECTGRVDSQIKIRGFRM	LRPDGSVEC(1)TGR	9	3	0.56054	725790000	169490000	133650000	154040000
A0A063BRV8	19	tr|A0A063BRV8|A0A063BRV8_USTVR Putative class I glutamine amidotransferase OS=Ustilaginoidea virens OX=1159556 GN=UV8b_7285 PE=4 SV=1	1	3.04165e-115	222.74	222.74	1	4.63002e-79	199.68	1	1.51604e-114	220.1	1	3.04165e-115	222.74	1	C	DDASDRRPLRLAILECDTPQPQTRHRFGGYA	LAILEC(1)DTPQPQTR	6	2	0.79855	642220000	197490000	210520000	228550000
A0A063BRV9	103	tr|A0A063BRV9|A0A063BRV9_USTVR ATP synthase subunit gamma OS=Ustilaginoidea virens OX=1159556 GN=UV8b_5804 PE=3 SV=1	1	6.17752e-18	155.07	115.71	1	0.00426164	70.816	1	6.17752e-18	155.07	1	0.00072588	115.71	1	C	TTAAEAEQKKSLIIVCSSDKGLCGGVHSGLS	SLIIVC(1)SSDK	6	2	-0.2178	322940000	23190000	143390000	156360000
A0A1B5L4J0	1126	tr|A0A1B5L4J0|A0A1B5L4J0_USTVR PH domain-containing protein OS=Ustilaginoidea virens OX=1159556 GN=UVI_02046720 PE=4 SV=1;tr|A0A063BRW1|A0A063BRW1_USTVR GTP binding protein OS=Ustilaginoidea virens OX=1159556 GN=UV8b_7726 PE=4 SV=1	1	0.00711065	91.906	91.906				1	0.00711065	91.906				1	C	PKNATDEDMPKSMNSCVRELKAAEERLSRNW	SMNSC(1)VR	5	2	1.1523	12726000	0	12726000	0
A0A1B5L4J0	1277	tr|A0A1B5L4J0|A0A1B5L4J0_USTVR PH domain-containing protein OS=Ustilaginoidea virens OX=1159556 GN=UVI_02046720 PE=4 SV=1;tr|A0A063BRW1|A0A063BRW1_USTVR GTP binding protein OS=Ustilaginoidea virens OX=1159556 GN=UV8b_7726 PE=4 SV=1	1	0.0195776	65.803	63.287				1	0.0195776	65.803	1	0.0222952	63.287	1	C	SPADDSNGVRSKAKWCEIVLKREEQLRRKAE	WC(1)EIVLK	2	2	0.87643	12277000	0	6281100	5995700
A0A063BRW4	24	tr|A0A063BRW4|A0A063BRW4_USTVR Coronin OS=Ustilaginoidea virens OX=1159556 GN=UV8b_7727 PE=3 SV=1;tr|A0A1B5L4F3|A0A1B5L4F3_USTVR Coronin OS=Ustilaginoidea virens OX=1159556 GN=UVI_02046730 PE=3 SV=1	1	0.000421867	113.7	104.45	1	0.0289764	104.21	1	0.000421867	113.7	1	0.00143671	104.45	1	C	SKYRHIFGKPTRKEFCYDNLRISRNAWDTNL	EFC(1)YDNLR	3	2	0.2976	134120000	57169000	34388000	42559000
A0A063BRW4	552	tr|A0A063BRW4|A0A063BRW4_USTVR Coronin OS=Ustilaginoidea virens OX=1159556 GN=UV8b_7727 PE=3 SV=1;tr|A0A1B5L4F3|A0A1B5L4F3_USTVR Coronin OS=Ustilaginoidea virens OX=1159556 GN=UVI_02046730 PE=3 SV=1	1	9.09315e-33	105.92	42.806	1	9.09315e-33	105.92	1	0.000790344	40.533	1	0.000433607	42.806	1	C	STPPKTFPAATAAPSCAPSAGVEEWLGQIKQ	TFPAATAAPSC(1)APSAGVEEWLGQIK	11	3	0.85198	50892000	20180000	7288600	8599900
A0A063BRX7	47	tr|A0A063BRX7|A0A063BRX7_USTVR 40S ribosomal protein S18 OS=Ustilaginoidea virens OX=1159556 GN=UV8b_5829 PE=3 SV=1	1	0.000354292	129.68	86.794	1	0.00076368	129.68	1	0.000727407	117.62	1	0.000354292	121.14	1	C	LTKIKGVGRRYSNLVCKKADVDLNKRAGELT	YSNLVC(1)KK	6	2	0.61425	7713800000	24152000	462830000	415710000
A0A063BRY0	95	tr|A0A063BRY0|A0A063BRY0_USTVR 40S ribosomal protein S12 OS=Ustilaginoidea virens OX=1159556 GN=UV8b_7752 PE=3 SV=1	1	1.12815e-59	192.38	51.566	1	6.22035e-26	161.67	1	1.12815e-59	192.38	1	2.35914e-59	188.28	1;2	C	LCVLDREGNARKVVNCSCVVVKDWGEESQER	VVNC(1)SC(1)VVVKDWGEESQER	4	3	0.33848	4736300000	198080000	616600000	720890000
A0A063BRY0	97	tr|A0A063BRY0|A0A063BRY0_USTVR 40S ribosomal protein S12 OS=Ustilaginoidea virens OX=1159556 GN=UV8b_7752 PE=3 SV=1	1	3.38002e-46	178.94	51.566	1	6.22035e-26	161.67	1	1.02564e-26	164.96	1	3.38002e-46	178.94	1;2	C	VLDREGNARKVVNCSCVVVKDWGEESQERSI	VVNC(1)SC(1)VVVKDWGEESQER	6	3	0.33848	4966900000	334330000	577820000	639690000
A0A063BRY0	58	tr|A0A063BRY0|A0A063BRY0_USTVR 40S ribosomal protein S12 OS=Ustilaginoidea virens OX=1159556 GN=UV8b_7752 PE=3 SV=1	1	0.0127345	77.944	54.525	1	0.0127345	77.944				1	0.033134	54.525	1	C	ESCEEDSYKKLVAALCKEHKIPLIKVQDGKQ	LVAALC(1)K	6	2	2.6294	350220000	335780000	0	14450000
A0A063BRY0	81	tr|A0A063BRY0|A0A063BRY0_USTVR 40S ribosomal protein S12 OS=Ustilaginoidea virens OX=1159556 GN=UV8b_7752 PE=3 SV=1	1	8.47802e-48	178.81	51.013	1	8.47802e-48	178.81				1	0.0093687	51.013	1	C	IKVQDGKQLGEWAGLCVLDREGNARKVVNCS	QLGEWAGLC(1)VLDR	9	2	0.71631	107180000	73084000	0	10348000
A0A063BRY2	139	tr|A0A063BRY2|A0A063BRY2_USTVR Elongation of fatty acids protein OS=Ustilaginoidea virens OX=1159556 GN=UV8b_5834 PE=3 SV=1	1	1.15928e-16	114.69	80.534	1	1.15928e-16	114.69	1	3.55405e-09	80.534				1	C	SPFGPGGIAASADSLCRIHGPPGGGSSLYFD	SFVSPFGPGGIAASADSLC(1)R	19	2	2.2558	27313000	16771000	10541000	0
A0A1B5L2A1	347	tr|A0A1B5L2A1|A0A1B5L2A1_USTVR AMP-binding domain-containing protein OS=Ustilaginoidea virens OX=1159556 GN=UVI_02047290 PE=4 SV=1;tr|A0A063BRY6|A0A063BRY6_USTVR Long-chain acyl-CoA synthetases & Acyl-protein synthetase OS=Ustilaginoidea virens OX=1159556	1	0.000102401	124.12	58.819	1	0.0134342	76.134	1	0.000102401	124.12	1	0.0273797	58.819	1	C	GYGNPRTLSDVSVKNCAGDMREFRPTALVGV	NC(1)AGDMR	2	2	-0.64506	874140000	151600000	288140000	434400000
A0A1B5L2A1	689	tr|A0A1B5L2A1|A0A1B5L2A1_USTVR AMP-binding domain-containing protein OS=Ustilaginoidea virens OX=1159556 GN=UVI_02047290 PE=4 SV=1;tr|A0A063BRY6|A0A063BRY6_USTVR Long-chain acyl-CoA synthetases & Acyl-protein synthetase OS=Ustilaginoidea virens OX=1159556	1	8.24879e-26	167.06	40.714	1	2.21654e-06	132.39	1	1.39298e-07	137.95	1	8.24879e-26	167.06	1	C	NRRAIRDKYKTEIEQCLKNA___________	YKTEIEQC(1)LK	8	3	0.68438	977180000	35196000	61305000	79390000
A0A063BRY7	331	tr|A0A063BRY7|A0A063BRY7_USTVR Fatty acid hydroxylase domain-containing protein OS=Ustilaginoidea virens OX=1159556 GN=UV8b_7705 PE=4 SV=1	1	0.00310315	95.531	78.77	1	0.00310315	95.531	1	0.00993901	69.105	1	0.00479619	78.77	1	C	NYGKQTRLWDRVFGTCLERIESAPENVDYEN	VFGTC(1)LER	5	2	1.7675	32186000	22000000	0	10185000
A0A1B5L8P0	440	tr|A0A1B5L8P0|A0A1B5L8P0_USTVR Galactokinase OS=Ustilaginoidea virens OX=1159556 GN=UVI_02060670 PE=3 SV=1;tr|A0A063BS01|A0A063BS01_USTVR Galactokinase OS=Ustilaginoidea virens OX=1159556 GN=UV8b_7176 PE=3 SV=1	1	1.20821e-06	89.403	89.403	1	1.20821e-06	89.403							2	C	MNDTQESCRALYENSCPENDDICRIALAAGS	ALYENSC(1)PENDDIC(1)R	7	2	-0.2595	6299600	6299600	0	0
A0A1B5L8P0	447	tr|A0A1B5L8P0|A0A1B5L8P0_USTVR Galactokinase OS=Ustilaginoidea virens OX=1159556 GN=UVI_02060670 PE=3 SV=1;tr|A0A063BS01|A0A063BS01_USTVR Galactokinase OS=Ustilaginoidea virens OX=1159556 GN=UV8b_7176 PE=3 SV=1	1	1.20821e-06	89.403	89.403	1	1.20821e-06	89.403							2	C	CRALYENSCPENDDICRIALAAGSYGSRQTG	ALYENSC(1)PENDDIC(1)R	14	2	-0.2595	6299600	6299600	0	0
A0A1B5L8P0	432	tr|A0A1B5L8P0|A0A1B5L8P0_USTVR Galactokinase OS=Ustilaginoidea virens OX=1159556 GN=UVI_02060670 PE=3 SV=1;tr|A0A063BS01|A0A063BS01_USTVR Galactokinase OS=Ustilaginoidea virens OX=1159556 GN=UV8b_7176 PE=3 SV=1	1	7.5657e-11	138.99	51.286				1	7.5657e-11	138.99	1	0.00480692	51.286	1	C	FNRELGSIMNDTQESCRALYENSCPENDDIC	ELGSIMNDTQESC(1)R	13	2	-0.51261	35724000	0	17478000	18246000
A0A063BS03	150	tr|A0A063BS03|A0A063BS03_USTVR KOW motif containing protein OS=Ustilaginoidea virens OX=1159556 GN=UV8b_6168 PE=4 SV=1	1	0.00336867	42.947	42.947	1	0.00336867	42.947							1	C	IKDVQAENGTVTLQNCHRALSEGMFGGGPRS	DVQAENGTVTLQNC(1)HR	14	3	0.16865	10103000	10103000	0	0
A0A1B5L4P8	75	tr|A0A1B5L4P8|A0A1B5L4P8_USTVR Uncharacterized protein OS=Ustilaginoidea virens OX=1159556 GN=UVI_02042260 PE=4 SV=1;tr|A0A063BS06|A0A063BS06_USTVR DNA replication ATPase OS=Ustilaginoidea virens OX=1159556 GN=UV8b_6183 PE=4 SV=1	1	0.00301733	63.283	63.283	1	0.00301733	63.283							2	C	QYIPVPDPSRGISNVCPICQEKFENKWLDTA	GISNVC(1)PIC(1)QEK	6	2	-2.3227	29444000	29444000	0	0
A0A1B5L4P8	78	tr|A0A1B5L4P8|A0A1B5L4P8_USTVR Uncharacterized protein OS=Ustilaginoidea virens OX=1159556 GN=UVI_02042260 PE=4 SV=1;tr|A0A063BS06|A0A063BS06_USTVR DNA replication ATPase OS=Ustilaginoidea virens OX=1159556 GN=UV8b_6183 PE=4 SV=1	1	0.00301733	63.283	63.283	1	0.00301733	63.283							2	C	PVPDPSRGISNVCPICQEKFENKWLDTAQEW	GISNVC(1)PIC(1)QEK	9	2	-2.3227	29444000	29444000	0	0
A0A1B5L8U1	442	tr|A0A1B5L8U1|A0A1B5L8U1_USTVR AMP_N domain-containing protein OS=Ustilaginoidea virens OX=1159556 GN=UVI_02063310 PE=3 SV=1;tr|A0A063BS12|A0A063BS12_USTVR Xaa-Pro dipeptidase OS=Ustilaginoidea virens OX=1159556 GN=UV8b_7696 PE=3 SV=1	1	0.0265148	48.423	48.423	1	0.0265148	48.423							1	C	GGVRLEDNVYVTEKGCQNLTTAIKEISEVEA	GC(1)QNLTTAIK	2	2	0.25896	529090000	529090000	0	0
A0A063BS19	379	tr|A0A063BS19|A0A063BS19_USTVR Cystathionine beta-synthase OS=Ustilaginoidea virens OX=1159556 GN=UV8b_7682 PE=3 SV=1	1	5.01533e-70	179.9	79.837	1	1.2315e-32	144.29	1	1.0534e-39	156.67	1	5.01533e-70	179.9	1	C	SLRLKPVTSVANTASCSEAIETMRDKGFDQL	LKPVTSVANTASC(1)SEAIETMR	13	2	-2.3268	1138500000	29500000	152190000	136400000
A0A063BS19	452	tr|A0A063BS19|A0A063BS19_USTVR Cystathionine beta-synthase OS=Ustilaginoidea virens OX=1159556 GN=UV8b_7682 PE=3 SV=1	1	1.44711e-111	222.18	90.05	1	6.38037e-13	145.91	1	1.44711e-111	222.18	1	4.33637e-06	97.633	1	C	HLDEIVTDSRQSAAVCQNTAGPKRKFVEITL	QSAAVC(1)QNTAGPKR	6	2	-1.3853	1155300000	405660000	271490000	398260000
A0A063BS20	549	tr|A0A063BS20|A0A063BS20_USTVR Arsenite resistance protein Ars2 OS=Ustilaginoidea virens OX=1159556 GN=UV8b_5578 PE=4 SV=1	1	0.0131274	80.377	67.035	1	0.0180166	80.377	1	0.0131274	71.852	1	0.0183015	67.035	1	C	FCVFESDSVHELTRKCPGGHLRRPRSTLSSS	KC(1)PGGHLR	2	2	1.4106	47465000	0	13173000	34292000
A0A063BS20	390	tr|A0A063BS20|A0A063BS20_USTVR Arsenite resistance protein Ars2 OS=Ustilaginoidea virens OX=1159556 GN=UV8b_5578 PE=4 SV=1	1	2.52126e-15	131.37	131.37	1	0.00151538	46.892	1	1.9896e-07	84.874	1	2.52126e-15	131.37	1	C	VNGKTVKDEVRGDFVCHVGVHNPPNNPRKKA	GDFVC(1)HVGVHNPPNNPR	5	2	-0.093865	199250000	15016000	69443000	73121000
A0A063BS20	302	tr|A0A063BS20|A0A063BS20_USTVR Arsenite resistance protein Ars2 OS=Ustilaginoidea virens OX=1159556 GN=UV8b_5578 PE=4 SV=1	1	0.00891558	70.919	70.919	1	0.00891558	70.919							1	C	KTIAPHVSRQNLETFCKENLGEGEGGFKWLS	QNLETFC(1)K	7	2	0.24786	33746000	33746000	0	0
A0A063BS28	400	tr|A0A063BS28|A0A063BS28_USTVR Putative RNA polymerase II transcription factor SIII (Elongin) subunit A,putative OS=Ustilaginoidea virens OX=1159556 GN=UV8b_5588 PE=4 SV=1	1	0.00152616	111.73	81.864	1	0.00152616	111.73	1	0.0109299	81.864				1	C	PEPPRAAQHLPRTQTCPLRGASAGPGPASPP	TQTC(1)PLR	4	2	-1.0019	36541000	13630000	22911000	0
A0A063BS29	107	tr|A0A063BS29|A0A063BS29_USTVR 1,3-beta-glucanosyltransferase OS=Ustilaginoidea virens OX=1159556 GN=UV8b_7648 PE=3 SV=1	1	1.93108e-60	187.55	163.67	1	8.2115e-48	178.08	1	1.93108e-60	187.55	1	8.24317e-28	163.67	1	C	IIRTYAIDPKADHSACMKLLQDAGIYVISDL	ADHSAC(1)MK	6	2	-0.83487	971290000	47529000	551470000	372290000
A0A063BS29	378	tr|A0A063BS29|A0A063BS29_USTVR 1,3-beta-glucanosyltransferase OS=Ustilaginoidea virens OX=1159556 GN=UV8b_7648 PE=3 SV=1	1	6.25323e-13	130.05	60.294	1	0.00107136	108.98	1	6.25323e-13	130.05	1	6.25323e-13	130.05	1;2	C	WQANSILPPAPDQKLCDCMVKSRSCVPKSGL	LC(1)DC(1)MVK	2	2	-0.041857	514610000	347600000	19496000	23479000
A0A063BS29	380	tr|A0A063BS29|A0A063BS29_USTVR 1,3-beta-glucanosyltransferase OS=Ustilaginoidea virens OX=1159556 GN=UV8b_7648 PE=3 SV=1	1	6.25323e-13	130.05	60.294	1	0.00107136	108.98	1	6.25323e-13	130.05	1	6.25323e-13	130.05	1;2	C	ANSILPPAPDQKLCDCMVKSRSCVPKSGLSS	LC(1)DC(1)MVK	4	2	-0.041857	509960000	372790000	13872000	17408000
A0A063BS29	356	tr|A0A063BS29|A0A063BS29_USTVR 1,3-beta-glucanosyltransferase OS=Ustilaginoidea virens OX=1159556 GN=UV8b_7648 PE=3 SV=1	1	0.0150425	92.279	92.279	1	0.0299002	78.166	1	0.0299002	78.166	1	0.0150425	92.279	1	C	AVEESSYAPSNKMNQCPKLDDNWQANSILPP	MNQC(1)PK	4	2	-1.296	375920000	76992000	140050000	158880000
A0A063BS29	406	tr|A0A063BS29|A0A063BS29_USTVR 1,3-beta-glucanosyltransferase OS=Ustilaginoidea virens OX=1159556 GN=UV8b_7648 PE=3 SV=1	1	0.00734084	58.37	58.37	1	0.00734084	58.37							1	C	SGLSSKKYGDIFSFICTKSPQSCVGINGNAT	YGDIFSFIC(1)TK	9	2	-3.8801	4843300	4843300	0	0
A0A063BZ68	383	tr|A0A063BZ68|A0A063BZ68_USTVR MFS phospholipid transporter Git1 OS=Ustilaginoidea virens OX=1159556 GN=UV8b_4639 PE=3 SV=1;tr|A0A063BS31|A0A063BS31_USTVR MFS phospholipid transporter Git1 OS=Ustilaginoidea virens OX=1159556 GN=UV8b_7201 PE=3 SV=1	1	0.0166812	68.485	68.485							1	0.0166812	68.485	1	C	ELGPGNNIGLLAAKTCATGVRGRYYGLAAAM	TC(1)ATGVR	2	2	0.83586	27779000	0	0	27779000
A0A063BS41	88	tr|A0A063BS41|A0A063BS41_USTVR Uncharacterized protein OS=Ustilaginoidea virens OX=1159556 GN=UV8b_6213 PE=4 SV=1	1	0.0295984	78.445	78.445				1	0.0295984	78.445				1	C	SNKKGIYNTSSHKSNCPFRARIRYNRYDNLF	SNC(1)PFR	3	2	1.5967	8100000	0	8100000	0
A0A1B5LAH0	292	tr|A0A1B5LAH0|A0A1B5LAH0_USTVR Fungal_trans domain-containing protein OS=Ustilaginoidea virens OX=1159556 GN=UVI_02008490 PE=4 SV=1;tr|A0A063BS42|A0A063BS42_USTVR Putative Fungal specific transcription factor OS=Ustilaginoidea virens OX=1159556 GN=UV8b_766	1	0.0219116	63.642	63.642							1	0.0219116	63.642	1	C	PSANARRSLAAERIACAVPRDDLSPMPFIPY	IAC(1)AVPR	3	2	0.39241	10967000	0	0	10967000
A0A1B5L0X0	593	tr|A0A1B5L0X0|A0A1B5L0X0_USTVR Uncharacterized protein OS=Ustilaginoidea virens OX=1159556 GN=UVI_02022030 PE=4 SV=1;tr|A0A063BS43|A0A063BS43_USTVR Putative stretch-activated Ca channel OS=Ustilaginoidea virens OX=1159556 GN=UV8b_7130 PE=4 SV=1	1	0.00286997	65.563	65.563	1	0.0205541	56.225	1	0.00352753	62.338	1	0.00286997	65.563	1	C	NVTYGRRKDGSSMPTCNFPGEARTRISDAGG	DGSSMPTC(1)NFPGEAR	8	2	-0.12515	4196000	4196000	0	0
A0A1B5L0X0	321	tr|A0A1B5L0X0|A0A1B5L0X0_USTVR Uncharacterized protein OS=Ustilaginoidea virens OX=1159556 GN=UVI_02022030 PE=4 SV=1;tr|A0A063BS43|A0A063BS43_USTVR Putative stretch-activated Ca channel OS=Ustilaginoidea virens OX=1159556 GN=UV8b_7130 PE=4 SV=1	1	0.0236884	61.997	61.997	1	0.0236884	61.997							1	C	SQQDWLATKGLSRSACGLQKNALIGANNQGT	SAC(1)GLQK	3	2	-0.78895	16597000	16597000	0	0
A0A063BS46	300	tr|A0A063BS46|A0A063BS46_USTVR Chitinase OS=Ustilaginoidea virens OX=1159556 GN=UV8b_7668 PE=3 SV=1;tr|A0A1B5L8T0|A0A1B5L8T0_USTVR Chitinase OS=Ustilaginoidea virens OX=1159556 GN=UVI_02008520 PE=3 SV=1	1	6.53207e-09	139.86	69.979	1	6.53207e-09	139.86	1	0.0017391	70.977	1	0.00504802	69.979	1	C	GVFDYHKLPLEGSGECYDEKAQASYCYDVCK	LPLEGSGEC(1)YDEK	9	2	-3.725	32643000	16213000	16430000	0
A0A063BS46	377	tr|A0A063BS46|A0A063BS46_USTVR Chitinase OS=Ustilaginoidea virens OX=1159556 GN=UV8b_7668 PE=3 SV=1;tr|A0A1B5L8T0|A0A1B5L8T0_USTVR Chitinase OS=Ustilaginoidea virens OX=1159556 GN=UVI_02008520 PE=3 SV=1	1	7.88914e-74	199.4	114.4	1	9.00553e-05	124.33	1	7.88914e-74	199.4	1	0.0006715	114.4	1	C	FDTLEGRKSLLKQDNCIQYPETKYDNLRNGF	QDNC(1)IQYPETK	4	2	-0.43157	173180000	51783000	56053000	65347000
A0A063BS46	123	tr|A0A063BS46|A0A063BS46_USTVR Chitinase OS=Ustilaginoidea virens OX=1159556 GN=UV8b_7668 PE=3 SV=1;tr|A0A1B5L8T0|A0A1B5L8T0_USTVR Chitinase OS=Ustilaginoidea virens OX=1159556 GN=UVI_02008520 PE=3 SV=1	1	0.0152044	85.265	76.035	1	0.0161249	69.176				1	0.0152044	85.265	1	C	CPASTPQGRDTFAKSCVELLKNLGFDGIDID	SC(1)VELLK	2	2	0.5282	19867000	19867000	0	0
A0A1B5L1X1	280	tr|A0A1B5L1X1|A0A1B5L1X1_USTVR [RNA-polymerase]-subunit kinase OS=Ustilaginoidea virens OX=1159556 GN=UVI_02022060 PE=3 SV=1;tr|A0A063BS47|A0A063BS47_USTVR [RNA-polymerase]-subunit kinase OS=Ustilaginoidea virens OX=1159556 GN=UV8b_7135 PE=3 SV=1	1	1.52286e-48	131.35	131.35	1	0.00703311	42.209				1	1.52286e-48	131.35	1	C	PFLPGSNELDQIKMICEAVGTPAEDNWPGVT	MIC(1)EAVGTPAEDNWPGVTR	3	2	3.2166	6377500	6377500	0	0
A0A063BS48	202	tr|A0A063BS48|A0A063BS48_USTVR Citrate lyase subunit beta (Citrate (Pro-3S)-lyase subunit beta) OS=Ustilaginoidea virens OX=1159556 GN=UV8b_5613 PE=4 SV=1;tr|A0A1B5L157|A0A1B5L157_USTVR HpcH_HpaI domain-containing protein OS=Ustilaginoidea virens OX=115955	1	1.44045e-08	138.55	138.55							1	1.44045e-08	138.55	1	C	TSYRGQEGSSRLQDECANGKSMGFNGKQCIH	LQDEC(1)ANGK	5	2	0.75092	23554000	0	0	23554000
A0A1B5L753	590	tr|A0A1B5L753|A0A1B5L753_USTVR p-aminobenzoic acid synthase OS=Ustilaginoidea virens OX=1159556 GN=UVI_02043860 PE=3 SV=1;tr|A0A063BS50|A0A063BS50_USTVR p-aminobenzoic acid synthase OS=Ustilaginoidea virens OX=1159556 GN=UV8b_6026 PE=3 SV=1	1	0.00238455	73.248	67.464	1	0.0376685	41.876	1	0.00238455	73.248	1	0.00805345	67.464	1	C	DIGQRKDRLHVSVPDCRGYEADVKKCQDYIR	LHVSVPDC(1)R	8	2	0.82167	31995000	0	11591000	18093000
A0A1B5L753	828	tr|A0A1B5L753|A0A1B5L753_USTVR p-aminobenzoic acid synthase OS=Ustilaginoidea virens OX=1159556 GN=UVI_02043860 PE=3 SV=1;tr|A0A063BS50|A0A063BS50_USTVR p-aminobenzoic acid synthase OS=Ustilaginoidea virens OX=1159556 GN=UV8b_6026 PE=3 SV=1	1	1.57754e-06	96.113	70.942	1	0.000964051	74.944	1	1.57754e-06	96.113	1	0.00174605	70.942	1	C	CLPPGSMTGAPKKRSCEILQTIEPAERSVYS	SC(1)EILQTIEPAER	2	2	-3.2925	54116000	25248000	12848000	16020000
A0A1B5L4A1	39	tr|A0A1B5L4A1|A0A1B5L4A1_USTVR Probable alpha/beta-glucosidase agdC OS=Ustilaginoidea virens OX=1159556 GN=UVI_02043950 PE=3 SV=1;tr|A0A063BS52|A0A063BS52_USTVR Probable alpha/beta-glucosidase agdC OS=Ustilaginoidea virens OX=1159556 GN=UV8b_6036 PE=3 SV=1	1	0.0230416	43.769	43.769				1	0.0230416	43.769					C	LISPVASVKEHDFKKCDQSGFCKRNRAYADN	KC(1)DQSGFC(1)K	2	2	-0.46702	144700000	0	144700000	0
A0A1B5L4A1	45	tr|A0A1B5L4A1|A0A1B5L4A1_USTVR Probable alpha/beta-glucosidase agdC OS=Ustilaginoidea virens OX=1159556 GN=UVI_02043950 PE=3 SV=1;tr|A0A063BS52|A0A063BS52_USTVR Probable alpha/beta-glucosidase agdC OS=Ustilaginoidea virens OX=1159556 GN=UV8b_6036 PE=3 SV=1	1	0.0230416	43.769	43.769				1	0.0230416	43.769					C	SVKEHDFKKCDQSGFCKRNRAYADNASVHAS	KC(1)DQSGFC(1)K	8	2	-0.46702	144700000	0	144700000	0
A0A1B5L4F0	139	tr|A0A1B5L4F0|A0A1B5L4F0_USTVR Uncharacterized protein OS=Ustilaginoidea virens OX=1159556 GN=UVI_02043980 PE=4 SV=1;tr|A0A063BS53|A0A063BS53_USTVR Uncharacterized protein OS=Ustilaginoidea virens OX=1159556 GN=UV8b_6041 PE=4 SV=1	1	0.0173437	60.59	60.59	1	0.0173437	60.59							1	C	DPLQDEQPWEKELESCDGRRPLVVRVGPPRK	ELESC(1)DGR	5	2	0.12823	10167000	10167000	0	0
A0A1B5L4F0	426	tr|A0A1B5L4F0|A0A1B5L4F0_USTVR Uncharacterized protein OS=Ustilaginoidea virens OX=1159556 GN=UVI_02043980 PE=4 SV=1;tr|A0A063BS53|A0A063BS53_USTVR Uncharacterized protein OS=Ustilaginoidea virens OX=1159556 GN=UV8b_6041 PE=4 SV=1	1	0.0117577	47.559	47.559	1	0.0117577	47.559							1	C	FWRVDDVAMLANEMLCRRFLPTAEQELVYLA	VDDVAMLANEMLC(1)R	13	2	-1.3553	5161100	5161100	0	0
A0A1B5L8G6	281	tr|A0A1B5L8G6|A0A1B5L8G6_USTVR ELYS domain-containing protein OS=Ustilaginoidea virens OX=1159556 GN=UVI_02008560 PE=4 SV=1;tr|A0A063BS56|A0A063BS56_USTVR ELYS domain-containing protein OS=Ustilaginoidea virens OX=1159556 GN=UV8b_7673 PE=4 SV=1	1	0.000324631	92.538	46.73	1	0.00854182	61.78	1	0.000324631	92.538	1	0.0396644	46.73	1	C	NLKRARDTLLMRKIACDRFDDVSKLRASGHW	IAC(1)DRFDDVSK	3	2	1.3889	29849000	11097000	7852500	10900000
A0A063BS57	234	tr|A0A063BS57|A0A063BS57_USTVR ER membrane protein complex subunit 2 OS=Ustilaginoidea virens OX=1159556 GN=UV8b_7140 PE=3 SV=1	1	0.000497833	96.948	78.934	1	0.000497833	96.948	1	0.00134368	81.594	1	0.0014594	78.934	1	C	HYAEAVKRFCRSIELCDDYLRGYYGLKLATD	SIELC(1)DDYLR	5	2	0.12597	73220000	13215000	29233000	30771000
A0A063BS57	75	tr|A0A063BS57|A0A063BS57_USTVR ER membrane protein complex subunit 2 OS=Ustilaginoidea virens OX=1159556 GN=UV8b_7140 PE=3 SV=1	1	1.02133e-26	159.83	143.24	1	1.02133e-26	159.83	1	0.0015001	72.2	1	9.94326e-13	143.24	1	C	MISCLRTGDDEAANECLARITLRFGDKHERV	TGDDEAANEC(1)LAR	10	2	0.67208	149540000	56385000	43620000	49535000
A0A063BS59	86	tr|A0A063BS59|A0A063BS59_USTVR Conserved oligomeric Golgi complex subunit 6 OS=Ustilaginoidea virens OX=1159556 GN=UV8b_7575 PE=3 SV=1	1	0.0235544	49.418	49.418	1	0.0235544	49.418							1	C	KDVMDYNGLIVDRFGCVAEQLNRVNTILKGL	FGC(1)VAEQLNR	3	2	2.4815	15776000	15776000	0	0
A0A1B5L0T6	287	tr|A0A1B5L0T6|A0A1B5L0T6_USTVR Dipeptidase OS=Ustilaginoidea virens OX=1159556 GN=UVI_02022150 PE=3 SV=1;tr|A0A063BS60|A0A063BS60_USTVR Dipeptidase OS=Ustilaginoidea virens OX=1159556 GN=UV8b_7145 PE=3 SV=1	1	0.00159382	66.004	66.004	1	0.00159382	66.004							1	C	RNSVVMVNVSPDFISCRAVGNPNGLPEEDPA	NSVVMVNVSPDFISC(1)R	15	2	-2.1453	14875000	14875000	0	0
A0A063BS64	82	tr|A0A063BS64|A0A063BS64_USTVR Protein disulfide-isomerase OS=Ustilaginoidea virens OX=1159556 GN=UV8b_5623 PE=3 SV=1	1	1.99717e-28	168.79	154.24	1	1.13027e-12	145.34	1	1.99717e-28	168.79	1	8.98857e-19	154.24	1;2	C	ATELKEKNIKLIKVDCTEETSLCSKYQVEGY	VDC(1)TEETSLC(1)SK	3	2	1.2698	1364000000	534190000	358350000	471500000
A0A063BS64	89	tr|A0A063BS64|A0A063BS64_USTVR Protein disulfide-isomerase OS=Ustilaginoidea virens OX=1159556 GN=UV8b_5623 PE=3 SV=1	1	1.99717e-28	168.79	154.24	1	1.86185e-12	141.93	1	1.99717e-28	168.79	1	8.98857e-19	154.24	1;2	C	NIKLIKVDCTEETSLCSKYQVEGYPTLKIFR	VDC(1)TEETSLC(1)SK	10	2	1.2698	1367200000	503740000	333040000	465670000
A0A063BS65	154	tr|A0A063BS65|A0A063BS65_USTVR Protein required for cell viability Rrp17 OS=Ustilaginoidea virens OX=1159556 GN=UV8b_7150 PE=3 SV=1	1	6.01988e-32	157.38	157.38				1	6.01988e-32	157.38				1	C	TTVKIESVAVSRDGLCKPDQFENEAEEEARR	DGLC(1)KPDQFENEAEEEAR	4	2	1.4692	11871000	0	11871000	0
A0A063BS68	165	tr|A0A063BS68|A0A063BS68_USTVR Aconitate hydratase, mitochondrial OS=Ustilaginoidea virens OX=1159556 GN=UV8b_7585 PE=3 SV=1	1	1.20739e-05	129.85	129.85	1	1.20739e-05	129.85							1	C	AININKEVYDFLSSACAKYNIGFWRPGSGII	EVYDFLSSAC(1)AK	10	2	-0.93947	60382000	60382000	0	0
A0A063BS68	392	tr|A0A063BS68|A0A063BS68_USTVR Aconitate hydratase, mitochondrial OS=Ustilaginoidea virens OX=1159556 GN=UV8b_7585 PE=3 SV=1	1	8.41137e-70	194.39	72.11	1	8.41137e-70	194.39	1	1.67598e-14	134.18	1	3.65083e-19	142.51	1	C	ENGWPEELKVGLIGSCTNSSYEDMSRAASIA	VGLIGSC(1)TNSSYEDMSR	7	3	-0.75296	1490600000	210890000	130010000	165350000
A0A063BS71	148	tr|A0A063BS71|A0A063BS71_USTVR SREBP cleavage activating protein OS=Ustilaginoidea virens OX=1159556 GN=UV8b_7160 PE=4 SV=1	1	0.00929528	65.404	65.404				1	0.0203307	55.461	1	0.00929528	65.404	1	C	QLLSDGRVVGIRQAECSGITKHHGSPGSPGS	QAEC(1)SGITK	4	2	-2.3381	23233000	0	12906000	10327000
A0A063BS72	20	tr|A0A063BS72|A0A063BS72_USTVR NADH-ubiquinone oxidoreductase 40 kDa subunit-like protein OS=Ustilaginoidea virens OX=1159556 GN=UV8b_7590 PE=4 SV=1	1	0.00138804	67.897	50.155	1	0.00138804	66.692	1	0.00619901	65.224	1	0.00639033	67.897	1	C	LQLTPVAYQGAARQGCTVVVPFREEMAKRHL	QGC(1)TVVVPFREEMAK	3	3	-1.7276	56149000	15703000	14095000	0
A0A063BS75	20	tr|A0A063BS75|A0A063BS75_USTVR Putative mitochondrial dynamin GTPase (Msp1) OS=Ustilaginoidea virens OX=1159556 GN=UV8b_7165 PE=4 SV=1	1	0.00300232	58.676	58.676	1	0.00300232	58.676							1	C	AIKSKQCASVKNKYYCPEIFLDAAASKLAST	YYC(1)PEIFLDAAASK	3	2	2.2412	6691300	6691300	0	0
A0A063BS81	18	tr|A0A063BS81|A0A063BS81_USTVR Werner syndrome helicase OS=Ustilaginoidea virens OX=1159556 GN=UV8b_6081 PE=4 SV=1	1	6.19558e-38	125.53	88.552	1	1.19192e-05	71.548	1	6.19558e-38	125.53	1	1.44018e-11	88.552	1	C	SSSSSHAALDSRETTCANPVFDDDDDDGLKH	ETTC(1)ANPVFDDDDDDGLK	4	2	-0.51144	73078000	7303800	30565000	35209000
A0A063BS81	227	tr|A0A063BS81|A0A063BS81_USTVR Werner syndrome helicase OS=Ustilaginoidea virens OX=1159556 GN=UV8b_6081 PE=4 SV=1	1	0.00023794	91.265	65.157				1	0.00023794	91.265	1	0.00452884	65.157	1	C	EDPNVSKVGVQIQGDCTRLRNSLGVTAKGVF	VGVQIQGDC(1)TR	9	2	0.48342	30000000	0	19380000	10620000
A0A063BS84	89	tr|A0A063BS84|A0A063BS84_USTVR Uncharacterized protein OS=Ustilaginoidea virens OX=1159556 GN=UV8b_5648 PE=4 SV=1	1	0.000719137	117.7	67.035	1	0.0097794	84.359	1	0.000719137	117.7	1	0.00776476	89.673	1	C	IEQSASGLTSTHENRCLDNMYRDHTDWLFGT	C(1)LDNMYR	1	2	-3.6847	94318000	41263000	27353000	25702000
A0A063BS99	815	tr|A0A063BS99|A0A063BS99_USTVR Elongator protein 2 OS=Ustilaginoidea virens OX=1159556 GN=UV8b_6101 PE=3 SV=1	1	0.000467596	98.033	98.033	1	0.000467596	98.033							1	C	AGEDSSLRVFSFPESCFKAQE__________	VFSFPESC(1)FK	8	2	-0.8465	10440000	10440000	0	0
A0A1B5L0K0	71	tr|A0A1B5L0K0|A0A1B5L0K0_USTVR Uncharacterized protein OS=Ustilaginoidea virens OX=1159556 GN=UVI_02039510 PE=4 SV=1;tr|A0A063BSA1|A0A063BSA1_USTVR Uncharacterized protein OS=Ustilaginoidea virens OX=1159556 GN=UV8b_5673 PE=4 SV=1	1	4.61374e-12	128.68	128.68							1	4.61374e-12	128.68	2	C	DNLDAPLAAQRFRAECECPGAAESSTPARLV	AEC(1)EC(1)PGAAESSTPAR	3	2	-1.5763	12997000	0	0	12997000
A0A1B5L0K0	73	tr|A0A1B5L0K0|A0A1B5L0K0_USTVR Uncharacterized protein OS=Ustilaginoidea virens OX=1159556 GN=UVI_02039510 PE=4 SV=1;tr|A0A063BSA1|A0A063BSA1_USTVR Uncharacterized protein OS=Ustilaginoidea virens OX=1159556 GN=UV8b_5673 PE=4 SV=1	1	4.61374e-12	128.68	128.68							1	4.61374e-12	128.68	2	C	LDAPLAAQRFRAECECPGAAESSTPARLVPA	AEC(1)EC(1)PGAAESSTPAR	5	2	-1.5763	12997000	0	0	12997000
A0A1B5L6E3	139	tr|A0A1B5L6E3|A0A1B5L6E3_USTVR RNA-dependent RNA polymerase OS=Ustilaginoidea virens OX=1159556 GN=UVI_02061450 PE=3 SV=1;tr|A0A063BSA2|A0A063BSA2_USTVR RNA-dependent RNA polymerase OS=Ustilaginoidea virens OX=1159556 GN=UV8b_7050 PE=3 SV=1	1	0.00581032	72.243	58.592	1	0.0165822	57.59	1	0.00581032	72.243	1	0.0149272	58.592	1	C	LKAPDQQGRRAPAIACTLKNVSCGRIILEPP	RAPAIAC(1)TLK	7	2	-0.80733	54848000	0	29629000	17844000
A0A063BSA8	798	tr|A0A063BSA8|A0A063BSA8_USTVR ATP-dependent RNA helicase DBP4 OS=Ustilaginoidea virens OX=1159556 GN=UV8b_7560 PE=4 SV=1	1	1.68585e-21	119.34	119.34	1	0.00693879	41.577	1	0.00187983	70.675	1	1.68585e-21	119.34	1	C	RKRKKKWFQDDDDKPCGGGKVLHVTEEPETL	WFQDDDDKPC(1)GGGK	10	2	-0.26454	36894000	0	22485000	0
A0A1B5KXX0	196	tr|A0A1B5KXX0|A0A1B5KXX0_USTVR Uncharacterized protein OS=Ustilaginoidea virens OX=1159556 GN=UVI_02039320 PE=4 SV=1;tr|A0A063BSB7|A0A063BSB7_USTVR MYND-type zinc finger protein samB OS=Ustilaginoidea virens OX=1159556 GN=UV8b_5693 PE=3 SV=1	1	0.0104818	57.859	57.859	1	0.0104818	57.859							1	C	IARMEPAGCRGEWSPCVAAREMLEDIGRLDG	GEWSPC(1)VAAR	6	2	-0.3847	5209900	5209900	0	0
A0A063BSB8	649	tr|A0A063BSB8|A0A063BSB8_USTVR Glucan 1,3-beta-glucosidase GLUC78 OS=Ustilaginoidea virens OX=1159556 GN=UV8b_7070 PE=4 SV=1;tr|A0A1B5L6G2|A0A1B5L6G2_USTVR Uncharacterized protein OS=Ustilaginoidea virens OX=1159556 GN=UVI_02061310 PE=4 SV=1	1	4.62737e-06	129.89	129.89	1	4.62737e-06	129.89							1	C	PFTVNSRYSDPDFSHCSGAKCARTWGLRVQN	YSDPDFSHC(1)SGAK	9	2	-0.74307	25261000	25261000	0	0
A0A1B5L3H2	492	tr|A0A1B5L3H2|A0A1B5L3H2_USTVR Uncharacterized protein OS=Ustilaginoidea virens OX=1159556 GN=UVI_02060290 PE=4 SV=1;tr|A0A063BSC7|A0A063BSC7_USTVR 3-phytase A OS=Ustilaginoidea virens OX=1159556 GN=UV8b_5442 PE=4 SV=1	1	1.11939e-75	188.4	188.4				1	2.06723e-17	124.42	1	1.11939e-75	188.4	1	C	GGKCGNATSGRLDGLCELGNFIESQQDAYRL	LDGLC(1)ELGNFIESQQDAYR	5	2	-1.026	28641000	0	15263000	13378000
A0A1B5L431	46	tr|A0A1B5L431|A0A1B5L431_USTVR WD_REPEATS_REGION domain-containing protein OS=Ustilaginoidea virens OX=1159556 GN=UVI_02031300 PE=4 SV=1;tr|A0A063BSD8|A0A063BSD8_USTVR Putative chromatin assembly factor 1 subunit B OS=Ustilaginoidea virens OX=1159556 GN=UV	1	0.000402252	110.14	110.14	1	0.0110883	54.539				1	0.000402252	110.14	1	C	ATAGGDNHVRIWQVDCSGPERKVVYLSTLTK	IWQVDC(1)SGPER	6	2	0.99281	58459000	19666000	0	38793000
A0A063BSD9	130	tr|A0A063BSD9|A0A063BSD9_USTVR NADH-ubiquinone oxidoreductase 23 kDa subunit OS=Ustilaginoidea virens OX=1159556 GN=UV8b_5462 PE=3 SV=1	1	4.15757e-62	178.58	54.368				1	4.15757e-62	178.58	1	2.29153e-33	159.52	1;2	C	RRYPSGEERCIACKLCEAICPAQAITIEAEE	LC(1)EAIC(1)PAQAITIEAEER	2	3	0.11269	147430000	0	75433000	68116000
A0A063BSD9	134	tr|A0A063BSD9|A0A063BSD9_USTVR NADH-ubiquinone oxidoreductase 23 kDa subunit OS=Ustilaginoidea virens OX=1159556 GN=UV8b_5462 PE=3 SV=1	1	4.15757e-62	178.58	54.368				1	4.15757e-62	178.58	1	2.29153e-33	159.52	1;2	C	SGEERCIACKLCEAICPAQAITIEAEERADG	LC(1)EAIC(1)PAQAITIEAEER	6	3	0.11269	155440000	0	83979000	67579000
A0A1B5L330	250	tr|A0A1B5L330|A0A1B5L330_USTVR Uncharacterized protein OS=Ustilaginoidea virens OX=1159556 GN=UVI_02052180 PE=4 SV=1;tr|A0A063BSE4|A0A063BSE4_USTVR Glycosyltransferase family 31 protein OS=Ustilaginoidea virens OX=1159556 GN=UV8b_7500 PE=4 SV=1	1	0.000351145	106.6	106.6	1	0.000351145	106.6							1	C	LSVPMAEKITKLYSSCITEQKILESNSGWGP	LYSSC(1)ITEQK	5	2	1.2641	6491700	6491700	0	0
A0A1B5KXS1	1057	tr|A0A1B5KXS1|A0A1B5KXS1_USTVR Condensin complex subunit 1 OS=Ustilaginoidea virens OX=1159556 GN=UVI_02051700 PE=3 SV=1;tr|A0A063BSE7|A0A063BSE7_USTVR Condensin complex subunit 1 OS=Ustilaginoidea virens OX=1159556 GN=UV8b_5472 PE=3 SV=1	1	0.000391747	81.32	81.32	1	0.00961847	51.854				1	0.000391747	81.32	1	C	AGQVKVKGQLGEMAKCLEDEDRRIADLARMF	C(1)LEDEDRR	1	2	-1.1204	8508900	8508900	0	0
A0A1B5KXS1	383	tr|A0A1B5KXS1|A0A1B5KXS1_USTVR Condensin complex subunit 1 OS=Ustilaginoidea virens OX=1159556 GN=UVI_02051700 PE=3 SV=1;tr|A0A063BSE7|A0A063BSE7_USTVR Condensin complex subunit 1 OS=Ustilaginoidea virens OX=1159556 GN=UV8b_5472 PE=3 SV=1	1	0.00142006	68.626	68.626							1	0.00142006	68.626	1	C	NPYCRCRTLQVYMKLCELDQKFPKRRQKAAE	LC(1)ELDQKFPK	2	3	0.095015	5441300	0	0	5441300
A0A1B5KXS1	724	tr|A0A1B5KXS1|A0A1B5KXS1_USTVR Condensin complex subunit 1 OS=Ustilaginoidea virens OX=1159556 GN=UVI_02051700 PE=3 SV=1;tr|A0A063BSE7|A0A063BSE7_USTVR Condensin complex subunit 1 OS=Ustilaginoidea virens OX=1159556 GN=UV8b_5472 PE=3 SV=1	1	0.0099155	84.064	84.064				1	0.0099155	84.064				1	C	LGSRGRNDLQLAKYTCIALRRINPVGRHAKE	YTC(1)IALR	3	2	-0.14899	29409000	0	29409000	0
A0A1B5L1X4	218	tr|A0A1B5L1X4|A0A1B5L1X4_USTVR BRO1 domain-containing protein OS=Ustilaginoidea virens OX=1159556 GN=UVI_02052160 PE=4 SV=1;tr|A0A063BSE9|A0A063BSE9_USTVR pH-response regulator protein palA/RIM20 OS=Ustilaginoidea virens OX=1159556 GN=UV8b_7505 PE=4 SV=1	1	0.0195344	98.997	98.997				1	0.0227482	77.923	1	0.0195344	98.997		C	AKHHHFAAAAQYRAACDCLEKRRYGEEVARL	AAC(1)DC(1)LEK	3	2	-1.1768	52013000	0	26106000	25908000
A0A1B5L1X4	220	tr|A0A1B5L1X4|A0A1B5L1X4_USTVR BRO1 domain-containing protein OS=Ustilaginoidea virens OX=1159556 GN=UVI_02052160 PE=4 SV=1;tr|A0A063BSE9|A0A063BSE9_USTVR pH-response regulator protein palA/RIM20 OS=Ustilaginoidea virens OX=1159556 GN=UV8b_7505 PE=4 SV=1	1	0.0195344	98.997	98.997				1	0.0227482	77.923	1	0.0195344	98.997		C	HHHFAAAAQYRAACDCLEKRRYGEEVARLTD	AAC(1)DC(1)LEK	5	2	-1.1768	52013000	0	26106000	25908000
A0A1B5L1X4	239	tr|A0A1B5L1X4|A0A1B5L1X4_USTVR BRO1 domain-containing protein OS=Ustilaginoidea virens OX=1159556 GN=UVI_02052160 PE=4 SV=1;tr|A0A063BSE9|A0A063BSE9_USTVR pH-response regulator protein palA/RIM20 OS=Ustilaginoidea virens OX=1159556 GN=UV8b_7505 PE=4 SV=1	1	9.96551e-05	111.86	56.087	1	9.96551e-05	111.86	1	0.00674417	56.087				1	C	RRYGEEVARLTDAVACASEGLKETKGGYLNK	LTDAVAC(1)ASEGLK	7	2	0.57669	52992000	15457000	37535000	0
A0A063BSF5	311	tr|A0A063BSF5|A0A063BSF5_USTVR Dna-J like membrane chaperone protein OS=Ustilaginoidea virens OX=1159556 GN=UV8b_7515 PE=4 SV=1;tr|A0A1B5L216|A0A1B5L216_USTVR J domain-containing protein OS=Ustilaginoidea virens OX=1159556 GN=UVI_02052100 PE=4 SV=1	1	7.03818e-40	136.7	103.76	1	7.04188e-06	85.42	1	7.03818e-40	136.7	1	1.04076e-07	103.76	1	C	DRAAEGNFLRFLDNMCEHENIVQRRMREDAM	FLDNMC(1)EHENIVQR	6	3	-0.50485	19321000	4574300	0	14747000
A0A063BSF5	347	tr|A0A063BSF5|A0A063BSF5_USTVR Dna-J like membrane chaperone protein OS=Ustilaginoidea virens OX=1159556 GN=UV8b_7515 PE=4 SV=1;tr|A0A1B5L216|A0A1B5L216_USTVR J domain-containing protein OS=Ustilaginoidea virens OX=1159556 GN=UVI_02052100 PE=4 SV=1	1	0.006023	42.242	42.242							1	0.006023	42.242	1	C	DVDKMAEANAHPKPHCDRLRSLGFSR_____	MAEANAHPKPHC(1)DR	12	4	-0.72538	19575000	0	0	19575000
A0A063BSF5	62	tr|A0A063BSF5|A0A063BSF5_USTVR Dna-J like membrane chaperone protein OS=Ustilaginoidea virens OX=1159556 GN=UV8b_7515 PE=4 SV=1;tr|A0A1B5L216|A0A1B5L216_USTVR J domain-containing protein OS=Ustilaginoidea virens OX=1159556 GN=UVI_02052100 PE=4 SV=1	1	1.70962e-17	151.44	151.44	1	0.000138962	123.35	1	1.34061e-07	138.06	1	1.70962e-17	151.44	1	C	TAFYDILGLESVKTSCTESDIKKAYRKQSLL	TSC(1)TESDIKK	3	2	1.8361	276430000	88878000	68650000	46951000
A0A063BSG0	64	tr|A0A063BSG0|A0A063BSG0_USTVR Adenylate kinase OS=Ustilaginoidea virens OX=1159556 GN=ADK1 PE=3 SV=1	1	0.000864617	65.092	50.155	1	0.00860218	41.621	1	0.000864617	65.092	1	0.00303114	50.155	2	C	AGKGTQAPNIKERFSCCHLATGDMLRSQVAK	FSC(1)C(1)HLATGDMLR	3	3	0.05476	49686000	11868000	0	37818000
A0A063BSG0	65	tr|A0A063BSG0|A0A063BSG0_USTVR Adenylate kinase OS=Ustilaginoidea virens OX=1159556 GN=ADK1 PE=3 SV=1	1	0.000864617	65.092	50.155	1	0.00860218	41.621	1	0.000864617	65.092	1	0.00303114	50.155	2	C	GKGTQAPNIKERFSCCHLATGDMLRSQVAKK	FSC(1)C(1)HLATGDMLR	4	3	0.05476	49686000	11868000	0	37818000
A0A063BSG3	464	tr|A0A063BSG3|A0A063BSG3_USTVR CFEM domain-containing protein OS=Ustilaginoidea virens OX=1159556 GN=UV8b_5497 PE=3 SV=1	1	3.3469e-36	176.42	176.42	1	3.3469e-36	176.42							1	C	HFSAARVKDEEMASSCGKSASSALS______	VKDEEMASSC(1)GK	10	2	0.63141	18936000	18936000	0	0
A0A063BSG6	54	tr|A0A063BSG6|A0A063BSG6_USTVR Uncharacterized protein OS=Ustilaginoidea virens OX=1159556 GN=UV8b_5502 PE=4 SV=1	1	1.38617e-13	147.74	147.74	1	1.38617e-13	147.74							3	C	EPVCPSGFYSRGSGDCYTCCENPRVYARAEE	GSGDC(1)YTC(1)C(1)ENPR	5	2	-0.24976	13499000	13499000	0	0
A0A063BSG6	57	tr|A0A063BSG6|A0A063BSG6_USTVR Uncharacterized protein OS=Ustilaginoidea virens OX=1159556 GN=UV8b_5502 PE=4 SV=1	1	1.38617e-13	147.74	147.74	1	1.38617e-13	147.74							3	C	CPSGFYSRGSGDCYTCCENPRVYARAEEDVD	GSGDC(1)YTC(1)C(1)ENPR	8	2	-0.24976	13499000	13499000	0	0
A0A063BSG6	58	tr|A0A063BSG6|A0A063BSG6_USTVR Uncharacterized protein OS=Ustilaginoidea virens OX=1159556 GN=UV8b_5502 PE=4 SV=1	1	1.38617e-13	147.74	147.74	1	1.38617e-13	147.74							3	C	PSGFYSRGSGDCYTCCENPRVYARAEEDVDD	GSGDC(1)YTC(1)C(1)ENPR	9	2	-0.24976	13499000	13499000	0	0
A0A1B5KVL3	237	tr|A0A1B5KVL3|A0A1B5KVL3_USTVR Uncharacterized protein OS=Ustilaginoidea virens OX=1159556 GN=UVI_02027380 PE=4 SV=1;tr|A0A063BSH3|A0A063BSH3_USTVR Putative Ras guanine-nucleotide exchange protein OS=Ustilaginoidea virens OX=1159556 GN=UV8b_6986 PE=4 SV=1	1	0.0111171	57.567	57.567	1	0.0111171	57.567								C	SQTRATDDLDDAHATCNTSSKSSEGSREPQG	ATDDLDDAHATC(1)NTSSK	12	2	-3.8759	8913300	8913300	0	0
A0A1B5L9P5	555	tr|A0A1B5L9P5|A0A1B5L9P5_USTVR WD_REPEATS_REGION domain-containing protein OS=Ustilaginoidea virens OX=1159556 GN=UVI_02040610 PE=4 SV=1;tr|A0A063BSH6|A0A063BSH6_USTVR WD domain, G-beta repeat containing protein OS=Ustilaginoidea virens OX=1159556 GN=UV8b_	1	0.000763684	52.172	52.172				1	0.000763684	52.172				1	C	DIAVFERGDRGQDGLCVVAAIAQEHRFGRWK	GQDGLC(1)VVAAIAQEHR	6	3	0.37635	5035600	0	5035600	0
A0A063BSH8	317	tr|A0A063BSH8|A0A063BSH8_USTVR Putative tRNA nucleotidyltransferase OS=Ustilaginoidea virens OX=1159556 GN=UV8b_6991 PE=3 SV=1;tr|A0A1B5L781|A0A1B5L781_USTVR Uncharacterized protein OS=Ustilaginoidea virens OX=1159556 GN=UVI_02027350 PE=3 SV=1	1	8.8418e-48	178.46	176.95	1	6.53207e-09	139.86	1	8.8418e-48	178.46	1	2.93083e-37	176.95	1	C	WHVAYSCLRDLQTTDCPGSIGRLLIPSDDSG	DLQTTDC(1)PGSIGR	7	2	-0.046569	315620000	103830000	103490000	108300000
A0A063BSI9	131	tr|A0A063BSI9|A0A063BSI9_USTVR Ectomycorrhiza-regulated small secreted protein OS=Ustilaginoidea virens OX=1159556 GN=UV8b_5532 PE=4 SV=1	1	9.00156e-12	143.89	118.74	1	9.00156e-12	143.89	1	5.43595e-05	126.52	1	0.000473335	118.74	1	C	YYITGVRGYKKCKGLCNTIIGLKNQDEITYC	GLC(1)NTIIGLK	3	2	-0.5158	51243000	33228000	9511300	8504300
A0A063BSJ0	527	tr|A0A063BSJ0|A0A063BSJ0_USTVR Intu_longin_1 domain-containing protein OS=Ustilaginoidea virens OX=1159556 GN=UV8b_7006 PE=3 SV=1	1	0.000490883	51.487	51.487	1	0.000490883	49.528				1	0.00294443	51.487	1	C	RTVLRTINVELQGEPCSRPEATAARDLGHPG	TINVELQGEPC(1)SRPEATAAR	11	3	-0.58754	23299000	11129000	0	12170000
A0A063BSJ4	278	tr|A0A063BSJ4|A0A063BSJ4_USTVR Putative dCMP deaminase OS=Ustilaginoidea virens OX=1159556 GN=UV8b_7011 PE=3 SV=1	0.999847	0.00664213	60.118	60.118				0.999847	0.00664213	60.118				1	C	VISTGYNGTPRGIRNCADGGCPRCNDGNGSG	NC(1)ADGGCPR	2	2	-0.90344	6633000	0	6633000	0
A0A063BSJ4	254	tr|A0A063BSJ4|A0A063BSJ4_USTVR Putative dCMP deaminase OS=Ustilaginoidea virens OX=1159556 GN=UV8b_7011 PE=3 SV=1	1	0.00771627	73.039	73.039				1	0.00771627	73.039				1	C	SLAAQRSNCMKRRVGCVLVGKERRVISTGYN	VGC(1)VLVGK	3	2	1.2661	10391000	0	10391000	0
A0A1B5L3D5	1623	tr|A0A1B5L3D5|A0A1B5L3D5_USTVR U3 small nucleolar RNA-associated protein 10 OS=Ustilaginoidea virens OX=1159556 GN=UVI_02046440 PE=3 SV=1;tr|A0A063BSJ5|A0A063BSJ5_USTVR U3 small nucleolar RNA-associated protein 10 OS=Ustilaginoidea virens OX=1159556 GN=UV8	1	0.000700767	108.74	108.74	1	0.00600903	68.625	1	0.00131716	97.431	1	0.000700767	108.74	1	C	PVLLDQFLKASSADVCERLVPAVVELAAVAD	ASSADVC(1)ER	7	2	-2.6634	69799000	0	25503000	44296000
A0A1B5L3D5	1395	tr|A0A1B5L3D5|A0A1B5L3D5_USTVR U3 small nucleolar RNA-associated protein 10 OS=Ustilaginoidea virens OX=1159556 GN=UVI_02046440 PE=3 SV=1;tr|A0A063BSJ5|A0A063BSJ5_USTVR U3 small nucleolar RNA-associated protein 10 OS=Ustilaginoidea virens OX=1159556 GN=UV8	1	0.0147353	63.565	63.565	1	0.0147353	63.565							1	C	AESEMDDEVSESRKNCLEFLAKKLDAKEVFT	NC(1)LEFLAK	2	2	1.1831	10489000	10489000	0	0
A0A063BSJ7	66	tr|A0A063BSJ7|A0A063BSJ7_USTVR Probable electron transfer flavoprotein subunit beta OS=Ustilaginoidea virens OX=1159556 GN=UV8b_5946 PE=3 SV=1	1	2.71927e-140	225.97	200.44	1	1.00539e-45	177.81	1	2.71927e-140	225.97	1	1.78666e-101	210.41	1	C	RIREKKRAPGGVEDICAVSAGPAKAQDTLRT	RAPGGVEDIC(1)AVSAGPAK	10	2	0.47278	3082000000	302470000	339570000	327670000
A0A1B5L0J6	230	tr|A0A1B5L0J6|A0A1B5L0J6_USTVR Uncharacterized protein OS=Ustilaginoidea virens OX=1159556 GN=UVI_02046350 PE=3 SV=1;tr|A0A063BSK5|A0A063BSK5_USTVR cAMP-dependent protein kinase catalytic subunit OS=Ustilaginoidea virens OX=1159556 GN=UV8b_7427 PE=4 SV=1	1	5.96337e-12	90.412	90.412	1	5.96337e-12	90.412							1	C	DFGFAKKVPDKTWTLCGTPDYLAPEVVSNKG	TWTLC(1)GTPDYLAPEVVSNK	5	2	2.2105	9077200	9077200	0	0
A0A063BSK9	136	tr|A0A063BSK9|A0A063BSK9_USTVR Pre-mRNA-splicing factor RSE1 OS=Ustilaginoidea virens OX=1159556 GN=UV8b_7432 PE=4 SV=1;tr|A0A1B5L0Q9|A0A1B5L0Q9_USTVR Uncharacterized protein OS=Ustilaginoidea virens OX=1159556 GN=UVI_02046310 PE=4 SV=1	1	4.66433e-06	131.06	131.06				1	0.000530235	117.04	1	4.66433e-06	131.06	1	C	VIPGEYLACDPKGRACIIASTEKNKLVYVLN	AC(1)IIASTEK	2	2	0.026745	131400000	0	67041000	64357000
A0A063BSK9	1174	tr|A0A063BSK9|A0A063BSK9_USTVR Pre-mRNA-splicing factor RSE1 OS=Ustilaginoidea virens OX=1159556 GN=UV8b_7432 PE=4 SV=1;tr|A0A1B5L0Q9|A0A1B5L0Q9_USTVR Uncharacterized protein OS=Ustilaginoidea virens OX=1159556 GN=UVI_02046310 PE=4 SV=1	1	8.69112e-12	144.12	112.41	1	0.00147759	78.516	1	8.69112e-12	144.12	1	0.000717991	112.41	1	C	RGYYAPVKGIIDGDLCERYTLLANDKKQMIA	GIIDGDLC(1)ER	8	2	0.73916	98373000	15912000	40188000	42273000
A0A063BSK9	429	tr|A0A063BSK9|A0A063BSK9_USTVR Pre-mRNA-splicing factor RSE1 OS=Ustilaginoidea virens OX=1159556 GN=UV8b_7432 PE=4 SV=1;tr|A0A1B5L0Q9|A0A1B5L0Q9_USTVR Uncharacterized protein OS=Ustilaginoidea virens OX=1159556 GN=UVI_02046310 PE=4 SV=1	1	3.62275e-21	101.36	40.025	1	3.62275e-21	101.36							1	C	LALVESIPSMNPLMDCKVANLTGEDAPQIYT	PAENLALVESIPSMNPLMDC(1)K	20	2	0.14231	12267000	12267000	0	0
A0A063BSK9	129	tr|A0A063BSK9|A0A063BSK9_USTVR Pre-mRNA-splicing factor RSE1 OS=Ustilaginoidea virens OX=1159556 GN=UV8b_7432 PE=4 SV=1;tr|A0A1B5L0Q9|A0A1B5L0Q9_USTVR Uncharacterized protein OS=Ustilaginoidea virens OX=1159556 GN=UVI_02046310 PE=4 SV=1	1	0.00487327	64.82	64.82	1	0.00487327	64.82							1	C	GKSGIRRVIPGEYLACDPKGRACIIASTEKN	VIPGEYLAC(1)DPK	9	2	0.38813	25039000	25039000	0	0
A0A063BSK9	858	tr|A0A063BSK9|A0A063BSK9_USTVR Pre-mRNA-splicing factor RSE1 OS=Ustilaginoidea virens OX=1159556 GN=UV8b_7432 PE=4 SV=1;tr|A0A1B5L0Q9|A0A1B5L0Q9_USTVR Uncharacterized protein OS=Ustilaginoidea virens OX=1159556 GN=UVI_02046310 PE=4 SV=1	1	2.29134e-10	117.07	117.07				1	0.0131387	42.789	1	2.29134e-10	117.07	1	C	PEDFGYPKGNRRWASCINVVDLVAEEPRVAQ	WASC(1)INVVDLVAEEPR	4	2	1.9818	36356000	0	15094000	21261000
A0A063BSL3	222	tr|A0A063BSL3|A0A063BSL3_USTVR Developmentally regulated GTP-binding protein 1 OS=Ustilaginoidea virens OX=1159556 GN=UV8b_7437 PE=4 SV=1;tr|A0A1B5L0L2|A0A1B5L0L2_USTVR OBG-type G domain-containing protein OS=Ustilaginoidea virens OX=1159556 GN=UVI_0204628	1	4.43612e-11	137.59	80.69	1	4.43612e-11	137.59	1	5.94298e-07	117.2	1	3.48823e-05	80.69	1	C	VMSEYRINSADITIRCDATVDDLIDVLEAKS	C(1)DATVDDLIDVLEAK	1	2	-0.37723	54630000	21494000	15418000	17718000
A0A063BSL3	322	tr|A0A063BSL3|A0A063BSL3_USTVR Developmentally regulated GTP-binding protein 1 OS=Ustilaginoidea virens OX=1159556 GN=UV8b_7437 PE=4 SV=1	1	5.19023e-75	196.88	196.88	1	1.19945e-28	168.83	1	1.27571e-12	144.65	1	5.19023e-75	196.88	1	C	APVVLRSNRCTVEDFCNAIHRSIVEQFKGAI	CTVEDFC(1)NAIHR	7	2	-0.75035	150350000	10771000	61928000	57957000
A0A063BSL7	150	tr|A0A063BSL7|A0A063BSL7_USTVR Putative glyoxal oxidase OS=Ustilaginoidea virens OX=1159556 GN=UV8b_7442 PE=4 SV=1;tr|A0A1B5L3F0|A0A1B5L3F0_USTVR Uncharacterized protein OS=Ustilaginoidea virens OX=1159556 GN=UVI_02046240 PE=4 SV=1	1	1.07578e-82	158.91	158.91				1	1.07578e-82	149.22	1	6.61785e-41	158.91	3	C	GVVLANDTAKADNAQCDMPCQGDSSATCGGR	ADNAQC(1)DMPC(1)QGDSSATC(1)GGR	6	2	1.1092	13937000	0	0	13937000
A0A063BSL7	154	tr|A0A063BSL7|A0A063BSL7_USTVR Putative glyoxal oxidase OS=Ustilaginoidea virens OX=1159556 GN=UV8b_7442 PE=4 SV=1;tr|A0A1B5L3F0|A0A1B5L3F0_USTVR Uncharacterized protein OS=Ustilaginoidea virens OX=1159556 GN=UVI_02046240 PE=4 SV=1	1	1.07578e-82	158.91	158.91				1	1.07578e-82	149.22	1	6.61785e-41	158.91	3	C	ANDTAKADNAQCDMPCQGDSSATCGGRSRLS	ADNAQC(1)DMPC(1)QGDSSATC(1)GGR	10	2	1.1092	13937000	0	0	13937000
A0A063BSL7	162	tr|A0A063BSL7|A0A063BSL7_USTVR Putative glyoxal oxidase OS=Ustilaginoidea virens OX=1159556 GN=UV8b_7442 PE=4 SV=1;tr|A0A1B5L3F0|A0A1B5L3F0_USTVR Uncharacterized protein OS=Ustilaginoidea virens OX=1159556 GN=UVI_02046240 PE=4 SV=1	1	1.07578e-82	158.91	158.91				1	1.07578e-82	149.22	1	6.61785e-41	158.91	3	C	NAQCDMPCQGDSSATCGGRSRLSLWVAKDLE	ADNAQC(1)DMPC(1)QGDSSATC(1)GGR	18	2	1.1092	13937000	0	0	13937000
A0A1B5L3M9	259	tr|A0A1B5L3M9|A0A1B5L3M9_USTVR Uncharacterized protein OS=Ustilaginoidea virens OX=1159556 GN=UVI_02020080 PE=4 SV=1;tr|A0A063BSL9|A0A063BSL9_USTVR Anthranilate phosphoribosyltransferase OS=Ustilaginoidea virens OX=1159556 GN=UV8b_5347 PE=4 SV=1	1	3.77138e-09	79.771	79.771							1	3.77138e-09	79.771	2	C	AESLKSSGCRKALVVCGEEELDEISCAGGTR	ALVVC(1)GEEELDEISC(1)AGGTR	5	2	-3.0785	4568800	0	0	4568800
A0A1B5L3M9	269	tr|A0A1B5L3M9|A0A1B5L3M9_USTVR Uncharacterized protein OS=Ustilaginoidea virens OX=1159556 GN=UVI_02020080 PE=4 SV=1;tr|A0A063BSL9|A0A063BSL9_USTVR Anthranilate phosphoribosyltransferase OS=Ustilaginoidea virens OX=1159556 GN=UV8b_5347 PE=4 SV=1	1	5.16016e-17	96.591	79.771				1	5.16016e-17	96.591	1	4.80162e-10	85.42	1;2	C	KALVVCGEEELDEISCAGGTRCWMLKEDASG	ALVVC(1)GEEELDEISC(1)AGGTR	15	2	-3.0785	23183000	0	5209800	17973000
A0A1B5L1Q1	127	tr|A0A1B5L1Q1|A0A1B5L1Q1_USTVR Serine/threonine-protein phosphatase OS=Ustilaginoidea virens OX=1159556 GN=UVI_02046190 PE=3 SV=1;tr|A0A063BSM0|A0A063BSM0_USTVR Serine/threonine-protein phosphatase OS=Ustilaginoidea virens OX=1159556 GN=UV8b_7447 PE=3 SV=1	1	1.59848e-40	156.16	117.71	1	1.44793e-23	130.66	1	1.59848e-40	156.16	1	3.9121e-15	117.71	1	C	IKYPENFFILRGNHECASINRIYGFYDECKR	GNHEC(1)ASINR	5	2	-2.9995	125450000	0	0	0
A0A1B5L1Q1	245	tr|A0A1B5L1Q1|A0A1B5L1Q1_USTVR Serine/threonine-protein phosphatase OS=Ustilaginoidea virens OX=1159556 GN=UVI_02046190 PE=3 SV=1;tr|A0A063BSM0|A0A063BSM0_USTVR Serine/threonine-protein phosphatase OS=Ustilaginoidea virens OX=1159556 GN=UV8b_7447 PE=3 SV=1	1	7.63574e-75	197.6	197.6	1	5.28099e-09	138.83	1	7.63574e-75	197.6				1	C	DVVSRFLQKHDMDLICRAHQVVEDGYEFFSK	HDMDLIC(1)R	7	2	0.0036219	135290000	20543000	114750000	0
A0A1B5L1Q1	140	tr|A0A1B5L1Q1|A0A1B5L1Q1_USTVR Serine/threonine-protein phosphatase OS=Ustilaginoidea virens OX=1159556 GN=UVI_02046190 PE=3 SV=1;tr|A0A063BSM0|A0A063BSM0_USTVR Serine/threonine-protein phosphatase OS=Ustilaginoidea virens OX=1159556 GN=UV8b_7447 PE=3 SV=1	1	0.00178143	91.853	68.224	1	0.00178143	91.853	1	0.00632381	68.224				1	C	HECASINRIYGFYDECKRRYNIKLWKTFTDC	IYGFYDEC(1)K	8	2	-0.48428	31803000	31803000	0	0
A0A1B5L1Q1	155	tr|A0A1B5L1Q1|A0A1B5L1Q1_USTVR Serine/threonine-protein phosphatase OS=Ustilaginoidea virens OX=1159556 GN=UVI_02046190 PE=3 SV=1;tr|A0A063BSM0|A0A063BSM0_USTVR Serine/threonine-protein phosphatase OS=Ustilaginoidea virens OX=1159556 GN=UV8b_7447 PE=3 SV=1	0.986921	3.24977e-16	101.32	101.32	0.986921	3.24977e-16	101.32							1	C	CKRRYNIKLWKTFTDCFNCLPIAAIIDEKIF	TFTDC(0.987)FNC(0.013)LPIAAIIDEK	5	2	0.43436	10330000	10330000	0	0
A0A1B5L1Q1	158	tr|A0A1B5L1Q1|A0A1B5L1Q1_USTVR Serine/threonine-protein phosphatase OS=Ustilaginoidea virens OX=1159556 GN=UVI_02046190 PE=3 SV=1;tr|A0A063BSM0|A0A063BSM0_USTVR Serine/threonine-protein phosphatase OS=Ustilaginoidea virens OX=1159556 GN=UV8b_7447 PE=3 SV=1	0.984446	9.88564e-08	77.912	77.912	0.984446	9.88564e-08	77.912							1	C	RYNIKLWKTFTDCFNCLPIAAIIDEKIFTMH	TFTDC(0.016)FNC(0.984)LPIAAIIDEK	8	2	1.6104	6131600	6131600	0	0
A0A1B5KX10	740	tr|A0A1B5KX10|A0A1B5KX10_USTVR Uncharacterized protein OS=Ustilaginoidea virens OX=1159556 GN=UVI_02050250 PE=3 SV=1;tr|A0A063BSN0|A0A063BSN0_USTVR ABC drug exporter AtrF OS=Ustilaginoidea virens OX=1159556 GN=UV8b_6936 PE=3 SV=1	1	4.10624e-32	157.2	157.2	1	4.10624e-32	157.2							1	C	FEAILSNEFGGRIMDCAQSQLVPQGPGISRE	IMDC(1)AQSQLVPQGPGISR	4	2	0.50824	45121000	11041000	0	0
A0A1B5KX10	439	tr|A0A1B5KX10|A0A1B5KX10_USTVR Uncharacterized protein OS=Ustilaginoidea virens OX=1159556 GN=UVI_02050250 PE=3 SV=1;tr|A0A063BSN0|A0A063BSN0_USTVR ABC drug exporter AtrF OS=Ustilaginoidea virens OX=1159556 GN=UV8b_6936 PE=3 SV=1	1	3.63822e-34	165.7	42.095	1	3.63822e-34	165.7							1	C	DCPPRQTTADFLTSLCDVNARQFRPGFEHCC	QTTADFLTSLC(1)DVNAR	11	2	0.54974	24822000	19433000	0	0
A0A1B5KX10	425	tr|A0A1B5KX10|A0A1B5KX10_USTVR Uncharacterized protein OS=Ustilaginoidea virens OX=1159556 GN=UVI_02050250 PE=3 SV=1;tr|A0A063BSN0|A0A063BSN0_USTVR ABC drug exporter AtrF OS=Ustilaginoidea virens OX=1159556 GN=UV8b_6936 PE=3 SV=1	1	2.70166e-05	91.549	91.549	1	2.70166e-05	91.549							1	C	PASEAKQYFVDLGFDCPPRQTTADFLTSLCD	QYFVDLGFDC(1)PPR	10	2	-0.6675	4743900	4743900	0	0
A0A1B5KX37	222	tr|A0A1B5KX37|A0A1B5KX37_USTVR PNPLA domain-containing protein OS=Ustilaginoidea virens OX=1159556 GN=UVI_02050330 PE=4 SV=1;tr|A0A063BSN8|A0A063BSN8_USTVR Patatin-like serine hydrolase OS=Ustilaginoidea virens OX=1159556 GN=UV8b_6946 PE=4 SV=1	1	0.0106247	63.419	53.775				1	0.0109651	60.91	1	0.0106247	63.419	1	C	LRSYDSRREPPPEFDCKIWQAGRATSAIGLA	REPPPEFDC(1)K	9	2	1.1853	427770000	0	207540000	139980000
A0A063BSP6	391	tr|A0A063BSP6|A0A063BSP6_USTVR Beta-glucosidase OS=Ustilaginoidea virens OX=1159556 GN=UV8b_6956 PE=3 SV=1	1	1.56859e-55	181.68	134.98				1	1.56859e-55	181.68	1	1.66673e-14	134.98	1	C	VGAYTHRFLPLLGPQCTDPEGGRQGMRWTVY	FLPLLGPQC(1)TDPEGGR	9	2	0.23199	442730000	0	207990000	234740000
A0A063BSP6	150	tr|A0A063BSP6|A0A063BSP6_USTVR Beta-glucosidase OS=Ustilaginoidea virens OX=1159556 GN=UV8b_6956 PE=3 SV=1	1	2.14102e-25	161.44	51.567				1	2.14102e-25	161.44	1	3.89202e-12	147.75	1	C	GIQSTGVQAAIKHFLCNDQEDKRMGVQSIVT	HFLC(1)NDQEDKR	4	3	-0.50055	197330000	0	17362000	26076000
A0A1B5KTL5	525	tr|A0A1B5KTL5|A0A1B5KTL5_USTVR PCI domain-containing protein OS=Ustilaginoidea virens OX=1159556 GN=UVI_02033670 PE=3 SV=1;tr|A0A063BSP7|A0A063BSP7_USTVR Putative proteasome regulatory particle subunit (RpnC) OS=Ustilaginoidea virens OX=1159556 GN=UV8b_538	1	5.6718e-37	177.91	94.309	1	1.32621e-11	142.43	1	5.6718e-37	177.91	1	0.000160987	94.309	1	C	ATREPGEAFHDRIRACLALHDESVKAMRFPM	AC(1)LALHDESVK	2	2	0.29483	264260000	135270000	44656000	59093000
A0A063BSP8	303	tr|A0A063BSP8|A0A063BSP8_USTVR Budding site selection protein OS=Ustilaginoidea virens OX=1159556 GN=UV8b_6856 PE=4 SV=1;tr|A0A1B5L661|A0A1B5L661_USTVR Uncharacterized protein OS=Ustilaginoidea virens OX=1159556 GN=UVI_02052990 PE=4 SV=1	1	4.41989e-09	139.28	139.28	1	0.00131975	105.04	1	0.00157475	103.75	1	4.41989e-09	139.28	1	C	GTPEQRDERLRMALGCADRSTIAAPSEFGTW	MALGC(1)ADR	5	2	-1.6214	218420000	69432000	59375000	89617000
A0A063BSP8	118	tr|A0A063BSP8|A0A063BSP8_USTVR Budding site selection protein OS=Ustilaginoidea virens OX=1159556 GN=UV8b_6856 PE=4 SV=1;tr|A0A1B5L661|A0A1B5L661_USTVR Uncharacterized protein OS=Ustilaginoidea virens OX=1159556 GN=UVI_02052990 PE=4 SV=1	1	6.92229e-07	79.346	79.346	1	6.92229e-07	79.346							1	C	DMRVHVSIPGTVESYCVDERGEKRKASDELW	VHVSIPGTVESYC(1)VDER	13	3	-0.51904	15268000	15268000	0	0
A0A1B5KWE0	92	tr|A0A1B5KWE0|A0A1B5KWE0_USTVR Uncharacterized protein OS=Ustilaginoidea virens OX=1159556 GN=UVI_02033600 PE=3 SV=1;tr|A0A063BSP9|A0A063BSP9_USTVR Ribosomal protein S28 OS=Ustilaginoidea virens OX=1159556 GN=UV8b_5387 PE=3 SV=1	1	1.24044e-42	118.21	118.21	1	1.24044e-42	118.21							1	C	IKNGKKVTAFVPNDGCLNFVDENDEVLLAGF	VTAFVPNDGC(1)LNFVDENDEVLLAGFGR	10	2	0.83044	53142000	31245000	0	0
A0A063BSQ3	69	tr|A0A063BSQ3|A0A063BSQ3_USTVR Exosome complex exonuclease Rrp OS=Ustilaginoidea virens OX=1159556 GN=UV8b_5397 PE=4 SV=1	1	1.43224e-08	134.06	124.59	1	0.00560305	76.774	1	1.43224e-08	134.06	1	1.58342e-05	124.59	1	C	VLELSARLLESAAKACGLQTPRLEDAEDIDM	AC(1)GLQTPR	2	2	0.56673	55252000	11238000	20507000	23507000
A0A063BSQ9	63	tr|A0A063BSQ9|A0A063BSQ9_USTVR Glycoside hydrolase family 12 protein OS=Ustilaginoidea virens OX=1159556 GN=UV8b_7366 PE=3 SV=1;tr|A0A1B5L8H7|A0A1B5L8H7_USTVR Uncharacterized protein OS=Ustilaginoidea virens OX=1159556 GN=UVI_02059490 PE=3 SV=1	1	0.0203898	43.549	43.549				1	0.0315829	40.475	1	0.0203898	43.549	1	C	PGIIIPKGKDGVRIFCDESVGFDPVSKNQNF	IFC(1)DESVGFDPVSK	3	2	1.3636	179090000	0	87628000	91462000
A0A1B5L0Q6	199	tr|A0A1B5L0Q6|A0A1B5L0Q6_USTVR Uncharacterized protein OS=Ustilaginoidea virens OX=1159556 GN=UVI_02055620 PE=3 SV=1;tr|A0A063BSR8|A0A063BSR8_USTVR Acyl-CoA dehydrogenase OS=Ustilaginoidea virens OX=1159556 GN=UV8b_5856 PE=3 SV=1	1	7.34253e-35	149.3	55.228	1	7.34253e-35	149.3							1	C	VAKKEKKLGIRASSTCVLAFDDVVVPGENLL	ASSTC(1)VLAFDDVVVPGENLLGER	5	3	1.2512	135480000	105500000	0	0
A0A063BSS5	215	tr|A0A063BSS5|A0A063BSS5_USTVR OB domain-containing protein OS=Ustilaginoidea virens OX=1159556 GN=UV8b_7316 PE=4 SV=1;tr|A0A1B5L863|A0A1B5L863_USTVR Uncharacterized protein OS=Ustilaginoidea virens OX=1159556 GN=UVI_02033190 PE=3 SV=1	1	5.72208e-06	98.033	98.033				1	5.72208e-06	91.853	1	0.000731841	98.033	1	C	PGGANDGQMPSKLSGCSAVAKKMFNFMNSAP	LSGC(1)SAVAKK	4	2	1.0432	544930000	0	237180000	291730000
A0A063BSS6	74	tr|A0A063BSS6|A0A063BSS6_USTVR Cytoplasmic dynein 1 intermediate chain 2 OS=Ustilaginoidea virens OX=1159556 GN=UV8b_6794 PE=4 SV=1	1	2.27264e-15	143.79	134.98	1	2.27264e-15	143.79	1	4.63082e-08	98.156	1	7.31386e-11	134.98	1	C	INSLVGESRSGSTTTCGAASPGPRGSRPNSV	SGSTTTC(1)GAASPGPR	7	2	-0.02566	281500000	95218000	78408000	107880000
A0A063BST1	119	tr|A0A063BST1|A0A063BST1_USTVR Mitochondrial import inner membrane translocase subunit Tim21 OS=Ustilaginoidea virens OX=1159556 GN=UV8b_7326 PE=3 SV=1;tr|A0A1B5L475|A0A1B5L475_USTVR Mitochondrial import inner membrane translocase subunit Tim21 OS=Ustilagi	1	0.00391643	75.696	73.248				1	0.00391643	75.696	1	0.00509447	73.248	1	C	NQFNRAVDRIKKDARCAQVLGDPRKIVAHGE	C(1)AQVLGDPR	1	2	2.005	43111000	0	21386000	21725000
A0A1B5L2V6	705	tr|A0A1B5L2V6|A0A1B5L2V6_USTVR Uncharacterized protein OS=Ustilaginoidea virens OX=1159556 GN=UVI_02049280 PE=4 SV=1;tr|A0A063BST3|A0A063BST3_USTVR Uncharacterized protein OS=Ustilaginoidea virens OX=1159556 GN=UV8b_6804 PE=4 SV=1	1	0.0112255	57.281	57.281	1	0.0147425	54.549	1	0.0134792	55.531	1	0.0112255	57.281	1	C	EDQVLVEQVVASLGKCVLGLSEATRRGTGNH	C(1)VLGLSEATR	1	2	0.63246	1448800000	529090000	425390000	494330000
A0A063BSU2	194	tr|A0A063BSU2|A0A063BSU2_USTVR Acetyl-CoA acetyltransferase OS=Ustilaginoidea virens OX=1159556 GN=UV8b_5881 PE=3 SV=1	1	5.14878e-07	65.022	57.434	1	5.14878e-07	65.022							1	C	KDGLTDVYQQFHMGNCAENTVKKHGISREEQ	DGLTDVYQQFHMGNC(1)AENTVK	15	2	-1.5486	25293000	25293000	0	0
A0A063BSU2	313	tr|A0A063BSU2|A0A063BSU2_USTVR Acetyl-CoA acetyltransferase OS=Ustilaginoidea virens OX=1159556 GN=UV8b_5881 PE=3 SV=1	1	2.30738e-18	128.35	80.287	1	2.30738e-18	128.35				1	3.6879e-09	80.287	1	C	VAQQYGSGSRVLAKICSYADAAMAPVDFPVA	IC(1)SYADAAMAPVDFPVAPAK	2	2	-1.9568	403810000	281240000	0	45961000
A0A063BSU2	122	tr|A0A063BSU2|A0A063BSU2_USTVR Acetyl-CoA acetyltransferase OS=Ustilaginoidea virens OX=1159556 GN=UV8b_5881 PE=3 SV=1	1	0.00105426	114.54	97.071	1	0.00221266	107.74	1	0.00105426	114.54	1	0.00554218	97.071	1	C	AGLPESVEATTINKVCASGLKAVAMAAQNIQ	VC(1)ASGLK	2	2	-0.608	30361000000	7411400000	11269000000	11681000000
A0A063BSU8	97	tr|A0A063BSU8|A0A063BSU8_USTVR Putative serine esterase family protein OS=Ustilaginoidea virens OX=1159556 GN=UV8b_7351 PE=3 SV=1;tr|A0A1B5L495|A0A1B5L495_USTVR Uncharacterized protein OS=Ustilaginoidea virens OX=1159556 GN=UVI_02032920 PE=3 SV=1	1	2.98502e-07	84.718	84.718							1	2.98502e-07	84.718		C	IPHFEPMLKAGGSWECELLVPDDIRQEAGTG	AGGSWEC(1)ELLVPDDIR	7	2	-0.8619	15487000	0	0	15487000
A0A063BSU8	763	tr|A0A063BSU8|A0A063BSU8_USTVR Putative serine esterase family protein OS=Ustilaginoidea virens OX=1159556 GN=UV8b_7351 PE=3 SV=1;tr|A0A1B5L495|A0A1B5L495_USTVR Uncharacterized protein OS=Ustilaginoidea virens OX=1159556 GN=UVI_02032920 PE=3 SV=1	1	1.9602e-05	104.94	57.328				1	1.9602e-05	104.94	1	0.00215864	57.328	1	C	DRKPSKATAGHEADGCWDKVTAPPRTTFFES	ATAGHEADGC(1)WDK	10	3	-0.042721	31142000	0	31142000	0
A0A063BSU9	207	tr|A0A063BSU9|A0A063BSU9_USTVR Phosphomevalonate kinase OS=Ustilaginoidea virens OX=1159556 GN=UV8b_5891 PE=4 SV=1;tr|A0A1B5KYD5|A0A1B5KYD5_USTVR Phosphomevalonate kinase OS=Ustilaginoidea virens OX=1159556 GN=UVI_02055940 PE=3 SV=1	1	5.62486e-09	106.32	106.32	1	0.000204874	70.622				1	5.62486e-09	106.32	2	C	RPQGVRLPDGLALRMCDVDCGSQTVGMVTKV	MC(1)DVDC(1)GSQTVGMVTK	2	2	0.18043	23715000	0	0	23715000
A0A063BSU9	211	tr|A0A063BSU9|A0A063BSU9_USTVR Phosphomevalonate kinase OS=Ustilaginoidea virens OX=1159556 GN=UV8b_5891 PE=4 SV=1;tr|A0A1B5KYD5|A0A1B5KYD5_USTVR Phosphomevalonate kinase OS=Ustilaginoidea virens OX=1159556 GN=UVI_02055940 PE=3 SV=1	1	5.62486e-09	106.32	106.32	1	0.000204874	70.622	0.997674	0.00378421	47.57	1	5.62486e-09	106.32	1;2	C	VRLPDGLALRMCDVDCGSQTVGMVTKVLAWR	MC(1)DVDC(1)GSQTVGMVTK	6	2	0.18043	87355000	0	63640000	23715000
A0A1B5KY79	165	tr|A0A1B5KY79|A0A1B5KY79_USTVR 60S ribosomal export protein NMD3 OS=Ustilaginoidea virens OX=1159556 GN=UVI_02055980 PE=3 SV=1;tr|A0A063BSV2|A0A063BSV2_USTVR 60S ribosomal export protein NMD3 OS=Ustilaginoidea virens OX=1159556 GN=UV8b_5896 PE=3 SV=1	1	0.00666318	112.88	100.04	1	0.00666318	112.88	1	0.0102076	100.04				1	C	CPECAKSYTANVWRACVQVRQKVLHKRTFFF	AC(1)VQVR	2	2	0.85863	206030000	128100000	77928000	0
A0A1B5KY83	204	tr|A0A1B5KY83|A0A1B5KY83_USTVR Uncharacterized protein OS=Ustilaginoidea virens OX=1159556 GN=UVI_02056050 PE=4 SV=1;tr|A0A063BSV9|A0A063BSV9_USTVR ARM-like repeat-containing protein OS=Ustilaginoidea virens OX=1159556 GN=UV8b_5906 PE=4 SV=1	1	0.0249947	60.788	60.788							1	0.0249947	60.788	1	C	SASRAITDFLFRLVACGSRAGPDAAAAAAAG	LVAC(1)GSR	4	2	-1.8156	15619000	0	0	15619000
A0A063BSW3	315	tr|A0A063BSW3|A0A063BSW3_USTVR Putative methylglutaconyl-CoA hydratase OS=Ustilaginoidea virens OX=1159556 GN=UV8b_5700 PE=4 SV=1	1	9.25758e-08	120.54	79.633	1	5.36222e-07	120.54	1	9.25758e-08	102.87	1	2.44403e-05	79.633	1	C	RKSALAEAVRLAHEICEGGPVAIRAGLQAVA	LAHEIC(1)EGGPVAIR	6	3	0.40666	482260000	73155000	179670000	185180000
A0A1B5L754	1332	tr|A0A1B5L754|A0A1B5L754_USTVR SEC7 domain-containing protein OS=Ustilaginoidea virens OX=1159556 GN=UVI_02063020 PE=4 SV=1;tr|A0A063BSW6|A0A063BSW6_USTVR Sec7 domain-containing protein OS=Ustilaginoidea virens OX=1159556 GN=UV8b_5705 PE=4 SV=1	1	0.00904576	57.836	49.5				1	0.00904576	57.836	1	0.0181274	49.5	1	C	AYLLREIVKFRTYVDCLQQAEARKREIYTER	TYVDC(1)LQQAEAR	5	2	2.7679	30174000	0	16964000	13210000
A0A1B5L3D6	53	tr|A0A1B5L3D6|A0A1B5L3D6_USTVR DHHA2 domain-containing protein OS=Ustilaginoidea virens OX=1159556 GN=UVI_02056310 PE=4 SV=1;tr|A0A063BSW8|A0A063BSW8_USTVR Exopolyphosphatase OS=Ustilaginoidea virens OX=1159556 GN=UV8b_7286 PE=4 SV=1	1	0.00016449	50.957	50.957				1	0.00016449	50.957				1	C	ALTGPLGRYAGRVAGCVDHHVDEGALPAGAA	VAGC(1)VDHHVDEGALPAGAAPR	4	4	0.2249	14527000	0	14527000	0
A0A063BSW9	311	tr|A0A063BSW9|A0A063BSW9_USTVR Putative transcription regulator BDF1 OS=Ustilaginoidea virens OX=1159556 GN=UV8b_5710 PE=4 SV=1	1	1.32621e-11	142.43	142.43	1	0.0036379	68.557	1	9.58711e-05	102.06	1	1.32621e-11	142.43	1	C	ATETPGLSSSTLSKLCNWSDEETNKRPISPF	LC(1)NWSDEETNK	2	2	0.93604	73178000	11068000	31252000	30858000
A0A063BSW9	646	tr|A0A063BSW9|A0A063BSW9_USTVR Putative transcription regulator BDF1 OS=Ustilaginoidea virens OX=1159556 GN=UV8b_5710 PE=4 SV=1	1	9.77729e-05	121.29	121.29				1	0.00341422	89.369	1	9.77729e-05	121.29	1	C	SIKELDKTVRLIFDNCFRFNGPVEQGNPVSI	LIFDNC(1)FR	6	2	2.4361	66730000	0	33749000	32982000
A0A063BSW9	58	tr|A0A063BSW9|A0A063BSW9_USTVR Putative transcription regulator BDF1 OS=Ustilaginoidea virens OX=1159556 GN=UV8b_5710 PE=4 SV=1	1	1.72723e-135	231.92	67.879	1	1.72723e-135	231.92	1	8.63827e-07	120.32	1	1.17461e-50	180.97	1	C	SEAQSAADGMEKQLDCPTEQTVADTKKPLVN	QLDC(1)PTEQTVADTK	4	2	0.49876	196300000	65115000	59520000	61600000
A0A063BSX0	1036	tr|A0A063BSX0|A0A063BSX0_USTVR IDC1 protein OS=Ustilaginoidea virens OX=1159556 GN=UV8b_5204 PE=4 SV=1;tr|A0A1B5KRD6|A0A1B5KRD6_USTVR Uncharacterized protein OS=Ustilaginoidea virens OX=1159556 GN=UVI_02013200 PE=4 SV=1	1	4.63432e-30	114.74	114.74	1	0.00204144	49.12	1	4.63432e-30	114.74				1	C	IPMSPEDLAKLCMPKCLDIGEPVNAGQILGG	C(1)LDIGEPVNAGQILGGQSFK	1	2	-4.3288	3666000	3666000	0	0
A0A063BSX3	335	tr|A0A063BSX3|A0A063BSX3_USTVR Ribose-phosphate pyrophosphokinase OS=Ustilaginoidea virens OX=1159556 GN=UV8b_5209 PE=3 SV=1	1	1.90384e-101	210.15	77.324	1	9.35604e-06	75.574	1	2.41609e-85	204.48	1	1.90384e-101	210.15	1	C	RNASMMLVGDIANRVCILVDDLGDTANTITR	VC(1)ILVDDLGDTANTITR	2	3	-0.041426	208870000	5928200	19779000	20574000
A0A1B5L6C1	351	tr|A0A1B5L6C1|A0A1B5L6C1_USTVR Uncharacterized protein OS=Ustilaginoidea virens OX=1159556 GN=UVI_02060040 PE=3 SV=1;tr|A0A063BSX8|A0A063BSX8_USTVR Sphingosine-1-phosphate lyase OS=Ustilaginoidea virens OX=1159556 GN=UV8b_5725 PE=3 SV=1	1	0.0180555	49.472	49.472				1	0.033093	43.651	1	0.0180555	49.472	1	C	SELFDFRLKGVTSISCDTHKYGFAPKGNSTV	GVTSISC(1)DTHK	7	2	-0.099591	131670000	0	73694000	57972000
A0A063BSY8	155	tr|A0A063BSY8|A0A063BSY8_USTVR Endoplasmic reticulum-Golgi intermediate compartment protein 3 OS=Ustilaginoidea virens OX=1159556 GN=UV8b_6849 PE=4 SV=1;tr|A0A1B5L8E6|A0A1B5L8E6_USTVR Uncharacterized protein OS=Ustilaginoidea virens OX=1159556 GN=UVI_02048	1	1.74976e-110	220.5	220.5	1	8.69949e-28	168.8	1	1.47449e-13	149.23	1	1.74976e-110	220.5	3	C	QCYGATAPATVRKAGCCNTCDEVREAYAAQG	KAGC(1)C(1)NTC(1)DEVR	4	2	-0.85519	1160500000	288910000	68422000	84203000
A0A063BSY8	156	tr|A0A063BSY8|A0A063BSY8_USTVR Endoplasmic reticulum-Golgi intermediate compartment protein 3 OS=Ustilaginoidea virens OX=1159556 GN=UV8b_6849 PE=4 SV=1;tr|A0A1B5L8E6|A0A1B5L8E6_USTVR Uncharacterized protein OS=Ustilaginoidea virens OX=1159556 GN=UVI_02048	1	1.74976e-110	220.5	220.5	1	8.69949e-28	168.8	1	1.47449e-13	149.23	1	1.74976e-110	220.5	3	C	CYGATAPATVRKAGCCNTCDEVREAYAAQGW	KAGC(1)C(1)NTC(1)DEVR	5	2	-0.85519	1160500000	288910000	68422000	84203000
A0A063BSY8	159	tr|A0A063BSY8|A0A063BSY8_USTVR Endoplasmic reticulum-Golgi intermediate compartment protein 3 OS=Ustilaginoidea virens OX=1159556 GN=UV8b_6849 PE=4 SV=1;tr|A0A1B5L8E6|A0A1B5L8E6_USTVR Uncharacterized protein OS=Ustilaginoidea virens OX=1159556 GN=UVI_02048	1	1.74976e-110	220.5	220.5	1	8.69949e-28	168.8	1	1.47449e-13	149.23	1	1.74976e-110	220.5	3	C	ATAPATVRKAGCCNTCDEVREAYAAQGWSFG	KAGC(1)C(1)NTC(1)DEVR	8	2	-0.85519	1160500000	288910000	68422000	84203000
A0A063BSY8	199	tr|A0A063BSY8|A0A063BSY8_USTVR Endoplasmic reticulum-Golgi intermediate compartment protein 3 OS=Ustilaginoidea virens OX=1159556 GN=UV8b_6849 PE=4 SV=1;tr|A0A1B5L8E6|A0A1B5L8E6_USTVR Uncharacterized protein OS=Ustilaginoidea virens OX=1159556 GN=UVI_02048	1	9.76725e-18	155.06	74.841	1	0.00230226	78.939	1	9.76725e-18	155.06	1	8.4452e-08	139.39	1	C	REHYAERLDEQREEGCRIEGGLQVNKVVGNF	LDEQREEGC(1)R	9	3	4.061	418650000	149250000	51593000	70560000
A0A063BSZ0	1220	tr|A0A063BSZ0|A0A063BSZ0_USTVR Histidine kinase OS=Ustilaginoidea virens OX=1159556 GN=UV8b_5740 PE=4 SV=1;tr|A0A1B5KSD6|A0A1B5KSD6_USTVR Histidine kinase OS=Ustilaginoidea virens OX=1159556 GN=UVI_02004890 PE=4 SV=1	1	0.000229886	91.584	91.584	1	0.000229886	91.584	1	0.000229886	91.584	1	0.000229886	91.584	1	C	SKPLQQNHLIQTILKCATLGGPLLEKNRERE	C(1)ATLGGPLLEK	1	2	1.2542	69459000	17310000	26070000	26079000
A0A063BSZ0	26	tr|A0A063BSZ0|A0A063BSZ0_USTVR Histidine kinase OS=Ustilaginoidea virens OX=1159556 GN=UV8b_5740 PE=4 SV=1;tr|A0A1B5KSD6|A0A1B5KSD6_USTVR Histidine kinase OS=Ustilaginoidea virens OX=1159556 GN=UVI_02004890 PE=4 SV=1	1	3.48558e-05	101.93	83.862	1	0.0207584	63.073	1	3.48558e-05	101.93	1	0.00032342	83.862	1	C	AVTEVVASLAVSPKSCPAASTAIASRVTLPG	SC(1)PAASTAIASR	2	2	0.30754	809570000	308320000	277880000	223370000
A0A063BSZ0	407	tr|A0A063BSZ0|A0A063BSZ0_USTVR Histidine kinase OS=Ustilaginoidea virens OX=1159556 GN=UV8b_5740 PE=4 SV=1;tr|A0A1B5KSD6|A0A1B5KSD6_USTVR Histidine kinase OS=Ustilaginoidea virens OX=1159556 GN=UVI_02004890 PE=4 SV=1	1	0.00736586	110.54	110.54	1	0.0466895	56.026	1	0.0290743	101.33	1	0.00736586	110.54	1	C	TAVAKGDLTQKVQADCRGEIFELKSTINSMV	VQADC(1)R	5	2	-0.479	10069000	1404200	0	8664700
A0A063BSZ5	147	tr|A0A063BSZ5|A0A063BSZ5_USTVR Vesicular-fusion protein SEC18 OS=Ustilaginoidea virens OX=1159556 GN=UV8b_5239 PE=3 SV=1;tr|A0A1B5KZX5|A0A1B5KZX5_USTVR Vesicular-fusion protein SEC18 OS=Ustilaginoidea virens OX=1159556 GN=UVI_02012950 PE=3 SV=1	1	2.39674e-11	110.29	100.19	1	9.54211e-11	110.29	1	7.07135e-10	95.401	1	2.39674e-11	100.19	1	C	EYVVAAKPIQGFPQGCISLTDPQRTWCNITI	PIQGFPQGC(1)ISLTDPQR	9	2	-0.91	77091000	25264000	21471000	20449000
A0A063BSZ5	158	tr|A0A063BSZ5|A0A063BSZ5_USTVR Vesicular-fusion protein SEC18 OS=Ustilaginoidea virens OX=1159556 GN=UV8b_5239 PE=3 SV=1;tr|A0A1B5KZX5|A0A1B5KZX5_USTVR Vesicular-fusion protein SEC18 OS=Ustilaginoidea virens OX=1159556 GN=UVI_02012950 PE=3 SV=1	1	0.00858618	71.501	71.501							1	0.00858618	71.501	1	C	FPQGCISLTDPQRTWCNITIRDTFSGEIYDP	TWC(1)NITIR	3	2	0.75711	15160000	0	0	15160000
A0A063BT03	1375	tr|A0A063BT03|A0A063BT03_USTVR Putative SHK1 kinase-binding protein OS=Ustilaginoidea virens OX=1159556 GN=UV8b_5249 PE=4 SV=1;tr|A0A1B5L011|A0A1B5L011_USTVR Aminotran_5 domain-containing protein OS=Ustilaginoidea virens OX=1159556 GN=UVI_02012860 PE=4 SV=	1	3.26296e-05	119.27	51.346	1	3.26296e-05	119.27	1	0.0144195	62.107	1	0.00904127	51.346	1	C	DIDNALEALRAALAECGYKG___________	AALAEC(1)GYKG	6	2	-0.28549	336410000	302600000	33816000	0
A0A063BT03	614	tr|A0A063BT03|A0A063BT03_USTVR Putative SHK1 kinase-binding protein OS=Ustilaginoidea virens OX=1159556 GN=UV8b_5249 PE=4 SV=1;tr|A0A1B5KZW5|A0A1B5KZW5_USTVR Protein arginine N-methyltransferase OS=Ustilaginoidea virens OX=1159556 GN=UVI_02012850 PE=3 SV=1	1	0.00115156	86.011	86.011	1	0.00115156	86.011							1	C	SSTPWVVRLFALDFVCQKVPGHPRFQLAWEF	LFALDFVC(1)QK	8	2	-0.26328	1490900	1490900	0	0
A0A1B5KSE2	39	tr|A0A1B5KSE2|A0A1B5KSE2_USTVR Protein kinase domain-containing protein OS=Ustilaginoidea virens OX=1159556 GN=UVI_02004720 PE=4 SV=1;tr|A0A063BT04|A0A063BT04_USTVR Putative serine/threonine protein kinase OS=Ustilaginoidea virens OX=1159556 GN=UV8b_5760 P	1	0.00228047	85.642	71.491	1	0.00353999	76.478	1	0.00228047	85.642	1	0.00594037	71.491	1	C	EDASTHELFALKKIRCPFGSESVRQAMREVR	C(1)PFGSESVR	1	2	-1.0406	114640000	40760000	37503000	36377000
A0A063BT10	50	tr|A0A063BT10|A0A063BT10_USTVR WD repeat protein OS=Ustilaginoidea virens OX=1159556 GN=UV8b_7238 PE=4 SV=1	1	1.10056e-26	131.24	41.084				1	4.00477e-26	127.83	1	1.10056e-26	131.24	1	C	GSFKARFLDGDGNQVCDVIEVPLADASEKNL	FLDGDGNQVC(1)DVIEVPLADASEK	10	3	-2.0252	54933000	0	20084000	26837000
A0A1B5KSF8	903	tr|A0A1B5KSF8|A0A1B5KSF8_USTVR Valyl-tRNA synthetase OS=Ustilaginoidea virens OX=1159556 GN=UVI_02004520 PE=3 SV=1;tr|A0A063BT20|A0A063BT20_USTVR Valyl-tRNA synthetase OS=Ustilaginoidea virens OX=1159556 GN=UV8b_5780 PE=3 SV=1	1	3.26022e-34	123.36	123.36	1	3.26022e-34	123.36							1	C	AQVIVQAYNEPTLQTCNAEVASIKSLSGRSV	EDAQVIVQAYNEPTLQTC(1)NAEVASIK	18	2	1.7901	26224000	19868000	0	0
A0A1B5KSF8	688	tr|A0A1B5KSF8|A0A1B5KSF8_USTVR Valyl-tRNA synthetase OS=Ustilaginoidea virens OX=1159556 GN=UVI_02004520 PE=3 SV=1;tr|A0A063BT20|A0A063BT20_USTVR Valyl-tRNA synthetase OS=Ustilaginoidea virens OX=1159556 GN=UV8b_5780 PE=3 SV=1	1	1.0557e-25	153.74	136.01	1	2.24939e-10	117.2	1	1.0557e-25	153.74	1	1.40634e-14	136.01	1	C	ATKYQKTAFPDGIPQCGADALRFTMINATTG	TAFPDGIPQC(1)GADALR	10	2	0.48527	773060000	183170000	283300000	296470000
A0A1B5KSF8	158	tr|A0A1B5KSF8|A0A1B5KSF8_USTVR Valyl-tRNA synthetase OS=Ustilaginoidea virens OX=1159556 GN=UVI_02004520 PE=3 SV=1;tr|A0A063BT20|A0A063BT20_USTVR Valyl-tRNA synthetase OS=Ustilaginoidea virens OX=1159556 GN=UV8b_5780 PE=3 SV=1	1	4.54569e-25	130.24	83.692	1	4.54569e-25	130.24	1	8.31497e-13	83.692				1	C	RWNRMNGKTTLWLPGCDHAGISTQSVVEKML	TTLWLPGC(1)DHAGISTQSVVEK	8	2	2.7884	79193000	17992000	0	0
A0A1B5KSF8	439	tr|A0A1B5KSF8|A0A1B5KSF8_USTVR Valyl-tRNA synthetase OS=Ustilaginoidea virens OX=1159556 GN=UVI_02004520 PE=3 SV=1;tr|A0A063BT20|A0A063BT20_USTVR Valyl-tRNA synthetase OS=Ustilaginoidea virens OX=1159556 GN=UV8b_5780 PE=3 SV=1	1	0.0178734	89.457	88.627	1	0.0178734	89.457	1	0.0178734	89.457	1	0.0187059	88.627	1	C	GLYVDKKDNAMKVPLCEKSKDIIEPLMKPQW	VPLC(1)EK	4	2	-0.2776	1001200000	357220000	334520000	287660000
A0A1B5L2B4	589	tr|A0A1B5L2B4|A0A1B5L2B4_USTVR Cation_ATPase_N domain-containing protein OS=Ustilaginoidea virens OX=1159556 GN=UVI_02047520 PE=4 SV=1;tr|A0A063BT22|A0A063BT22_USTVR Cation-transporting ATPase pma1 OS=Ustilaginoidea virens OX=1159556 GN=UV8b_7253 PE=4 SV=1	1	0.00268287	69.65	43.168				1	0.00268287	69.65	1	0.0333752	43.168	1	C	YQIFVKGAPDVLLPTCTRYWSRKSNSVQPMD	GAPDVLLPTC(1)TR	10	2	-0.32063	111230000	0	56372000	54856000
A0A063BT23	273	tr|A0A063BT23|A0A063BT23_USTVR Phospho-2-dehydro-3-deoxyheptonate aldolase OS=Ustilaginoidea virens OX=1159556 GN=UV8b_5274 PE=3 SV=1	1	1.7794e-180	247.22	192.44	1	0.00123491	51.546	1	1.7794e-180	247.22	1	1.24093e-122	192.44	1	C	KSLKDKGQKLAIMIDCSHGNSQKNHNNQPKV	LAIMIDC(1)SHGNSQK	7	2	2.3605	182300000	34423000	54827000	43453000
A0A063BT23	94	tr|A0A063BT23|A0A063BT23_USTVR Phospho-2-dehydro-3-deoxyheptonate aldolase OS=Ustilaginoidea virens OX=1159556 GN=UV8b_5274 PE=3 SV=1	1	3.13532e-35	175.12	126.41	1	0.00042021	107.69	1	3.13532e-35	175.12	1	9.95568e-19	131.22	1	C	AAKLKALSDRLSDDLCIVMRAYLEKPRTTVG	LSDDLC(1)IVMR	6	2	3.6588	81582000	10448000	23489000	22278000
A0A063BT33	483	tr|A0A063BT33|A0A063BT33_USTVR RING finger domain-containing protein OS=Ustilaginoidea virens OX=1159556 GN=UV8b_7172 PE=3 SV=1	1	0.00145398	79.059	79.059							1	0.00145398	79.059	1	C	EALRLALPRSWTSSSCAPRTGVGGRPGLLQQ	SWTSSSC(1)APR	7	2	-1.8835	12008000	0	0	12008000
A0A063BT39	13	tr|A0A063BT39|A0A063BT39_USTVR HNHc domain-containing protein OS=Ustilaginoidea virens OX=1159556 GN=UV8b_6651 PE=4 SV=1	1	7.02687e-12	127.42	113.69	1	7.02687e-12	127.42	1	6.99108e-09	104.82	1	1.86316e-10	113.69	1	C	___MADSSVSMPIQQCLKPRRQLFAATRQQK	ADSSVSMPIQQC(1)LKPR	12	2	3.3344	38458000	15241000	9328000	13889000
A0A063BT40	353	tr|A0A063BT40|A0A063BT40_USTVR 5'-nucleotidase OS=Ustilaginoidea virens OX=1159556 GN=UV8b_5289 PE=3 SV=1	1	3.22958e-20	132.47	77.776	1	3.22958e-20	132.47				1	5.38903e-08	77.776	1	C	AEVIGVSQNVLDQTACQKGDCLLGQVIADAM	YAAEVIGVSQNVLDQTAC(1)QK	18	2	-2.0409	25336000	8738900	0	16597000
A0A063BT44	1019	tr|A0A063BT44|A0A063BT44_USTVR Putative membrane bound C2 domain protein (Vp115) OS=Ustilaginoidea virens OX=1159556 GN=UV8b_5815 PE=4 SV=1;tr|A0A1B5KSH8|A0A1B5KSH8_USTVR Uncharacterized protein OS=Ustilaginoidea virens OX=1159556 GN=UVI_02004220 PE=4 SV=1	1	4.29314e-18	156.51	128.12				1	4.29314e-18	156.51	1	3.99305e-05	128.12	1	C	STAPSKTHKFDEIGDCVIRELDFSRLTLKAR	FDEIGDC(1)VIR	7	2	-1.064	144970000	0	76632000	68335000
A0A063BT44	566	tr|A0A063BT44|A0A063BT44_USTVR Putative membrane bound C2 domain protein (Vp115) OS=Ustilaginoidea virens OX=1159556 GN=UV8b_5815 PE=4 SV=1;tr|A0A1B5KSH8|A0A1B5KSH8_USTVR Uncharacterized protein OS=Ustilaginoidea virens OX=1159556 GN=UVI_02004220 PE=4 SV=1	1	0.0101575	68.787	68.787	1	0.0108641	67.981	1	0.0421845	48.561	1	0.0101575	68.787	1	C	RLEVIGDGKARGVVSCDLRFFPVLQSETLPD	GVVSC(1)DLR	5	2	1.5161	292590000	36019000	114910000	141650000
A0A063BT44	688	tr|A0A063BT44|A0A063BT44_USTVR Putative membrane bound C2 domain protein (Vp115) OS=Ustilaginoidea virens OX=1159556 GN=UV8b_5815 PE=4 SV=1;tr|A0A1B5KSH8|A0A1B5KSH8_USTVR Uncharacterized protein OS=Ustilaginoidea virens OX=1159556 GN=UVI_02004220 PE=4 SV=1	1	2.32913e-59	159.79	72.243	1	5.54779e-05	122.96	1	2.32913e-59	159.79	1	2.32913e-59	159.79	1	C	PDLGKYQIKLDEMLDCMAQGKEWYQLSGAQS	LDEMLDC(1)MAQGK	7	2	0.41017	37225000	24681000	0	0
A0A063BT44	1058	tr|A0A063BT44|A0A063BT44_USTVR Putative membrane bound C2 domain protein (Vp115) OS=Ustilaginoidea virens OX=1159556 GN=UV8b_5815 PE=4 SV=1	1	4.84921e-06	92.051	92.051	1	0.0129926	57.032	1	4.84921e-06	92.051				1	C	TLAQLTGNTMETLKQCLNNPTMLKLKTDEGK	QC(1)LNNPTMLK	2	2	1.303	33265000	12593000	20672000	0
A0A063BT44	1412	tr|A0A063BT44|A0A063BT44_USTVR Putative membrane bound C2 domain protein (Vp115) OS=Ustilaginoidea virens OX=1159556 GN=UV8b_5815 PE=4 SV=1;tr|A0A1B5KSH8|A0A1B5KSH8_USTVR Uncharacterized protein OS=Ustilaginoidea virens OX=1159556 GN=UVI_02004220 PE=4 SV=1	1	1.1074e-39	149.65	149.65	1	0.000486438	108.74				1	1.1074e-39	149.65	1	C	APSGQWKFDETFKVSCSADAQFKIEAKGDHF	VSC(1)SADAQFK	3	2	2.1224	32053000	32053000	0	0
A0A063BT45	51	tr|A0A063BT45|A0A063BT45_USTVR Exosome complex exonuclease RRP41 OS=Ustilaginoidea virens OX=1159556 GN=UV8b_6661 PE=3 SV=1	1	0.00261196	54.471	54.471	1	0.00261196	54.471							1	C	ADGSSYMEMGHTKVMCVVTGPSEQQQAQRRG	VMC(1)VVTGPSEQQQAQR	3	2	-0.61473	40934000	40934000	0	0
A0A063BT47	181	tr|A0A063BT47|A0A063BT47_USTVR L-xylulose reductase OS=Ustilaginoidea virens OX=1159556 GN=UV8b_6666 PE=4 SV=1	1	5.75404e-37	170.96	113.08	1	7.90797e-09	137.44	1	1.64371e-08	132.94	1	5.75404e-37	170.96	1	C	NYPQEQTSYNVAKAGCIHMARSLANEWRDFA	AGC(1)IHMAR	3	2	1.1257	1845100000	373180000	718610000	381260000
A0A063BT47	90	tr|A0A063BT47|A0A063BT47_USTVR L-xylulose reductase OS=Ustilaginoidea virens OX=1159556 GN=UV8b_6666 PE=4 SV=1	1	0.00192062	74.162	74.162				1	0.00361183	68.657	1	0.00192062	74.162	1	C	KAYKLNVVDYNEVEKCINAIVADFGRIDGFI	C(1)INAIVADFGR	1	2	-1.6483	26224000	0	8791000	11628000
A0A063BT50	216	tr|A0A063BT50|A0A063BT50_USTVR UPF0023 family protein OS=Ustilaginoidea virens OX=1159556 GN=UV8b_5830 PE=3 SV=1	1	7.14388e-06	130.28	130.28	1	2.28563e-05	125.31	1	0.000814426	103.56	1	7.14388e-06	130.28	1	C	QPIPVARARMRLRVSCPTSVLKQAVKGAASK	VSC(1)PTSVLK	3	2	-0.24469	516270000	125740000	184670000	205860000
A0A063BT54	1309	tr|A0A063BT54|A0A063BT54_USTVR Putative ABC bile acid transporter OS=Ustilaginoidea virens OX=1159556 GN=UV8b_7692 PE=4 SV=1	1	0.0118595	53.751	53.327	1	0.0118595	53.751	1	0.0122743	53.327	1	0.0240001	53.327	1	C	LLATQTAFEGTVKIGCVDVAGVNRTTLRNRV	IGC(1)VDVAGVNR	3	2	0.089894	14207000	6870700	7336400	0
A0A063BT58	48	tr|A0A063BT58|A0A063BT58_USTVR Uncharacterized protein OS=Ustilaginoidea virens OX=1159556 GN=UV8b_7192 PE=4 SV=1	1	0.0013457	81.548	81.548	1	0.0013457	81.548							1	C	LAELAHCGDRTSLRLCLSNLPGPRHHSDLQA	LC(1)LSNLPGPR	2	2	0.001575	9936400	9936400	0	0
A0A1B5KS30	108	tr|A0A1B5KS30|A0A1B5KS30_USTVR Uncharacterized protein OS=Ustilaginoidea virens OX=1159556 GN=UVI_02017540 PE=4 SV=1;tr|A0A063BT62|A0A063BT62_USTVR Uncharacterized protein OS=Ustilaginoidea virens OX=1159556 GN=UV8b_6686 PE=4 SV=1	1	7.54041e-05	87.298	83.869	1	0.000351576	86.898	1	7.54041e-05	87.298	1	0.000321476	83.869	1	C	AHHPYADFTPKMADACIEELLKKAHLYEATS	MADAC(1)IEELLK	5	2	-0.55143	8909800	8909800	0	0
A0A1B5KZX4	598	tr|A0A1B5KZX4|A0A1B5KZX4_USTVR Uncharacterized protein OS=Ustilaginoidea virens OX=1159556 GN=UVI_02012460 PE=3 SV=1;tr|A0A063BT65|A0A063BT65_USTVR Dihydroxy-acid dehydratase OS=Ustilaginoidea virens OX=1159556 GN=UV8b_5294 PE=3 SV=1;tr|A0A063BQG3|A0A063BQ	1	0.00040482	85.666	76.679				1	0.00040482	85.666	1	0.00114212	76.679	1	C	TGHIQILRGSLAPGGCVGKITGKEGLQFTGK	GSLAPGGC(1)VGK	8	2	0.80434	288400000	0	145930000	142470000
A0A1B5KZX4	762	tr|A0A1B5KZX4|A0A1B5KZX4_USTVR Uncharacterized protein OS=Ustilaginoidea virens OX=1159556 GN=UVI_02012460 PE=3 SV=1;tr|A0A063BT65|A0A063BT65_USTVR Dihydroxy-acid dehydratase OS=Ustilaginoidea virens OX=1159556 GN=UV8b_5294 PE=3 SV=1	1	1.12553e-91	203.39	189.24				1	1.12553e-91	203.39	1	9.97584e-76	189.24	1	C	TLKKYAALVSDASSGCVTDGSNH________	YAALVSDASSGC(1)VTDGSNH	12	2	0.96894	95231000	0	40165000	55066000
A0A1B5KZX4	439	tr|A0A1B5KZX4|A0A1B5KZX4_USTVR Uncharacterized protein OS=Ustilaginoidea virens OX=1159556 GN=UVI_02012460 PE=3 SV=1;tr|A0A063BT65|A0A063BT65_USTVR Dihydroxy-acid dehydratase OS=Ustilaginoidea virens OX=1159556 GN=UV8b_5294 PE=3 SV=1	1	6.74258e-75	199.46	175.91	1	1.26754e-26	166.09	1	6.74258e-75	199.46	1	2.82645e-36	175.91	1	C	GSSSNPAEDAAKVAECEAVGPAIRNLLREDI	VAEC(1)EAVGPAIR	4	2	-0.11238	1034000000	145480000	462790000	425700000
A0A063BT68	794	tr|A0A063BT68|A0A063BT68_USTVR 116 kDa U5 small nuclear ribonucleoprotein component OS=Ustilaginoidea virens OX=1159556 GN=UV8b_6696 PE=3 SV=1	1	1.95313e-08	122.13	117.81	1	1.95313e-08	96.034	1	0.000190517	122.13	1	0.000551049	117.81	1	C	SIRQGFSWATREGPLCEEPIRNTRFKVTDVL	EGPLC(1)EEPIR	5	2	-0.97404	162260000	0	81472000	80792000
A0A063BT68	677	tr|A0A063BT68|A0A063BT68_USTVR 116 kDa U5 small nuclear ribonucleoprotein component OS=Ustilaginoidea virens OX=1159556 GN=UV8b_6696 PE=3 SV=1	1	4.69368e-05	104.79	104.79	1	0.00267779	69.672				1	4.69368e-05	104.79	1	C	YADMDIKVSDPVTRFCETVVETSATKCYAIT	FC(1)ETVVETSATK	2	2	-0.75796	85665000	35437000	0	50229000
A0A063BT68	480	tr|A0A063BT68|A0A063BT68_USTVR 116 kDa U5 small nuclear ribonucleoprotein component OS=Ustilaginoidea virens OX=1159556 GN=UV8b_6696 PE=3 SV=1	1	5.13675e-05	83.314	44.734	1	0.00214675	63.944	1	5.13675e-05	83.314	1	0.00015941	77.674	1	C	YSGPLDTKVAVSMKSCDQDGPLVVHITKLYN	SC(1)DQDGPLVVHITK	2	3	-0.87816	132440000	23194000	30654000	35415000
A0A063BT69	205	tr|A0A063BT69|A0A063BT69_USTVR Dolichol-phosphate mannosyltransferase subunit 1 OS=Ustilaginoidea virens OX=1159556 GN=UV8b_7212 PE=3 SV=1	1	3.9056e-19	142.83	142.83	1	3.9056e-19	142.83							1	C	YTFQMEMMVRAKAMGCSVAEVPISFVDRLYG	AMGC(1)SVAEVPISFVDR	4	2	-0.20481	113290000	26858000	0	0
A0A063BT77	341	tr|A0A063BT77|A0A063BT77_USTVR F-box domain-containing protein OS=Ustilaginoidea virens OX=1159556 GN=UV8b_5309 PE=4 SV=1	1	0.0165822	57.59	57.59	1	0.0165822	57.59							1	C	EKRVYDHLRILDLTSCTRLTDAAVERIVDVA	ILDLTSC(1)TR	7	2	-0.63821	8771700	8771700	0	0
A0A063BT78	108	tr|A0A063BT78|A0A063BT78_USTVR Phosphoserine aminotransferase OS=Ustilaginoidea virens OX=1159556 GN=UV8b_6706 PE=3 SV=1	1	1.59612e-35	168.67	100.22	1	1.59612e-35	168.67	1	1.72674e-19	145.61	1	2.4403e-11	122.97	1	C	AWVARKLQDIVGDIGCDPTDPKAIEQLKEAV	LQDIVGDIGC(1)DPTDPK	10	2	0.14341	1126600000	82347000	212400000	263510000
A0A063BT78	363	tr|A0A063BT78|A0A063BT78_USTVR Phosphoserine aminotransferase OS=Ustilaginoidea virens OX=1159556 GN=UV8b_6706 PE=3 SV=1	1	1.29837e-10	143.88	143.88	1	0.0123629	94.95	1	1.39545e-06	136.19	1	1.29837e-10	143.88	1	C	YRIIPNKAVRSRVNICFRVTKGDDIDAAERA	VNIC(1)FR	4	2	-0.25994	136040000	21533000	60704000	53799000
A0A063BT85	87	tr|A0A063BT85|A0A063BT85_USTVR Kazal domain-containing protein OS=Ustilaginoidea virens OX=1159556 GN=UV8b_5319 PE=4 SV=1	1	0.005508	40.767	40.767	1	0.005508	40.767								C	KPGFECRDDPRLPESCGLACDVPGICLPKEP	LPESC(1)GLAC(1)DVPGIC(1)LPK	5	2	-4.1802	18725000	18725000	0	0
A0A063BT85	91	tr|A0A063BT85|A0A063BT85_USTVR Kazal domain-containing protein OS=Ustilaginoidea virens OX=1159556 GN=UV8b_5319 PE=4 SV=1	1	0.005508	40.767	40.767	1	0.005508	40.767								C	ECRDDPRLPESCGLACDVPGICLPKEPKRCG	LPESC(1)GLAC(1)DVPGIC(1)LPK	9	2	-4.1802	18725000	18725000	0	0
A0A063BT85	97	tr|A0A063BT85|A0A063BT85_USTVR Kazal domain-containing protein OS=Ustilaginoidea virens OX=1159556 GN=UV8b_5319 PE=4 SV=1	1	0.005508	40.767	40.767	1	0.005508	40.767								C	RLPESCGLACDVPGICLPKEPKRCGGFAGFA	LPESC(1)GLAC(1)DVPGIC(1)LPK	15	2	-4.1802	18725000	18725000	0	0
A0A063BT87	153	tr|A0A063BT87|A0A063BT87_USTVR Putative integral membrane protein (Ytp1) OS=Ustilaginoidea virens OX=1159556 GN=UV8b_7654 PE=4 SV=1	1	0.00310889	54.486	54.486				1	0.00310889	54.486				1	C	WEKGVNGKIRKLIRPCHSLVGKAMPLLAWTQ	LIRPC(1)HSLVGK	5	3	0.45883	8758400	0	8758400	0
A0A063BT96	109	tr|A0A063BT96|A0A063BT96_USTVR Peroxisomal carrier protein OS=Ustilaginoidea virens OX=1159556 GN=UV8b_5156 PE=3 SV=1	1	0.00877168	52.167	52.167	1	0.00877168	52.167							1	C	IVKTKLQVQVRPDRACSTSAADNLHYKSTWD	AC(1)STSAADNLHYK	2	2	3.7937	31519000	31519000	0	0
A0A063BT98	117	tr|A0A063BT98|A0A063BT98_USTVR Nucleolar protein 58 OS=Ustilaginoidea virens OX=1159556 GN=UV8b_7669 PE=3 SV=1;tr|A0A1B5L8H4|A0A1B5L8H4_USTVR Nucleolar protein 58 OS=Ustilaginoidea virens OX=1159556 GN=UVI_02008530 PE=3 SV=1	1	3.23601e-136	220.27	213.51	1	3.23601e-136	220.27	1	8.16605e-136	215.48	1	6.73767e-118	213.51	1	C	KNLAGAIKAEFPGLSCETADTSDVVGDVIRG	AEFPGLSC(1)ETADTSDVVGDVIR	8	2	-0.23458	782630000	155320000	259380000	311180000
A0A063BTA5	166	tr|A0A063BTA5|A0A063BTA5_USTVR Putative phosphoglycerate mutase family protein OS=Ustilaginoidea virens OX=1159556 GN=UV8b_6647 PE=4 SV=1;tr|A0A1B5L3E9|A0A1B5L3E9_USTVR Uncharacterized protein OS=Ustilaginoidea virens OX=1159556 GN=UVI_02060090 PE=4 SV=1	1	0.00420503	53.751	53.751				1	0.00420503	53.751				1	C	DPHPYSRISDIVSEDCPGLDD__________	ISDIVSEDC(1)PGLDD	9	2	0.19965	5111900	0	5111900	0
A0A063BTA8	433	tr|A0A063BTA8|A0A063BTA8_USTVR Phosphatidylinositol 3-kinase 3 OS=Ustilaginoidea virens OX=1159556 GN=UV8b_5009 PE=4 SV=1	1	0.0104921	66.351	63.419	1	0.0141319	58.981	1	0.0120638	66.351	1	0.0104921	63.419	1	C	TVSRALSRFLVKTVPCEDTAKVAAKSLAFVL	TVPC(1)EDTAK	4	2	0.89111	136560000	68858000	24091000	43606000
A0A063BTA8	1732	tr|A0A063BTA8|A0A063BTA8_USTVR Phosphatidylinositol 3-kinase 3 OS=Ustilaginoidea virens OX=1159556 GN=UV8b_5009 PE=4 SV=1	1	8.2052e-17	99.481	99.481	1	8.2052e-17	99.481							1	C	DVYVFPYRVTATAPGCGVIDVLPNSVSRDML	VTATAPGC(1)GVIDVLPNSVSR	8	2	1.3402	26655000	26655000	0	0
A0A063BTB0	163	tr|A0A063BTB0|A0A063BTB0_USTVR AAA family ATPase OS=Ustilaginoidea virens OX=1159556 GN=UV8b_7576 PE=4 SV=1	1	5.71125e-168	197.19	179.46				1	5.71125e-168	197.19	1	6.95486e-62	179.46	1	C	SPSSPGQAEPSSPSGCAKNSRAGVAPDKKPT	SPSSPGQAEPSSPSGC(1)AK	16	2	-0.36913	7309000	0	0	7309000
A0A1B5L0Y8	150	tr|A0A1B5L0Y8|A0A1B5L0Y8_USTVR Uncharacterized protein OS=Ustilaginoidea virens OX=1159556 GN=UVI_02003490 PE=4 SV=1;tr|A0A063BTB3|A0A063BTB3_USTVR Cytochrome c oxidase polypeptide iv OS=Ustilaginoidea virens OX=1159556 GN=UV8b_6553 PE=4 SV=1	1	0.00129531	83.429	60.019	1	0.00129531	83.429							1;2	C	IVTWLGLSKERPIERCPECGSVYKMNYVGPE	C(1)PEC(1)GSVYK	1	2	1.4564	70415000	70415000	0	0
A0A1B5L0Y8	153	tr|A0A1B5L0Y8|A0A1B5L0Y8_USTVR Uncharacterized protein OS=Ustilaginoidea virens OX=1159556 GN=UVI_02003490 PE=4 SV=1;tr|A0A063BTB3|A0A063BTB3_USTVR Cytochrome c oxidase polypeptide iv OS=Ustilaginoidea virens OX=1159556 GN=UV8b_6553 PE=4 SV=1	1	0.00121263	85.666	60.019	1	0.00121263	85.666	0.987563	0.0228439	46.129	0.998324	0.00649086	60.59	1;2	C	WLGLSKERPIERCPECGSVYKMNYVGPEDDH	C(1)PEC(1)GSVYK	4	2	1.4564	242390000	144660000	37543000	35951000
A0A063BTB8	182	tr|A0A063BTB8|A0A063BTB8_USTVR CRAL/TRIO domain protein OS=Ustilaginoidea virens OX=1159556 GN=UV8b_7124 PE=4 SV=1	1	0.0075551	73.324	73.324	1	0.0075551	73.324							1	C	EVLVRDEHDGKIKSKCLAQDFMKQMRNGKSF	C(1)LAQDFMK	1	2	-0.13396	12585000	12585000	0	0
A0A063BTB9	170	tr|A0A063BTB9|A0A063BTB9_USTVR Transcription factor OS=Ustilaginoidea virens OX=1159556 GN=UV8b_5024 PE=4 SV=1;tr|A0A1B5KVP5|A0A1B5KVP5_USTVR PhoD_2 domain-containing protein OS=Ustilaginoidea virens OX=1159556 GN=UVI_02048500 PE=4 SV=1	1	0.00207177	41.988	41.988							1	0.00207177	41.988	1	C	RKLMAGAPPENGTDECADRNTTPETRFEPHR	KLMAGAPPENGTDEC(1)ADR	15	3	-0.12831	16646000	0	0	16646000
A0A063BTB9	679	tr|A0A063BTB9|A0A063BTB9_USTVR Transcription factor OS=Ustilaginoidea virens OX=1159556 GN=UV8b_5024 PE=4 SV=1	1	0.000261695	116.88	44.406	1	0.000261695	116.88				1	0.000556254	112.37	1	C	NKDPGGSNKTADRNHCTMPSRNYAMLTENSP	TADRNHC(1)TMPSR	7	3	-4.4962	171440000	23749000	0	93516000
A0A063BTB9	322	tr|A0A063BTB9|A0A063BTB9_USTVR Transcription factor OS=Ustilaginoidea virens OX=1159556 GN=UV8b_5024 PE=4 SV=1;tr|A0A1B5KVP5|A0A1B5KVP5_USTVR PhoD_2 domain-containing protein OS=Ustilaginoidea virens OX=1159556 GN=UVI_02048500 PE=4 SV=1	1	0.0229615	53.968	53.968	1	0.0229615	53.968							1	C	KKRAEYPFPEGLRSECDDYYLKNYIRWYNSE	SEC(1)DDYYLK	3	2	-0.2786	18645000	18645000	0	0
A0A063BTC1	313	tr|A0A063BTC1|A0A063BTC1_USTVR Cyclopropane-fatty-acyl-phospholipid synthase OS=Ustilaginoidea virens OX=1159556 GN=UV8b_7129 PE=4 SV=1;tr|A0A1B5L6H5|A0A1B5L6H5_USTVR Uncharacterized protein OS=Ustilaginoidea virens OX=1159556 GN=UVI_02063690 PE=4 SV=1	1	0.0110358	81.635	57.471	1	0.0110358	81.635				1	0.0291857	57.471	1	C	VLRKAGVPEEQSRILCMDYRDVPKQKFNKIS	ILC(1)MDYR	3	2	-0.7211	21946000	12779000	0	9167300
A0A063BTC5	510	tr|A0A063BTC5|A0A063BTC5_USTVR Phosphoacetylglucosamine mutase OS=Ustilaginoidea virens OX=1159556 GN=UV8b_5034 PE=3 SV=1	1	2.26475e-08	136.8	63.419	1	1.90345e-05	126.52	1	2.26475e-08	136.8	1	0.0124676	63.419	1	C	TTARSFARASGTENACRVYAEAATRSEADEL	ASGTENAC(1)R	8	2	-1.3801	29558000	3467000	26091000	0
A0A063BTC5	277	tr|A0A063BTC5|A0A063BTC5_USTVR Phosphoacetylglucosamine mutase OS=Ustilaginoidea virens OX=1159556 GN=UV8b_5034 PE=3 SV=1	1	1.50614e-09	100.98	86.136	0.880649	0.00311706	73.985	1	1.50614e-09	100.98	1	0.000614196	86.136	1;2	C	KQRAPLSPKPVPGVRCCSFDGDADRLIYYWV	C(1)C(1)SFDGDADR	1	2	-0.68575	117430000	13529000	33747000	45225000
A0A063BTC5	278	tr|A0A063BTC5|A0A063BTC5_USTVR Phosphoacetylglucosamine mutase OS=Ustilaginoidea virens OX=1159556 GN=UV8b_5034 PE=3 SV=1	1	1.50614e-09	100.98	86.136	0.5	0.00311706	66.27	1	1.50614e-09	100.98	1	0.000614196	86.136	1;2	C	QRAPLSPKPVPGVRCCSFDGDADRLIYYWVD	C(1)C(1)SFDGDADR	2	2	-0.68575	98414000	13529000	33747000	45225000
A0A063BTC5	169	tr|A0A063BTC5|A0A063BTC5_USTVR Phosphoacetylglucosamine mutase OS=Ustilaginoidea virens OX=1159556 GN=UV8b_5034 PE=3 SV=1	1	0.000900459	102.51	56.659	1	0.000900459	102.51	1	0.00511403	73.208	1	0.0182214	56.659	1	C	DYKILTTPQLHYLTRCVNTEGTPKAYGEASE	C(1)VNTEGTPK	1	2	-0.23473	1016900000	330410000	344170000	342310000
A0A063BTC5	212	tr|A0A063BTC5|A0A063BTC5_USTVR Phosphoacetylglucosamine mutase OS=Ustilaginoidea virens OX=1159556 GN=UV8b_5034 PE=3 SV=1	1	4.00016e-51	181.62	179.67	1	4.00016e-51	181.62	1	5.29911e-30	165.11	1	5.44273e-51	179.67	1	C	RALRGKKIRGQLIVDCANGVGGPKLSEMLKF	GQLIVDC(1)ANGVGGPK	7	2	-0.18533	913700000	262140000	353510000	298050000
A0A063BTC5	254	tr|A0A063BTC5|A0A063BTC5_USTVR Phosphoacetylglucosamine mutase OS=Ustilaginoidea virens OX=1159556 GN=UV8b_5034 PE=3 SV=1	1	3.85376e-25	130.12	130.12	1	3.85376e-25	130.12							1	C	LVNDDVLRPEVLNLDCGADFVKTKQRAPLSP	LVNDDVLRPEVLNLDC(1)GADFVK	16	2	0.96759	138310000	117220000	0	0
A0A1B5L0Z1	200	tr|A0A063BTC8|A0A063BTC8_USTVR Dihydroxy-acid dehydratase OS=Ustilaginoidea virens OX=1159556 GN=UV8b_6558 PE=3 SV=1;tr|A0A1B5L0Z1|A0A1B5L0Z1_USTVR Uncharacterized protein OS=Ustilaginoidea virens OX=1159556 GN=UVI_02003440 PE=3 SV=1	1	4.86955e-60	188.27	188.27	1	1.09681e-05	130.1	1	1.17596e-26	166.29	1	4.86955e-60	188.27	1	C	VTSAQRHDANISIPGCDKNMPGVVMAAARHN	HDANISIPGC(1)DK	10	2	-0.13831	779850000	126300000	296260000	357290000
A0A063BTC8	31	tr|A0A063BTC8|A0A063BTC8_USTVR Dihydroxy-acid dehydratase OS=Ustilaginoidea virens OX=1159556 GN=UV8b_6558 PE=3 SV=1;tr|A0A1B5L130|A0A1B5L130_USTVR Uncharacterized protein OS=Ustilaginoidea virens OX=1159556 GN=UVI_02003430 PE=4 SV=1	1	8.40898e-17	122.39	122.39	1	8.40898e-17	122.39							1	C	PGPDAKSSPDYIQFDCLPPGGPLNRWSAVLT	SSPDYIQFDC(1)LPPGGPLNR	10	2	0.97275	8197100	8197100	0	0
A0A063BTC9	47	tr|A0A063BTC9|A0A063BTC9_USTVR RNA-binding protein of the Puf family,translational repressor OS=Ustilaginoidea virens OX=1159556 GN=UV8b_5039 PE=4 SV=1	1	3.38456e-44	175.74	65.155	1	2.44698e-10	65.155	1	5.39701e-44	174.42	1	3.38456e-44	175.74	1	C	PQTAPDSKDEDVSVSCPEPDGGVKLEKKPYS	LSKPQTAPDSKDEDVSVSC(1)PEPDGGVK	19	3	-0.94776	210810000	0	84453000	86354000
A0A063BTD0	583	tr|A0A063BTD0|A0A063BTD0_USTVR Ubiquitinyl hydrolase 1 OS=Ustilaginoidea virens OX=1159556 GN=UV8b_7606 PE=4 SV=1;tr|A0A1B5KSS1|A0A1B5KSS1_USTVR Uncharacterized protein OS=Ustilaginoidea virens OX=1159556 GN=UVI_02003980 PE=4 SV=1	1	1.03403e-21	104.17	59.857	1	1.03403e-21	104.17							1	C	IVNLINPIVYDSAENCVKAKLFTELVRDALE	ANVIVNLINPIVYDSAENC(1)VK	19	3	-0.3916	17652000	11475000	0	0
A0A063BTD0	2370	tr|A0A063BTD0|A0A063BTD0_USTVR Ubiquitinyl hydrolase 1 OS=Ustilaginoidea virens OX=1159556 GN=UV8b_7606 PE=4 SV=1;tr|A0A1B5KSK4|A0A1B5KSK4_USTVR Ubiquitinyl hydrolase 1 OS=Ustilaginoidea virens OX=1159556 GN=UVI_02003970 PE=4 SV=1	1	0.000123495	114.83	114.83	1	0.00089181	82.417	1	0.00172871	71.03	1	0.000123495	114.83	1	C	RRRATRRTRGITLEECLDEFERAEILSEQDM	GITLEEC(1)LDEFER	7	2	-1.3726	24813000	0	12316000	12497000
A0A063BTD0	969	tr|A0A063BTD0|A0A063BTD0_USTVR Ubiquitinyl hydrolase 1 OS=Ustilaginoidea virens OX=1159556 GN=UV8b_7606 PE=4 SV=1;tr|A0A1B5KSS1|A0A1B5KSS1_USTVR Uncharacterized protein OS=Ustilaginoidea virens OX=1159556 GN=UVI_02003980 PE=4 SV=1	1	3.97299e-51	181.66	181.66	1	3.97299e-51	181.66							1	C	GAGDLDGKILKLLANCGVANVPQENRQSVDL	LLANC(1)GVANVPQENR	5	2	-0.5076	86492000	86492000	0	0
A0A063BTD0	1835	tr|A0A063BTD0|A0A063BTD0_USTVR Ubiquitinyl hydrolase 1 OS=Ustilaginoidea virens OX=1159556 GN=UV8b_7606 PE=4 SV=1;tr|A0A1B5KSK4|A0A1B5KSK4_USTVR Ubiquitinyl hydrolase 1 OS=Ustilaginoidea virens OX=1159556 GN=UVI_02003970 PE=4 SV=1	1	0.0115764	80.462	80.462	1	0.0115764	80.462							1	C	PAAIREMAEKVWDITCRRDDSVIADLFTGLY	VWDITC(1)R	6	2	0.22006	4763100	4763100	0	0
A0A063BTD2	310	tr|A0A063BTD2|A0A063BTD2_USTVR ATP-dependent RNA helicase dbp9 OS=Ustilaginoidea virens OX=1159556 GN=UV8b_6563 PE=4 SV=1	1	0.00119559	73.499	62.633	1	0.00119559	73.499				1	0.00684836	62.633	1	C	CYRLKLFFEQFGIRSCILNSELPVNSRIHVV	SC(1)ILNSELPVNSR	2	2	-3.0079	36120000	36120000	0	0
A0A063BTD2	27	tr|A0A063BTD2|A0A063BTD2_USTVR ATP-dependent RNA helicase dbp9 OS=Ustilaginoidea virens OX=1159556 GN=UV8b_6563 PE=4 SV=1	1	4.04349e-12	92.265	92.265	1	4.04349e-12	92.265							1	C	SSPEPEPQKRSRSEPCPDADLSFADLGLDPR	SEPC(1)PDADLSFADLGLDPR	4	2	1.6803	28742000	28742000	0	0
A0A063BTD7	609	tr|A0A063BTD7|A0A063BTD7_USTVR Bleomycin hydrolase OS=Ustilaginoidea virens OX=1159556 GN=UV8b_5049 PE=4 SV=1;tr|A0A1B5KVW0|A0A1B5KVW0_USTVR Cysteine proteinase 1, mitochondrial OS=Ustilaginoidea virens OX=1159556 GN=UVI_02048710 PE=3 SV=1	1	1.41052e-95	208.27	45.14	1	1.41052e-95	208.27	1	9.00578e-79	198.33	1	1.35707e-15	149.69	1	C	SVCLHKKKAEDGVQSCAYDEKSAAYSLEARE	KKAEDGVQSC(1)AYDEK	10	3	0.41447	325150000	19172000	24302000	25651000
A0A063BTD7	407	tr|A0A063BTD7|A0A063BTD7_USTVR Bleomycin hydrolase OS=Ustilaginoidea virens OX=1159556 GN=UV8b_5049 PE=4 SV=1	1	0	347.54	219.52				1	0	347.54	1	1.15475e-227	219.52	1	C	GGGGGSYVPNTVTIPCHHIRHGDFLMLQGRP	HGGGGGSYVPNTVTIPC(1)HHIR	17	2	-0.80428	1979400000	0	47604000	48456000
A0A063BTD7	423	tr|A0A063BTD7|A0A063BTD7_USTVR Bleomycin hydrolase OS=Ustilaginoidea virens OX=1159556 GN=UV8b_5049 PE=4 SV=1	1	1.78384e-16	154.44	136.19	1	1.39545e-06	136.19	1	1.78384e-16	154.44	1	1.39545e-06	136.19	1	C	HHIRHGDFLMLQGRPCQVIRISTSAATGQYR	PC(1)QVIR	2	2	0.32179	11720000000	6237600000	3024900000	2457400000
A0A063BTD8	1114	tr|A0A063BTD8|A0A063BTD8_USTVR HEAT repeat protein OS=Ustilaginoidea virens OX=1159556 GN=UV8b_7616 PE=4 SV=1	1	2.9782e-16	121.04	50.897	1	2.9782e-16	121.04				1	0.00151544	50.897	1	C	MNLEMERSTPAAICKCVDSLINVLGPDLQDA	C(1)VDSLINVLGPDLQDADK	1	2	-1.5521	17102000	8148600	0	8953900
A0A063BTD8	1916	tr|A0A063BTD8|A0A063BTD8_USTVR HEAT repeat protein OS=Ustilaginoidea virens OX=1159556 GN=UV8b_7616 PE=4 SV=1	1	0.00931782	85.359	85.359	1	0.00931782	85.359							1	C	LDCLTDRMTARIAATCTRSLLLQSAPTAADL	IAATC(1)TR	5	2	-0.85066	35012000	35012000	0	0
A0A063BTE4	38	tr|A0A063BTE4|A0A063BTE4_USTVR Chitin synthase export chaperone OS=Ustilaginoidea virens OX=1159556 GN=UV8b_6578 PE=3 SV=1	1	0.018867	51.346	51.346	1	0.018867	51.346							1	C	GPTLAATNRAGIEPDCYARNIALANTIIFEG	AGIEPDC(1)YAR	7	2	0.47725	9700700	9700700	0	0
A0A063BTE4	11	tr|A0A063BTE4|A0A063BTE4_USTVR Chitin synthase export chaperone OS=Ustilaginoidea virens OX=1159556 GN=UV8b_6578 PE=3 SV=1	1	0.0233846	42.001	42.001				1	0.0233846	42.001				1	C	_____MSGFGDFTSICRTVPLPLCANIGPTL	SGFGDFTSIC(1)R	10	2	3.6063	1961000	0	1961000	0
A0A063BTE6	130	tr|A0A063BTE6|A0A063BTE6_USTVR Chromatin assembly factor 1 subunit C OS=Ustilaginoidea virens OX=1159556 GN=UV8b_7551 PE=4 SV=1	1	0	287.45	133.48	1	1.84346e-51	184.55	1	3.01454e-30	160.65	1	0	287.45	1	C	EIGGYGNSGEVAAIKCDIVQQIEHPGEVNKA	C(1)DIVQQIEHPGEVNK	1	3	-0.29215	691430000	59402000	201010000	185260000
A0A063BTE6	159	tr|A0A063BTE6|A0A063BTE6_USTVR Chromatin assembly factor 1 subunit C OS=Ustilaginoidea virens OX=1159556 GN=UV8b_7551 PE=4 SV=1	1	0.00132535	57.679	57.679	1	0.00132535	57.679							1	C	KARYQPQNPDIIATLCVDGKILIFDRTKHPL	YQPQNPDIIATLC(1)VDGK	13	2	-2.4394	9611600	9611600	0	0
A0A1B5L202	305	tr|A0A1B5L202|A0A1B5L202_USTVR Uncharacterized protein OS=Ustilaginoidea virens OX=1159556 GN=UVI_02003250 PE=4 SV=1;tr|A0A063BTE8|A0A063BTE8_USTVR Uncharacterized protein OS=Ustilaginoidea virens OX=1159556 GN=UV8b_6583 PE=4 SV=1	0.5	0.00143266	79.713	79.713				0.5	0.00188377	76.478	0.5	0.00143266	79.713	1	C	GLDLSELPIDGQQARCCQLITHLRSQDLVVA	C(0.5)C(0.5)QLITHLR	1	2	1.4147	87035000	0	47537000	39498000
A0A1B5L202	306	tr|A0A1B5L202|A0A1B5L202_USTVR Uncharacterized protein OS=Ustilaginoidea virens OX=1159556 GN=UVI_02003250 PE=4 SV=1;tr|A0A063BTE8|A0A063BTE8_USTVR Uncharacterized protein OS=Ustilaginoidea virens OX=1159556 GN=UV8b_6583 PE=4 SV=1	0.5	0.00143266	79.713	79.713				0.5	0.00188377	76.478	0.5	0.00143266	79.713	1	C	LDLSELPIDGQQARCCQLITHLRSQDLVVAL	C(0.5)C(0.5)QLITHLR	2	2	1.4147	87035000	0	47537000	39498000
A0A1B5L6R8	203	tr|A0A1B5L6R8|A0A1B5L6R8_USTVR Uncharacterized protein OS=Ustilaginoidea virens OX=1159556 GN=UVI_02062520 PE=4 SV=1;tr|A0A063BTE9|A0A063BTE9_USTVR Putative glutathione S-transferase OS=Ustilaginoidea virens OX=1159556 GN=UV8b_7556 PE=4 SV=1	1	0.000924987	46.578	46.578	1	0.000924987	46.578							1	C	ERVSRRDAYRRAMRKCDPDMEPLLGPDAPES	KC(1)DPDMEPLLGPDAPESLYFK	2	3	-2.0118	3878000	3878000	0	0
A0A063BTF0	388	tr|A0A063BTF0|A0A063BTF0_USTVR Signal sequence receptor alpha subunit OS=Ustilaginoidea virens OX=1159556 GN=UV8b_5064 PE=3 SV=1	1	0.00934232	103.41	103.41				1	0.00934232	85.306	1	0.0392822	103.41	1	C	HLLRKNVAREAAVRLCQGVQKELVGVKTGSF	LC(1)QGVQK	2	2	0.2066	254360000	0	104510000	149860000
A0A1B5L386	48	tr|A0A1B5L386|A0A1B5L386_USTVR Aldedh domain-containing protein OS=Ustilaginoidea virens OX=1159556 GN=UVI_02030000 PE=3 SV=1;tr|A0A063BTF9|A0A063BTF9_USTVR Aldehyde dehydrogenase OS=Ustilaginoidea virens OX=1159556 GN=UV8b_6593 PE=3 SV=1	1	1.17766e-37	139.04	139.04	1	1.45958e-32	120.63	1	1.17766e-37	139.04	1	1.17766e-37	139.04	1	C	AHKITSVSPSSGLEICAVEAASADDVDRAVA	ITSVSPSSGLEIC(1)AVEAASADDVDR	13	2	-1.8384	35631000	5816900	13927000	15887000
A0A063BTG8	291	tr|A0A063BTG8|A0A063BTG8_USTVR Glycosyl transferase family protein OS=Ustilaginoidea virens OX=1159556 GN=UV8b_7091 PE=4 SV=1	1	6.60447e-84	196.27	73.464	1	3.00434e-10	113.61	1	6.60447e-84	196.27	1	4.79568e-69	191.79	1	C	DPRATIVGAPDQYGNCHDRSRLNGGMILLRP	ATIVGAPDQYGNC(1)HDR	13	3	1.3291	194340000	16502000	41979000	26099000
A0A063BTH0	82	tr|A0A063BTH0|A0A063BTH0_USTVR Putative neurofibromin OS=Ustilaginoidea virens OX=1159556 GN=UV8b_7542 PE=4 SV=1	1	4.36651e-07	77.776	77.776	1	4.36651e-07	77.776							1	C	TLADLTFRLPLQAADCQTDAGMSEFKSQMFH	LPLQAADC(1)QTDAGMSEFK	8	2	4.2313	9320400	9320400	0	0
A0A063BTH3	207	tr|A0A063BTH3|A0A063BTH3_USTVR Deoxyribose-phosphate aldolase OS=Ustilaginoidea virens OX=1159556 GN=UV8b_5099 PE=3 SV=1;tr|A0A1B5L0X6|A0A1B5L0X6_USTVR Uncharacterized protein OS=Ustilaginoidea virens OX=1159556 GN=UVI_02053900 PE=3 SV=1	1	9.13734e-35	169.65	70.056	1	7.37899e-05	125.82	1	9.13734e-35	169.65	1	0.00319053	70.056	1	C	RVTLLFPQDQSKYPECVDPQAPRTEGGYYWG	YPEC(1)VDPQAPR	4	2	0.61765	85583000	37739000	20263000	27581000
A0A063BTJ0	47	tr|A0A063BTJ0|A0A063BTJ0_USTVR Imidazoleglycerol-phosphate dehydratase OS=Ustilaginoidea virens OX=1159556 GN=UV8b_6458 PE=4 SV=1	1	0.000475005	63.128	63.128				1	0.000922546	56.46	1	0.000475005	63.128	1	C	FEAMSLQEVDERLQTCPIVQHLSSAKHAHHA	LQTC(1)PIVQHLSSAK	4	3	1.0248	53442000	0	17765000	24969000
A0A063BTJ5	327	tr|A0A063BTJ5|A0A063BTJ5_USTVR ATP-dependent 6-phosphofructokinase OS=Ustilaginoidea virens OX=1159556 GN=UV8b_5129 PE=3 SV=1;tr|A0A1B5KYB9|A0A1B5KYB9_USTVR ATP-dependent 6-phosphofructokinase OS=Ustilaginoidea virens OX=1159556 GN=UVI_02054130 PE=3 SV=1	1	0.0123404	43.405	43.405	1	0.0123404	43.405							1	C	EAVKAVLEATPETETCFIAMNENKIVRKPLM	AVLEATPETETC(1)FIAMNENK	12	2	-0.62974	6271700	6271700	0	0
A0A063BTJ5	700	tr|A0A063BTJ5|A0A063BTJ5_USTVR ATP-dependent 6-phosphofructokinase OS=Ustilaginoidea virens OX=1159556 GN=UV8b_5129 PE=3 SV=1;tr|A0A1B5KYB9|A0A1B5KYB9_USTVR ATP-dependent 6-phosphofructokinase OS=Ustilaginoidea virens OX=1159556 GN=UVI_02054130 PE=3 SV=1	1	5.92938e-05	77.367	77.367	1	5.92938e-05	77.367							1	C	VRLAIKCVQHLEEYGCNAHNRVKKDPNSTSV	CVQHLEEYGC(1)NAHNR	10	3	-0.31014	26105000	26105000	0	0
A0A063BTJ5	175	tr|A0A063BTJ5|A0A063BTJ5_USTVR ATP-dependent 6-phosphofructokinase OS=Ustilaginoidea virens OX=1159556 GN=UV8b_5129 PE=3 SV=1;tr|A0A1B5KYB9|A0A1B5KYB9_USTVR ATP-dependent 6-phosphofructokinase OS=Ustilaginoidea virens OX=1159556 GN=UVI_02054130 PE=3 SV=1	1	0.000221866	61.648	61.648	1	0.000221866	61.648							1	C	GTDATVGCYSALSRICEMVDYIEATASSHSR	IC(1)EMVDYIEATASSHSR	2	3	-0.77195	4094400	4094400	0	0
A0A063BTK5	288	tr|A0A063BTK5|A0A063BTK5_USTVR RNA methylase family protein OS=Ustilaginoidea virens OX=1159556 GN=UV8b_6478 PE=4 SV=1	1	9.2045e-07	120.06	73.9				1	9.2045e-07	120.06	1	0.00071587	73.9	1	C	NTPIKRDRRIWDGIVCDPPYGVREGLKVLGV	IWDGIVC(1)DPPYGVR	7	2	1.4402	32554000	0	16496000	16058000
A0A1B5KYE3	407	tr|A0A1B5KYE3|A0A1B5KYE3_USTVR Choline_kin_N domain-containing protein OS=Ustilaginoidea virens OX=1159556 GN=UVI_02054260 PE=4 SV=1;tr|A0A063BTL1|A0A063BTL1_USTVR Putative choline kinase OS=Ustilaginoidea virens OX=1159556 GN=UV8b_5149 PE=4 SV=1	1	1.41295e-11	141.89	141.89	1	1.41295e-11	141.89							1	C	QFKNMVVNYRAHLENCYQSSKSIKERLVFAH	AHLENC(1)YQSSK	6	2	-1.9664	14096000	14096000	0	0
A0A063BTL4	114	tr|A0A063BTL4|A0A063BTL4_USTVR Tryptophan synthase OS=Ustilaginoidea virens OX=1159556 GN=UV8b_6972 PE=3 SV=1;tr|A0A1B5KVM0|A0A1B5KVM0_USTVR Tryptophan synthase OS=Ustilaginoidea virens OX=1159556 GN=UVI_02027500 PE=3 SV=1	1	2.82535e-254	269.99	254.83	1	3.85965e-129	231.23	1	2.82535e-254	269.99	1	1.14785e-198	254.83	1	C	YNPLLRYGEEQLLQDCRAAGVNGFIIVDLPP	YGEEQLLQDC(1)R	10	2	-0.13111	394540000	95265000	129570000	169710000
A0A063BTL5	168	tr|A0A063BTL5|A0A063BTL5_USTVR CorA family metal ion transporter OS=Ustilaginoidea virens OX=1159556 GN=UV8b_7465 PE=4 SV=1	1	0.00303035	56.205	52.863				1	0.00303035	56.205	1	0.00363382	52.863	1	C	DARSLLTNKAAEDDVCFPVQDGNRNHELRID	AAEDDVC(1)FPVQDGNR	7	2	-2.3013	32212000	0	17826000	14386000
A0A1B5KWA7	356	tr|A0A1B5KWA7|A0A1B5KWA7_USTVR Uncharacterized protein OS=Ustilaginoidea virens OX=1159556 GN=UVI_02041310 PE=4 SV=1;tr|A0A063BTM1|A0A063BTM1_USTVR GTP-binding protein 2 OS=Ustilaginoidea virens OX=1159556 GN=UV8b_6498 PE=4 SV=1	1	4.62781e-09	101.39	101.39	1	4.62781e-09	101.39								C	FVVTRLARFGNLSEGCLQTPDQEARPALNPY	FGNLSEGC(1)LQTPDQEAR	8	2	0.32825	11571000	11571000	0	0
A0A063BTM6	419	tr|A0A063BTM6|A0A063BTM6_USTVR tRNA uridine 5-carboxymethylaminomethyl modification enzyme gidA OS=Ustilaginoidea virens OX=1159556 GN=UV8b_7475 PE=3 SV=1	1	2.39489e-91	208.56	107.09	1	6.12407e-08	135.56	1	5.46831e-05	117.98	1	2.39489e-91	208.56	1	C	RRTAIDILRLSNTGSCIDHQRLWDVIPNIEK	LSNTGSC(1)IDHQR	7	3	0.26461	195390000	36583000	28111000	41371000
A0A063BTM6	178	tr|A0A063BTM6|A0A063BTM6_USTVR tRNA uridine 5-carboxymethylaminomethyl modification enzyme gidA OS=Ustilaginoidea virens OX=1159556 GN=UV8b_7475 PE=3 SV=1	1	0.0141221	64.265	64.265	1	0.0475865	60.76	1	0.0141221	64.265				1	C	DKTIHIRETIKGPRYCPSLESKVIRFPEKER	YC(1)PSLESK	2	2	1.9152	32326000	21732000	10593000	0
A0A063BTN3	370	tr|A0A063BTN3|A0A063BTN3_USTVR DNA helicase OS=Ustilaginoidea virens OX=1159556 GN=UV8b_7408 PE=3 SV=1	1	0.00585735	62.823	52.579	1	0.0202035	49.418	1	0.00585735	62.823	1	0.0151557	52.579	1	C	MFGNGRAKSGLIVLPCGAGKTLVGITAACTI	SGLIVLPC(1)GAGK	8	2	1.0273	4511700	0	4511700	0
A0A063BTN4	376	tr|A0A063BTN4|A0A063BTN4_USTVR MAP kinase kinase EMK1 OS=Ustilaginoidea virens OX=1159556 GN=UV8b_6503 PE=4 SV=1	1	1.73863e-96	211.26	211.26	1	1.05678e-06	93.011	1	1.3648e-21	151.1	1	1.73863e-96	211.26	1	C	SPATQDLLRLSDAPTCSAQSVEDRTVHTPTS	LSDAPTC(1)SAQSVEDR	7	2	0.61318	651360000	142800000	291170000	217400000
A0A063BTN5	348	tr|A0A063BTN5|A0A063BTN5_USTVR Putative endoglucanase OS=Ustilaginoidea virens OX=1159556 GN=UV8b_7007 PE=4 SV=1	1	0.00449858	74.486	74.486				1	0.0249011	52.867	1	0.00449858	74.486	1	C	ELPAAPGPSRGGSSICISKSRLYRFGGYDGE	GGSSIC(1)ISK	6	2	1.2155	219720000	0	105960000	113760000
A0A063BTN9	413	tr|A0A063BTN9|A0A063BTN9_USTVR Ubiquitin-like modifier-activating enzyme ATG7 OS=Ustilaginoidea virens OX=1159556 GN=UV8b_7012 PE=3 SV=1;tr|A0A1B5L746|A0A1B5L746_USTVR Ubiquitin-like modifier-activating enzyme ATG7 OS=Ustilaginoidea virens OX=1159556 GN=UV	1	0.000829719	51.888	51.888				1	0.000829719	51.888				1	C	SYSNPVRQPLFEFSDCADGGRPKAAAAAAML	QPLFEFSDC(1)ADGGRPK	9	3	-1.3552	7631100	0	7631100	0
A0A063BTN9	55	tr|A0A063BTN9|A0A063BTN9_USTVR Ubiquitin-like modifier-activating enzyme ATG7 OS=Ustilaginoidea virens OX=1159556 GN=UV8b_7012 PE=3 SV=1	1	0.000498504	77.732	62.582	1	0.000498504	77.732							1	C	VLGLYEARVQEPEASCKMQILGNALTSQTAP	VQEPEASC(1)K	8	2	0.84534	42103000	42103000	0	0
A0A1B5L1M9	150	tr|A0A1B5L1M9|A0A1B5L1M9_USTVR Pyrroline-5-carboxylate reductase OS=Ustilaginoidea virens OX=1159556 GN=UVI_02046390 PE=3 SV=1;tr|A0A063BTP4|A0A063BTP4_USTVR Pyrroline-5-carboxylate reductase OS=Ustilaginoidea virens OX=1159556 GN=UV8b_7423 PE=3 SV=1	1	0.0010985	87.181	87.181	1	0.0010985	87.181							1	C	TSPDADGRCRVVRAMCNTAALIRESMTVIGI	AMC(1)NTAALIR	3	2	0.84053	11922000	11922000	0	0
A0A1B5L1M9	47	tr|A0A1B5L1M9|A0A1B5L1M9_USTVR Pyrroline-5-carboxylate reductase OS=Ustilaginoidea virens OX=1159556 GN=UVI_02046390 PE=3 SV=1;tr|A0A063BTP4|A0A063BTP4_USTVR Pyrroline-5-carboxylate reductase OS=Ustilaginoidea virens OX=1159556 GN=UV8b_7423 PE=3 SV=1	1	0.00924426	104.03	88.626				1	0.00924426	104.03	1	0.0187065	88.626	1	C	PGEDRPQSLPSRFIACVRSVESAKKVKSALW	FIAC(1)VR	4	2	0.29799	296430000	0	158420000	138010000
A0A063BTP5	302	tr|A0A063BTP5|A0A063BTP5_USTVR NTP_transf_9 domain-containing protein OS=Ustilaginoidea virens OX=1159556 GN=UV8b_4800 PE=4 SV=1	1	1.87222e-11	143.24	57.598	1	1.87222e-11	143.24							1	C	SVDPSLLRKSDQMTQCPYKGNAEYYHVVVDG	SDQMTQC(1)PYK	7	2	0.137	34422000	14585000	0	0
A0A063BTP5	214	tr|A0A063BTP5|A0A063BTP5_USTVR NTP_transf_9 domain-containing protein OS=Ustilaginoidea virens OX=1159556 GN=UV8b_4800 PE=4 SV=1	1	0.000893076	90.37	71.501	1	0.00127101	83.265	1	0.000893076	90.37	1	0.00399802	71.501	1	C	DRVIRFTDDRSLGALCGLVRLEFGSMDQWLE	SLGALC(1)GLVR	6	2	-0.23931	63951000	19431000	22699000	21820000
A0A063BTP8	161	tr|A0A063BTP8|A0A063BTP8_USTVR Putative lectin family integral membrane protein OS=Ustilaginoidea virens OX=1159556 GN=UV8b_7428 PE=4 SV=1;tr|A0A1B5L3E5|A0A1B5L3E5_USTVR L-type lectin-like domain-containing protein OS=Ustilaginoidea virens OX=1159556 GN=UV	1	1.31029e-219	257.54	240.2	1	0.00035701	65.949	1	1.31029e-219	257.54	1	7.03121e-170	240.2	1	C	SYNKNDDGKDGELAGCSARGIRQAEMPTKLR	SYNKNDDGKDGELAGC(1)SAR	16	2	-0.18628	1103300000	146040000	306560000	188900000
H6WN92	8	tr|H6WN92|H6WN92_USTVR DNA-directed RNA polymerase (Fragment) OS=Ustilaginoidea virens OX=1159556 PE=3 SV=1;tr|H6WN90|H6WN90_USTVR DNA-directed RNA polymerase (Fragment) OS=Ustilaginoidea virens OX=1159556 PE=3 SV=1;tr|A0A6F8PDU5|A0A6F8PDU5_USTVR DNA-direc	1	0.0221634	74.255	74.255				1	0.0221634	74.255				1	C	________LSNYLRRCVEGNRHFNLAVGIKP	RC(1)VEGNR	2	2	-0.82578	10833000	0	10833000	0
A0A063BTQ8	68	tr|A0A063BTQ8|A0A063BTQ8_USTVR Putative mRNA processing protein (Mss51) OS=Ustilaginoidea virens OX=1159556 GN=UV8b_7433 PE=4 SV=1	1	0.00917758	104.31	79.833				1	0.00917758	104.31	1	0.0280968	79.833	1	C	NEEHWMDHYEEHLKICDTLRQINEDDHDLRS	IC(1)DTLR	2	2	-0.32423	44384000	0	22923000	21461000
A0A063BTQ9	153	tr|A0A063BTQ9|A0A063BTQ9_USTVR Heterogeneous nuclear ribonucleoprotein HRP1 OS=Ustilaginoidea virens OX=1159556 GN=UV8b_6528 PE=4 SV=1	1	2.45424e-10	111.39	95.401				1	2.45424e-10	111.39	1	1.61578e-09	95.401	1	C	QSLREYFEQFGEVVECTVMRDGSTGRSRGFG	EYFEQFGEVVEC(1)TVMR	12	2	-0.32651	19225000	0	9655700	9569600
A0A1B5L6G7	433	tr|A0A1B5L6G7|A0A1B5L6G7_USTVR Uncharacterized protein OS=Ustilaginoidea virens OX=1159556 GN=UVI_02014600 PE=4 SV=1;tr|A0A063BTR0|A0A063BTR0_USTVR Uncharacterized protein OS=Ustilaginoidea virens OX=1159556 GN=UV8b_4815 PE=4 SV=1	1	4.06165e-07	103.89	63.691				1	4.06165e-07	103.89	1	0.00218209	63.691	1	C	ERRWKTTLEEVIKNSCHSAPGSAAASRNQSR	NSC(1)HSAPGSAAASR	3	2	-1.7888	47806000	0	13147000	11232000
A0A1B5KWD6	1011	tr|A0A1B5KWD6|A0A1B5KWD6_USTVR Uncharacterized protein OS=Ustilaginoidea virens OX=1159556 GN=UVI_02041610 PE=4 SV=1;tr|A0A063BTR4|A0A063BTR4_USTVR Putative cell wall biogenesis protein Mhp1 OS=Ustilaginoidea virens OX=1159556 GN=UV8b_6533 PE=4 SV=1	1	0.000515009	96.331	96.331				1	0.0120138	63.216	1	0.000515009	96.331	1	C	RKIRRRLQPALLKARCEGGDEMNLRKLTFLD	C(1)EGGDEMNLR	1	2	0.86168	9004700	0	0	9004700
A0A1B5KWD6	493	tr|A0A1B5KWD6|A0A1B5KWD6_USTVR Uncharacterized protein OS=Ustilaginoidea virens OX=1159556 GN=UVI_02041610 PE=4 SV=1;tr|A0A063BTR4|A0A063BTR4_USTVR Putative cell wall biogenesis protein Mhp1 OS=Ustilaginoidea virens OX=1159556 GN=UV8b_6533 PE=4 SV=1	1	0.000242348	75.479	75.479				1	0.000242348	75.479				1	C	DYLAVVPVKEVLLENCGLGDEGLRVILASLL	EVLLENC(1)GLGDEGLR	7	2	-0.58594	14339000	0	14339000	0
A0A1B5KWD6	583	tr|A0A1B5KWD6|A0A1B5KWD6_USTVR Uncharacterized protein OS=Ustilaginoidea virens OX=1159556 GN=UVI_02041610 PE=4 SV=1;tr|A0A063BTR4|A0A063BTR4_USTVR Putative cell wall biogenesis protein Mhp1 OS=Ustilaginoidea virens OX=1159556 GN=UV8b_6533 PE=4 SV=1	1	0.000845037	81.594	68.224				1	0.000845037	81.594	1	0.00555532	68.224		C	SLIPFPRQAPAAKGGCLANGMQIPRTISDVF	GGC(1)LANGMQIPR	3	2	0.45248	16957000	0	8851100	8106000
A0A063BTR6	156	tr|A0A063BTR6|A0A063BTR6_USTVR Eukaryotic translation initiation factor 3 subunit A OS=Ustilaginoidea virens OX=1159556 GN=TIF32 PE=3 SV=1;tr|A0A1B5L367|A0A1B5L367_USTVR Eukaryotic translation initiation factor 3 subunit A OS=Ustilaginoidea virens OX=11595	1	0.0103353	99.511	92.785	1	0.0103353	99.511	1	0.0107864	97.64	1	0.0145346	92.785	1	C	DFCLKYTRKTEFRRLCELLRNHVQTAAKYSS	LC(1)ELLR	2	2	0.2567	629760000	374720000	76939000	178100000
A0A063BTS0	135	tr|A0A063BTS0|A0A063BTS0_USTVR Putative PHD finger domain protein OS=Ustilaginoidea virens OX=1159556 GN=UV8b_7448 PE=4 SV=1;tr|A0A1B5L0M2|A0A1B5L0M2_USTVR Uncharacterized protein OS=Ustilaginoidea virens OX=1159556 GN=UVI_02046170 PE=4 SV=1	1	0.00389159	53.597	51.436				1	0.0107697	53.597	1	0.00389159	51.436	1	C	EPPPKMAEPPPKRRRCAPGGLGGGGGGGGRF	C(1)APGGLGGGGGGGGR	1	2	-0.9386	10975000	0	0	10975000
A0A1B5LAD9	1203	tr|A0A1B5LAD9|A0A1B5LAD9_USTVR AAA domain-containing protein OS=Ustilaginoidea virens OX=1159556 GN=UVI_02046100 PE=4 SV=1;tr|A0A063BTS2|A0A063BTS2_USTVR Putative AAA family ATPase OS=Ustilaginoidea virens OX=1159556 GN=UV8b_7458 PE=4 SV=1	1	1.2618e-13	63.277	63.277				1	3.2187e-09	53.482	1	1.2618e-13	63.277	1	C	ESQAPPSLGEPVPGSCTTARFQLRSPLSNGQ	VQSDLGGGDEGESQAPPSLGEPVPGSC(1)TTAR	27	3	-1.2941	25634000	0	11659000	13974000
A0A063BTT4	898	tr|A0A063BTT4|A0A063BTT4_USTVR Histone transcription regulator 3 homolog OS=Ustilaginoidea virens OX=1159556 GN=UV8b_6857 PE=3 SV=1;tr|A0A1B5L571|A0A1B5L571_USTVR Histone transcription regulator 3 homolog OS=Ustilaginoidea virens OX=1159556 GN=UVI_02053000	1	0.010151	42.789	42.789	1	0.010151	42.789							1	C	GDAYEAIGYPTKQFSCLLKSIEMMINDLEAE	LGDAYEAIGYPTKQFSC(1)LLK	17	2	-1.335	121770000	121770000	0	0
A0A1B5KRN5	406	tr|A0A1B5KRN5|A0A1B5KRN5_USTVR Uncharacterized protein OS=Ustilaginoidea virens OX=1159556 GN=UVI_02014460 PE=4 SV=1;tr|A0A063BTT5|A0A063BTT5_USTVR HEAT repeat containing protein OS=Ustilaginoidea virens OX=1159556 GN=UV8b_4840 PE=4 SV=1	1	2.2582e-26	120.87	89.982				1	2.2582e-26	120.87	1	2.72093e-09	89.982	1	C	RTTKTVPSKPEIATVCESGKKLLSESSPTLR	TVPSKPEIATVC(1)ESGKK	12	3	0.11591	111170000	0	15750000	13557000
A0A1B5KRN5	49	tr|A0A1B5KRN5|A0A1B5KRN5_USTVR Uncharacterized protein OS=Ustilaginoidea virens OX=1159556 GN=UVI_02014460 PE=4 SV=1;tr|A0A063BTT5|A0A063BTT5_USTVR HEAT repeat containing protein OS=Ustilaginoidea virens OX=1159556 GN=UV8b_4840 PE=4 SV=1	1	0.00190547	90.37	90.37	1	0.00190547	90.37							1	C	AIAALCAFLKYGGPDCALRTRGLTITHMVEK	YGGPDC(1)ALR	6	2	1.6754	31254000	31254000	0	0
A0A1B5L5V6	11	tr|A0A1B5L5V6|A0A1B5L5V6_USTVR Chitinase OS=Ustilaginoidea virens OX=1159556 GN=UVI_02059460 PE=3 SV=1;tr|A0A063BTT6|A0A063BTT6_USTVR Chitinase OS=Ustilaginoidea virens OX=1159556 GN=UV8b_7362 PE=3 SV=1	1	0.00261006	98.503	73.616				1	0.00261006	98.503	1	0.00738957	73.616	1	C	_____MTNFANANYKCTAFPGNKHVHSCPQI	C(1)TAFPGNK	1	2	0.96087	36269000	0	17468000	18801000
A0A063BTT7	264	tr|A0A063BTT7|A0A063BTT7_USTVR Guanine deaminase OS=Ustilaginoidea virens OX=1159556 GN=UV8b_6862 PE=3 SV=1;tr|A0A1B5L7W6|A0A1B5L7W6_USTVR Guanine deaminase OS=Ustilaginoidea virens OX=1159556 GN=UVI_02053050 PE=3 SV=1	1	4.63014e-59	190.52	40.085	1	0.00082621	103.42	1	4.31732e-46	178.65	1	4.63014e-59	190.52	1	C	YRDEDEDESLRVTRDCIDHIAGRDPEGALVR	DC(1)IDHIAGRDPEGALVR	2	3	1.3116	617080000	100310000	186250000	160390000
A0A063BTT7	227	tr|A0A063BTT7|A0A063BTT7_USTVR Guanine deaminase OS=Ustilaginoidea virens OX=1159556 GN=UV8b_6862 PE=3 SV=1;tr|A0A1B5L7W6|A0A1B5L7W6_USTVR Guanine deaminase OS=Ustilaginoidea virens OX=1159556 GN=UVI_02053050 PE=3 SV=1	1	0.000722367	111.95	111.74	1	0.00250196	82.452	1	0.000723868	111.95	1	0.000722367	111.74	1	C	YGSKHGEATKILADVCLERGQRALVGKCNMS	ILADVC(1)LER	6	2	0.77923	142740000	32319000	56649000	53777000
A0A063BTT7	133	tr|A0A063BTT7|A0A063BTT7_USTVR Guanine deaminase OS=Ustilaginoidea virens OX=1159556 GN=UV8b_6862 PE=3 SV=1;tr|A0A1B5L7W6|A0A1B5L7W6_USTVR Guanine deaminase OS=Ustilaginoidea virens OX=1159556 GN=UVI_02053050 PE=3 SV=1	1	2.74687e-43	167.71	44.807	1	6.55098e-12	125.82	1	2.74687e-43	156.36	1	5.83017e-35	167.71	1	C	ERIPPTLASLGIPPACPVRTLARGQFLMPGF	IPPTLASLGIPPAC(1)PVR	14	3	0.25571	76996000	10207000	9911800	10164000
A0A063BTU3	202	tr|A0A063BTU3|A0A063BTU3_USTVR Fumarylacetoacetase OS=Ustilaginoidea virens OX=1159556 GN=UV8b_4850 PE=3 SV=1	1	0.0007428	104.44	104.44	1	0.00188149	90.657	1	0.000814426	103.56	1	0.0007428	104.44	1	C	LRDPKAEPKVPVLAPCEKLDLELELGMFVCR	VPVLAPC(1)EK	7	2	-0.21129	3421000000	819150000	1272000000	1329900000
A0A063BTU4	112	tr|A0A063BTU4|A0A063BTU4_USTVR Cell wall protein OS=Ustilaginoidea virens OX=1159556 GN=UV8b_7372 PE=4 SV=1	1	1.29867e-06	114.78	113.7	1	0.00983724	69.198	1	0.000198826	104.21	1	1.29867e-06	114.78	1	C	DDFKASRPRVEKLGACDIVRSKLAAIANGSK	LGAC(1)DIVR	4	2	0.64195	754030000	27855000	368900000	335570000
A0A063BTU4	168	tr|A0A063BTU4|A0A063BTU4_USTVR Cell wall protein OS=Ustilaginoidea virens OX=1159556 GN=UV8b_7372 PE=4 SV=1	1	0.000567646	119.21	119.21	1	0.000567646	119.21							1	C	SKVLEQSRSDFSEDKCKNAAGHSTPSAAPST	SDFSEDKC(1)K	8	2	0.02155	75887000	75887000	0	0
A0A063BTU8	417	tr|A0A063BTU8|A0A063BTU8_USTVR Glutamine synthetase OS=Ustilaginoidea virens OX=1159556 GN=UV8b_7377 PE=3 SV=1	1	0.000121378	117.52	73.985	1	0.00182534	73.233	1	0.000121378	86.344	1	0.000140677	117.52	1	C	LGCGWRGVDKKLEIACPPLAMGRDTGGPNDM	LEIAC(1)PPLAMGR	5	2	0.87796	55996000	3266500	8215900	11228000
A0A063BTU8	23	tr|A0A063BTU8|A0A063BTU8_USTVR Glutamine synthetase OS=Ustilaginoidea virens OX=1159556 GN=UV8b_7377 PE=3 SV=1	1	0.00202664	111.74	87.476	1	0.0129348	111.74	1	0.00202664	88.921	1	0.00214743	87.476	1	C	NITPESLPKLLEHDSCVKLAGIDVDGILRGK	LLEHDSC(1)VK	7	2	-0.34705	229570000	90665000	73800000	65101000
A0A063BTW2	321	tr|A0A063BTW2|A0A063BTW2_USTVR Cyclin-dependent kinase OS=Ustilaginoidea virens OX=1159556 GN=UV8b_4875 PE=3 SV=1	1	8.84245e-08	100.38	100.38				1	1.32938e-06	92.19	1	8.84245e-08	100.38	1	C	AAANAVAMLKQRYATCSLAEAAGASGRGSQL	YATC(1)SLAEAAGASGR	4	2	0.37578	30527000	0	17696000	12831000
A0A1B5KVG1	342	tr|A0A1B5KVG1|A0A1B5KVG1_USTVR Uncharacterized protein OS=Ustilaginoidea virens OX=1159556 GN=UVI_02007600 PE=4 SV=1;tr|A0A063BTW3|A0A063BTW3_USTVR Far upstream element-binding protein 2 OS=Ustilaginoidea virens OX=1159556 GN=UV8b_6403 PE=4 SV=1	1	0.000127376	122.18	102	1	0.00998226	64.265	1	0.000127376	122.18	1	0.000942441	102	1	C	GKGGETIREMQNNTGCKINVAQSSGPGEIQR	EMQNNTGC(1)K	8	2	-1.1146	91726000	13884000	44258000	33583000
A0A1B5KVG1	139	tr|A0A1B5KVG1|A0A1B5KVG1_USTVR Uncharacterized protein OS=Ustilaginoidea virens OX=1159556 GN=UVI_02007600 PE=4 SV=1;tr|A0A063BTW3|A0A063BTW3_USTVR Far upstream element-binding protein 2 OS=Ustilaginoidea virens OX=1159556 GN=UV8b_6403 PE=4 SV=1	1	6.47334e-108	220.39	220.39	1	3.56114e-59	193.38	1	5.7666e-59	191.67	1	6.47334e-108	220.39	1	C	GRLGENLRRIEADTNCRVQFLAATDGGPFRQ	RIEADTNC(1)R	8	2	0.14732	294160000	60459000	65526000	68017000
A0A1B5KVG1	237	tr|A0A1B5KVG1|A0A1B5KVG1_USTVR Uncharacterized protein OS=Ustilaginoidea virens OX=1159556 GN=UVI_02007600 PE=4 SV=1;tr|A0A063BTW3|A0A063BTW3_USTVR Far upstream element-binding protein 2 OS=Ustilaginoidea virens OX=1159556 GN=UV8b_6403 PE=4 SV=1	1	1.61087e-47	184.58	98.942	1	0.0002639	116.24	1	1.61087e-47	184.58	1	1.89072e-18	153.54	1	C	GRGGETIRDLQERSGCHINIVGESKSVNGLR	SGC(1)HINIVGESK	3	3	-0.50801	207580000	37654000	57750000	59314000
A0A1B5KRK3	68	tr|A0A1B5KRK3|A0A1B5KRK3_USTVR Uncharacterized protein OS=Ustilaginoidea virens OX=1159556 GN=UVI_02014060 PE=3 SV=1;tr|A0A063BTW8|A0A063BTW8_USTVR 3-ketoacyl-CoA thiolase OS=Ustilaginoidea virens OX=1159556 GN=UV8b_4890 PE=3 SV=1	1	4.84617e-63	178.68	178.68	1	2.27247e-21	133.48	1	4.84617e-63	178.68	1	2.46093e-26	144.18	1;2	C	LEYMMYALLKQVRERCNLDPALVEDICFGNV	C(1)NLDPALVEDICFGNVSDGK	1	2	-1.8452	125630000	33279000	33990000	35560000
A0A1B5KRK3	79	tr|A0A1B5KRK3|A0A1B5KRK3_USTVR Uncharacterized protein OS=Ustilaginoidea virens OX=1159556 GN=UVI_02014060 PE=3 SV=1;tr|A0A063BTW8|A0A063BTW8_USTVR 3-ketoacyl-CoA thiolase OS=Ustilaginoidea virens OX=1159556 GN=UV8b_4890 PE=3 SV=1	1	6.23621e-128	217.01	211.75	1	6.23621e-128	217.01	1	1.13907e-75	151.56	1	1.38241e-109	211.75	1;2	C	VRERCNLDPALVEDICFGNVSDGKAAYKLRA	CNLDPALVEDIC(1)FGNVSDGK	12	2	0.28192	243120000	133040000	42972000	50041000
A0A1B5KRK3	114	tr|A0A1B5KRK3|A0A1B5KRK3_USTVR Uncharacterized protein OS=Ustilaginoidea virens OX=1159556 GN=UVI_02014060 PE=3 SV=1;tr|A0A063BTW8|A0A063BTW8_USTVR 3-ketoacyl-CoA thiolase OS=Ustilaginoidea virens OX=1159556 GN=UV8b_4890 PE=3 SV=1	1	0.00776476	89.673	89.673	1	0.0140899	74.439	1	0.00776476	89.673				1	C	AGFPNTAGASTVNRFCSSGLKAIADIAHSIS	FC(1)SSGLK	2	2	-0.082337	2250100000	908200000	1341900000	0
A0A063BTW9	371	tr|A0A063BTW9|A0A063BTW9_USTVR N-alkane-inducible cytochrome P450 OS=Ustilaginoidea virens OX=1159556 GN=UV8b_6892 PE=3 SV=1	0.5	0.00826416	62.659	62.659				0.5	0.0225659	62.659	0.5	0.00826416	62.659	1	C	RLPSYQELRNLRYLKCCMNESLRIHPVVPMN	C(0.5)C(0.5)MNESLR	1	2	0.15623	6714600	0	0	6714600
A0A063BTW9	372	tr|A0A063BTW9|A0A063BTW9_USTVR N-alkane-inducible cytochrome P450 OS=Ustilaginoidea virens OX=1159556 GN=UV8b_6892 PE=3 SV=1	0.5	0.00826416	62.659	62.659				0.5	0.0225659	62.659	0.5	0.00826416	62.659	1	C	LPSYQELRNLRYLKCCMNESLRIHPVVPMNS	C(0.5)C(0.5)MNESLR	2	2	0.15623	6714600	0	0	6714600
A0A063BTW9	512	tr|A0A063BTW9|A0A063BTW9_USTVR N-alkane-inducible cytochrome P450 OS=Ustilaginoidea virens OX=1159556 GN=UV8b_6892 PE=3 SV=1	1	0.0029335	74.267	74.267	1	0.00818119	59.645	1	0.00504481	68.76	1	0.0029335	74.267	1	C	EKLTLTLSSRNGTQVCLTPRSGSGSGSAP__	NGTQVC(1)LTPR	6	2	2.2732	36688000	12019000	10994000	13675000
A0A063BTX1	126	tr|A0A063BTX1|A0A063BTX1_USTVR Putative Bromodomain testis-specific protein OS=Ustilaginoidea virens OX=1159556 GN=UV8b_7322 PE=4 SV=1	1	0.0289616	50.632	50.632	1	0.0289616	50.632							1	C	VGLWSLGHRLGIDGLCEKTLEAMAECRRRTE	LGIDGLC(1)EK	7	2	-3.3673	24169000	24169000	0	0
A0A063BTX5	26	tr|A0A063BTX5|A0A063BTX5_USTVR ArfGAP family protein OS=Ustilaginoidea virens OX=1159556 GN=UV8b_7327 PE=4 SV=1	1	1.53947e-05	99.139	99.139				1	0.00160947	96.51	1	1.53947e-05	99.139	2	C	LKIFEKLKSKPANKICFDCGQKNPTWTSVPF	IC(1)FDC(1)GQK	2	2	0.72613	12390000	0	12390000	0
A0A063BTX5	29	tr|A0A063BTX5|A0A063BTX5_USTVR ArfGAP family protein OS=Ustilaginoidea virens OX=1159556 GN=UV8b_7327 PE=4 SV=1	1	1.53947e-05	99.139	99.139				1	0.00160947	96.51	1	1.53947e-05	99.139	1;2	C	FEKLKSKPANKICFDCGQKNPTWTSVPFGIY	IC(1)FDC(1)GQK	5	2	0.72613	26793000	0	19986000	6807300
A0A1B5L3V6	743	tr|A0A1B5L3V6|A0A1B5L3V6_USTVR Protein kinase domain-containing protein OS=Ustilaginoidea virens OX=1159556 GN=UVI_02049400 PE=4 SV=1;tr|A0A063BTX8|A0A063BTX8_USTVR Uncharacterized protein OS=Ustilaginoidea virens OX=1159556 GN=UV8b_6790 PE=3 SV=1	1	0.0137689	75.269	75.269							1	0.0137689	75.269	1	C	LALASAQTAAKLDAACQRTEKRIREAAEKKR	LDAAC(1)QR	5	2	-0.28426	38808000	0	0	38808000
A0A1B5L3V6	533	tr|A0A1B5L3V6|A0A1B5L3V6_USTVR Protein kinase domain-containing protein OS=Ustilaginoidea virens OX=1159556 GN=UVI_02049400 PE=4 SV=1;tr|A0A063BTX8|A0A063BTX8_USTVR Uncharacterized protein OS=Ustilaginoidea virens OX=1159556 GN=UV8b_6790 PE=3 SV=1	1	1.32719e-56	124.63	124.63							1	1.32719e-56	124.63	2	C	SRRDGSKNLGDATTECPPTAAPTESSPLPDT	NLGDATTEC(1)PPTAAPTESSPLPDTC(1)PPDAK	9	2	-0.64168	15094000	0	0	15094000
A0A1B5L3V6	549	tr|A0A1B5L3V6|A0A1B5L3V6_USTVR Protein kinase domain-containing protein OS=Ustilaginoidea virens OX=1159556 GN=UVI_02049400 PE=4 SV=1;tr|A0A063BTX8|A0A063BTX8_USTVR Uncharacterized protein OS=Ustilaginoidea virens OX=1159556 GN=UV8b_6790 PE=3 SV=1	1	1.32719e-56	124.63	124.63							1	1.32719e-56	124.63	2	C	PPTAAPTESSPLPDTCPPDAKIVVPVQEDPS	NLGDATTEC(1)PPTAAPTESSPLPDTC(1)PPDAK	25	2	-0.64168	15094000	0	0	15094000
A0A063BTX9	157	tr|A0A063BTX9|A0A063BTX9_USTVR Putative tubulin-specific chaperone OS=Ustilaginoidea virens OX=1159556 GN=UV8b_6795 PE=4 SV=1	1	7.77743e-12	101.96	74.12	1	7.77743e-12	101.96	1	2.34051e-05	71.601	1	1.44991e-05	74.12	1	C	ISVAKQHARESIADTCPSIVHVDLSRNLFET	ESIADTC(1)PSIVHVDLSR	7	3	-0.16595	41547000	17766000	13771000	10011000
A0A063BTX9	430	tr|A0A063BTX9|A0A063BTX9_USTVR Putative tubulin-specific chaperone OS=Ustilaginoidea virens OX=1159556 GN=UV8b_6795 PE=4 SV=1	1	0.00495329	47.189	47.189	1	0.00495329	47.189							1	C	AEHDILAQHPRYRTLCDLYGKPDVVRRTEIN	TLC(1)DLYGKPDVVR	3	3	-1.422	7073200	7073200	0	0
A0A063BTX9	18	tr|A0A063BTX9|A0A063BTX9_USTVR Putative tubulin-specific chaperone OS=Ustilaginoidea virens OX=1159556 GN=UV8b_6795 PE=4 SV=1	1	0.000114641	96.143	96.143	1	0.000114641	96.143							1	C	EAFHVGQRVSYEGAACTVRFIGEVAGTSGSW	VSYEGAAC(1)TVR	8	2	-0.56614	45402000	45402000	0	0
A0A063BTY5	128	tr|A0A063BTY5|A0A063BTY5_USTVR Glucan endo-1,3-beta-glucosidase OS=Ustilaginoidea virens OX=1159556 GN=UV8b_7342 PE=4 SV=1	1	1.86156e-119	216.06	160.67	1	4.45381e-19	141.73	1	1.86156e-119	216.06	1	4.77818e-70	194.48	1	C	WTSARIETTPEWDTACEPGHRLRVEAKIKLG	IETTPEWDTAC(1)EPGHR	11	2	-0.33078	3807300000	73283000	1201300000	1250400000
A0A063BTY6	245	tr|A0A063BTY6|A0A063BTY6_USTVR Methylenetetrahydrofolate dehydrogenase OS=Ustilaginoidea virens OX=1159556 GN=UV8b_6805 PE=4 SV=1	1	9.43814e-51	175.29	122.34	1	9.43814e-51	175.29	1	3.72709e-16	109.07	1	8.72137e-17	122.34	1	C	PRHQVEDKEEWGLKDCLPLSDVVIGGVPTES	DC(1)LPLSDVVIGGVPTESFK	2	2	0.9168	211090000	98295000	54688000	50508000
A0A063BTY6	65	tr|A0A063BTY6|A0A063BTY6_USTVR Methylenetetrahydrofolate dehydrogenase OS=Ustilaginoidea virens OX=1159556 GN=UV8b_6805 PE=4 SV=1	1	4.15986e-47	186.54	115.46	1	4.15986e-47	186.54	1	0.00330027	91.626	1	0.000314678	115.46	1	C	GDAAAVKYAEWSKKTCQDNGFKFDLRAVDKD	TC(1)QDNGFK	2	2	-0.94225	187890000	78633000	14907000	23291000
A0A1B5L5H4	646	tr|A0A1B5L5H4|A0A1B5L5H4_USTVR MAP kinase kinase kinase OS=Ustilaginoidea virens OX=1159556 GN=UVI_02049240 PE=3 SV=1;tr|A0A063BTZ0|A0A063BTZ0_USTVR MAP kinase kinase kinase OS=Ustilaginoidea virens OX=1159556 GN=UV8b_6810 PE=3 SV=1	1	0.0140899	74.439	74.439				1	0.0140899	74.439				1	C	KPRESAAEMSKRYKACLDSVRIRQRMLQRFS	AC(1)LDSVR	2	2	-0.1562	16478000	0	16478000	0
A0A1B5L5H4	778	tr|A0A1B5L5H4|A0A1B5L5H4_USTVR MAP kinase kinase kinase OS=Ustilaginoidea virens OX=1159556 GN=UVI_02049240 PE=3 SV=1;tr|A0A063BTZ0|A0A063BTZ0_USTVR MAP kinase kinase kinase OS=Ustilaginoidea virens OX=1159556 GN=UV8b_6810 PE=3 SV=1	1	2.46658e-08	99.283	93.561	1	2.46658e-08	99.283	1	5.7004e-08	94.767	1	1.03381e-06	93.561	1	C	LWEQNIDLKRGQLRLCATGSHSLPDARRAFL	LC(1)ATGSHSLPDAR	2	2	-0.65862	22492000	0	0	0
A0A063BTZ3	298	tr|A0A063BTZ3|A0A063BTZ3_USTVR Uncharacterized protein OS=Ustilaginoidea virens OX=1159556 GN=UV8b_6815 PE=4 SV=1	1	0.00239045	72.643	72.643				1	0.00239045	72.643				1	C	ERRADDEKITTLRDLCEQQDNNLKELRGEKE	DLC(1)EQQDNNLK	3	2	0.0054454	19059000	0	19059000	0
A0A063BTZ4	134	tr|A0A063BTZ4|A0A063BTZ4_USTVR Dynactin subunit 6 OS=Ustilaginoidea virens OX=1159556 GN=UV8b_4925 PE=3 SV=1	1	2.20678e-07	133.7	133.7				1	0.00244179	106.42	1	2.20678e-07	133.7	1	C	QVGCSIGCGAKIGKHCTVSPRSVVAPGENLP	HC(1)TVSPR	2	2	-0.19562	179700000	0	108830000	70872000
A0A1B5KXR4	98	tr|A0A1B5KXR4|A0A1B5KXR4_USTVR ATP synthase subunit beta OS=Ustilaginoidea virens OX=1159556 GN=UVI_02007280 PE=3 SV=1;tr|A0A063BTZ5|A0A063BTZ5_USTVR ATP synthase subunit beta OS=Ustilaginoidea virens OX=1159556 GN=UV8b_6438 PE=3 SV=1	1	2.12436e-163	243.03	243.03	1	1.27799e-26	166.07	1	1.71435e-13	150.27	1	2.12436e-163	243.03	1	C	LVLEVAQHLGENVVRCIAMDGTEGLVRGAKA	C(1)IAMDGTEGLVR	1	1	-0.86795	4144700000	81515000	106140000	99076000
A0A063BTZ7	348	tr|A0A063BTZ7|A0A063BTZ7_USTVR Tubulin alpha chain OS=Ustilaginoidea virens OX=1159556 GN=UV8b_6820 PE=3 SV=1	1	0.000723637	73.848	73.848	1	0.000723637	73.848							1	C	IAQIKAKASFNLVEWCPTGFKLGLNYQKPIA	ASFNLVEWC(1)PTGFK	9	2	0.45632	19604000	19604000	0	0
A0A063BTZ7	329	tr|A0A063BTZ7|A0A063BTZ7_USTVR Tubulin alpha chain OS=Ustilaginoidea virens OX=1159556 GN=UV8b_6820 PE=3 SV=1	1	2.80919e-08	122.18	102.07	1	0.000395047	107.29	1	2.80919e-08	122.18	1	0.000473335	118.74	1	C	MAVALLYRGDVVPRDCTAAIAQIKAKASFNL	DC(1)TAAIAQIKAK	2	2	2.0538	2380500000	889620000	732540000	751110000
A0A063BTZ7	296	tr|A0A063BTZ7|A0A063BTZ7_USTVR Tubulin alpha chain OS=Ustilaginoidea virens OX=1159556 GN=UV8b_6820 PE=3 SV=1	0.999919	0.00154492	47.808	47.808	0.999919	0.00154492	47.808							1	C	KSKHESFKVSDLTFQCFEPNNQMVVCDPRNG	VSDLTFQC(1)FEPNNQMVVCDPR	8	3	-0.62612	8429500	8429500	0	0
A0A063BTZ8	200	tr|A0A063BTZ8|A0A063BTZ8_USTVR Probable cytosolic iron-sulfur protein assembly protein 1 OS=Ustilaginoidea virens OX=1159556 GN=CIA1 PE=3 SV=1	1	0.000108274	98.033	98.033	1	0.000108274	98.033							1	C	AVLNEHEGDVKAVAWCPDVPGRKSRRQFGSD	AVAWC(1)PDVPGR	5	2	2.933	24638000	24638000	0	0
A0A063BTZ8	118	tr|A0A063BTZ8|A0A063BTZ8_USTVR Probable cytosolic iron-sulfur protein assembly protein 1 OS=Ustilaginoidea virens OX=1159556 GN=CIA1 PE=3 SV=1	1	1.3554e-05	102.05	102.05							1	1.3554e-05	102.05	1	C	HADGEMLETEIMPSRCDYDSDASHSQDKNWD	C(1)DYDSDASHSQDK	1	2	0.50969	21108000	0	0	21108000
A0A063BTZ8	431	tr|A0A063BTZ8|A0A063BTZ8_USTVR Probable cytosolic iron-sulfur protein assembly protein 1 OS=Ustilaginoidea virens OX=1159556 GN=CIA1 PE=3 SV=1	1	0.0280491	59.931	59.931				1	0.0280491	59.931				1	C	FEVNHVTWCRRHDAACERRGKEEMLVTTGDD	RHDAAC(1)ER	6	2	0.40056	8315400	0	8315400	0
A0A1B5L318	284	tr|A0A1B5L318|A0A1B5L318_USTVR GFO_IDH_MocA domain-containing protein OS=Ustilaginoidea virens OX=1159556 GN=UVI_02049120 PE=4 SV=1;tr|A0A063BU00|A0A063BU00_USTVR Streptomycin biosynthesis protein StrI OS=Ustilaginoidea virens OX=1159556 GN=UV8b_6825 PE=4	1	2.1459e-68	162.93	162.93	1	1.08838e-06	132.14	1	1.40128e-05	99.844	1	2.1459e-68	162.93	1	C	FKKSRKPAAAGDATNCFKCALGDSGCKFSAK	KPAAAGDATNC(1)FK	11	2	0.66996	111510000	61295000	35506000	0
A0A063BU01	533	tr|A0A063BU01|A0A063BU01_USTVR Pre-rRNA-processing protein ESF1 OS=Ustilaginoidea virens OX=1159556 GN=UV8b_7272 PE=3 SV=1	1	0.000505277	62.464	50.831	1	0.000505277	54.103	1	0.0157004	62.464	1	0.000629197	50.831	1	C	AAKAKRGAGGDDVNKCEEHVTLRATGDEDLG	GAGGDDVNKC(1)EEHVTLR	10	3	-0.42489	35387000	9687900	0	9358000
A0A063BU03	68	tr|A0A063BU03|A0A063BU03_USTVR Ser/Thr protein phosphatase OS=Ustilaginoidea virens OX=1159556 GN=UV8b_4935 PE=4 SV=1	1	6.25175e-06	129.4	129.4	1	0.00222555	100.45	1	6.25175e-06	129.4	1	6.25175e-06	129.4	1	C	PNQGRVIQTGPIRVLCIADVRGNLRSLNELA	VLC(1)IADVR	3	2	0.5737	228980000	74176000	73529000	81279000
A0A063BU04	455	tr|A0A063BU04|A0A063BU04_USTVR ATP-dependent RNA helicase DHX8 OS=Ustilaginoidea virens OX=1159556 GN=UV8b_7277 PE=4 SV=1	1	0.000436798	99.139	55.503				1	0.000436798	99.139	1	0.0251554	55.503	1	C	RVVKAPDGSMNRAAMCGTAIAKERKELKQQE	AAMC(1)GTAIAK	4	2	0.81556	11070000	0	11070000	0
A0A063BU04	1145	tr|A0A063BU04|A0A063BU04_USTVR ATP-dependent RNA helicase DHX8 OS=Ustilaginoidea virens OX=1159556 GN=UV8b_7277 PE=4 SV=1	1	1.49522e-18	154.84	154.84	1	2.16043e-12	145.25				1	1.49522e-18	154.84	1	C	VIYHDLVLTTKEYMHCTSAIEPKWLVEAAPT	EYMHC(1)TSAIEPK	5	2	0.75238	25856000	14066000	0	11789000
A0A063BU04	631	tr|A0A063BU04|A0A063BU04_USTVR ATP-dependent RNA helicase DHX8 OS=Ustilaginoidea virens OX=1159556 GN=UV8b_7277 PE=4 SV=1	1	5.16251e-05	126.82	101.46	1	0.000907212	90.15	1	5.16251e-05	126.82	1	0.000372132	101.46	1	C	CRLGGEVGYLVRFDDCTSAATRIKYMTDGML	FDDC(1)TSAATR	4	2	-0.32234	102740000	43172000	24203000	35370000
A0A063BU04	595	tr|A0A063BU04|A0A063BU04_USTVR ATP-dependent RNA helicase DHX8 OS=Ustilaginoidea virens OX=1159556 GN=UV8b_7277 PE=4 SV=1	1	0.0290391	66.429	50.607				1	0.030746	66.429	1	0.0290391	50.607	1	C	QYLAEAGFADRGIIGCTQPRRVAAMSVAKRV	GIIGC(1)TQPR	5	2	-1.7331	75258000	0	37027000	38232000
A0A063BU04	616	tr|A0A063BU04|A0A063BU04_USTVR ATP-dependent RNA helicase DHX8 OS=Ustilaginoidea virens OX=1159556 GN=UV8b_7277 PE=4 SV=1	1	0.000834716	88.181	72.042				1	0.0153662	88.181	1	0.000834716	72.042	1	C	VAAMSVAKRVAEEVGCRLGGEVGYLVRFDDC	RVAEEVGC(1)R	8	2	-1.3044	15031000	0	15031000	0
A0A1B5KWS5	30	tr|A0A1B5KWS5|A0A1B5KWS5_USTVR Ribose-phosphate diphosphokinase OS=Ustilaginoidea virens OX=1159556 GN=UVI_02027610 PE=3 SV=1;tr|A0A063BU09|A0A063BU09_USTVR Ribose-phosphate diphosphokinase OS=Ustilaginoidea virens OX=1159556 GN=UV8b_6296 PE=3 SV=1	1	1.8176e-06	116.03	67.997	1	1.8176e-06	116.03	1	0.00287487	59.198	1	0.00157955	67.997	1	C	ITVDLHASQMQGFFKCPVDNLHAEPIIARWI	C(1)PVDNLHAEPIIAR	1	2	-1.1401	55203000	19252000	17272000	18679000
A0A063BU11	355	tr|A0A063BU11|A0A063BU11_USTVR NADH-ubiquinone oxidoreductase 49 kDa subunit OS=Ustilaginoidea virens OX=1159556 GN=UV8b_6840 PE=3 SV=1;tr|A0A1B5L819|A0A1B5L819_USTVR Complex1_49kDa domain-containing protein OS=Ustilaginoidea virens OX=1159556 GN=UVI_02049	1	6.93233e-07	112.36	112.36	1	6.93233e-07	112.36							1	C	CRMEEFRQSLRIIHQCLNQMPAGPVRVEDYK	IIHQC(1)LNQMPAGPVR	5	2	2.2403	7937900	7937900	0	0
A0A1B5KY29	601	tr|A0A1B5KY29|A0A1B5KY29_USTVR Uncharacterized protein OS=Ustilaginoidea virens OX=1159556 GN=UVI_02027650 PE=4 SV=1;tr|A0A063BU12|A0A063BU12_USTVR Putative SNF2 family helicase/ATPase OS=Ustilaginoidea virens OX=1159556 GN=UV8b_6301 PE=4 SV=1	0.874275	2.84118e-16	97.69	51.211				0.842336	2.84118e-16	97.69	0.874275	0.000784798	51.211	1	C	GKELPLDDTTLQEDHCADCRDDLDYFNSQGS	ELPLDDTTLQEDHC(0.874)ADC(0.126)R	14	2	1.1502	20507000	0	0	20507000
A0A1B5KY29	604	tr|A0A1B5KY29|A0A1B5KY29_USTVR Uncharacterized protein OS=Ustilaginoidea virens OX=1159556 GN=UVI_02027650 PE=4 SV=1;tr|A0A063BU12|A0A063BU12_USTVR Putative SNF2 family helicase/ATPase OS=Ustilaginoidea virens OX=1159556 GN=UV8b_6301 PE=4 SV=1	0.88463	1.0678e-14	95.767	72.184				0.88463	1.0678e-14	95.767	0.868126	0.000620817	54.805	1	C	LPLDDTTLQEDHCADCRDDLDYFNSQGSLPA	ELPLDDTTLQEDHC(0.115)ADC(0.885)R	17	3	-0.39728	32236000	0	17675000	6849000
A0A1B5KVI1	530	tr|A0A1B5KVI1|A0A1B5KVI1_USTVR Uncharacterized protein OS=Ustilaginoidea virens OX=1159556 GN=UVI_02027680 PE=4 SV=1;tr|A0A063BU15|A0A063BU15_USTVR Putative Ccr4-Not transcription complex subunit (NOT1) OS=Ustilaginoidea virens OX=1159556 GN=UV8b_6306 PE=4	1	0.00198082	101.69	60.972				1	0.00198082	101.69	1	0.0170087	60.972	1	C	LPKAPMQDLILVQRLCITAYPRLINFGEGYD	LC(1)ITAYPR	2	2	-0.50725	21615000	0	11002000	10613000
A0A1B5LA59	187	tr|A0A1B5LA59|A0A1B5LA59_USTVR Uncharacterized protein OS=Ustilaginoidea virens OX=1159556 GN=UVI_02045810 PE=4 SV=1;tr|A0A063BU29|A0A063BU29_USTVR Putative COPII-coated vesicle protein (Erv41) OS=Ustilaginoidea virens OX=1159556 GN=UV8b_6736 PE=4 SV=1	1	0.00178143	91.853	91.853				1	0.0331405	65.246	1	0.00178143	91.853	1	C	AKWARTPKVHGPPDSCRIYGSLELNKVQGDF	VHGPPDSC(1)R	8	2	-0.75751	73656000	0	40312000	33344000
A0A063BU31	454	tr|A0A063BU31|A0A063BU31_USTVR Serine/threonine-protein kinase gad8 OS=Ustilaginoidea virens OX=1159556 GN=UV8b_7302 PE=4 SV=1	1	1.49209e-12	94.728	94.728	1	1.49209e-12	94.728							1	C	LCKLDMKDEDRTNTFCGTPEYLAPELLMGKG	TNTFC(1)GTPEYLAPELLMGK	5	2	-0.64736	47435000	7371400	0	0
A0A1B5L8A3	925	tr|A0A1B5L8A3|A0A1B5L8A3_USTVR Uncharacterized protein OS=Ustilaginoidea virens OX=1159556 GN=UVI_02045840 PE=4 SV=1;tr|A0A063BU33|A0A063BU33_USTVR mRNA splicing factor RNA helicase OS=Ustilaginoidea virens OX=1159556 GN=UV8b_6741 PE=4 SV=1	1	1.56046e-29	113.65	89.013	1	2.10974e-16	110.22	1	1.56046e-29	113.65	1	1.73315e-16	101.15	1	C	QLSKLCERVEVTPSTCGASNLVPIKRAITAG	VEVTPSTC(1)GASNLVPIKR	8	2	0.60581	75752000	13625000	24524000	22176000
A0A063BU36	210	tr|A0A063BU36|A0A063BU36_USTVR 3,4-dihydroxy-2-butanone 4-phosphate synthase OS=Ustilaginoidea virens OX=1159556 GN=UV8b_6321 PE=3 SV=1	1	8.58613e-09	139.31	62.365	1	0.00286374	62.408	1	4.19015e-05	107.06	1	8.58613e-09	139.31	1	C	GEANIAFARKWGLKVCTIADLVAHVEKTEGK	VC(1)TIADLVAHVEK	2	3	0.16927	126600000	8182400	17149000	28989000
A0A063BU36	65	tr|A0A063BU36|A0A063BU36_USTVR 3,4-dihydroxy-2-butanone 4-phosphate synthase OS=Ustilaginoidea virens OX=1159556 GN=UV8b_6321 PE=3 SV=1	1	8.76519e-08	127.87	127.87	1	8.76519e-08	127.87							1	C	TEQMAWMVRYSSGLICAPIMPSRADALELPV	YSSGLIC(1)APIMPSR	7	2	1.2978	44204000	44204000	0	0
A0A063BU39	132	tr|A0A063BU39|A0A063BU39_USTVR Putative oxidoreductase,short chain dehydrogenase OS=Ustilaginoidea virens OX=1159556 GN=UV8b_4641 PE=3 SV=1;tr|A0A1B5L568|A0A1B5L568_USTVR Uncharacterized protein OS=Ustilaginoidea virens OX=1159556 GN=UVI_02051100 PE=3 SV=1	1	0.00121737	84.498	84.498	1	0.00121737	84.498							1	C	MFDVNVLGAMRTVKACADLLINAKGCVVNIG	AC(1)ADLLINAK	2	2	0.89009	42450000	42450000	0	0
A0A063BU44	572	tr|A0A063BU44|A0A063BU44_USTVR DUF1752-domain-containing protein OS=Ustilaginoidea virens OX=1159556 GN=UV8b_7219 PE=4 SV=1	1	0.000240588	108.7	72.958				1	0.000240588	108.7	1	0.000527784	72.958	1	C	TSHDVANLKQYPDKVCMKPSEDVEARSWNQY	VC(1)MKPSEDVEAR	2	3	0.30206	45050000	0	12892000	19884000
A0A063BU51	193	tr|A0A063BU51|A0A063BU51_USTVR Vacuolar protein sorting-associated protein 27 OS=Ustilaginoidea virens OX=1159556 GN=UV8b_7224 PE=3 SV=1;tr|A0A1B5L297|A0A1B5L297_USTVR Vacuolar protein sorting-associated protein 27 OS=Ustilaginoidea virens OX=1159556 GN=UV	1	5.12504e-06	102.53	102.53	1	0.000362172	74.611	1	0.000501643	72.582	1	5.12504e-06	102.53	3	C	RTAFTFTNRKHHCRNCGNCFDQQCSSKTIPL	NC(1)GNC(1)FDQQC(1)SSK	2	2	-0.71425	70239000	43781000	10787000	15670000
A0A063BU51	196	tr|A0A063BU51|A0A063BU51_USTVR Vacuolar protein sorting-associated protein 27 OS=Ustilaginoidea virens OX=1159556 GN=UV8b_7224 PE=3 SV=1;tr|A0A1B5L297|A0A1B5L297_USTVR Vacuolar protein sorting-associated protein 27 OS=Ustilaginoidea virens OX=1159556 GN=UV	1	5.12504e-06	102.53	102.53	1	0.000362172	74.611	1	0.000501643	72.582	1	5.12504e-06	102.53	1;3	C	FTFTNRKHHCRNCGNCFDQQCSSKTIPLPHL	NC(1)GNC(1)FDQQC(1)SSK	5	2	-0.71425	70239000	43781000	10787000	15670000
A0A063BU51	201	tr|A0A063BU51|A0A063BU51_USTVR Vacuolar protein sorting-associated protein 27 OS=Ustilaginoidea virens OX=1159556 GN=UV8b_7224 PE=3 SV=1;tr|A0A1B5L297|A0A1B5L297_USTVR Vacuolar protein sorting-associated protein 27 OS=Ustilaginoidea virens OX=1159556 GN=UV	1	5.12504e-06	102.53	102.53	1	0.000362172	74.611	1	0.000501643	72.582	1	5.12504e-06	102.53	3	C	RKHHCRNCGNCFDQQCSSKTIPLPHLGIHAP	NC(1)GNC(1)FDQQC(1)SSK	10	2	-0.71425	70239000	43781000	10787000	15670000
A0A063BU51	74	tr|A0A063BU51|A0A063BU51_USTVR Vacuolar protein sorting-associated protein 27 OS=Ustilaginoidea virens OX=1159556 GN=UV8b_7224 PE=3 SV=1;tr|A0A1B5L297|A0A1B5L297_USTVR Vacuolar protein sorting-associated protein 27 OS=Ustilaginoidea virens OX=1159556 GN=UV	1	0.0063858	46.282	46.282	1	0.0063858	46.282							1	C	KNPNTQLSALNLTDTCVKNGGSHFLAEIASR	NPNTQLSALNLTDTC(1)VK	15	2	-1.9743	8561100	8561100	0	0
A0A063BU51	223	tr|A0A063BU51|A0A063BU51_USTVR Vacuolar protein sorting-associated protein 27 OS=Ustilaginoidea virens OX=1159556 GN=UV8b_7224 PE=3 SV=1;tr|A0A1B5L297|A0A1B5L297_USTVR Vacuolar protein sorting-associated protein 27 OS=Ustilaginoidea virens OX=1159556 GN=UV	1	0.00433688	81.784	81.784				1	0.0140918	65.676	1	0.00433688	81.784	1	C	LPHLGIHAPVRVDDGCFAKLTGKGYKELGPP	VDDGC(1)FAK	5	2	-0.027505	15162000	0	0	15162000
A0A063BU51	174	tr|A0A063BU51|A0A063BU51_USTVR Vacuolar protein sorting-associated protein 27 OS=Ustilaginoidea virens OX=1159556 GN=UV8b_7224 PE=3 SV=1;tr|A0A1B5L297|A0A1B5L297_USTVR Vacuolar protein sorting-associated protein 27 OS=Ustilaginoidea virens OX=1159556 GN=UV	1	1.85901e-08	66.965	53.777				1	1.85901e-08	66.965	1	4.94439e-05	53.777	1	C	MIDSSAPPEWADSDVCMRCRTAFTFTNRKHH	VTVTSSMIDSSAPPEWADSDVC(1)MR	22	2	1.4827	11793000	0	6044900	5747800
A0A1B5L4Y6	144	tr|A0A1B5L4Y6|A0A1B5L4Y6_USTVR Uncharacterized protein OS=Ustilaginoidea virens OX=1159556 GN=UVI_02050910 PE=4 SV=1;tr|A0A063BU60|A0A063BU60_USTVR Phosphoglycerate mutase family protein OS=Ustilaginoidea virens OX=1159556 GN=UV8b_4661 PE=4 SV=1	1	1.7494e-07	104.94	40.475				1	1.7494e-07	104.94	1	0.0251396	40.475	1	C	ASNGIAGTWNIWRDGCPGGESPGQITQRLDR	DGC(1)PGGESPGQITQR	3	2	-0.91546	52495000	0	29532000	22963000
A0A1B5KYD6	259	tr|A0A1B5KYD6|A0A1B5KYD6_USTVR Uncharacterized protein OS=Ustilaginoidea virens OX=1159556 GN=UVI_02039850 PE=4 SV=1;tr|A0A063BU64|A0A063BU64_USTVR Exo-beta-1,3-glucanase OS=Ustilaginoidea virens OX=1159556 GN=UV8b_5629 PE=4 SV=1	1	1.27495e-18	155.57	155.57	1	0.0118515	54.584	1	3.25467e-05	101.38	1	1.27495e-18	155.57	1	C	HGIFMIVGVFVKASGCSPDTPDIRKQIDSLV	ASGC(1)SPDTPDIR	4	2	0.41663	251140000	103010000	70841000	77290000
A0A1B5KYD6	297	tr|A0A1B5KYD6|A0A1B5KYD6_USTVR Uncharacterized protein OS=Ustilaginoidea virens OX=1159556 GN=UVI_02039850 PE=4 SV=1;tr|A0A063BU64|A0A063BU64_USTVR Exo-beta-1,3-glucanase OS=Ustilaginoidea virens OX=1159556 GN=UV8b_5629 PE=4 SV=1	1	3.25857e-18	126.63	61.038	1	3.25857e-18	126.63	1	2.95023e-09	81.647	1	4.21758e-05	61.038	1	C	VKLVVVGNEAIMNGLCTPEQLKTLVVTVRSQ	LVVVGNEAIMNGLC(1)TPEQLK	14	2	3.2925	52609000	26817000	9058800	7962000
A0A1B5KYD6	181	tr|A0A1B5KYD6|A0A1B5KYD6_USTVR Uncharacterized protein OS=Ustilaginoidea virens OX=1159556 GN=UVI_02039850 PE=4 SV=1;tr|A0A063BU64|A0A063BU64_USTVR Exo-beta-1,3-glucanase OS=Ustilaginoidea virens OX=1159556 GN=UV8b_5629 PE=4 SV=1	1	6.0321e-13	78.531	78.531	1	6.0321e-13	78.531							1	C	QPSAPVNSPPGGCKNCLVSDNDHFGITYTPY	NC(1)LVSDNDHFGITYTPYEAATGK	2	3	0.047063	22486000	22486000	0	0
A0A063BU66	50	tr|A0A063BU66|A0A063BU66_USTVR GAT domain-containing protein OS=Ustilaginoidea virens OX=1159556 GN=UV8b_4666 PE=4 SV=1	1	0.000389511	100.84	73.573	1	0.000946405	89.542	1	0.000389511	100.84	1	0.00320071	73.573	1	C	AENPEVTAHNSVKAFCESGGNSKSNEVLFLP	AFC(1)ESGGNSK	3	2	0.52537	184690000	49578000	68017000	67096000
A0A063BU66	408	tr|A0A063BU66|A0A063BU66_USTVR GAT domain-containing protein OS=Ustilaginoidea virens OX=1159556 GN=UV8b_4666 PE=4 SV=1;tr|A0A1B5L2C0|A0A1B5L2C0_USTVR Uncharacterized protein OS=Ustilaginoidea virens OX=1159556 GN=UVI_02050890 PE=4 SV=1	1	0.00361745	63.754	54.812	1	0.00361745	63.754				1	0.00671243	54.812		C	FADPGPLEPKHAAQSCSEFGPEVPREPFHAG	HAAQSC(1)SEFGPEVPR	6	3	0.70898	15680000	9996400	0	5683800
A0A063BU66	81	tr|A0A063BU66|A0A063BU66_USTVR GAT domain-containing protein OS=Ustilaginoidea virens OX=1159556 GN=UV8b_4666 PE=4 SV=1;tr|A0A1B5L2C0|A0A1B5L2C0_USTVR Uncharacterized protein OS=Ustilaginoidea virens OX=1159556 GN=UVI_02050890 PE=4 SV=1	1	5.45353e-22	95.205	95.205	1	5.45353e-22	95.205							1	C	PIVDAAESSPAAAAECARVIRKYLSKDYTSK	SNEVLFLPPIVDAAESSPAAAAEC(1)AR	24	2	2.634	11605000	11605000	0	0
A0A063BU70	374	tr|A0A063BU70|A0A063BU70_USTVR Uncharacterized protein OS=Ustilaginoidea virens OX=1159556 GN=UV8b_6776 PE=4 SV=1;tr|A0A1B5L8D9|A0A1B5L8D9_USTVR Uncharacterized protein OS=Ustilaginoidea virens OX=1159556 GN=UVI_02046040 PE=4 SV=1	1	0.00826081	107.55	107.55				1	0.00989676	101.33	1	0.00826081	107.55	1	C	EALLPTYKQLQTLKRCLIEVKKNGGVTSVRE	C(1)LIEVK	1	2	-0.22056	10238000	0	4685800	5552300
A0A063BU70	234	tr|A0A063BU70|A0A063BU70_USTVR Uncharacterized protein OS=Ustilaginoidea virens OX=1159556 GN=UV8b_6776 PE=4 SV=1;tr|A0A1B5L8D9|A0A1B5L8D9_USTVR Uncharacterized protein OS=Ustilaginoidea virens OX=1159556 GN=UVI_02046040 PE=4 SV=1	1	2.25321e-09	95.094	69.03				1	2.25321e-09	95.094	1	0.000262443	69.03	1	C	QLLEVGERRKNGKFACADGSIPPGEAEIREL	FAC(1)ADGSIPPGEAEIR	3	2	-3.1557	74443000	0	13480000	27116000
A0A1B5KY15	61	tr|A0A1B5KY15|A0A1B5KY15_USTVR Uncharacterized protein OS=Ustilaginoidea virens OX=1159556 GN=UVI_02039780 PE=4 SV=1;tr|A0A063BU71|A0A063BU71_USTVR Putative dynactin subunit OS=Ustilaginoidea virens OX=1159556 GN=UV8b_5639 PE=4 SV=1	1	0.00225587	107.49	50.632	1	0.00225587	107.49	1	0.0251456	60.648	1	0.038537	50.632	1	C	IDEEEDSQGISRTRLCITEARSRFLPANADA	LC(1)ITEAR	2	2	-0.0024462	110780000	18916000	48498000	43367000
A0A063BU78	103	tr|A0A063BU78|A0A063BU78_USTVR Sorbitol dehydrogenase OS=Ustilaginoidea virens OX=1159556 GN=UV8b_6228 PE=3 SV=1	0.999935	0.00289966	77.046	77.046	0.999935	0.00289966	77.046				0.999846	0.0276444	60.074	1	C	RVALEVGLPCEKCEHCDAGRYNICKGMKFRS	CEHC(1)DAGR	4	2	-0.20323	21905000	21905000	0	0
A0A063BU78	97	tr|A0A063BU78|A0A063BU78_USTVR Sorbitol dehydrogenase OS=Ustilaginoidea virens OX=1159556 GN=UV8b_6228 PE=3 SV=1	1	0.000174339	122.26	122.26				1	0.000201403	121.83	1	0.000174339	122.26	1	C	NLAPGDRVALEVGLPCEKCEHCDAGRYNICK	VALEVGLPC(1)EK	9	2	0.076583	211980000	0	103220000	108750000
A0A063BU84	65	tr|A0A063BU84|A0A063BU84_USTVR Uncharacterized protein OS=Ustilaginoidea virens OX=1159556 GN=UV8b_6652 PE=4 SV=1	1	0.00249301	49.298	49.298	1	0.00249301	49.298							1	C	QGDTCAATTVQIRGECEAELADALVVYQDPK	GEC(1)EAELADALVVYQDPK	3	2	1.3984	7244900	7244900	0	0
A0A063BU84	118	tr|A0A063BU84|A0A063BU84_USTVR Uncharacterized protein OS=Ustilaginoidea virens OX=1159556 GN=UV8b_6652 PE=4 SV=1	1	0.000833065	77.379	77.379	1	0.000833065	77.379							1	C	WPVTYRIKGVDMGSLCTYLKKRRIPLDMIMG	GVDMGSLC(1)TYLK	8	2	-0.072259	6733300	6733300	0	0
A0A063BU86	23	tr|A0A063BU86|A0A063BU86_USTVR CORD and CS domain containing protein OS=Ustilaginoidea virens OX=1159556 GN=UV8b_5654 PE=4 SV=1	1	7.45282e-07	87.566	55.414				1	9.15014e-06	80.632	1	7.45282e-07	87.566	1	C	VHQGCGKQFRDAAEKCEYHPGPPIFHEGQKG	C(1)EYHPGPPIFHEGQK	1	3	-0.95485	96657000	0	26718000	19373000
A0A063BU86	12	tr|A0A063BU86|A0A063BU86_USTVR CORD and CS domain containing protein OS=Ustilaginoidea virens OX=1159556 GN=UV8b_5654 PE=4 SV=1	1	6.03537e-20	151.51	151.51	1	5.79687e-09	135.87	1	6.03537e-20	151.51	1	2.88368e-08	150.02	1	C	____MATTQKCVHQGCGKQFRDAAEKCEYHP	CVHQGC(1)GK	6	2	-0.54879	438490000	40508000	174700000	191050000
A0A063BU86	175	tr|A0A063BU86|A0A063BU86_USTVR CORD and CS domain containing protein OS=Ustilaginoidea virens OX=1159556 GN=UV8b_5654 PE=4 SV=1	0.987538	0.0220725	59.32	59.32				0.987538	0.0220725	59.32	0.985128	0.0283159	51.903	1	C	PGVPIFHEGSKGYSCCKRRVLEFDQFMKIEG	GYSC(0.012)C(0.988)K	5	2	0.73146	28245000	0	13969000	14275000
A0A063BU91	1003	tr|A0A063BU91|A0A063BU91_USTVR Carbamoyl-phosphate synthase arginine-specific large chain OS=Ustilaginoidea virens OX=1159556 GN=UV8b_5659 PE=4 SV=1	1	2.94818e-09	68.972	68.972	1	2.94818e-09	68.972							1	C	DPFLGVEMASTGEMACFGKDLVEAYWTSVQS	LAGADPFLGVEMASTGEMAC(1)FGK	20	2	-2.9579	22750000	22750000	0	0
A0A063BU91	549	tr|A0A063BU91|A0A063BU91_USTVR Carbamoyl-phosphate synthase arginine-specific large chain OS=Ustilaginoidea virens OX=1159556 GN=UV8b_5659 PE=4 SV=1	1	7.90734e-26	160.88	156.75	1	7.90734e-26	160.88	1	0.000789106	103.87	1	1.12776e-18	156.75	1	C	KIDKWFLYKLQNIVDCTRELQAVGSLKALKK	LQNIVDC(1)TR	7	2	-0.73893	649910000	175130000	242360000	232420000
A0A063BU91	926	tr|A0A063BU91|A0A063BU91_USTVR Carbamoyl-phosphate synthase arginine-specific large chain OS=Ustilaginoidea virens OX=1159556 GN=UV8b_5659 PE=4 SV=1	1	0.000211252	114.54	114.54	1	0.00383522	97.596	1	0.00408795	102.98	1	0.000211252	114.54	1	C	ADDAQAGEPALKVIECNLRASRSFPFISKVL	VIEC(1)NLR	4	2	-2.1611	1524400000	570330000	445650000	508380000
A0A063BU94	262	tr|A0A063BU94|A0A063BU94_USTVR Zinc-binding dehydrogenase OS=Ustilaginoidea virens OX=1159556 GN=UV8b_6662 PE=3 SV=1	1	0.000316259	81.784	80.462	1	0.0025484	81.784	1	0.0432622	46.021	1	0.000316259	80.462	1	C	VSGLVAGLAPGGKLLCLAPVGKVEFDTVGMV	LLC(1)LAPVGK	3	2	1.2774	20091000	15605000	4486100	0
A0A063BUA0	307	tr|A0A063BUA0|A0A063BUA0_USTVR Sedoheptulose-1,7-bisphosphatase OS=Ustilaginoidea virens OX=1159556 GN=UV8b_6253 PE=3 SV=1	1	1.00585e-06	84.169	80.96				1	1.00585e-06	84.169	1	2.10593e-06	80.96	1	C	LSRGAGQCDERGGLVCGNVEDVELAVEKLSV	GGLVC(1)GNVEDVELAVEK	5	2	0.33317	23580000	0	12977000	10603000
A0A063BUA8	71	tr|A0A063BUA8|A0A063BUA8_USTVR Ribosomal protein subunit L37 OS=Ustilaginoidea virens OX=1159556 GN=UV8b_4706 PE=4 SV=1	1	8.52375e-09	139.32	139.32	1	9.2231e-05	85.924	1	6.42346e-05	81.494	1	8.52375e-09	139.32	1	C	LGKCYRREGVNHLENCGELREKYLQLLATNK	EGVNHLENC(1)GELR	9	2	-1.2566	259590000	21673000	0	64919000
A0A063BUB0	323	tr|A0A063BUB0|A0A063BUB0_USTVR Proline dehydrogenase OS=Ustilaginoidea virens OX=1159556 GN=UV8b_6677 PE=3 SV=1	1	9.66828e-12	143.85	100.39	1	9.66828e-12	143.85				1	0.00403199	100.39	1	C	VKLVRGAYLGSDPRECFHDTKADTDACYDSI	EC(1)FHDTK	2	2	1.1285	319610000	319610000	0	0
A0A1B5L884	21	tr|A0A1B5L884|A0A1B5L884_USTVR Uncharacterized protein OS=Ustilaginoidea virens OX=1159556 GN=UVI_02030380 PE=4 SV=1;tr|A0A063BUC2|A0A063BUC2_USTVR Adenylate kinase isoenzyme 6 homolog OS=Ustilaginoidea virens OX=1159556 GN=UV8b_6288 PE=3 SV=1	1	1.80715e-31	160.16	160.16	1	1.80715e-31	146.88	1	7.98635e-12	144.66	1	2.51008e-25	160.16	1	C	NIIVTGTPGVGKTTHCESLAERTGLRHVSVN	TTHC(1)ESLAER	4	2	-0.47947	428810000	0	217070000	211740000
A0A1B5L5X2	489	tr|A0A1B5L5X2|A0A1B5L5X2_USTVR Stress response protein NST1 OS=Ustilaginoidea virens OX=1159556 GN=UVI_02060530 PE=3 SV=1;tr|A0A063BUC6|A0A063BUC6_USTVR Stress response protein NST1 OS=Ustilaginoidea virens OX=1159556 GN=UV8b_7193 PE=3 SV=1	1	2.63606e-05	129.63	129.63				1	2.63606e-05	129.63				1	C	SNPPTMPSEFHTECRCQDQMTEEQRMEEGRR	C(1)QDQMTEEQR	1	2	1.2088	7202700	0	7202700	0
A0A1B5L5X2	240	tr|A0A1B5L5X2|A0A1B5L5X2_USTVR Stress response protein NST1 OS=Ustilaginoidea virens OX=1159556 GN=UVI_02060530 PE=3 SV=1;tr|A0A063BUC6|A0A063BUC6_USTVR Stress response protein NST1 OS=Ustilaginoidea virens OX=1159556 GN=UV8b_7193 PE=3 SV=1	1	0.000479446	81.163	81.163	1	0.000479446	81.163							3	C	KDAVLKKMKEQQKHTCSCTVCGRKRTAIEEE	HTC(1)SC(1)TVC(1)GR	3	2	1.2091	30577000	30577000	0	0
A0A1B5L5X2	242	tr|A0A1B5L5X2|A0A1B5L5X2_USTVR Stress response protein NST1 OS=Ustilaginoidea virens OX=1159556 GN=UVI_02060530 PE=3 SV=1;tr|A0A063BUC6|A0A063BUC6_USTVR Stress response protein NST1 OS=Ustilaginoidea virens OX=1159556 GN=UV8b_7193 PE=3 SV=1	1	0.000479446	81.163	81.163	1	0.000479446	81.163							3	C	AVLKKMKEQQKHTCSCTVCGRKRTAIEEELE	HTC(1)SC(1)TVC(1)GR	5	2	1.2091	30577000	30577000	0	0
A0A1B5L5X2	245	tr|A0A1B5L5X2|A0A1B5L5X2_USTVR Stress response protein NST1 OS=Ustilaginoidea virens OX=1159556 GN=UVI_02060530 PE=3 SV=1;tr|A0A063BUC6|A0A063BUC6_USTVR Stress response protein NST1 OS=Ustilaginoidea virens OX=1159556 GN=UV8b_7193 PE=3 SV=1	1	0.000479446	81.163	81.163	1	0.000479446	81.163							3	C	KKMKEQQKHTCSCTVCGRKRTAIEEELEGLY	HTC(1)SC(1)TVC(1)GR	8	2	1.2091	30577000	30577000	0	0
A0A063BUC9	242	tr|A0A063BUC9|A0A063BUC9_USTVR Nucleotide exchange factor SIL1 OS=Ustilaginoidea virens OX=1159556 GN=UV8b_5694 PE=4 SV=1	1	3.18385e-13	103.87	103.87				1	0.0180974	56.729	1	3.18385e-13	103.87	1	C	LSEVAKAWPRMAGSKCPATGESLRRGLYLSV	C(1)PATGESLRR	1	2	0.32833	136410000	0	77738000	58669000
A0A063BUD0	270	tr|A0A063BUD0|A0A063BUD0_USTVR Amine oxidase OS=Ustilaginoidea virens OX=1159556 GN=UV8b_6139 PE=4 SV=1	1	0.0105141	63.073	57.348				1	0.0105141	63.073	1	0.0182595	57.348		C	FCEKVPVMIPDTDPDCERKRGILLKMAEGWG	VPVMIPDTDPDC(1)ER	12	2	-2.9341	25394000	0	11120000	14274000
A0A1B5KS38	163	tr|A0A1B5KS38|A0A1B5KS38_USTVR Uncharacterized protein OS=Ustilaginoidea virens OX=1159556 GN=UVI_02017640 PE=3 SV=1;tr|A0A063BUD4|A0A063BUD4_USTVR Acetyl-CoA acetyltransferase OS=Ustilaginoidea virens OX=1159556 GN=UV8b_6697 PE=3 SV=1	1	5.54242e-211	220.14	57.136	1	1.21611e-05	68.27	1	2.42934e-127	217.35	1	5.54242e-211	220.14	1	C	TDAYKREHMGLQGELCASDHDLSRQAQDEYA	EHMGLQGELC(1)ASDHDLSR	10	2	0.012608	179860000	10305000	27453000	0
A0A1B5KS38	373	tr|A0A1B5KS38|A0A1B5KS38_USTVR Uncharacterized protein OS=Ustilaginoidea virens OX=1159556 GN=UVI_02017640 PE=3 SV=1;tr|A0A063BUD4|A0A063BUD4_USTVR Acetyl-CoA acetyltransferase OS=Ustilaginoidea virens OX=1159556 GN=UV8b_6697 PE=3 SV=1	1	1.59698e-100	203.39	203.39				1	5.79735e-59	172.74	1	1.59698e-100	203.39	1;2	C	TTLTSVLAEKGAKIGCAGICNGGGGASAIVI	IGC(1)AGIC(1)NGGGGASAIVIENLQ	3	2	0.16857	79649000	0	47460000	32188000
[truncated: 3,039 more rows]
