# Supplementary material for: S-palmitoylation of MAP kinase is essential for fungal virulence
Source: mBio. 2024 Oct 29;15(12):e02704-24. doi: 10.1128/mbio.02704-24 (PMC11633104; doi:10.1128/mbio.02704-24)
Supplement: Table S2 — Subcellular localization of S-palmitoylated proteins in U. virens. [file mbio.02704-24-s0003.xlsx]

## Sheet: all Classification
TABLE S2 Subcellular localization of S-palmitoylated proteins in U. virens.
Subcellular localization	Number of proteins
nucleus	394
cytoplasm	362
mitochondria	309
extracellular	113
plasma membrane	89
cytoplasm,nucleus	64
cytoskeleton	40
others	15

## Sheet: all list
TABLE S2 Subcellular localization of S-palmitoylated proteins in U. virens.
Subcellular localization	Protein accession	Positions	Amino acid	Protein description	Gene names	PEP	Score	Charge	Modified sequence	Mass error [ppm]	Intensity	Intensity T	Intensity T1	Intensity T2
cytoplasm	A0A063BI91	103	C	tr|A0A063BI91|A0A063BI91_USTVR Aldo_ket_red domain-containing protein OS=Ustilaginoidea virens OX=1159556 GN=UV8b_8405 PE=4 SV=1;tr|A0A1B5L594|A0A1B5L594_USTVR Aldo_ket_red domain-containing protein OS=Ustilaginoidea virens OX=1159556 GN=UVI_02052960 PE=4	UV8b_8405	0.000412324	112.84	2	VC(1)TDDWLPVK	0.54941	314300000	61532000	125190000	115500000
	A0A063C4N1	298	C	tr|A0A063C4N1|A0A063C4N1_USTVR Pyridoxal 5'-phosphate synthase (glutamine hydrolyzing) OS=Ustilaginoidea virens OX=1159556 GN=UV8b_1908 PE=3 SV=1	UV8b_1908	3.35e-168	231.06	2	VIAEASTGLGEAMVGINC(1)DSMKPEEK	-1.3257	340590000	55044000	118530000	119920000
	A0A063C4L9	189	C	tr|A0A063C4L9|A0A063C4L9_USTVR Multifunctional beta-oxidation protein OS=Ustilaginoidea virens OX=1159556 GN=UV8b_1893 PE=4 SV=1	UV8b_1893	8.72e-30	162.68	3	YNILC(1)NVIAPIAASR	0.7647	37166000	34392000	0	0
	A0A063C4C0	219	C	tr|A0A063C4C0|A0A063C4C0_USTVR Proteasome subunit alpha type OS=Ustilaginoidea virens OX=1159556 GN=UV8b_3078 PE=3 SV=1	UV8b_3078	0.000248386	80.312	3	KGEIEVGIC(1)GGPR	-0.79031	9833000	0	0	5925500
	A0A063C4A7	161	C	tr|A0A063C4A7|A0A063C4A7_USTVR Esterase/lipase OS=Ustilaginoidea virens OX=1159556 GN=UV8b_1232 PE=4 SV=1	UV8b_1232	2.33e-05	97.163	2	AQDC(1)LPSDKVPR	0.36057	242690000	18381000	47518000	60499000
	A0A063C425	618	C	tr|A0A063C425|A0A063C425_USTVR Putative ATP-dependent RNA helicase (Hrh1) OS=Ustilaginoidea virens OX=1159556 GN=UV8b_2968 PE=4 SV=1	UV8b_2968	0.00157665	94.302	2	VC(1)LEEELLR	1.007	10115000	0	5172500	4942800
	A0A063C422	196	C	tr|A0A063C422|A0A063C422_USTVR Nucleoside-diphosphate-sugar epimerase OS=Ustilaginoidea virens OX=1159556 GN=UV8b_3152 PE=4 SV=1	UV8b_3152	3.21e-07	94.114	2	SLC(1)IMGPTR	-0.59156	28253000	0	12311000	15942000
	A0A063C3Z3	399	C	tr|A0A063C3Z3|A0A063C3Z3_USTVR Phosphotransferase family protein OS=Ustilaginoidea virens OX=1159556 GN=UV8b_2928 PE=4 SV=1	UV8b_2928	2.83e-06	92.925	2	LNGSAPTEVC(1)LSER	2.0219	35333000	0	15327000	20006000
	A0A063C3W0	86	C	tr|A0A063C3W0|A0A063C3W0_USTVR Acylase ACY 1 OS=Ustilaginoidea virens OX=1159556 GN=UV8b_4044 PE=4 SV=1	UV8b_4044	0.0154534	70.912	2	C(1)GLDVLR	0.72446	5848600	0	0	5848600
	A0A063C3W0	569	C	tr|A0A063C3W0|A0A063C3W0_USTVR Acylase ACY 1 OS=Ustilaginoidea virens OX=1159556 GN=UV8b_4044 PE=4 SV=1;tr|A0A1B5L6W7|A0A1B5L6W7_USTVR Uncharacterized protein OS=Ustilaginoidea virens OX=1159556 GN=UVI_02045560 PE=4 SV=1	UV8b_4044	0.00706159	62.582	2	IC(1)IGGGIPDK	-0.004738	11887000	3623700	0	8263400
	A0A063C4P7	3	C	tr|A0A063C4P7|A0A063C4P7_USTVR Glycerol-3-phosphate dehydrogenase [NAD(+)] OS=Ustilaginoidea virens OX=1159556 GN=UV8b_2759 PE=3 SV=1	UV8b_2759	4.39e-08	97.456	2	TC(1)AGFLGGYEKK	2.6025	20696000	20696000	0	0
	A0A063C3V7	240	C	tr|A0A063C3V7|A0A063C3V7_USTVR Adenylate-forming enzyme OS=Ustilaginoidea virens OX=1159556 GN=UV8b_2098 PE=4 SV=1	UV8b_2098	4.5e-05	127.56	2	SLIDPVIC(1)GR	0.38668	45989000	11213000	17222000	17554000
	A0A063C3V7	139	C	tr|A0A063C3V7|A0A063C3V7_USTVR Adenylate-forming enzyme OS=Ustilaginoidea virens OX=1159556 GN=UV8b_2098 PE=4 SV=1	UV8b_2098	0.000285803	120.15	2	VEAIC(1)NDAR	0.88807	102360000	43453000	31819000	27092000
	A0A063C3U7	1015	C	tr|A0A063C3U7|A0A063C3U7_USTVR Neutral zinc metallopeptidase OS=Ustilaginoidea virens OX=1159556 GN=UV8b_4029 PE=4 SV=1	UV8b_4029	9.75e-09	96.229	2	FGVALNPPMVDC(1)VNR	1.2195	25666000	12698000	12968000	0
	A0A063C3U7	279	C	tr|A0A063C3U7|A0A063C3U7_USTVR Neutral zinc metallopeptidase OS=Ustilaginoidea virens OX=1159556 GN=UV8b_4029 PE=4 SV=1;tr|A0A1B5L3F9|A0A1B5L3F9_USTVR Uncharacterized protein OS=Ustilaginoidea virens OX=1159556 GN=UVI_02054800 PE=4 SV=1	UV8b_4029	2.08e-06	114.86	2	C(1)SESYGSNEPSSLR	-0.92166	13053000	13053000	0	0
	A0A063C3U7	852	C	tr|A0A063C3U7|A0A063C3U7_USTVR Neutral zinc metallopeptidase OS=Ustilaginoidea virens OX=1159556 GN=UV8b_4029 PE=4 SV=1;tr|A0A1B5L3F9|A0A1B5L3F9_USTVR Uncharacterized protein OS=Ustilaginoidea virens OX=1159556 GN=UVI_02054800 PE=4 SV=1	UV8b_4029	1.4e-05	70.438	2	FC(1)PAEAGPQGMTSTQGSK	2.6787	18543000	18543000	0	0
	A0A063C3U7	784	C	tr|A0A063C3U7|A0A063C3U7_USTVR Neutral zinc metallopeptidase OS=Ustilaginoidea virens OX=1159556 GN=UV8b_4029 PE=4 SV=1;tr|A0A1B5L3F9|A0A1B5L3F9_USTVR Uncharacterized protein OS=Ustilaginoidea virens OX=1159556 GN=UVI_02054800 PE=4 SV=1	UV8b_4029	1.62e-11	140.14	2	LFDDLPIIQGC(1)ENMK	-1.9808	28158000	0	13345000	14813000
	A0A063C3U7	1080	C	tr|A0A063C3U7|A0A063C3U7_USTVR Neutral zinc metallopeptidase OS=Ustilaginoidea virens OX=1159556 GN=UV8b_4029 PE=4 SV=1;tr|A0A1B5L3F9|A0A1B5L3F9_USTVR Uncharacterized protein OS=Ustilaginoidea virens OX=1159556 GN=UVI_02054800 PE=4 SV=1	UV8b_4029	2.39e-288	282.95	3	SGGAGASHAC(1)PTR	0.96729	220850000	51535000	56122000	26866000
	A0A063C3F2	881	C	tr|A0A063C3F2|A0A063C3F2_USTVR Hexokinase-1 OS=Ustilaginoidea virens OX=1159556 GN=UV8b_1444 PE=3 SV=1	UV8b_1444	0.0141723	64.207	2	AC(1)GAEFTK	0.43302	15440000	15440000	0	0
	A0A063C3F2	1139	C	tr|A0A063C3F2|A0A063C3F2_USTVR Hexokinase-1 OS=Ustilaginoidea virens OX=1159556 GN=UV8b_1444 PE=3 SV=1	UV8b_1444	0.00458773	74.301	2	C(1)LLPNVEMR	1.1766	12871000	6518600	6352100	0
	A0A063C3F2	560	C	tr|A0A063C3F2|A0A063C3F2_USTVR Hexokinase-1 OS=Ustilaginoidea virens OX=1159556 GN=UV8b_1444 PE=3 SV=1	UV8b_1444	4.31e-19	155.15	2	IVQDNGGTIC(1)EPR	-0.66024	102600000	30858000	44672000	27074000
	A0A063C3E2	123	C	tr|A0A063C3E2|A0A063C3E2_USTVR D-ribose-5-phosphate ketol-isomerase OS=Ustilaginoidea virens OX=1159556 GN=UV8b_4150 PE=3 SV=1	UV8b_4150	0.000281104	121.05	2	GGGAC(1)LLQEK	-0.1619	182120000	182120000	0	0
	A0A063C3E2	151	C	tr|A0A063C3E2|A0A063C3E2_USTVR D-ribose-5-phosphate ketol-isomerase OS=Ustilaginoidea virens OX=1159556 GN=UV8b_4150 PE=3 SV=1	UV8b_4150	0.00522684	116	2	LC(1)TSWK	-0.15449	148800000	45702000	57200000	45900000
	A0A063C3D4	106	C	tr|A0A063C3D4|A0A063C3D4_USTVR Transcription initiation factor IIA subunit 2 OS=Ustilaginoidea virens OX=1159556 GN=UV8b_3269 PE=3 SV=1	UV8b_3269	2.63e-05	149.4	2	IVSC(1)NAK	-1.7979	295230000	0	104460000	113030000
	A0A063C393	265	C	tr|A0A063C393|A0A063C393_USTVR Sterol 24-C-methyltransferase OS=Ustilaginoidea virens OX=1159556 GN=UV8b_3438 PE=3 SV=1	UV8b_3438	2.39e-114	218.18	2	LGIEQGDGISNMC(1)K	0.61079	1378000000	61405000	56009000	61500000
	A0A063C393	357	C	tr|A0A063C393|A0A063C393_USTVR Sterol 24-C-methyltransferase OS=Ustilaginoidea virens OX=1159556 GN=UV8b_3438 PE=3 SV=1	UV8b_3438	1.54e-84	200.44	2	TADSLALAADC(1)LVAGGR	-0.61333	238970000	199770000	11519000	17319000
	A0A063C393	138	C	tr|A0A063C393|A0A063C393_USTVR Sterol 24-C-methyltransferase OS=Ustilaginoidea virens OX=1159556 GN=UV8b_3438 PE=3 SV=1	UV8b_3438	3.9e-112	223.08	1	VLDVGC(1)GVGGPAR	0.51964	3292100000	629310000	1255100000	1073700000
	A0A063C328	86	C	tr|A0A063C328|A0A063C328_USTVR Ubiquitin-conjugating enzyme E2 13 OS=Ustilaginoidea virens OX=1159556 GN=UV8b_3179 PE=3 SV=1	UV8b_3179	9.87e-08	138.85	2	IC(1)LDVLK	-0.023977	2359700000	385130000	909420000	926570000
	A0A063C2V6	517	C	tr|A0A063C2V6|A0A063C2V6_USTVR FAD dependent oxidoreductase OS=Ustilaginoidea virens OX=1159556 GN=UV8b_3669 PE=4 SV=1	UV8b_3669	3.69e-07	86.028	2	LLGMEADFLPEAC(1)VASR	0.4069	4503300	0	0	4503300
	A0A063C2V6	65	C	tr|A0A063C2V6|A0A063C2V6_USTVR FAD dependent oxidoreductase OS=Ustilaginoidea virens OX=1159556 GN=UV8b_3669 PE=4 SV=1;tr|A0A1B5KZP3|A0A1B5KZP3_USTVR DAO domain-containing protein OS=Ustilaginoidea virens OX=1159556 GN=UVI_02019650 PE=4 SV=1	UV8b_3669	0.00554533	47.189	2	ADYAIIGSGVTGC(1)SVAR	1.1247	5851400	5851400	0	0
	A0A063C2V6	292	C	tr|A0A063C2V6|A0A063C2V6_USTVR FAD dependent oxidoreductase OS=Ustilaginoidea virens OX=1159556 GN=UV8b_3669 PE=4 SV=1;tr|A0A1B5KZP3|A0A1B5KZP3_USTVR DAO domain-containing protein OS=Ustilaginoidea virens OX=1159556 GN=UVI_02019650 PE=4 SV=1	UV8b_3669	9.95e-17	95.631	2	LTVDTGTPVTEISHC(1)ASTDPR	0.93189	47551000	8863400	0	6896500
	A0A063C2S0	40	C	tr|A0A063C2S0|A0A063C2S0_USTVR Methylthioribulose-1-phosphate dehydratase OS=Ustilaginoidea virens OX=1159556 GN=MDE1 PE=3 SV=1	MDE1	0	271.18	4	LDADADADADHLVTSEDPEHPANLIPSLC(1)AK	-0.34119	301280000	29724000	70735000	76457000
	A0A063C3U9	349	C	tr|A0A063C3U9|A0A063C3U9_USTVR Putative fumarate reductase Osm1 OS=Ustilaginoidea virens OX=1159556 GN=UV8b_2083 PE=4 SV=1	UV8b_2083	6.94e-13	150.27	2	EIGC(1)SPDHLQK	0.70967	5123500000	651930000	1122200000	1599900000
	A0A063C3U9	286	C	tr|A0A063C3U9|A0A063C3U9_USTVR Putative fumarate reductase Osm1 OS=Ustilaginoidea virens OX=1159556 GN=UV8b_2083 PE=4 SV=1	UV8b_2083	1.52e-65	175.75	2	FC(1)DELGHR	-0.0633	1671200000	34160000	822330000	733100000
	A0A063C4Q8	183	C	tr|A0A063C4Q8|A0A063C4Q8_USTVR NAD dependent epimerase/dehydratase family protein OS=Ustilaginoidea virens OX=1159556 GN=UV8b_2769 PE=4 SV=1	UV8b_2769	0.00157528	42.908	3	SPTLVGIC(1)LRPATLTEETAGK	-0.16559	7307100	7307100	0	0
	A0A063C4R8	133	C	tr|A0A063C4R8|A0A063C4R8_USTVR 3-ketosteroid reductase OS=Ustilaginoidea virens OX=1159556 GN=UV8b_858 PE=4 SV=1	UV8b_858	7.02e-33	126.76	2	C(1)GTVSNPDGLDGEYLR	-0.71907	34488000	34488000	0	0
	A0A063C4R8	100	C	tr|A0A063C4R8|A0A063C4R8_USTVR 3-ketosteroid reductase OS=Ustilaginoidea virens OX=1159556 GN=UV8b_858 PE=4 SV=1	UV8b_858	9.43e-08	127.51	2	GPGPGC(1)AWQDAVAR	-0.93725	65389000	65389000	0	0
	A0A063C4R8	268	C	tr|A0A063C4R8|A0A063C4R8_USTVR 3-ketosteroid reductase OS=Ustilaginoidea virens OX=1159556 GN=UV8b_858 PE=4 SV=1	UV8b_858	0.00227962	41.136	3	VFDIDDMQC(1)FERPEAYESAK	-1.04	3541600	3541600	0	0
	A0A063C4W6	226	C	tr|A0A063C4W6|A0A063C4W6_USTVR CCT-alpha OS=Ustilaginoidea virens OX=1159556 GN=UV8b_1988 PE=3 SV=1	UV8b_1988	1.02e-08	72.801	3	GYALNC(1)TVASQAMPTHIQDAK	1.4529	84573000	18453000	0	0
	A0A063C4W6	369	C	tr|A0A063C4W6|A0A063C4W6_USTVR CCT-alpha OS=Ustilaginoidea virens OX=1159556 GN=UV8b_1988 PE=3 SV=1	UV8b_1988	5.18e-46	180.44	2	ISDDEC(1)ILVK	0.96629	1644000000	537440000	586260000	520260000
	A0A063C4W6	405	C	tr|A0A063C4W6|A0A063C4W6_USTVR CCT-alpha OS=Ustilaginoidea virens OX=1159556 GN=UV8b_1988 PE=3 SV=1	UV8b_1988	6.59e-35	171.99	2	SVHDSLC(1)AVKR	0.19194	2489600000	720490000	422130000	515290000
	A0A063C6A4	53	C	tr|A0A063C6A4|A0A063C6A4_USTVR Atypical serine/threonine protein kinase BUD32 OS=Ustilaginoidea virens OX=1159556 GN=UV8b_2949 PE=3 SV=1	UV8b_2949	1.16e-05	108.47	2	TTYLDPHVPC(1)ALK	-0.084917	202650000	22199000	42749000	40261000
	A0A063C667	590	C	tr|A0A063C667|A0A063C667_USTVR Periodic tryptophan protein 2 OS=Ustilaginoidea virens OX=1159556 GN=UV8b_2409 PE=3 SV=1	UV8b_2409	4.1e-05	79.466	2	YSTDGSC(1)LLAGGNSK	-0.78214	13497000	13497000	0	0
	A0A063C654	207	C	tr|A0A063C654|A0A063C654_USTVR Molybdopterin molybdenumtransferase OS=Ustilaginoidea virens OX=1159556 GN=UV8b_3271 PE=3 SV=1	UV8b_3271	7.9e-06	128.01	3	AQDGPC(1)HDHDHDR	0.19609	67743000	0	16828000	0
	A0A063C654	674	C	tr|A0A063C654|A0A063C654_USTVR Molybdopterin molybdenumtransferase OS=Ustilaginoidea virens OX=1159556 GN=UV8b_3271 PE=3 SV=1;tr|A0A1B5L3H0|A0A1B5L3H0_USTVR Molybdopterin molybdenumtransferase OS=Ustilaginoidea virens OX=1159556 GN=UVI_02042940 PE=3 SV=1	UV8b_3271	0.00112896	76.143	2	AANALVC(1)LPSGK	0.67839	9513700	9513700	0	0
	A0A063C638	54	C	tr|A0A063C638|A0A063C638_USTVR Cytochrome c oxidase subunit OS=Ustilaginoidea virens OX=1159556 GN=UV8b_712 PE=3 SV=1	UV8b_712	8.65e-05	108.98	3	GEDFAPC(1)HQFK	0.30017	1277500000	224170000	489250000	385270000
	A0A063C602	369	C	tr|A0A063C602|A0A063C602_USTVR Uridine nucleosidase OS=Ustilaginoidea virens OX=1159556 GN=UV8b_2329 PE=3 SV=1	UV8b_2329	0.0125425	57.859	2	FWQVIEEC(1)VR	0.69799	6719400	0	6719400	0
	A0A063C5T9	148	C	tr|A0A063C5T9|A0A063C5T9_USTVR Putative mitochondrial carrier protein OS=Ustilaginoidea virens OX=1159556 GN=UV8b_2433 PE=3 SV=1	UV8b_2433	7.54e-05	77.64	2	GPDSIPFDWDC(1)EWAK	-0.61065	6282800	6282800	0	0
	A0A063C5T9	397	C	tr|A0A063C5T9|A0A063C5T9_USTVR Putative mitochondrial carrier protein OS=Ustilaginoidea virens OX=1159556 GN=UV8b_2433 PE=3 SV=1	UV8b_2433	0.0122243	66.429	2	NSIDC(1)FQK	-0.91454	57408000	57408000	0	0
	A0A063C5P5	206	C	tr|A0A063C5P5|A0A063C5P5_USTVR Protein kinase domain-containing protein OS=Ustilaginoidea virens OX=1159556 GN=UV8b_1535 PE=4 SV=1	UV8b_1535	0.00675088	63.534	2	VLGGC(1)EPVLR	-0.13716	262130000	0	124990000	137140000
	A0A063C5N0	75	C	tr|A0A063C5N0|A0A063C5N0_USTVR 40S ribosomal protein S5 OS=Ustilaginoidea virens OX=1159556 GN=UV8b_582 PE=3 SV=1	UV8b_582	4.43e-46	181.55	3	KANC(1)PIIER	0.25391	14547000000	1712200000	4020600000	3672000000
	A0A063C5N0	181	C	tr|A0A063C5N0|A0A063C5N0_USTVR 40S ribosomal protein S5 OS=Ustilaginoidea virens OX=1159556 GN=UV8b_582 PE=3 SV=1	UV8b_582	3.39e-179	242.82	3	SIAEC(1)LAEELINAAK	0.41412	9262600000	986350000	6120700000	1726400000
	A0A063C5F0	66	C	tr|A0A063C5F0|A0A063C5F0_USTVR Serine threonine protein kinase OS=Ustilaginoidea virens OX=1159556 GN=UV8b_3384 PE=4 SV=1	UV8b_3384	0.000168875	122.44	2	VC(1)IKPGDDR	0.2522	1285600000	256780000	264680000	253540000
	A0A063C5C6	147	C	tr|A0A063C5C6|A0A063C5C6_USTVR DUF52 domain-containing protein OS=Ustilaginoidea virens OX=1159556 GN=UV8b_3364 PE=3 SV=1	UV8b_3364	0.0152041	54.191	2	C(1)EQTFGSPEK	-0.92181	19585000	19585000	0	0
	A0A063C593	50	C	tr|A0A063C593|A0A063C593_USTVR Curved DNA-binding protein OS=Ustilaginoidea virens OX=1159556 GN=UV8b_1728 PE=3 SV=1	UV8b_1728	0.000166306	123.16	2	IVEVC(1)QKGDK	0.37635	5521400000	1533900000	2052000000	1742200000
	A0A063C593	40	C	tr|A0A063C593|A0A063C593_USTVR Curved DNA-binding protein OS=Ustilaginoidea virens OX=1159556 GN=UV8b_1728 PE=3 SV=1	UV8b_1728	0.0150248	72.021	2	LC(1)VPGAK	-0.078871	908540000	289100000	284760000	254670000
	A0A063C593	316	C	tr|A0A063C593|A0A063C593_USTVR Curved DNA-binding protein OS=Ustilaginoidea virens OX=1159556 GN=UV8b_1728 PE=3 SV=1	UV8b_1728	1.07e-13	147.52	2	SGVVEC(1)VR	-0.004602	7099300000	2356300000	2307500000	2435600000
	A0A063C578	422	C	tr|A0A063C578|A0A063C578_USTVR 3-isopropylmalate dehydratase OS=Ustilaginoidea virens OX=1159556 GN=UV8b_1048 PE=3 SV=1;tr|A0A1B5KRW9|A0A1B5KRW9_USTVR 3-isopropylmalate dehydratase OS=Ustilaginoidea virens OX=1159556 GN=UVI_02015660 PE=3 SV=1	UV8b_1048	4.8e-10	85.42	2	EAGC(1)SMC(1)LGMNPDILAPQER	-2.0343	49012000	19433000	0	0
	A0A063C578	425	C	tr|A0A063C578|A0A063C578_USTVR 3-isopropylmalate dehydratase OS=Ustilaginoidea virens OX=1159556 GN=UV8b_1048 PE=3 SV=1;tr|A0A1B5KRW9|A0A1B5KRW9_USTVR 3-isopropylmalate dehydratase OS=Ustilaginoidea virens OX=1159556 GN=UVI_02015660 PE=3 SV=1	UV8b_1048	2.35e-09	79.004	2	EAGC(1)SMC(1)LGMNPDILAPQER	-2.0343	40907000	11328000	0	0
	A0A063C578	624	C	tr|A0A063C578|A0A063C578_USTVR 3-isopropylmalate dehydratase OS=Ustilaginoidea virens OX=1159556 GN=UV8b_1048 PE=3 SV=1;tr|A0A1B5KRW9|A0A1B5KRW9_USTVR 3-isopropylmalate dehydratase OS=Ustilaginoidea virens OX=1159556 GN=UVI_02015660 PE=3 SV=1	UV8b_1048	6.85e-10	130.56	2	ILVC(1)TGPNFGC(1)GSSR	1.0318	297670000	62710000	71089000	163870000
	A0A063C578	631	C	tr|A0A063C578|A0A063C578_USTVR 3-isopropylmalate dehydratase OS=Ustilaginoidea virens OX=1159556 GN=UV8b_1048 PE=3 SV=1;tr|A0A1B5KRW9|A0A1B5KRW9_USTVR 3-isopropylmalate dehydratase OS=Ustilaginoidea virens OX=1159556 GN=UVI_02015660 PE=3 SV=1	UV8b_1048	6.85e-10	130.56	2	ILVC(1)TGPNFGC(1)GSSR	1.0318	397610000	43264000	149310000	205030000
	A0A063C578	232	C	tr|A0A063C578|A0A063C578_USTVR 3-isopropylmalate dehydratase OS=Ustilaginoidea virens OX=1159556 GN=UV8b_1048 PE=3 SV=1;tr|A0A1B5KRW9|A0A1B5KRW9_USTVR 3-isopropylmalate dehydratase OS=Ustilaginoidea virens OX=1159556 GN=UVI_02015660 PE=3 SV=1	UV8b_1048	1.93e-05	104.79	2	MSIC(1)NMSIEGGAR	-0.098431	123650000	16981000	12123000	0
	A0A063C578	62	C	tr|A0A063C578|A0A063C578_USTVR 3-isopropylmalate dehydratase OS=Ustilaginoidea virens OX=1159556 GN=UV8b_1048 PE=3 SV=1	UV8b_1048	3.8e-189	218.68	4	VRRPDC(1)TLATTDHNVPTTSR	-0.26925	1398900000	357690000	698150000	0
	A0A063C578	95	C	tr|A0A063C578|A0A063C578_USTVR 3-isopropylmalate dehydratase OS=Ustilaginoidea virens OX=1159556 GN=UV8b_1048 PE=3 SV=1;tr|A0A1B5KRW9|A0A1B5KRW9_USTVR 3-isopropylmalate dehydratase OS=Ustilaginoidea virens OX=1159556 GN=UVI_02015660 PE=3 SV=1	UV8b_1048	0.000385531	114.5	2	TQC(1)VTLEENVK	2.9035	609130000	237300000	194500000	163660000
	A0A063C578	361	C	tr|A0A063C578|A0A063C578_USTVR 3-isopropylmalate dehydratase OS=Ustilaginoidea virens OX=1159556 GN=UV8b_1048 PE=3 SV=1;tr|A0A1B5KRW9|A0A1B5KRW9_USTVR 3-isopropylmalate dehydratase OS=Ustilaginoidea virens OX=1159556 GN=UVI_02015660 PE=3 SV=1	UV8b_1048	2.86e-35	175.38	2	VFIGSC(1)TNSR	0.1645	740490000	131300000	309310000	299870000
	A0A063C563	672	C	tr|A0A063C563|A0A063C563_USTVR Putative chromosome segregation protein Cse1 OS=Ustilaginoidea virens OX=1159556 GN=UV8b_2647 PE=3 SV=1;tr|A0A1B5L1F5|A0A1B5L1F5_USTVR Importin N-terminal domain-containing protein OS=Ustilaginoidea virens OX=1159556 GN=UVI_0	UV8b_2647	0.00481976	78.616	2	GNVPAC(1)VR	0.38906	728710000	327960000	203840000	196910000
	A0A063C563	838	C	tr|A0A063C563|A0A063C563_USTVR Putative chromosome segregation protein Cse1 OS=Ustilaginoidea virens OX=1159556 GN=UV8b_2647 PE=3 SV=1;tr|A0A1B5L1F5|A0A1B5L1F5_USTVR Importin N-terminal domain-containing protein OS=Ustilaginoidea virens OX=1159556 GN=UVI_0	UV8b_2647	0.00688032	92.692	2	GWANSC(1)R	0.55582	57119000	0	25230000	31889000
	A0A063C542	121	C	tr|A0A063C542|A0A063C542_USTVR Adenosine kinase OS=Ustilaginoidea virens OX=1159556 GN=UV8b_1703 PE=3 SV=1	UV8b_1703	5.57e-59	190.51	3	C(1)GVVITGHNR	-0.55965	1362500000	236990000	524860000	491100000
	A0A063C536	118	C	tr|A0A063C536|A0A063C536_USTVR Glycoside hydrolase family 16 OS=Ustilaginoidea virens OX=1159556 GN=UV8b_3650 PE=4 SV=1	UV8b_3650	2.58e-111	221.23	2	ALVNSSSAC(1)PEQR	-0.99441	295510000	104170000	99494000	91841000
	A0A063C535	303	C	tr|A0A063C535|A0A063C535_USTVR Eukaryotic release factor 1 OS=Ustilaginoidea virens OX=1159556 GN=UV8b_1698 PE=3 SV=1	UV8b_1698	0.000680711	111.82	2	VC(1)YGIDDTLK	-0.94381	138100000	138100000	0	0
	A0A063C524	172	C	tr|A0A063C524|A0A063C524_USTVR N-acetyltransferase domain-containing protein OS=Ustilaginoidea virens OX=1159556 GN=UV8b_2597 PE=4 SV=1	UV8b_2597	1.45e-55	182.08	2	EC(1)IVAVTLDDNTPSQR	-3.2167	90303000	17680000	37440000	35183000
	A0A063C524	152	C	tr|A0A063C524|A0A063C524_USTVR N-acetyltransferase domain-containing protein OS=Ustilaginoidea virens OX=1159556 GN=UV8b_2597 PE=4 SV=1	UV8b_2597	0.00850135	72.638	2	SDC(1)VVKVDK	0.54129	31743000	14673000	8583300	8486200
	A0A063C4Y9	63	C	tr|A0A063C4Y9|A0A063C4Y9_USTVR 60S ribosomal protein L19 OS=Ustilaginoidea virens OX=1159556 GN=UV8b_3595 PE=3 SV=1	UV8b_3595	4.19e-09	140.49	3	TAHITPGTPMPC(1)R	-0.36337	419910000	47345000	137540000	98468000
	A0A063C4Y4	125	C	tr|A0A063C4Y4|A0A063C4Y4_USTVR RAB/GTPase OS=Ustilaginoidea virens OX=1159556 GN=UV8b_3590 PE=4 SV=1	UV8b_3590	2.34e-05	143	2	C(1)DWEDKR	0.22577	128710000	0	63044000	65662000
	A0A063C4Y4	25	C	tr|A0A063C4Y4|A0A063C4Y4_USTVR RAB/GTPase OS=Ustilaginoidea virens OX=1159556 GN=UV8b_3590 PE=4 SV=1	UV8b_3590	0.00800474	92.279	2	SC(1)C(1)LLR	1.3628	13019000	0	6867600	6151200
	A0A063C4Y4	26	C	tr|A0A063C4Y4|A0A063C4Y4_USTVR RAB/GTPase OS=Ustilaginoidea virens OX=1159556 GN=UV8b_3590 PE=4 SV=1	UV8b_3590	0.0165283	81.716	2	SC(1)C(1)LLR	1.3628	10732000	10732000	0	0
	A0A063C2Q9	470	C	tr|A0A063C2Q9|A0A063C2Q9_USTVR L-ornithine N(5)-monooxygenase OS=Ustilaginoidea virens OX=1159556 GN=UV8b_3387 PE=3 SV=1	UV8b_3387	2.98e-09	82.765	2	YPVDSVGGFPC(1)ITEDLR	-3.4898	42931000	0	22812000	20118000
	A0A063C2Q9	185	C	tr|A0A063C2Q9|A0A063C2Q9_USTVR L-ornithine N(5)-monooxygenase OS=Ustilaginoidea virens OX=1159556 GN=UV8b_3387 PE=3 SV=1	UV8b_3387	0.000261695	116.88	2	DHC(1)QQVAR	1.5499	132200000	0	76148000	56050000
	A0A063C2Q9	402	C	tr|A0A063C2Q9|A0A063C2Q9_USTVR L-ornithine N(5)-monooxygenase OS=Ustilaginoidea virens OX=1159556 GN=UV8b_3387 PE=3 SV=1	UV8b_3387	1.97e-13	60.728	3	TSLADAVFEPC(1)EPC(1)APGDGAGAGTGTGGVWR	-0.8619	19699000	0	10696000	9003500
	A0A063C2Q9	405	C	tr|A0A063C2Q9|A0A063C2Q9_USTVR L-ornithine N(5)-monooxygenase OS=Ustilaginoidea virens OX=1159556 GN=UV8b_3387 PE=3 SV=1	UV8b_3387	1.97e-13	60.728	3	TSLADAVFEPC(1)EPC(1)APGDGAGAGTGTGGVWR	-0.8619	19699000	0	10696000	9003500
	A0A063C2E3	57	C	tr|A0A063C2E3|A0A063C2E3_USTVR 3-hydroxyacyl-CoA dehydrogenase OS=Ustilaginoidea virens OX=1159556 GN=UV8b_3489 PE=4 SV=1	UV8b_3489	0.0147353	63.565	2	FFDC(1)DVLK	-0.15051	19777000	0	9992700	9783900
	A0A063C2B1	258	C	tr|A0A063C2B1|A0A063C2B1_USTVR Non-specific serine/threonine protein kinase OS=Ustilaginoidea virens OX=1159556 GN=UV8b_3623 PE=3 SV=1	UV8b_3623	0.020595	76.847	2	DVEC(1)IKR	-0.23555	199220000	50710000	69671000	78844000
	A0A063C259	254	C	tr|A0A063C259|A0A063C259_USTVR Carboxylesterase family protein OS=Ustilaginoidea virens OX=1159556 GN=UV8b_4440 PE=4 SV=1	UV8b_4440	0.0100168	64.207	2	SVLC(1)PEHPR	0.14576	10610000	0	10610000	0
	A0A063C026	1016	C	tr|A0A063C026|A0A063C026_USTVR Putative TBP associated factor (Mot1) OS=Ustilaginoidea virens OX=1159556 GN=UV8b_2816 PE=4 SV=1	UV8b_2816	0.00236923	49.483	2	FSC(1)VEVAETPEFPVHAAK	2.5606	12854000	0	0	12854000
	A0A063C026	324	C	tr|A0A063C026|A0A063C026_USTVR Putative TBP associated factor (Mot1) OS=Ustilaginoidea virens OX=1159556 GN=UV8b_2816 PE=4 SV=1	UV8b_2816	0.00522684	116	2	LC(1)DFLK	0.25332	18904000	0	9513700	9389900
	A0A063C026	1605	C	tr|A0A063C026|A0A063C026_USTVR Putative TBP associated factor (Mot1) OS=Ustilaginoidea virens OX=1159556 GN=UV8b_2816 PE=4 SV=1	UV8b_2816	1.37e-08	71.527	3	LC(1)NSPAMVVKPGSPVYEETQR	1.4969	27238000	0	12906000	14332000
	A0A063C012	290	C	tr|A0A063C012|A0A063C012_USTVR Succinate-CoA ligase subunit beta OS=Ustilaginoidea virens OX=1159556 GN=UV8b_4514 PE=3 SV=1;tr|A0A1B5L5F0|A0A1B5L5F0_USTVR Succinate--CoA ligase [ADP-forming] subunit beta, mitochondrial OS=Ustilaginoidea virens OX=1159556 G	UV8b_4514	3.85e-05	128.28	3	C(1)DHIATGLIK	-0.30533	291740000	115560000	37363000	34562000
	A0A063C012	176	C	tr|A0A063C012|A0A063C012_USTVR Succinate-CoA ligase subunit beta OS=Ustilaginoidea virens OX=1159556 GN=UV8b_4514 PE=3 SV=1;tr|A0A1B5L5F0|A0A1B5L5F0_USTVR Succinate--CoA ligase [ADP-forming] subunit beta, mitochondrial OS=Ustilaginoidea virens OX=1159556 G	UV8b_4514	3.99e-20	87.566	2	DSTQIEINPLSETNDHQVLC(1)MDAK	-0.47297	6492100	6492100	0	0
	A0A063C012	138	C	tr|A0A063C012|A0A063C012_USTVR Succinate-CoA ligase subunit beta OS=Ustilaginoidea virens OX=1159556 GN=UV8b_4514 PE=3 SV=1;tr|A0A1B5L5F0|A0A1B5L5F0_USTVR Succinate--CoA ligase [ADP-forming] subunit beta, mitochondrial OS=Ustilaginoidea virens OX=1159556 G	UV8b_4514	0	290.1	2	LGFSEQC(1)VEDAKDTIQK	4.0414	1675400000	0	1047500000	0
	A0A063C002	373	C	tr|A0A063C002|A0A063C002_USTVR Phosphotransferase OS=Ustilaginoidea virens OX=1159556 GN=UV8b_4315 PE=3 SV=1	UV8b_4315	1.31e-07	105.19	2	LNLSC(1)SRPELELIR	-0.3373	394940000	20315000	64131000	225910000
	A0A063C002	398	C	tr|A0A063C002|A0A063C002_USTVR Phosphotransferase OS=Ustilaginoidea virens OX=1159556 GN=UV8b_4315 PE=3 SV=1	UV8b_4315	2.26e-12	148.05	2	LSAC(1)GVAAIC(1)KK	-1.1127	519330000	106990000	172090000	173110000
	A0A063C002	404	C	tr|A0A063C002|A0A063C002_USTVR Phosphotransferase OS=Ustilaginoidea virens OX=1159556 GN=UV8b_4315 PE=3 SV=1	UV8b_4315	1.1e-07	134.91	2	LSAC(1)GVAAIC(1)KK	-1.1127	334960000	83136000	101500000	94998000
	A0A063C002	412	C	tr|A0A063C002|A0A063C002_USTVR Phosphotransferase OS=Ustilaginoidea virens OX=1159556 GN=UV8b_4315 PE=3 SV=1	UV8b_4315	1.26e-56	152.7	2	TC(1)HVGADGSVFNK	3.2459	136700000	57525000	0	0
	A0A063C002	95	C	tr|A0A063C002|A0A063C002_USTVR Phosphotransferase OS=Ustilaginoidea virens OX=1159556 GN=UV8b_4315 PE=3 SV=1	UV8b_4315	4.84e-26	163.99	3	VC(1)EITLTDRK	0.16299	1794700000	540120000	378770000	400640000
	A0A063BZZ2	35	C	tr|A0A063BZZ2|A0A063BZZ2_USTVR 40S ribosomal protein S20 OS=Ustilaginoidea virens OX=1159556 GN=UV8b_5416 PE=3 SV=1	UV8b_5416	2.72e-13	142.64	2	VC(1)SEIIER	0.50535	12256000000	2530100000	4823200000	4881100000
	A0A063BZT7	41	C	tr|A0A063BZT7|A0A063BZT7_USTVR Mitochondrial intermediate peptidase OS=Ustilaginoidea virens OX=1159556 GN=UV8b_2736 PE=3 SV=1	UV8b_2736	2.99e-47	182.46	2	AC(1)GQNPTLAEIK	-0.90801	2735700000	363960000	1417000000	829160000
	A0A063BZT7	86	C	tr|A0A063BZT7|A0A063BZT7_USTVR Mitochondrial intermediate peptidase OS=Ustilaginoidea virens OX=1159556 GN=UV8b_2736 PE=3 SV=1	UV8b_2736	1.13e-25	164.96	2	DPGEPEEYC(1)R	-0.69637	82791000	82791000	0	0
	A0A063BZT1	322	C	tr|A0A063BZT1|A0A063BZT1_USTVR Putative NOL1/NOP2/sun domain protein OS=Ustilaginoidea virens OX=1159556 GN=UV8b_4618 PE=3 SV=1	UV8b_4618	1.62e-08	80.522	2	NVGALLLDPSC(1)SGSGIIGR	2.1905	3176600	3176600	0	0
	A0A063BZT1	15	C	tr|A0A063BZT1|A0A063BZT1_USTVR Putative NOL1/NOP2/sun domain protein OS=Ustilaginoidea virens OX=1159556 GN=UV8b_4618 PE=3 SV=1	UV8b_4618	2.99e-33	146.78	2	SLYHEAADILSTSC(1)QEGGSLK	0.35917	8485400	8485400	0	0
	A0A063BZR8	356	C	tr|A0A063BZR8|A0A063BZR8_USTVR Eukaryotic translation initiation factor 2A OS=Ustilaginoidea virens OX=1159556 GN=UV8b_4563 PE=3 SV=1	UV8b_4563	2.18e-16	98.312	2	VC(1)TIESGNPSVC(1)EWSPDSR	-0.66083	12565000	12565000	0	0
	A0A063BZR8	366	C	tr|A0A063BZR8|A0A063BZR8_USTVR Eukaryotic translation initiation factor 2A OS=Ustilaginoidea virens OX=1159556 GN=UV8b_4563 PE=3 SV=1	UV8b_4563	2.18e-16	98.312	2	VC(1)TIESGNPSVC(1)EWSPDSR	-0.66083	12565000	12565000	0	0
	A0A063BZN4	296	C	tr|A0A063BZN4|A0A063BZN4_USTVR Carbohydrate esterase family 9 protein OS=Ustilaginoidea virens OX=1159556 GN=UV8b_5541 PE=4 SV=1	UV8b_5541	0.0020715	62.558	3	MAC(1)GENPKR	0.25481	10598000	0	0	0
	A0A063BZC2	44	C	tr|A0A063BZC2|A0A063BZC2_USTVR Uncharacterized protein OS=Ustilaginoidea virens OX=1159556 GN=UV8b_3045 PE=3 SV=1	UV8b_3045	0.00544266	77.058	2	C(1)LPGWQEK	2.0876	77743000	77743000	0	0
	A0A063BZA6	58	C	tr|A0A063BZA6|A0A063BZA6_USTVR C-3 sterol dehydrogenase/C-4 decarboxylase family protein OS=Ustilaginoidea virens OX=1159556 GN=UV8b_5672 PE=4 SV=1	UV8b_5672	7.13e-26	157.2	2	NAGASYHEC(1)DITDKPK	1.2126	118080000	17340000	44814000	0
	A0A063BZA6	112	C	tr|A0A063BZA6|A0A063BZA6_USTVR C-3 sterol dehydrogenase/C-4 decarboxylase family protein OS=Ustilaginoidea virens OX=1159556 GN=UV8b_5672 PE=4 SV=1	UV8b_5672	8.08e-21	138.35	2	VNVDGTTAVVEAC(1)QAAGVR	1.6938	134900000	0	30608000	28595000
	A0A063BZ90	168	C	tr|A0A063BZ90|A0A063BZ90_USTVR Putative DNA-directed RNA polymerase II chain Rpb7 OS=Ustilaginoidea virens OX=1159556 GN=UV8b_5657 PE=3 SV=1	UV8b_5657	0.000315452	128	1	EDYLGC(1)LQD	-1.1163	19194000	0	19194000	0
	A0A063BZ81	68	C	tr|A0A063BZ81|A0A063BZ81_USTVR V-type proton ATPase subunit C OS=Ustilaginoidea virens OX=1159556 GN=UV8b_3005 PE=3 SV=1	UV8b_3005	3.89e-46	180.8	3	LESTC(1)HAVVAK	0.65297	470450000	200210000	71471000	86658000
	A0A063BZ70	877	C	tr|A0A063BZ70|A0A063BZ70_USTVR Wd-repeat protein OS=Ustilaginoidea virens OX=1159556 GN=UV8b_4763 PE=4 SV=1	UV8b_4763	0.00332981	91.041	2	FESC(1)APLR	1.0813	13490000	13490000	0	0
	A0A063BZ70	367	C	tr|A0A063BZ70|A0A063BZ70_USTVR Wd-repeat protein OS=Ustilaginoidea virens OX=1159556 GN=UV8b_4763 PE=4 SV=1;tr|A0A1B5KZM1|A0A1B5KZM1_USTVR Uncharacterized protein OS=Ustilaginoidea virens OX=1159556 GN=UVI_02020480 PE=4 SV=1	UV8b_4763	7.81e-05	128.03	3	VADDKDSAC(1)LR	-0.077267	168920000	16610000	30988000	31836000
	A0A063BZ58	341	C	tr|A0A063BZ58|A0A063BZ58_USTVR 2-phosphoglycerate dehydratase OS=Ustilaginoidea virens OX=1159556 GN=UV8b_2980 PE=3 SV=1	UV8b_2980	0.000734419	110.61	2	AC(1)NALLLK	0.25917	210420000	184860000	0	25563000
	A0A063BZ58	47	C	tr|A0A063BZ58|A0A063BZ58_USTVR 2-phosphoglycerate dehydratase OS=Ustilaginoidea virens OX=1159556 GN=UV8b_2980 PE=3 SV=1	UV8b_2980	1.24e-126	215.34	3	AIVPSGASTGQHEAC(1)ELRDGDK	0.80344	16667000000	3225600000	5297700000	4952300000
	A0A063BZ12	101	C	tr|A0A063BZ12|A0A063BZ12_USTVR Putative ubiquitin-conjugating enzyme spm2 OS=Ustilaginoidea virens OX=1159556 GN=UV8b_3787 PE=4 SV=1	UV8b_3787	0.000717296	114.43	2	QLPC(1)LAQWK	0.16728	231530000	47094000	98836000	85604000
	A0A063BYY6	319	C	tr|A0A063BYY6|A0A063BYY6_USTVR Aminotransferase family protein (LolT) OS=Ustilaginoidea virens OX=1159556 GN=UV8b_4878 PE=4 SV=1	UV8b_4878	3.5e-12	143.03	2	RDVC(1)GGEDR	-1.9785	259340000	0	112050000	100980000
	A0A063BYY6	359	C	tr|A0A063BYY6|A0A063BYY6_USTVR Aminotransferase family protein (LolT) OS=Ustilaginoidea virens OX=1159556 GN=UV8b_4878 PE=4 SV=1	UV8b_4878	1.15e-12	91.032	2	GTMTDC(1)AMGNVALPLWVGER	-0.16052	14836000	14836000	0	0
	A0A063BYY6	205	C	tr|A0A063BYY6|A0A063BYY6_USTVR Aminotransferase family protein (LolT) OS=Ustilaginoidea virens OX=1159556 GN=UV8b_4878 PE=4 SV=1	UV8b_4878	1.18e-07	101.95	2	PGVVFPWVDVVGAC(1)K	0.6018	13219000	0	7334300	5884500
	A0A063BYY2	314	C	tr|A0A063BYY2|A0A063BYY2_USTVR Malate dehydrogenase OS=Ustilaginoidea virens OX=1159556 GN=UV8b_4873 PE=3 SV=1	UV8b_4873	2.39e-27	168.83	3	LLEAC(1)LGDLKK	0.33748	6282200000	247300000	1054100000	1055200000
	A0A063BYY2	146	C	tr|A0A063BYY2|A0A063BYY2_USTVR Malate dehydrogenase OS=Ustilaginoidea virens OX=1159556 GN=UV8b_4873 PE=3 SV=1	UV8b_4873	9.86e-77	193	2	LLVIANPVNSTVPIC(1)AQVFK	-0.74492	332750000	0	207120000	107090000
	A0A063BYY2	84	C	tr|A0A063BYY2|A0A063BYY2_USTVR Malate dehydrogenase OS=Ustilaginoidea virens OX=1159556 GN=UV8b_4873 PE=3 SV=1	UV8b_4873	1.53e-147	229.29	2	STVTGYEPNAAGLAAC(1)VK	-0.26025	4075800000	2758900000	522100000	741030000
	A0A063BYM5	148	C	tr|A0A063BYM5|A0A063BYM5_USTVR L-galactonate dehydratase OS=Ustilaginoidea virens OX=1159556 GN=UV8b_4917 PE=4 SV=1	UV8b_4917	3.52e-22	150.68	2	IVADMTPEDYVNC(1)IDFR	-1.9654	38807000	15637000	12110000	11061000
	A0A063BYL0	233	C	tr|A0A063BYL0|A0A063BYL0_USTVR Acetylornithine deacetylase OS=Ustilaginoidea virens OX=1159556 GN=UV8b_3157 PE=3 SV=1	UV8b_3157	0.00422212	70.919	2	GGLFC(1)DVVAK	0.040018	48295000	38517000	4369500	5409300
	A0A063C035	366	C	tr|A0A063C035|A0A063C035_USTVR T-complex protein 1 subunit eta OS=Ustilaginoidea virens OX=1159556 GN=UV8b_4539 PE=3 SV=1	UV8b_4539	3.15e-90	208.25	2	FNFFEEC(1)PEAK	-0.63094	456040000	173890000	282150000	0
	A0A063C035	336	C	tr|A0A063C035|A0A063C035_USTVR T-complex protein 1 subunit eta OS=Ustilaginoidea virens OX=1159556 GN=UV8b_4539 PE=3 SV=1	UV8b_4539	3.93e-20	77.873	3	VVQATGATVQSTC(1)SDILPQHLGTC(1)GTFEER	-2.0725	53306000	45953000	7352300	0
	A0A063C035	347	C	tr|A0A063C035|A0A063C035_USTVR T-complex protein 1 subunit eta OS=Ustilaginoidea virens OX=1159556 GN=UV8b_4539 PE=3 SV=1	UV8b_4539	1.25e-18	69.766	3	VVQATGATVQSTC(1)SDILPQHLGTC(1)GTFEER	-2.0725	29425000	29425000	0	0
	A0A063C6B2	259	C	tr|A0A063C6B2|A0A063C6B2_USTVR Ornithine aminotransferase OS=Ustilaginoidea virens OX=1159556 GN=UV8b_1253 PE=3 SV=1	UV8b_1253	1.13e-05	58.904	3	DNYGPYIPNIGAHC(1)PSTGKPIR	-0.23	25997000	4726700	0	0
	A0A063C6B2	314	C	tr|A0A063C6B2|A0A063C6B2_USTVR Ornithine aminotransferase OS=Ustilaginoidea virens OX=1159556 GN=UV8b_1253 PE=3 SV=1	UV8b_1253	0.017554	89.775	2	VHALC(1)K	-0.48237	11329000000	5055900000	3187100000	3085800000
	A0A063C066	198	C	tr|A0A063C066|A0A063C066_USTVR Succinyl-CoA:3-ketoacid-coenzyme A transferase OS=Ustilaginoidea virens OX=1159556 GN=UV8b_4574 PE=3 SV=1	UV8b_4574	1.93e-15	132.8	2	LGNC(1)QFR	-0.48478	1188400000	433850000	374260000	380290000
	A0A063C087	133	C	tr|A0A063C087|A0A063C087_USTVR Stomatin-like protein OS=Ustilaginoidea virens OX=1159556 GN=UV8b_5233 PE=3 SV=1	UV8b_5233	8.2e-07	107.09	2	IQTSEVPEQIC(1)MTK	0.52967	484890000	368120000	29322000	27089000
	A0A063C249	724	C	tr|A0A063C249|A0A063C249_USTVR Putative ribosome biogenesis protein Ria1 OS=Ustilaginoidea virens OX=1159556 GN=UV8b_3819 PE=4 SV=1	UV8b_3819	3.99e-183	193.9	2	LC(1)SESKPAESGEELAQEGGDEGR	1.3609	95311000	37254000	47939000	0
	A0A063C249	570	C	tr|A0A063C249|A0A063C249_USTVR Putative ribosome biogenesis protein Ria1 OS=Ustilaginoidea virens OX=1159556 GN=UV8b_3819 PE=4 SV=1	UV8b_3819	7.04e-16	117.23	2	SGTLC(1)SQLEGAVNLAGVR	-2.015	24916000	16561000	8354900	0
	A0A063C249	472	C	tr|A0A063C249|A0A063C249_USTVR Putative ribosome biogenesis protein Ria1 OS=Ustilaginoidea virens OX=1159556 GN=UV8b_3819 PE=4 SV=1	UV8b_3819	5.7e-186	244.45	2	SSC(1)IDDAGAPEQEEQK	-0.84253	108650000	0	45152000	63497000
	A0A063C1S1	334	C	tr|A0A063C1S1|A0A063C1S1_USTVR Putative acyltransferase OS=Ustilaginoidea virens OX=1159556 GN=UV8b_3931 PE=3 SV=1	UV8b_3931	0.000692961	76.332	2	DAIVC(1)PVSTQYDK	0.003203	19014000	19014000	0	0
	A0A063C1K9	252	C	tr|A0A063C1K9|A0A063C1K9_USTVR Polyketide synthase OS=Ustilaginoidea virens OX=1159556 GN=UV8b_4038 PE=4 SV=1	UV8b_4038	0.016523	53.166	2	GEGVAC(1)LVLK	-2.6053	152260000	56107000	0	0
	A0A063C1D7	71	C	tr|A0A063C1D7|A0A063C1D7_USTVR Methylenetetrahydrofolate reductase OS=Ustilaginoidea virens OX=1159556 GN=UV8b_2426 PE=3 SV=1	UV8b_2426	0.000105407	123.16	2	SLELAELC(1)QR	-2.005	33187000	33187000	0	0
	A0A063C1A9	176	C	tr|A0A063C1A9|A0A063C1A9_USTVR Thiamine thiazole synthase OS=Ustilaginoidea virens OX=1159556 GN=UV8b_4884 PE=3 SV=1	UV8b_4884	1.95e-07	74.953	3	MFNATC(1)VEDLITRPSEQGVR	0.50044	66769000	0	37303000	29466000
	A0A063C1A2	589	C	tr|A0A063C1A2|A0A063C1A2_USTVR Transketolase OS=Ustilaginoidea virens OX=1159556 GN=UV8b_3056 PE=3 SV=1;tr|A0A1B5KUM2|A0A1B5KUM2_USTVR Transketolase OS=Ustilaginoidea virens OX=1159556 GN=UVI_02029060 PE=3 SV=1	UV8b_3056	6.99e-22	155.33	3	IVSIPC(1)FEVFDAQTK	-0.73243	366630000	358510000	0	0
	A0A063C198	98	C	tr|A0A063C198|A0A063C198_USTVR Diphosphomevalonate decarboxylase OS=Ustilaginoidea virens OX=1159556 GN=UV8b_3051 PE=3 SV=1	UV8b_3051	1.09e-05	123.63	3	RAALEAADC(1)TLPK	-0.19982	2139100000	484660000	573430000	588200000
	A0A063C198	55	C	tr|A0A063C198|A0A063C198_USTVR Diphosphomevalonate decarboxylase OS=Ustilaginoidea virens OX=1159556 GN=UV8b_3051 PE=3 SV=1	UV8b_3051	4.45e-160	210.08	2	TLTTASC(1)SPSYADGDSLILNGER	-1.2368	289620000	169140000	47377000	48528000
	A0A063C198	82	C	tr|A0A063C198|A0A063C198_USTVR Diphosphomevalonate decarboxylase OS=Ustilaginoidea virens OX=1159556 GN=UV8b_3051 PE=3 SV=1	UV8b_3051	0.0268357	80.999	2	TQAC(1)FR	0.8663	314220000	0	314220000	0
	A0A063C191	227	C	tr|A0A063C191|A0A063C191_USTVR Inositol-3-phosphate synthase OS=Ustilaginoidea virens OX=1159556 GN=UV8b_4214 PE=3 SV=1	UV8b_4214	0.00775106	122.52	2	AC(1)NAHVER	2.7531	344910000	0	344910000	0
	A0A063C191	522	C	tr|A0A063C191|A0A063C191_USTVR Inositol-3-phosphate synthase OS=Ustilaginoidea virens OX=1159556 GN=UV8b_4214 PE=3 SV=1	UV8b_4214	2.39e-26	158.42	2	AC(1)VGLEPESDMTLEHK	0.53864	121210000	0	58438000	62773000
	A0A063C191	408	C	tr|A0A063C191|A0A063C191_USTVR Inositol-3-phosphate synthase OS=Ustilaginoidea virens OX=1159556 GN=UV8b_4214 PE=3 SV=1	UV8b_4214	0.00171487	60.893	3	KGEHPDHC(1)VVIK	0.25296	54480000	0	32964000	0
	A0A063C176	2	C	tr|A0A063C176|A0A063C176_USTVR Ankyrin OS=Ustilaginoidea virens OX=1159556 GN=UV8b_3885 PE=4 SV=1	UV8b_3885	5.15e-108	208.27	2	C(1)ITNPIIDPEDSVAVAAR	2.0027	25918000	25918000	0	0
	A0A063C175	312	C	tr|A0A063C175|A0A063C175_USTVR Fructosyl-amino acid oxidase OS=Ustilaginoidea virens OX=1159556 GN=UV8b_3026 PE=4 SV=1	UV8b_3026	0.00419823	66.19	2	NALPLSPC(1)ENQR	1.9025	8335200	8335200	0	0
	A0A063C175	411	C	tr|A0A063C175|A0A063C175_USTVR Fructosyl-amino acid oxidase OS=Ustilaginoidea virens OX=1159556 GN=UV8b_3026 PE=4 SV=1	UV8b_3026	1.26e-29	159.94	2	VLDC(1)MLGEGGVLGQK	-0.39659	83127000	0	41049000	42078000
	A0A063C0Z4	1072	C	tr|A0A063C0Z4|A0A063C0Z4_USTVR Cullin binding protein CanA OS=Ustilaginoidea virens OX=1159556 GN=UV8b_3982 PE=3 SV=1	UV8b_3982	0.000276985	117.16	2	AVC(1)AEC(1)VGR	0.3252	392620000	291020000	39354000	27701000
	A0A063C0Z4	1075	C	tr|A0A063C0Z4|A0A063C0Z4_USTVR Cullin binding protein CanA OS=Ustilaginoidea virens OX=1159556 GN=UV8b_3982 PE=3 SV=1	UV8b_3982	0.000653249	98.523	2	AVC(1)AEC(1)VGR	0.3252	351580000	281320000	39354000	30912000
	A0A063C0Z4	700	C	tr|A0A063C0Z4|A0A063C0Z4_USTVR Cullin binding protein CanA OS=Ustilaginoidea virens OX=1159556 GN=UV8b_3982 PE=3 SV=1	UV8b_3982	6.74e-08	139.43	2	C(1)SANDADAEVR	1.0137	258060000	49561000	110030000	98462000
	A0A063C0X7	382	C	tr|A0A063C0X7|A0A063C0X7_USTVR Alanine racemase domain protein OS=Ustilaginoidea virens OX=1159556 GN=UV8b_3293 PE=3 SV=1;tr|A0A1B5L3J8|A0A1B5L3J8_USTVR D-ser_dehydrat domain-containing protein OS=Ustilaginoidea virens OX=1159556 GN=UVI_02042730 PE=3 SV=1	UV8b_3293	8.43e-08	124.1	2	C(1)GASLPSC(1)EVEDYR	-2.7017	48955000	15022000	18949000	14984000
	A0A063C0X7	389	C	tr|A0A063C0X7|A0A063C0X7_USTVR Alanine racemase domain protein OS=Ustilaginoidea virens OX=1159556 GN=UV8b_3293 PE=3 SV=1;tr|A0A1B5L3J8|A0A1B5L3J8_USTVR D-ser_dehydrat domain-containing protein OS=Ustilaginoidea virens OX=1159556 GN=UVI_02042730 PE=3 SV=1	UV8b_3293	1.01e-07	99.522	2	C(1)GASLPSC(1)EVEDYR	-2.7017	79340000	15022000	40554000	23764000
	A0A063C0X7	3	C	tr|A0A063C0X7|A0A063C0X7_USTVR Alanine racemase domain protein OS=Ustilaginoidea virens OX=1159556 GN=UV8b_3293 PE=3 SV=1;tr|A0A1B5L3F1|A0A1B5L3F1_USTVR Uncharacterized protein OS=Ustilaginoidea virens OX=1159556 GN=UVI_02042740 PE=4 SV=1	UV8b_3293	1.55e-25	160.82	2	SC(1)TELYPTSPR	-0.11703	270550000	70147000	98651000	101760000
	A0A063C0W4	183	C	tr|A0A063C0W4|A0A063C0W4_USTVR Very-long-chain 3-oxoacyl-CoA reductase OS=Ustilaginoidea virens OX=1159556 GN=UV8b_3947 PE=3 SV=1	UV8b_3947	0.0116228	43.991	2	EELQNIVTVNC(1)LGTLK	0.049455	8851500	8851500	0	0
	A0A063C0V0	128	C	tr|A0A063C0V0|A0A063C0V0_USTVR Low molecular weight phosphotyrosine protein phosphatase OS=Ustilaginoidea virens OX=1159556 GN=UV8b_4094 PE=3 SV=1;tr|A0A1B5L374|A0A1B5L374_USTVR LMWPc domain-containing protein OS=Ustilaginoidea virens OX=1159556 GN=UVI_020	UV8b_4094	0.0026184	105.39	2	AFEQC(1)SR	-0.06098	132360000	45800000	42329000	44229000
	A0A063C0V0	25	C	tr|A0A063C0V0|A0A063C0V0_USTVR Low molecular weight phosphotyrosine protein phosphatase OS=Ustilaginoidea virens OX=1159556 GN=UV8b_4094 PE=3 SV=1;tr|A0A1B5L374|A0A1B5L374_USTVR LMWPc domain-containing protein OS=Ustilaginoidea virens OX=1159556 GN=UVI_020	UV8b_4094	3.11e-12	89.846	3	IDSC(1)GTAAYHTGEEPDSR	0.32969	19826000	19826000	0	0
	A0A063C0U2	199	C	tr|A0A063C0U2|A0A063C0U2_USTVR O-phosphoserine phosphohydrolase OS=Ustilaginoidea virens OX=1159556 GN=UV8b_5108 PE=3 SV=1	UV8b_5108	1.75e-05	127.02	2	C(1)LDNPDTPR	0.9908	174530000	66536000	53156000	54836000
	A0A063C0U2	95	C	tr|A0A063C0U2|A0A063C0U2_USTVR O-phosphoserine phosphohydrolase OS=Ustilaginoidea virens OX=1159556 GN=UV8b_5108 PE=3 SV=1	UV8b_5108	1.49e-10	62.374	3	GVPGDDMPATIVDSGVNHTLSHPNC(1)APR	-1.0888	24528000	15387000	0	0
	A0A063C0T9	406	C	tr|A0A063C0T9|A0A063C0T9_USTVR Putative ribosome biogenesis GTPase Lsg1 OS=Ustilaginoidea virens OX=1159556 GN=UV8b_2675 PE=4 SV=1	UV8b_2675	2.7e-40	168.94	2	ADLVC(1)NGVLPIDQMR	0.032076	90687000	53080000	15803000	21804000
	A0A063C0M4	506	C	tr|A0A063C0M4|A0A063C0M4_USTVR Putative mRNA splicing factor (Prp17) OS=Ustilaginoidea virens OX=1159556 GN=UV8b_2600 PE=4 SV=1	UV8b_2600	9.24e-12	143.7	2	AGSQAVTC(1)VK	-0.83829	173590000	107440000	25187000	40959000
	A0A063C0M4	316	C	tr|A0A063C0M4|A0A063C0M4_USTVR Putative mRNA splicing factor (Prp17) OS=Ustilaginoidea virens OX=1159556 GN=UV8b_2600 PE=4 SV=1	UV8b_2600	2.59e-05	99.815	2	LWDTETGAC(1)INK	-0.11074	22304000	22304000	0	0
	A0A063C0B9	66	C	tr|A0A063C0B9|A0A063C0B9_USTVR ATP citrate synthase OS=Ustilaginoidea virens OX=1159556 GN=UV8b_5263 PE=4 SV=1	UV8b_5263	7.24e-05	112.13	2	AVQGMLDFDFIC(1)K	0.7435	53334000	14149000	8490500	9667900
	A0A063C0B9	587	C	tr|A0A063C0B9|A0A063C0B9_USTVR ATP citrate synthase OS=Ustilaginoidea virens OX=1159556 GN=UV8b_5263 PE=4 SV=1	UV8b_5263	1.76e-79	199.7	2	NC(1)GAFSTEEAEDYLK	1.1179	1250900000	1234700000	8665800	7572300
	A0A063C0B9	257	C	tr|A0A063C0B9|A0A063C0B9_USTVR ATP citrate synthase OS=Ustilaginoidea virens OX=1159556 GN=UV8b_5263 PE=4 SV=1	UV8b_5263	1.39e-05	125.58	2	YQADPEC(1)K	-0.76567	4814600000	1774700000	1459400000	1580500000
	A0A063C0B4	125	C	tr|A0A063C0B4|A0A063C0B4_USTVR Wall-associated proteinase OS=Ustilaginoidea virens OX=1159556 GN=UV8b_3446 PE=4 SV=1	UV8b_3446	6.74e-218	241.23	2	VEMLSPVQAC(1)VGENGLKPITGVLAGC(1)AQPDGER	0.25871	5260100000	204190000	118620000	108750000
	A0A063C0B4	109	C	tr|A0A063C0B4|A0A063C0B4_USTVR Wall-associated proteinase OS=Ustilaginoidea virens OX=1159556 GN=UV8b_3446 PE=4 SV=1	UV8b_3446	6.74e-218	241.23	2	VEMLSPVQAC(1)VGENGLKPITGVLAGC(1)AQPDGER	0.25871	5612100000	646340000	612310000	1321100000
	A0A063C082	571	C	tr|A0A063C082|A0A063C082_USTVR Heat shock protein 70-like protein OS=Ustilaginoidea virens OX=1159556 GN=UV8b_5228 PE=4 SV=1	UV8b_5228	0.00022356	111.06	2	AAVEC(1)EAEVTVK	3.2306	163870000	0	10718000	124460000
	A0A063C082	542	C	tr|A0A063C082|A0A063C082_USTVR Heat shock protein 70-like protein OS=Ustilaginoidea virens OX=1159556 GN=UV8b_5228 PE=4 SV=1	UV8b_5228	2.09e-50	180.2	2	YPSC(1)VDSGIVLK	0.18143	670780000	43092000	76383000	86265000
	A0A063BYJ0	106	C	tr|A0A063BYJ0|A0A063BYJ0_USTVR Methyltransferase type 11 OS=Ustilaginoidea virens OX=1159556 GN=UV8b_4882 PE=4 SV=1	UV8b_4882	2.5e-05	130.27	2	IAALGAQAGC(1)K	0.057765	204950000	55460000	81404000	68085000
	A0A063C6K3	382	C	tr|A0A063C6K3|A0A063C6K3_USTVR ZZ type zinc finger domain-containing protein OS=Ustilaginoidea virens OX=1159556 GN=UV8b_3059 PE=4 SV=1	UV8b_3059	0.000222735	91.867	2	ANEYGTPPC(1)TR	0.7972	29060000	29060000	0	0
	A0A063C6K3	710	C	tr|A0A063C6K3|A0A063C6K3_USTVR ZZ type zinc finger domain-containing protein OS=Ustilaginoidea virens OX=1159556 GN=UV8b_3059 PE=4 SV=1	UV8b_3059	3.66e-06	91.961	2	NEGTATWPAGC(1)SVK	-1.544	14211000	14211000	0	0
	A0A063C6K3	394	C	tr|A0A063C6K3|A0A063C6K3_USTVR ZZ type zinc finger domain-containing protein OS=Ustilaginoidea virens OX=1159556 GN=UV8b_3059 PE=4 SV=1	UV8b_3059	0.0179663	54.056	2	TC(1)NQCVR	-0.60396	9332800	0	9332800	0
	A0A063C6W5	515	C	tr|A0A063C6W5|A0A063C6W5_USTVR Peptidoglycan binding domain containing protein OS=Ustilaginoidea virens OX=1159556 GN=UV8b_2100 PE=4 SV=1	UV8b_2100	9.11e-08	135.86	2	EVLEVQDLC(1)LKD	0.54622	30633000	30633000	0	0
	A0A063C6W5	288	C	tr|A0A063C6W5|A0A063C6W5_USTVR Peptidoglycan binding domain containing protein OS=Ustilaginoidea virens OX=1159556 GN=UV8b_2100 PE=4 SV=1	UV8b_2100	0.000161714	76.522	2	QC(1)WFPGYHSDVGGQK	-2.6711	49104000	0	25470000	23634000
	A0A063C6W5	415	C	tr|A0A063C6W5|A0A063C6W5_USTVR Peptidoglycan binding domain containing protein OS=Ustilaginoidea virens OX=1159556 GN=UV8b_2100 PE=4 SV=1	UV8b_2100	0.000231396	117.7	2	QIPC(1)QNFR	1.6792	279790000	0	139220000	140570000
	A0A063BZN3	351	C	tr|A0A063BZN3|A0A063BZN3_USTVR AP complex subunit beta OS=Ustilaginoidea virens OX=1159556 GN=UV8b_4528 PE=3 SV=1;tr|A0A1B5L7F6|A0A1B5L7F6_USTVR AP complex subunit beta OS=Ustilaginoidea virens OX=1159556 GN=UVI_02062270 PE=3 SV=1	UV8b_4528	0.00022356	111.06	2	C(1)VQALEDLISTK	0.20754	24891000	10843000	5983900	8064000
	A0A063BZN3	203	C	tr|A0A063BZN3|A0A063BZN3_USTVR AP complex subunit beta OS=Ustilaginoidea virens OX=1159556 GN=UV8b_4528 PE=3 SV=1;tr|A0A1B5L7F6|A0A1B5L7F6_USTVR AP complex subunit beta OS=Ustilaginoidea virens OX=1159556 GN=UVI_02062270 PE=3 SV=1	UV8b_4528	0.00258509	98.629	2	ESEHIC(1)ER	-1.071	142170000	142170000	0	0
	A0A063BZN3	106	C	tr|A0A063BZN3|A0A063BZN3_USTVR AP complex subunit beta OS=Ustilaginoidea virens OX=1159556 GN=UV8b_4528 PE=3 SV=1;tr|A0A1B5L7F6|A0A1B5L7F6_USTVR AP complex subunit beta OS=Ustilaginoidea virens OX=1159556 GN=UVI_02062270 PE=3 SV=1	UV8b_4528	0.00293106	90.761	2	TAAIC(1)VAK	0.19575	241790000	47077000	64294000	69514000
	A0A063BZN3	74	C	tr|A0A063BZN3|A0A063BZN3_USTVR AP complex subunit beta OS=Ustilaginoidea virens OX=1159556 GN=UV8b_4528 PE=3 SV=1;tr|A0A1B5L7F6|A0A1B5L7F6_USTVR AP complex subunit beta OS=Ustilaginoidea virens OX=1159556 GN=UVI_02062270 PE=3 SV=1	UV8b_4528	0.0273777	80.498	2	TMGC(1)IR	-0.86244	149770000	54872000	94895000	0
	A0A063BZH2	186	C	tr|A0A063BZH2|A0A063BZH2_USTVR NADP-dependent leukotriene B4 12-hydroxydehydrogenase OS=Ustilaginoidea virens OX=1159556 GN=UV8b_3100 PE=4 SV=1;tr|A0A1B5KVW3|A0A1B5KVW3_USTVR PKS_ER domain-containing protein OS=Ustilaginoidea virens OX=1159556 GN=UVI_02029	UV8b_3100	1.38e-08	137.89	1	GATVVGIC(1)GSDTK	0.94901	323600000	103020000	98736000	67706000
	A0A063BYW1	334	C	tr|A0A063BYW1|A0A063BYW1_USTVR Putative ANP1 protein OS=Ustilaginoidea virens OX=1159556 GN=UV8b_3727 PE=4 SV=1;tr|A0A1B5KTW5|A0A1B5KTW5_USTVR Uncharacterized protein OS=Ustilaginoidea virens OX=1159556 GN=UVI_02034030 PE=4 SV=1	UV8b_3727	1.12e-116	207.4	2	SGINFPC(1)YAFENQAETEGFAK	-1.8529	43189000	43189000	0	0
	A0A063BXS4	161	C	tr|A0A063BXS4|A0A063BXS4_USTVR DNA-directed RNA polymerase subunit beta OS=Ustilaginoidea virens OX=1159556 GN=UV8b_6054 PE=3 SV=1;tr|A0A1B5L4B1|A0A1B5L4B1_USTVR DNA-directed RNA polymerase subunit beta OS=Ustilaginoidea virens OX=1159556 GN=UVI_02044050 P	UV8b_6054	5.91e-27	163.64	2	C(1)YLENNSPEQLVR	-1.4692	91262000	48485000	19758000	23020000
	A0A063BXS4	608	C	tr|A0A063BXS4|A0A063BXS4_USTVR DNA-directed RNA polymerase subunit beta OS=Ustilaginoidea virens OX=1159556 GN=UV8b_6054 PE=3 SV=1;tr|A0A1B5L4B1|A0A1B5L4B1_USTVR DNA-directed RNA polymerase subunit beta OS=Ustilaginoidea virens OX=1159556 GN=UVI_02044050 P	UV8b_6054	0.0167396	71.575	2	RIGDC(1)LR	-2.6865	23439000	23439000	0	0
	A0A063BXS4	1107	C	tr|A0A063BXS4|A0A063BXS4_USTVR DNA-directed RNA polymerase subunit beta OS=Ustilaginoidea virens OX=1159556 GN=UV8b_6054 PE=3 SV=1;tr|A0A1B5L4B1|A0A1B5L4B1_USTVR DNA-directed RNA polymerase subunit beta OS=Ustilaginoidea virens OX=1159556 GN=UVI_02044050 P	UV8b_6054	0.00196165	89.698	3	LLNC(1)SDHSK	-0.098091	89553000	0	15028000	38306000
	A0A063BXC4	108	C	tr|A0A063BXC4|A0A063BXC4_USTVR Putative pseudouridine synthase 3 OS=Ustilaginoidea virens OX=1159556 GN=UV8b_5206 PE=3 SV=1;tr|A0A1B5KRD4|A0A1B5KRD4_USTVR PseudoU_synth_1 domain-containing protein OS=Ustilaginoidea virens OX=1159556 GN=UVI_02013180 PE=3 SV	UV8b_5206	0.00149356	78.149	2	AC(1)LIFPEDER	-1.4056	36868000	25676000	11192000	0
	A0A063BX70	436	C	tr|A0A063BX70|A0A063BX70_USTVR Arrestin domain-containing protein OS=Ustilaginoidea virens OX=1159556 GN=UV8b_6328 PE=4 SV=1;tr|A0A1B5KVG5|A0A1B5KVG5_USTVR Arrestin_C domain-containing protein OS=Ustilaginoidea virens OX=1159556 GN=UVI_02027880 PE=4 SV=1	UV8b_6328	1.06e-13	74.876	3	SFTSMPSQSPSGGLSPAPGLHGC(1)APR	0.35307	17527000	0	17527000	0
	A0A063BX38	40	C	tr|A0A063BX38|A0A063BX38_USTVR Ubiquitin-like activating enzyme OS=Ustilaginoidea virens OX=1159556 GN=UV8b_6298 PE=4 SV=1;tr|A0A1B5KVH1|A0A1B5KVH1_USTVR NEDD8-activating enzyme E1 regulatory subunit OS=Ustilaginoidea virens OX=1159556 GN=UVI_02027620 PE=3	UV8b_6298	0.0151431	71.715	2	C(1)LESHAK	-1.849	50783000	0	26358000	24424000
	A0A063BX38	354	C	tr|A0A063BX38|A0A063BX38_USTVR Ubiquitin-like activating enzyme OS=Ustilaginoidea virens OX=1159556 GN=UV8b_6298 PE=4 SV=1;tr|A0A1B5KVH1|A0A1B5KVH1_USTVR NEDD8-activating enzyme E1 regulatory subunit OS=Ustilaginoidea virens OX=1159556 GN=UVI_02027620 PE=3	UV8b_6298	5.06e-17	122.97	2	EEIIDLVTTSVPC(1)ISGNQR	0.7162	39564000	8446300	0	31117000
	A0A063BX38	406	C	tr|A0A063BX38|A0A063BX38_USTVR Ubiquitin-like activating enzyme OS=Ustilaginoidea virens OX=1159556 GN=UV8b_6298 PE=4 SV=1;tr|A0A1B5KVH1|A0A1B5KVH1_USTVR NEDD8-activating enzyme E1 regulatory subunit OS=Ustilaginoidea virens OX=1159556 GN=UVI_02027620 PE=3	UV8b_6298	1.55e-24	117.07	2	QYAPVDNTC(1)IFDGIESR	-3.243	35354000	18452000	0	16901000
	A0A063BV69	36	C	tr|A0A063BV69|A0A063BV69_USTVR V-type proton ATPase subunit OS=Ustilaginoidea virens OX=1159556 GN=UV8b_5235 PE=3 SV=1;tr|A0A1B5KZX1|A0A1B5KZX1_USTVR V-type proton ATPase subunit OS=Ustilaginoidea virens OX=1159556 GN=UVI_02012990 PE=3 SV=1	UV8b_5235	1.05e-58	172.91	2	NGLLTGPAYNNLTQC(1)ETIDDLK	0.95942	94871000	24215000	34281000	32304000
	A0A063BV69	347	C	tr|A0A063BV69|A0A063BV69_USTVR V-type proton ATPase subunit OS=Ustilaginoidea virens OX=1159556 GN=UV8b_5235 PE=3 SV=1;tr|A0A1B5KZX1|A0A1B5KZX1_USTVR V-type proton ATPase subunit OS=Ustilaginoidea virens OX=1159556 GN=UVI_02012990 PE=3 SV=1	UV8b_5235	1.28e-07	125.74	2	NITWIAEC(1)IAQNQK	1.9671	8835700	8835700	0	0
	A0A063C0E6	345	C	tr|A0A063C0E6|A0A063C0E6_USTVR Phospho-2-dehydro-3-deoxyheptonate aldolase OS=Ustilaginoidea virens OX=1159556 GN=UV8b_4336 PE=3 SV=1;tr|A0A1B5KVK7|A0A1B5KVK7_USTVR Phospho-2-dehydro-3-deoxyheptonate aldolase OS=Ustilaginoidea virens OX=1159556 GN=UVI_0203	UV8b_4336	2.4e-61	193.21	3	HGVSITDAC(1)INWK	0.95533	124560000	0	46153000	53240000
	A0A063C0E6	281	C	tr|A0A063C0E6|A0A063C0E6_USTVR Phospho-2-dehydro-3-deoxyheptonate aldolase OS=Ustilaginoidea virens OX=1159556 GN=UV8b_4336 PE=3 SV=1;tr|A0A1B5KVK7|A0A1B5KVK7_USTVR Phospho-2-dehydro-3-deoxyheptonate aldolase OS=Ustilaginoidea virens OX=1159556 GN=UVI_0203	UV8b_4336	7.57e-27	129.88	4	LMVDC(1)SHGNSLKDHK	-0.38011	266570000	148810000	0	0
	A0A063BTJ5	327	C	tr|A0A063BTJ5|A0A063BTJ5_USTVR ATP-dependent 6-phosphofructokinase OS=Ustilaginoidea virens OX=1159556 GN=UV8b_5129 PE=3 SV=1;tr|A0A1B5KYB9|A0A1B5KYB9_USTVR ATP-dependent 6-phosphofructokinase OS=Ustilaginoidea virens OX=1159556 GN=UVI_02054130 PE=3 SV=1	UV8b_5129	0.0123404	43.405	2	AVLEATPETETC(1)FIAMNENK	-0.62974	6271700	6271700	0	0
	A0A063BTJ5	700	C	tr|A0A063BTJ5|A0A063BTJ5_USTVR ATP-dependent 6-phosphofructokinase OS=Ustilaginoidea virens OX=1159556 GN=UV8b_5129 PE=3 SV=1;tr|A0A1B5KYB9|A0A1B5KYB9_USTVR ATP-dependent 6-phosphofructokinase OS=Ustilaginoidea virens OX=1159556 GN=UVI_02054130 PE=3 SV=1	UV8b_5129	5.93e-05	77.367	3	CVQHLEEYGC(1)NAHNR	-0.31014	26105000	26105000	0	0
	A0A063BTJ5	175	C	tr|A0A063BTJ5|A0A063BTJ5_USTVR ATP-dependent 6-phosphofructokinase OS=Ustilaginoidea virens OX=1159556 GN=UV8b_5129 PE=3 SV=1;tr|A0A1B5KYB9|A0A1B5KYB9_USTVR ATP-dependent 6-phosphofructokinase OS=Ustilaginoidea virens OX=1159556 GN=UVI_02054130 PE=3 SV=1	UV8b_5129	0.000221866	61.648	3	IC(1)EMVDYIEATASSHSR	-0.77195	4094400	4094400	0	0
	A0A063BT03	1375	C	tr|A0A063BT03|A0A063BT03_USTVR Putative SHK1 kinase-binding protein OS=Ustilaginoidea virens OX=1159556 GN=UV8b_5249 PE=4 SV=1;tr|A0A1B5L011|A0A1B5L011_USTVR Aminotran_5 domain-containing protein OS=Ustilaginoidea virens OX=1159556 GN=UVI_02012860 PE=4 SV=	UV8b_5249	3.26e-05	119.27	2	AALAEC(1)GYKG	-0.28549	336410000	302600000	33816000	0
	A0A063BT03	614	C	tr|A0A063BT03|A0A063BT03_USTVR Putative SHK1 kinase-binding protein OS=Ustilaginoidea virens OX=1159556 GN=UV8b_5249 PE=4 SV=1;tr|A0A1B5KZW5|A0A1B5KZW5_USTVR Protein arginine N-methyltransferase OS=Ustilaginoidea virens OX=1159556 GN=UVI_02012850 PE=3 SV=1	UV8b_5249	0.00115156	86.011	2	LFALDFVC(1)QK	-0.26328	1490900	1490900	0	0
	A0A063CES7	313	C	tr|A0A063CES7|A0A063CES7_USTVR Protein phosphatase PP2A regulatory subunit A OS=Ustilaginoidea virens OX=1159556 GN=UV8b_410 PE=4 SV=1;tr|A0A1B5L1Y1|A0A1B5L1Y1_USTVR Uncharacterized protein OS=Ustilaginoidea virens OX=1159556 GN=UVI_02047790 PE=4 SV=1	UV8b_410	9.37e-34	160.69	2	TAIAGQIPGFC(1)ALVER	0.28471	411180000	125740000	137550000	147880000
	A0A063CE89	94	C	tr|A0A063CE89|A0A063CE89_USTVR Oxidoreductase OS=Ustilaginoidea virens OX=1159556 GN=UV8b_240 PE=4 SV=1	UV8b_240	2.04e-05	98.105	2	NLQC(1)GSLEAVVSSQK	4.0028	22020000	0	0	22020000
	A0A063CE13	462	C	tr|A0A063CE13|A0A063CE13_USTVR DNA polymerase alpha subunit B OS=Ustilaginoidea virens OX=1159556 GN=UV8b_180 PE=3 SV=1	UV8b_180	0.000672088	50.387	3	AC(1)AANPHLTVVLVPSVR	-0.6779	13592000	0	5911400	7680900
	A0A063CE13	183	C	tr|A0A063CE13|A0A063CE13_USTVR DNA polymerase alpha subunit B OS=Ustilaginoidea virens OX=1159556 GN=UV8b_180 PE=3 SV=1	UV8b_180	9.54e-22	80.729	3	ANAGDVVEILNAQLPPC(1)EAPLAPFPEPR	4.0562	12802000	12802000	0	0
	A0A063CDR5	69	C	tr|A0A063CDR5|A0A063CDR5_USTVR Rieske [2Fe-2S] domain protein OS=Ustilaginoidea virens OX=1159556 GN=UV8b_75 PE=4 SV=1;tr|A0A1B5KWJ6|A0A1B5KWJ6_USTVR Choline monooxygenase, chloroplastic OS=Ustilaginoidea virens OX=1159556 GN=UVI_02010670 PE=3 SV=1	UV8b_75	3.16e-14	129.42	2	GC(1)LTEHHER	4.1496	143560000	0	67914000	75642000
	A0A063CDR5	34	C	tr|A0A063CDR5|A0A063CDR5_USTVR Rieske [2Fe-2S] domain protein OS=Ustilaginoidea virens OX=1159556 GN=UV8b_75 PE=4 SV=1;tr|A0A1B5KWJ6|A0A1B5KWJ6_USTVR Choline monooxygenase, chloroplastic OS=Ustilaginoidea virens OX=1159556 GN=UVI_02010670 PE=3 SV=1	UV8b_75	0.00223756	100.39	2	VLC(1)THAQK	1.172	181460000	0	90092000	91372000
	A0A063CDA0	9	C	tr|A0A063CDA0|A0A063CDA0_USTVR L-threonine 3-dehydrogenase OS=Ustilaginoidea virens OX=1159556 GN=UV8b_716 PE=4 SV=1	UV8b_716	8.72e-08	97.472	2	NGGFAEYC(1)AYPAAK	-1.376	25525000	25525000	0	0
	A0A063CDA0	35	C	tr|A0A063CDA0|A0A063CDA0_USTVR L-threonine 3-dehydrogenase OS=Ustilaginoidea virens OX=1159556 GN=UV8b_716 PE=4 SV=1	UV8b_716	3.32e-257	263.99	2	NLNWVDATLLEPASC(1)AC(1)HGLEK	1.3662	636150000	309800000	71898000	125850000
	A0A063CDA0	37	C	tr|A0A063CDA0|A0A063CDA0_USTVR L-threonine 3-dehydrogenase OS=Ustilaginoidea virens OX=1159556 GN=UV8b_716 PE=4 SV=1	UV8b_716	3.32e-257	263.99	2	NLNWVDATLLEPASC(1)AC(1)HGLEK	1.3662	518460000	314180000	55899000	44922000
	A0A063CDA0	73	C	tr|A0A063CDA0|A0A063CDA0_USTVR L-threonine 3-dehydrogenase OS=Ustilaginoidea virens OX=1159556 GN=UV8b_716 PE=4 SV=1	UV8b_716	1.18e-12	141.88	2	QNGGC(1)QVTIAAPK	0.66504	3783900000	1511100000	942470000	1203000000
	A0A063CCZ8	27	C	tr|A0A063CCZ8|A0A063CCZ8_USTVR 3-hydroxy-3-methylglutaryl coenzyme A synthase OS=Ustilaginoidea virens OX=1159556 GN=UV8b_544 PE=3 SV=1	UV8b_544	1.2e-25	148.68	3	AIEIYFPSQYVEQC(1)ELEKFDGVAAGK	1.6354	167330000	93114000	11259000	11398000
	A0A063CCY1	34	C	tr|A0A063CCY1|A0A063CCY1_USTVR DUF866 domain protein OS=Ustilaginoidea virens OX=1159556 GN=UV8b_524 PE=4 SV=1;tr|A0A1B5KZI3|A0A1B5KZI3_USTVR Uncharacterized protein OS=Ustilaginoidea virens OX=1159556 GN=UVI_02023730 PE=4 SV=1	UV8b_524	0.0169337	55.504	2	VQC(0.926)TSC(0.074)R	0.36502	57078000	19327000	0	37752000
	A0A063BTC8	31	C	tr|A0A063BTC8|A0A063BTC8_USTVR Dihydroxy-acid dehydratase OS=Ustilaginoidea virens OX=1159556 GN=UV8b_6558 PE=3 SV=1;tr|A0A1B5L130|A0A1B5L130_USTVR Uncharacterized protein OS=Ustilaginoidea virens OX=1159556 GN=UVI_02003430 PE=4 SV=1	UV8b_6558	8.41e-17	122.39	2	SSPDYIQFDC(1)LPPGGPLNR	0.97275	8197100	8197100	0	0
	A0A063C1B8	208	C	tr|A0A063C1B8|A0A063C1B8_USTVR Glutamine--tRNA ligase OS=Ustilaginoidea virens OX=1159556 GN=UV8b_3925 PE=3 SV=1;tr|A0A1B5L1P8|A0A1B5L1P8_USTVR Glutamine--tRNA ligase OS=Ustilaginoidea virens OX=1159556 GN=UVI_02038820 PE=3 SV=1	UV8b_3925	7.9e-122	186.16	2	C(1)EHADQTVDDNMTK	-1.3342	33285000	10403000	22882000	0
	A0A063C4C6	62	C	tr|A0A063C4C6|A0A063C4C6_USTVR Endosomal peripheral membrane protein OS=Ustilaginoidea virens OX=1159556 GN=UV8b_3780 PE=4 SV=1;tr|A0A1B5L830|A0A1B5L830_USTVR Uncharacterized protein OS=Ustilaginoidea virens OX=1159556 GN=UVI_02023410 PE=4 SV=1;tr|A0A063C1	UV8b_3780	7.83e-05	80.979	2	DLLIPSLGAEC(1)VPK	1.5456	46538000	7833700	18554000	20150000
	A0A063C1W8	14	C	tr|A0A063C1W8|A0A063C1W8_USTVR Nicotinamide-nucleotide adenylyltransferase OS=Ustilaginoidea virens OX=1159556 GN=UV8b_2102 PE=3 SV=1;tr|A0A1B5L645|A0A1B5L645_USTVR Nicotinamide-nucleotide adenylyltransferase OS=Ustilaginoidea virens OX=1159556 GN=UVI_0203	UV8b_2102	0.000701726	71.153	2	AVATHSSDFDFVC(1)R	-0.73822	11657000	11657000	0	0
	A0A063CDM9	208	C	tr|A0A063CDM9|A0A063CDM9_USTVR Protein kinase domain-containing protein OS=Ustilaginoidea virens OX=1159556 GN=UV8b_35 PE=4 SV=1;tr|A0A1B5KWG6|A0A1B5KWG6_USTVR Protein kinase domain-containing protein OS=Ustilaginoidea virens OX=1159556 GN=UVI_02010370 PE=	UV8b_35	5.28e-05	80.979	2	YGEPSKEPLLC(1)EDTK	-2.5462	28050000	8322800	0	8666400
	A0A063CBV0	96	C	tr|A0A063CBV0|A0A063CBV0_USTVR Homocitrate synthase OS=Ustilaginoidea virens OX=1159556 GN=UV8b_164 PE=3 SV=1;tr|A0A1B5L2Y1|A0A1B5L2Y1_USTVR Homocitrate synthase OS=Ustilaginoidea virens OX=1159556 GN=UVI_02011240 PE=3 SV=1	UV8b_164	0.00297064	97.068	2	DC(1)EAIC(1)K	0.098313	214490000	93724000	0	120760000
	A0A063CBV0	100	C	tr|A0A063CBV0|A0A063CBV0_USTVR Homocitrate synthase OS=Ustilaginoidea virens OX=1159556 GN=UV8b_164 PE=3 SV=1;tr|A0A1B5L2Y1|A0A1B5L2Y1_USTVR Homocitrate synthase OS=Ustilaginoidea virens OX=1159556 GN=UVI_02011240 PE=3 SV=1	UV8b_164	0.000586607	114.19	2	DC(1)EAIC(1)K	0.098313	229590000	74472000	62005000	75309000
	A0A063CBV0	208	C	tr|A0A063CBV0|A0A063CBV0_USTVR Homocitrate synthase OS=Ustilaginoidea virens OX=1159556 GN=UV8b_164 PE=3 SV=1;tr|A0A1B5L2Y1|A0A1B5L2Y1_USTVR Homocitrate synthase OS=Ustilaginoidea virens OX=1159556 GN=UVI_02011240 PE=3 SV=1	UV8b_164	9.85e-111	215.06	2	VGVADTVGC(1)ANPR	0.88685	213700000	123270000	46572000	43858000
	A0A063CB35	107	C	tr|A0A063CB35|A0A063CB35_USTVR Glyceraldehyde-3-phosphate dehydrogenase OS=Ustilaginoidea virens OX=1159556 GN=UV8b_700 PE=3 SV=1;tr|A0A1B5KTP7|A0A1B5KTP7_USTVR Glyceraldehyde-3-phosphate dehydrogenase OS=Ustilaginoidea virens OX=1159556 GN=UVI_02001170 PE	UV8b_700	3.41e-148	230.06	2	TYDGKADVISNASC(1)TTNC(1)LAPLAK	-0.53862	1064700000	484730000	260340000	250070000
	A0A063CB35	111	C	tr|A0A063CB35|A0A063CB35_USTVR Glyceraldehyde-3-phosphate dehydrogenase OS=Ustilaginoidea virens OX=1159556 GN=UV8b_700 PE=3 SV=1;tr|A0A1B5KTP7|A0A1B5KTP7_USTVR Glyceraldehyde-3-phosphate dehydrogenase OS=Ustilaginoidea virens OX=1159556 GN=UVI_02001170 PE	UV8b_700	1.28e-108	209.19	2	TYDGKADVISNASC(1)TTNC(1)LAPLAK	-0.53862	1102700000	644460000	196670000	197240000
	A0A063CA49	746	C	tr|A0A063CA49|A0A063CA49_USTVR DNA damage-binding protein 1 OS=Ustilaginoidea virens OX=1159556 GN=UV8b_1986 PE=3 SV=1;tr|A0A1B5L2T1|A0A1B5L2T1_USTVR DNA damage-binding protein 1 OS=Ustilaginoidea virens OX=1159556 GN=UVI_02006300 PE=3 SV=1	UV8b_1986	1.37e-06	94.616	2	ELINNEEVITC(1)AFR	0.3266	6439000	6439000	0	0
	A0A063CA49	360	C	tr|A0A063CA49|A0A063CA49_USTVR DNA damage-binding protein 1 OS=Ustilaginoidea virens OX=1159556 GN=UV8b_1986 PE=3 SV=1;tr|A0A1B5L2T1|A0A1B5L2T1_USTVR DNA damage-binding protein 1 OS=Ustilaginoidea virens OX=1159556 GN=UVI_02006300 PE=3 SV=1	UV8b_1986	0.000591916	63.037	3	IVAGC(1)GAYHDGSLR	1.0034	22097000	0	13014000	9083200
	A0A063CA49	1082	C	tr|A0A063CA49|A0A063CA49_USTVR DNA damage-binding protein 1 OS=Ustilaginoidea virens OX=1159556 GN=UV8b_1986 PE=3 SV=1;tr|A0A1B5L2T1|A0A1B5L2T1_USTVR DNA damage-binding protein 1 OS=Ustilaginoidea virens OX=1159556 GN=UVI_02006300 PE=3 SV=1	UV8b_1986	1.52e-07	124.42	2	LVC(1)ADLGPTVEDMR	0.2655	109210000	16371000	46615000	46226000
	A0A063CA10	280	C	tr|A0A063CA10|A0A063CA10_USTVR Amidase OS=Ustilaginoidea virens OX=1159556 GN=UV8b_1951 PE=4 SV=1;tr|A0A1B5KW61|A0A1B5KW61_USTVR Amidase domain-containing protein OS=Ustilaginoidea virens OX=1159556 GN=UVI_02006540 PE=4 SV=1	UV8b_1951	1.59e-18	66.874	2	EYYPGGSSSGPASAVC(1)AGIVPITVATDAGGSIR	-2.7056	45852000	0	3241100	0
	A0A063C8U6	405	C	tr|A0A063C8U6|A0A063C8U6_USTVR Indole-3-glycerol phosphate synthase OS=Ustilaginoidea virens OX=1159556 GN=UV8b_1259 PE=3 SV=1;tr|A0A1B5KT95|A0A1B5KT95_USTVR Multifunctional tryptophan biosynthesis protein OS=Ustilaginoidea virens OX=1159556 GN=UVI_0203777	UV8b_1259	7.73e-59	171.13	3	APDASAFITELC(1)SGVKPADSK	-0.0017886	55527000	55527000	0	0
	A0A063C8U6	643	C	tr|A0A063C8U6|A0A063C8U6_USTVR Indole-3-glycerol phosphate synthase OS=Ustilaginoidea virens OX=1159556 GN=UV8b_1259 PE=3 SV=1;tr|A0A1B5KT95|A0A1B5KT95_USTVR Multifunctional tryptophan biosynthesis protein OS=Ustilaginoidea virens OX=1159556 GN=UVI_0203777	UV8b_1259	0.00173243	92.439	2	IC(1)AFVEAAK	-0.57309	125730000	79256000	0	0
	A0A063C7W5	263	C	tr|A0A063C7W5|A0A063C7W5_USTVR Zinc finger protein zpr1 OS=Ustilaginoidea virens OX=1159556 GN=UV8b_526 PE=3 SV=1;tr|A0A1B5L263|A0A1B5L263_USTVR Uncharacterized protein OS=Ustilaginoidea virens OX=1159556 GN=UVI_02023710 PE=3 SV=1	UV8b_526	9.11e-33	110.44	2	SETC(1)ALEC(1)PELQLHVNPGTLGGR	-1.34	24135000	12563000	0	11572000
	A0A063C7W5	267	C	tr|A0A063C7W5|A0A063C7W5_USTVR Zinc finger protein zpr1 OS=Ustilaginoidea virens OX=1159556 GN=UV8b_526 PE=3 SV=1;tr|A0A1B5L263|A0A1B5L263_USTVR Uncharacterized protein OS=Ustilaginoidea virens OX=1159556 GN=UVI_02023710 PE=3 SV=1	UV8b_526	9.11e-33	107.98	2	SETC(1)ALEC(1)PELQLHVNPGTLGGR	-1.34	29833000	12201000	17631000	0
	A0A063C7T8	244	C	tr|A0A063C7T8|A0A063C7T8_USTVR Non-specific serine/threonine protein kinase OS=Ustilaginoidea virens OX=1159556 GN=UV8b_1965 PE=3 SV=1;tr|A0A1B5L2R6|A0A1B5L2R6_USTVR Non-specific serine/threonine protein kinase OS=Ustilaginoidea virens OX=1159556 GN=UVI_02	UV8b_1965	1.29e-07	136.27	2	MTTPTEVLC(1)R	-1.2859	134190000	21725000	0	0
	A0A063C7P6	327	C	tr|A0A063C7P6|A0A063C7P6_USTVR mRNA-capping enzyme subunit alpha OS=Ustilaginoidea virens OX=1159556 GN=UV8b_1724 PE=3 SV=1;tr|A0A1B5L9K9|A0A1B5L9K9_USTVR mRNA-capping enzyme subunit alpha OS=Ustilaginoidea virens OX=1159556 GN=UVI_02060900 PE=3 SV=1	UV8b_1724	6.64e-36	177.36	2	VVEC(1)NQDEQGR	0.78341	88069000	41643000	0	46426000
	A0A063C779	56	C	tr|A0A063C779|A0A063C779_USTVR Saccharopine dehydrogenase OS=Ustilaginoidea virens OX=1159556 GN=UV8b_2810 PE=4 SV=1;tr|A0A1B5KR17|A0A1B5KR17_USTVR Sacchrp_dh_NADP domain-containing protein OS=Ustilaginoidea virens OX=1159556 GN=UVI_02025110 PE=4 SV=1	UV8b_2810	0.00732359	61.78	2	LNAVVAEC(1)QK	0.77206	241670000	54131000	91925000	95615000
	A0A063C6U9	413	C	tr|A0A063C6U9|A0A063C6U9_USTVR Dihydroxyacetone kinase OS=Ustilaginoidea virens OX=1159556 GN=UV8b_176 PE=3 SV=1;tr|A0A1B5L5R9|A0A1B5L5R9_USTVR Uncharacterized protein OS=Ustilaginoidea virens OX=1159556 GN=UVI_02011380 PE=3 SV=1	UV8b_176	2.67e-06	88.155	2	YDTVVGDGDC(1)GIGLK	1.1849	107970000	20356000	41846000	45766000
	A0A063C6S6	276	C	tr|A0A063C6S6|A0A063C6S6_USTVR Malate synthase OS=Ustilaginoidea virens OX=1159556 GN=UV8b_1789 PE=3 SV=1;tr|A0A1B5KWT6|A0A1B5KWT6_USTVR Malate synthase OS=Ustilaginoidea virens OX=1159556 GN=UVI_02032470 PE=3 SV=1	UV8b_1789	2.44e-149	235.12	2	DHSAGLNC(1)GR	-1.2925	163180000	98039000	14104000	25058000
	A0A063C6S6	12	C	tr|A0A063C6S6|A0A063C6S6_USTVR Malate synthase OS=Ustilaginoidea virens OX=1159556 GN=UV8b_1789 PE=3 SV=1;tr|A0A1B5KWT6|A0A1B5KWT6_USTVR Malate synthase OS=Ustilaginoidea virens OX=1159556 GN=UVI_02032470 PE=3 SV=1	UV8b_1789	2.21e-18	152.47	2	DSILQGVC(1)VNAK	-0.047115	886130000	121560000	343320000	421250000
	A0A063C6S6	441	C	tr|A0A063C6S6|A0A063C6S6_USTVR Malate synthase OS=Ustilaginoidea virens OX=1159556 GN=UV8b_1789 PE=3 SV=1;tr|A0A1B5KWT6|A0A1B5KWT6_USTVR Malate synthase OS=Ustilaginoidea virens OX=1159556 GN=UVI_02032470 PE=3 SV=1	UV8b_1789	4.91e-07	68.044	2	GVGC(1)VPINYLMEDAATAEVSR	0.045544	5592700	5592700	0	0
	A0A063C6S6	489	C	tr|A0A063C6S6|A0A063C6S6_USTVR Malate synthase OS=Ustilaginoidea virens OX=1159556 GN=UV8b_1789 PE=3 SV=1;tr|A0A1B5KWT6|A0A1B5KWT6_USTVR Malate synthase OS=Ustilaginoidea virens OX=1159556 GN=UVI_02032470 PE=3 SV=1	UV8b_1789	2.14e-05	127.76	2	LLDEC(1)ADSLAAK	-0.19644	463020000	205610000	132960000	124460000
	A0A063C5X6	479	C	tr|A0A063C5X6|A0A063C5X6_USTVR Heat shock protein Hsp88 OS=Ustilaginoidea virens OX=1159556 GN=UV8b_3211 PE=4 SV=1;tr|A0A1B5L059|A0A1B5L059_USTVR Uncharacterized protein OS=Ustilaginoidea virens OX=1159556 GN=UVI_02043390 PE=4 SV=1	UV8b_3211	3.46e-12	149.33	2	DEFMIC(1)K	-0.77715	984540000	571140000	25777000	34258000
	A0A063C5X6	66	C	tr|A0A063C5X6|A0A063C5X6_USTVR Heat shock protein Hsp88 OS=Ustilaginoidea virens OX=1159556 GN=UV8b_3211 PE=4 SV=1;tr|A0A1B5L059|A0A1B5L059_USTVR Uncharacterized protein OS=Ustilaginoidea virens OX=1159556 GN=UVI_02043390 PE=4 SV=1	UV8b_3211	0.00744157	90.777	2	NTVSC(1)LK	-0.31961	395810000	0	395810000	0
	A0A063C5R8	275	C	tr|A0A063C5R8|A0A063C5R8_USTVR Copper homeostasis protein cutC homolog OS=Ustilaginoidea virens OX=1159556 GN=UV8b_2413 PE=3 SV=1;tr|A0A1B5L7S2|A0A1B5L7S2_USTVR Copper homeostasis protein cutC homolog OS=Ustilaginoidea virens OX=1159556 GN=UVI_02021710 PE=	UV8b_2413	8.99e-07	84.479	2	LVTQLGSVPAPC(1)AAAGR	-0.037396	9610100	0	0	9610100
	A0A063C5R7	368	C	tr|A0A063C5R7|A0A063C5R7_USTVR CCT-beta OS=Ustilaginoidea virens OX=1159556 GN=UV8b_1560 PE=3 SV=1;tr|A0A1B5L6U3|A0A1B5L6U3_USTVR CCT-beta OS=Ustilaginoidea virens OX=1159556 GN=UVI_02008590 PE=3 SV=1	UV8b_1560	3.9e-07	95.018	2	FSGVSAGEAC(1)TIVLR	-0.9227	79429000	7054300	16985000	11582000
	A0A063C5R7	409	C	tr|A0A063C5R7|A0A063C5R7_USTVR CCT-beta OS=Ustilaginoidea virens OX=1159556 GN=UV8b_1560 PE=3 SV=1;tr|A0A1B5L6U3|A0A1B5L6U3_USTVR CCT-beta OS=Ustilaginoidea virens OX=1159556 GN=UVI_02008590 PE=3 SV=1	UV8b_1560	0.000899931	72.652	2	TTLGGGC(1)AEMVMAK	-0.63728	65085000	24793000	0	0
	A0A063C3Y9	1868	C	tr|A0A063C3Y9|A0A063C3Y9_USTVR 50S ribosomal protein L19e OS=Ustilaginoidea virens OX=1159556 GN=UV8b_3122 PE=3 SV=1;tr|A0A1B5KX33|A0A1B5KX33_USTVR Uncharacterized protein OS=Ustilaginoidea virens OX=1159556 GN=UVI_02029560 PE=3 SV=1	UV8b_3122	0.00314698	94.662	2	C(1)DTAGAVR	-0.25647	80424000	45570000	0	34855000
	A0A063C3Y9	82	C	tr|A0A063C3Y9|A0A063C3Y9_USTVR 50S ribosomal protein L19e OS=Ustilaginoidea virens OX=1159556 GN=UV8b_3122 PE=3 SV=1;tr|A0A1B5KX33|A0A1B5KX33_USTVR Uncharacterized protein OS=Ustilaginoidea virens OX=1159556 GN=UVI_02029560 PE=3 SV=1	UV8b_3122	0.0160446	69.383	2	C(1)LASIVK	0.090928	31715000	5600500	14133000	11982000
	A0A063C3Y9	1459	C	tr|A0A063C3Y9|A0A063C3Y9_USTVR 50S ribosomal protein L19e OS=Ustilaginoidea virens OX=1159556 GN=UV8b_3122 PE=3 SV=1;tr|A0A1B5KX33|A0A1B5KX33_USTVR Uncharacterized protein OS=Ustilaginoidea virens OX=1159556 GN=UVI_02029560 PE=3 SV=1	UV8b_3122	0.00409408	83.377	2	DAC(1)LAAAK	-0.31687	71420000	27554000	23274000	20591000
	A0A063C3Y9	1054	C	tr|A0A063C3Y9|A0A063C3Y9_USTVR 50S ribosomal protein L19e OS=Ustilaginoidea virens OX=1159556 GN=UV8b_3122 PE=3 SV=1;tr|A0A1B5KX33|A0A1B5KX33_USTVR Uncharacterized protein OS=Ustilaginoidea virens OX=1159556 GN=UVI_02029560 PE=3 SV=1	UV8b_3122	0.00715418	65.038	2	DC(1)FADVCR	-0.53211	7882200	7882200	0	0
	A0A063C3Y9	57	C	tr|A0A063C3Y9|A0A063C3Y9_USTVR 50S ribosomal protein L19e OS=Ustilaginoidea virens OX=1159556 GN=UV8b_3122 PE=3 SV=1;tr|A0A1B5KX33|A0A1B5KX33_USTVR Uncharacterized protein OS=Ustilaginoidea virens OX=1159556 GN=UVI_02029560 PE=3 SV=1	UV8b_3122	0.0137529	65.88	2	QATC(1)QLLK	1.9407	20508000	17844000	0	2663600
	A0A063C3Y9	796	C	tr|A0A063C3Y9|A0A063C3Y9_USTVR 50S ribosomal protein L19e OS=Ustilaginoidea virens OX=1159556 GN=UV8b_3122 PE=3 SV=1;tr|A0A1B5KX33|A0A1B5KX33_USTVR Uncharacterized protein OS=Ustilaginoidea virens OX=1159556 GN=UVI_02029560 PE=3 SV=1	UV8b_3122	0	290.6	2	TPDGTC(1)FVDVLAK	-0.80165	48300000	48300000	0	0
	A0A063C3P2	149	C	tr|A0A063C3P2|A0A063C3P2_USTVR CBF domain-containing protein OS=Ustilaginoidea virens OX=1159556 GN=UV8b_3002 PE=3 SV=1;tr|A0A1B5KXJ0|A0A1B5KXJ0_USTVR CBF domain-containing protein OS=Ustilaginoidea virens OX=1159556 GN=UVI_02028600 PE=3 SV=1	UV8b_3002	0.000133116	85.522	3	KRDPEHC(1)NAQR	-0.52668	18235000	0	18235000	0
	A0A063C368	407	C	tr|A0A063C368|A0A063C368_USTVR Elongation factor 1-gamma OS=Ustilaginoidea virens OX=1159556 GN=UV8b_2392 PE=3 SV=1;tr|A0A1B5L0W8|A0A1B5L0W8_USTVR Uncharacterized protein OS=Ustilaginoidea virens OX=1159556 GN=UVI_02021850 PE=4 SV=1	UV8b_2392	2.41e-20	158.03	2	EYTHAC(1)GK	-0.045445	16197000000	3346900000	7561500000	5288800000
	A0A063C2T8	105	C	tr|A0A063C2T8|A0A063C2T8_USTVR L-arabinitol 4-dehydrogenase OS=Ustilaginoidea virens OX=1159556 GN=UV8b_2252 PE=4 SV=1;tr|A0A1B5KU25|A0A1B5KU25_USTVR Uncharacterized protein OS=Ustilaginoidea virens OX=1159556 GN=UVI_02031420 PE=4 SV=1	UV8b_2252	2.39e-17	95.631	2	VAVEPNVIC(1)NAC(1)EPC(1)LTGR	0.78632	12075000	0	12075000	0
	A0A063C2T8	108	C	tr|A0A063C2T8|A0A063C2T8_USTVR L-arabinitol 4-dehydrogenase OS=Ustilaginoidea virens OX=1159556 GN=UV8b_2252 PE=4 SV=1;tr|A0A1B5KU25|A0A1B5KU25_USTVR Uncharacterized protein OS=Ustilaginoidea virens OX=1159556 GN=UVI_02031420 PE=4 SV=1	UV8b_2252	2.39e-17	95.631	2	VAVEPNVIC(1)NAC(1)EPC(1)LTGR	0.78632	12075000	0	12075000	0
	A0A063C2T8	111	C	tr|A0A063C2T8|A0A063C2T8_USTVR L-arabinitol 4-dehydrogenase OS=Ustilaginoidea virens OX=1159556 GN=UV8b_2252 PE=4 SV=1;tr|A0A1B5KU25|A0A1B5KU25_USTVR Uncharacterized protein OS=Ustilaginoidea virens OX=1159556 GN=UVI_02031420 PE=4 SV=1	UV8b_2252	2.39e-17	95.631	2	VAVEPNVIC(1)NAC(1)EPC(1)LTGR	0.78632	12075000	0	12075000	0
	A0A063C2T8	292	C	tr|A0A063C2T8|A0A063C2T8_USTVR L-arabinitol 4-dehydrogenase OS=Ustilaginoidea virens OX=1159556 GN=UV8b_2252 PE=4 SV=1;tr|A0A1B5KU25|A0A1B5KU25_USTVR Uncharacterized protein OS=Ustilaginoidea virens OX=1159556 GN=UVI_02031420 PE=4 SV=1	UV8b_2252	0.00199922	108.98	2	YC(1)NTWPR	-0.32392	17125000	0	8341200	8784000
	A0A063CCN2	1077	C	tr|A0A063CCN2|A0A063CCN2_USTVR DNA polymerase OS=Ustilaginoidea virens OX=1159556 GN=UV8b_399 PE=3 SV=1;tr|A0A1B5KZ76|A0A1B5KZ76_USTVR DNA polymerase OS=Ustilaginoidea virens OX=1159556 GN=UVI_02047850 PE=3 SV=1	UV8b_399	0.0149793	72.138	2	EYC(1)ALSK	-0.96829	10230000	10230000	0	0
	A0A063CCN2	373	C	tr|A0A063CCN2|A0A063CCN2_USTVR DNA polymerase OS=Ustilaginoidea virens OX=1159556 GN=UV8b_399 PE=3 SV=1;tr|A0A1B5KZ76|A0A1B5KZ76_USTVR DNA polymerase OS=Ustilaginoidea virens OX=1159556 GN=UVI_02047850 PE=3 SV=1	UV8b_399	0.0200169	50.607	2	TSGYVSC(1)FVK	1.2225	136870000	136870000	0	0
	A0A063CCB7	531	C	tr|A0A063CCB7|A0A063CCB7_USTVR Uncharacterized protein OS=Ustilaginoidea virens OX=1159556 GN=UV8b_483 PE=4 SV=1	UV8b_483	0.00278131	71.379	2	IAAELSLEC(1)AR	-0.2795	58057000	58057000	0	0
	A0A063CCA3	67	C	tr|A0A063CCA3|A0A063CCA3_USTVR Xanthine dehydrogenase OS=Ustilaginoidea virens OX=1159556 GN=UV8b_468 PE=3 SV=1	UV8b_468	1.24e-22	96.414	2	LGC(1)GEGGC(1)GAC(1)TIVVSQYNPTTK	-1.141	15637000	15637000	0	0
	A0A063CCA3	72	C	tr|A0A063CCA3|A0A063CCA3_USTVR Xanthine dehydrogenase OS=Ustilaginoidea virens OX=1159556 GN=UV8b_468 PE=3 SV=1	UV8b_468	1.24e-22	96.414	2	LGC(1)GEGGC(1)GAC(1)TIVVSQYNPTTK	-1.141	15637000	15637000	0	0
	A0A063CCA3	75	C	tr|A0A063CCA3|A0A063CCA3_USTVR Xanthine dehydrogenase OS=Ustilaginoidea virens OX=1159556 GN=UV8b_468 PE=3 SV=1	UV8b_468	1.24e-22	96.414	2	LGC(1)GEGGC(1)GAC(1)TIVVSQYNPTTK	-1.141	15637000	15637000	0	0
	A0A063CC69	9	C	tr|A0A063CC69|A0A063CC69_USTVR Cell division control protein 42 homolog OS=Ustilaginoidea virens OX=1159556 GN=UV8b_428 PE=3 SV=1	UV8b_428	0.000361423	86.67	2	C(1)VVVGDGAVGK	0.72617	284340000	60754000	107390000	116200000
	A0A063CC69	159	C	tr|A0A063CC69|A0A063CC69_USTVR Cell division control protein 42 homolog OS=Ustilaginoidea virens OX=1159556 GN=UV8b_428 PE=3 SV=1	UV8b_428	1.25e-11	142.92	2	YVEC(1)SALTQYK	-0.33267	134530000	134530000	0	0
	A0A063C9S6	108	C	tr|A0A063C9S6|A0A063C9S6_USTVR Ubiquinol-cytochrome c reductase complex 17 kd protein OS=Ustilaginoidea virens OX=1159556 GN=UV8b_856 PE=3 SV=1	UV8b_856	4.67e-12	143.24	3	ETLEEEC(1)KNSPR	0.17178	922740000	469030000	354190000	0
	A0A063C9S6	124	C	tr|A0A063C9S6|A0A063C9S6_USTVR Ubiquinol-cytochrome c reductase complex 17 kd protein OS=Ustilaginoidea virens OX=1159556 GN=UV8b_856 PE=3 SV=1	UV8b_856	0.0134537	43.308	3	HHFDEC(1)VER	0.14531	22330000	0	22330000	0
	A0A063C9I5	275	C	tr|A0A063C9I5|A0A063C9I5_USTVR Probable endonuclease LCL3 OS=Ustilaginoidea virens OX=1159556 GN=UV8b_985 PE=3 SV=1	UV8b_985	1.38e-151	238.98	3	C(1)NDFHSTMLGDK	-0.28525	257000000	54781000	103340000	0
	A0A063C9I5	547	C	tr|A0A063C9I5|A0A063C9I5_USTVR Probable endonuclease LCL3 OS=Ustilaginoidea virens OX=1159556 GN=UV8b_985 PE=3 SV=1	UV8b_985	2.14e-19	132.32	2	DC(1)EVDIHDMDK	1.3762	491770000	134710000	134310000	106970000
	A0A063C9I5	490	C	tr|A0A063C9I5|A0A063C9I5_USTVR Probable endonuclease LCL3 OS=Ustilaginoidea virens OX=1159556 GN=UV8b_985 PE=3 SV=1	UV8b_985	0.000710017	110.03	2	VPAIVDFC(1)K	-0.90589	154310000	46588000	28357000	22037000
	A0A063C9F2	245	C	tr|A0A063C9F2|A0A063C9F2_USTVR Heat shock protein 70 OS=Ustilaginoidea virens OX=1159556 GN=UV8b_940 PE=3 SV=1	UV8b_940	0	380.43	4	ATAGDTHLGGQDFDTNLLDHC(1)KK	0.72133	2574600000	407500000	491940000	479310000
	A0A063C9F2	427	C	tr|A0A063C9F2|A0A063C9F2_USTVR Heat shock protein 70 OS=Ustilaginoidea virens OX=1159556 GN=UV8b_940 PE=3 SV=1	UV8b_940	0.00364812	120.49	2	GSTVPC(1)LKK	0.76208	4164400000	940900000	1161600000	1264200000
	A0A063C9F2	455	C	tr|A0A063C9F2|A0A063C9F2_USTVR Heat shock protein 70 OS=Ustilaginoidea virens OX=1159556 GN=UV8b_940 PE=3 SV=1	UV8b_940	2e-84	188.1	2	VNC(1)EDNTSLGEFTLAPIPPMR	0.95301	226450000	15630000	0	0
	A0A063C9B2	44	C	tr|A0A063C9B2|A0A063C9B2_USTVR A49-like RNA polymerase I associated factor OS=Ustilaginoidea virens OX=1159556 GN=UV8b_1250 PE=3 SV=1	UV8b_1250	2.17e-05	75.316	3	TC(1)PPIIATAPGLQVPR	-0.2129	38955000	28701000	0	0
	A0A063C9A5	296	C	tr|A0A063C9A5|A0A063C9A5_USTVR Tubulin-tyrosine ligase OS=Ustilaginoidea virens OX=1159556 GN=UV8b_885 PE=4 SV=1	UV8b_885	2.73e-59	193.38	2	DGNTC(1)ITPLK	0.22637	337040000	116940000	103980000	116120000
	A0A063C9A5	225	C	tr|A0A063C9A5|A0A063C9A5_USTVR Tubulin-tyrosine ligase OS=Ustilaginoidea virens OX=1159556 GN=UV8b_885 PE=4 SV=1;tr|A0A1B5KZ01|A0A1B5KZ01_USTVR SurE domain-containing protein OS=Ustilaginoidea virens OX=1159556 GN=UVI_02016970 PE=4 SV=1	UV8b_885	1.29e-117	213.52	2	EGSC(1)FQEIDGGAADPDEEEAR	-0.61446	187760000	71115000	59749000	56894000
	A0A063C9A5	37	C	tr|A0A063C9A5|A0A063C9A5_USTVR Tubulin-tyrosine ligase OS=Ustilaginoidea virens OX=1159556 GN=UV8b_885 PE=4 SV=1;tr|A0A1B5KZ01|A0A1B5KZ01_USTVR SurE domain-containing protein OS=Ustilaginoidea virens OX=1159556 GN=UVI_02016970 PE=4 SV=1	UV8b_885	0.00114344	67.019	2	NAGHTVSVC(1)LPHTQR	-1.3804	9840900	0	0	9840900
	A0A063C9A5	172	C	tr|A0A063C9A5|A0A063C9A5_USTVR Tubulin-tyrosine ligase OS=Ustilaginoidea virens OX=1159556 GN=UV8b_885 PE=4 SV=1;tr|A0A1B5KZ01|A0A1B5KZ01_USTVR SurE domain-containing protein OS=Ustilaginoidea virens OX=1159556 GN=UVI_02016970 PE=4 SV=1	UV8b_885	0.00093739	76.943	3	NHDPAIIDAAC(1)R	0.84259	37387000	37387000	0	0
	A0A063C950	341	C	tr|A0A063C950|A0A063C950_USTVR Histone deacetylase OS=Ustilaginoidea virens OX=1159556 GN=UV8b_2116 PE=3 SV=1	UV8b_2116	7.66e-17	100.54	2	YYQPEAVVLQC(1)GGDSLSGDR	1.3481	8680700	8680700	0	0
	A0A063C949	841	C	tr|A0A063C949|A0A063C949_USTVR Vacuolar protein sorting protein DigA OS=Ustilaginoidea virens OX=1159556 GN=UV8b_1339 PE=3 SV=1	UV8b_1339	8.6e-37	174.98	2	EMDESC(1)QTASNIK	0.52678	96138000	24157000	25361000	46620000
	A0A063C921	231	C	tr|A0A063C921|A0A063C921_USTVR Adenosylhomocysteinase OS=Ustilaginoidea virens OX=1159556 GN=UV8b_1180 PE=3 SV=1	UV8b_1180	4.31e-151	233.46	4	VAVVAGFGDVGKGC(1)AEALHGMGAR	0.2058	8696900000	334890000	2629900000	2102900000
	A0A063C921	153	C	tr|A0A063C921|A0A063C921_USTVR Adenosylhomocysteinase OS=Ustilaginoidea virens OX=1159556 GN=UV8b_1180 PE=3 SV=1	UV8b_1180	6.58e-21	136.01	4	GC(1)YGVSEETTTGVHHLYR	0.81627	235080000	0	64848000	64880000
	A0A063C921	281	C	tr|A0A063C921|A0A063C921_USTVR Adenosylhomocysteinase OS=Ustilaginoidea virens OX=1159556 GN=UV8b_1180 PE=3 SV=1	UV8b_1180	2.5e-26	163.38	2	IGQIFVTTTGC(1)R	0.36829	140940000	91413000	23048000	26477000
	A0A063C8P1	109	C	tr|A0A063C8P1|A0A063C8P1_USTVR Homocitrate synthase OS=Ustilaginoidea virens OX=1159556 GN=UV8b_97 PE=3 SV=1	UV8b_97	5.46e-06	132.09	2	C(1)TMEDAK	0.5382	338480000	82214000	89496000	166770000
	A0A063C8P1	91	C	tr|A0A063C8P1|A0A063C8P1_USTVR Homocitrate synthase OS=Ustilaginoidea virens OX=1159556 GN=UV8b_97 PE=3 SV=1	UV8b_97	2.33e-06	128.36	2	KDC(1)EAIC(1)K	1.0511	789550000	205890000	199870000	271880000
	A0A063C8P1	95	C	tr|A0A063C8P1|A0A063C8P1_USTVR Homocitrate synthase OS=Ustilaginoidea virens OX=1159556 GN=UV8b_97 PE=3 SV=1	UV8b_97	2.33e-06	128.36	2	KDC(1)EAIC(1)K	1.0511	804660000	186640000	261870000	226420000
	A0A063C8P1	203	C	tr|A0A063C8P1|A0A063C8P1_USTVR Homocitrate synthase OS=Ustilaginoidea virens OX=1159556 GN=UV8b_97 PE=3 SV=1	UV8b_97	1.84e-131	230.65	2	VGVADTVGC(1)ATPR	-0.12759	3148700000	1469900000	933220000	745580000
	A0A063C8B3	134	C	tr|A0A063C8B3|A0A063C8B3_USTVR DUF833 domain-containing protein OS=Ustilaginoidea virens OX=1159556 GN=UV8b_803 PE=4 SV=1	UV8b_803	0.00196294	77.282	2	GVGGFSMVC(1)GK	-1.5468	18358000	18358000	0	0
	A0A063C858	582	C	tr|A0A063C858|A0A063C858_USTVR Dipeptidyl peptidase 3 OS=Ustilaginoidea virens OX=1159556 GN=UV8b_2305 PE=3 SV=1	UV8b_2305	5.26e-05	111.65	2	C(1)FLDAGDDFC(1)K	-1.8886	41730000	10082000	15877000	15770000
	A0A063C858	591	C	tr|A0A063C858|A0A063C858_USTVR Dipeptidyl peptidase 3 OS=Ustilaginoidea virens OX=1159556 GN=UV8b_2305 PE=3 SV=1	UV8b_2305	6.86e-36	176.79	2	C(1)FLDAGDDFC(1)K	-1.8886	169350000	23894000	62452000	63888000
	A0A063C821	785	C	tr|A0A063C821|A0A063C821_USTVR HEAT repeat protein OS=Ustilaginoidea virens OX=1159556 GN=UV8b_1695 PE=4 SV=1	UV8b_1695	0.00364538	56.043	2	SESYLPDC(1)LELAAK	-0.35101	9336100	9336100	0	0
	A0A063C7V2	18	C	tr|A0A063C7V2|A0A063C7V2_USTVR Peptidyl-prolyl cis-trans isomerase OS=Ustilaginoidea virens OX=1159556 GN=UV8b_511 PE=3 SV=1	UV8b_511	0.00129343	82.749	2	IELFC(1)ESVPK	2.4459	14184000	14184000	0	0
	A0A063C7U2	526	C	tr|A0A063C7U2|A0A063C7U2_USTVR ERF-3 OS=Ustilaginoidea virens OX=1159556 GN=UV8b_2609 PE=3 SV=1	UV8b_2609	1.37e-24	162.59	2	YRDMGTMC(1)DGK	-0.6827	222010000	52146000	38528000	33078000
	A0A063C7U2	444	C	tr|A0A063C7U2|A0A063C7U2_USTVR ERF-3 OS=Ustilaginoidea virens OX=1159556 GN=UV8b_2609 PE=3 SV=1	UV8b_2609	2.11e-07	134.06	2	FNEC(1)STK	0.24252	529100000	0	263040000	266060000
	A0A063C7U2	591	C	tr|A0A063C7U2|A0A063C7U2_USTVR ERF-3 OS=Ustilaginoidea virens OX=1159556 GN=UV8b_2609 PE=3 SV=1	UV8b_2609	1.35e-35	168.61	3	LKGVEEEDVLPGFVLC(1)SPK	-0.0095405	137350000	122390000	0	0
	A0A063C7U2	568	C	tr|A0A063C7U2|A0A063C7U2_USTVR ERF-3 OS=Ustilaginoidea virens OX=1159556 GN=UV8b_2609 PE=3 SV=1	UV8b_2609	5.87e-43	142.91	2	QNVEVSALYGEQEDEVPILQC(1)GDQVR	-1.4224	43906000	37730000	0	0
	A0A063C7U2	677	C	tr|A0A063C7U2|A0A063C7U2_USTVR ERF-3 OS=Ustilaginoidea virens OX=1159556 GN=UV8b_2609 PE=3 SV=1	UV8b_2609	0.0112769	55.452	2	MQVIGGAGSVC(1)VEK	1.3637	10712000	0	10712000	0
	A0A063C7L8	225	C	tr|A0A063C7L8|A0A063C7L8_USTVR Phenylalanyl-tRNA synthetase beta subunit OS=Ustilaginoidea virens OX=1159556 GN=UV8b_411 PE=3 SV=1	UV8b_411	5.2e-08	125.28	3	TVC(1)SLPPIINGEHSK	0.14169	486190000	106380000	57296000	62059000
	A0A063C7L8	312	C	tr|A0A063C7L8|A0A063C7L8_USTVR Phenylalanyl-tRNA synthetase beta subunit OS=Ustilaginoidea virens OX=1159556 GN=UV8b_411 PE=3 SV=1	UV8b_411	1.37e-58	167.69	2	VAYAEVDYLNSC(1)TGLTESPESLC(1)K	0.29802	84662000	33435000	15466000	16826000
	A0A063C7L8	323	C	tr|A0A063C7L8|A0A063C7L8_USTVR Phenylalanyl-tRNA synthetase beta subunit OS=Ustilaginoidea virens OX=1159556 GN=UV8b_411 PE=3 SV=1	UV8b_411	1.35e-15	81.619	2	VAYAEVDYLNSC(1)TGLTESPESLC(1)K	0.29802	10300000	10300000	0	0
	A0A063C7I2	66	C	tr|A0A063C7I2|A0A063C7I2_USTVR Ribosomal protein OS=Ustilaginoidea virens OX=1159556 GN=UV8b_1694 PE=3 SV=1	UV8b_1694	2.31e-17	95.206	4	LPSIPRPNMAIC(1)ILGDQHDLDR	1.1889	166980000	0	68750000	19375000
	A0A063C7E1	519	C	tr|A0A063C7E1|A0A063C7E1_USTVR Prolyl-tRNA synthetase OS=Ustilaginoidea virens OX=1159556 GN=UV8b_1989 PE=3 SV=1	UV8b_1989	3.31e-27	89.344	2	SLC(1)IPFEQPEGDELVPGETSC(1)LNPEC(1)QGK	-0.086943	215320000	31622000	24985000	25709000
	A0A063C7E1	537	C	tr|A0A063C7E1|A0A063C7E1_USTVR Prolyl-tRNA synthetase OS=Ustilaginoidea virens OX=1159556 GN=UV8b_1989 PE=3 SV=1	UV8b_1989	3.31e-27	89.344	2	SLC(1)IPFEQPEGDELVPGETSC(1)LNPEC(1)QGK	-0.086943	235600000	51902000	24985000	25709000
	A0A063C7E1	542	C	tr|A0A063C7E1|A0A063C7E1_USTVR Prolyl-tRNA synthetase OS=Ustilaginoidea virens OX=1159556 GN=UV8b_1989 PE=3 SV=1	UV8b_1989	3.31e-27	89.344	2	SLC(1)IPFEQPEGDELVPGETSC(1)LNPEC(1)QGK	-0.086943	235600000	51902000	24985000	25709000
	A0A063C799	1619	C	tr|A0A063C799|A0A063C799_USTVR Activating signal cointegrator 1 complex subunit 3 OS=Ustilaginoidea virens OX=1159556 GN=UV8b_306 PE=4 SV=1	UV8b_306	8.05e-05	72.29	2	C(1)VEVLPNGDVDATPLGK	-0.28122	7891500	7891500	0	0
	A0A063C799	268	C	tr|A0A063C799|A0A063C799_USTVR Activating signal cointegrator 1 complex subunit 3 OS=Ustilaginoidea virens OX=1159556 GN=UV8b_306 PE=4 SV=1	UV8b_306	0.00157665	94.302	2	ISDLDGLC(1)R	1.6053	31325000	5326500	14381000	11617000
	A0A063C784	110	C	tr|A0A063C784|A0A063C784_USTVR Phosphatidylglycerol/phosphatidylinositol transfer protein OS=Ustilaginoidea virens OX=1159556 GN=UV8b_1044 PE=3 SV=1	UV8b_1044	1.13e-156	224.33	2	TLDLC(1)EQMGEVDLEC(1)PVQPGER	-0.19843	111410000	26826000	34949000	39252000
	A0A063C784	120	C	tr|A0A063C784|A0A063C784_USTVR Phosphatidylglycerol/phosphatidylinositol transfer protein OS=Ustilaginoidea virens OX=1159556 GN=UV8b_1044 PE=3 SV=1	UV8b_1044	1.13e-156	224.33	2	TLDLC(1)EQMGEVDLEC(1)PVQPGER	-0.19843	140800000	39549000	34949000	46842000
	A0A063C784	46	C	tr|A0A063C784|A0A063C784_USTVR Phosphatidylglycerol/phosphatidylinositol transfer protein OS=Ustilaginoidea virens OX=1159556 GN=UV8b_1044 PE=3 SV=1	UV8b_1044	2.16e-84	202.29	2	VPGESPLEYC(1)TGQETK	0.12029	302080000	302080000	0	0
	A0A063C9S8	977	C	tr|A0A063C9S8|A0A063C9S8_USTVR Ribosomal RNA-processing protein 12 OS=Ustilaginoidea virens OX=1159556 GN=UV8b_477 PE=3 SV=1	UV8b_477	0.00412067	85.212	2	TC(1)PEADRK	-0.37686	102810000	0	102810000	0
	A0A063C6P0	362	C	tr|A0A063C6P0|A0A063C6P0_USTVR Fimbrin OS=Ustilaginoidea virens OX=1159556 GN=UV8b_3109 PE=4 SV=1	UV8b_3109	4.77e-79	201.6	3	AEEVLQEADKLGC(1)R	-0.051969	339980000	113070000	35925000	43229000
	A0A063C6P0	175	C	tr|A0A063C6P0|A0A063C6P0_USTVR Fimbrin OS=Ustilaginoidea virens OX=1159556 GN=UV8b_3109 PE=4 SV=1	UV8b_3109	8.37e-09	131.37	2	LPFPTDTFEMFDEC(1)K	-1.6285	19815000	19815000	0	0
	A0A063C9T9	83	C	tr|A0A063C9T9|A0A063C9T9_USTVR 3-ketoacyl-CoA thiolase OS=Ustilaginoidea virens OX=1159556 GN=UV8b_871 PE=3 SV=1	UV8b_871	3.06e-32	117.3	3	INPALVEDIC(1)VGTVLAPGGGATEMR	1.0301	29992000	20076000	0	0
	A0A063C9T9	119	C	tr|A0A063C9T9|A0A063C9T9_USTVR 3-ketoacyl-CoA thiolase OS=Ustilaginoidea virens OX=1159556 GN=UV8b_871 PE=3 SV=1	UV8b_871	4.64e-12	96.059	2	QC(1)SSGLQACIDVANQIK	1.3177	29299000	0	0	29299000
	A0A063C9T9	40	C	tr|A0A063C9T9|A0A063C9T9_USTVR 3-ketoacyl-CoA thiolase OS=Ustilaginoidea virens OX=1159556 GN=UV8b_871 PE=3 SV=1	UV8b_871	8.75e-06	98.105	2	RPDDVVVTAC(0.056)C(0.944)R	1.4221	33182000	0	15797000	17385000
	A0A063C9Y6	466	C	tr|A0A063C9Y6|A0A063C9Y6_USTVR Delta(24)-sterol reductase OS=Ustilaginoidea virens OX=1159556 GN=UV8b_542 PE=3 SV=1	UV8b_542	1.32e-18	155.42	3	VRIEPADAAAGC(1)GR	0.83189	356790000	66203000	142840000	112730000
	A0A063CC54	252	C	tr|A0A063CC54|A0A063CC54_USTVR Periplasmic binding ii OS=Ustilaginoidea virens OX=1159556 GN=UV8b_254 PE=4 SV=1;tr|A0A1B5L0F0|A0A1B5L0F0_USTVR NMT1 domain-containing protein OS=Ustilaginoidea virens OX=1159556 GN=UVI_02011940 PE=4 SV=1	UV8b_254	4.84e-19	143.22	2	GC(1)VNVLR	-1.6055	146000000	79731000	0	25562000
	A0A063CC21	99	C	tr|A0A063CC21|A0A063CC21_USTVR Putative HAD superfamily hydrolase OS=Ustilaginoidea virens OX=1159556 GN=UV8b_229 PE=4 SV=1	UV8b_229	1.98e-21	151.78	3	LKASLRPC(1)PGVDEELEK	-0.63843	5324400000	380740000	820960000	957240000
	A0A063CBR3	1313	C	tr|A0A063CBR3|A0A063CBR3_USTVR Carbamoyl-phosphate synthase (glutamine-hydrolyzing) OS=Ustilaginoidea virens OX=1159556 GN=UV8b_298 PE=3 SV=1	UV8b_298	4.4e-13	80.844	3	AIMHQPFEEYPATTIQPDC(1)VGVK	1.9384	109060000	88770000	0	0
	A0A063CBR3	415	C	tr|A0A063CBR3|A0A063CBR3_USTVR Carbamoyl-phosphate synthase (glutamine-hydrolyzing) OS=Ustilaginoidea virens OX=1159556 GN=UV8b_298 PE=3 SV=1	UV8b_298	6.71e-49	152.71	3	C(1)SENPALLQQPVSFPGGTVEENER	1.6789	22455000	11738000	0	0
	A0A063CBR3	1132	C	tr|A0A063CBR3|A0A063CBR3_USTVR Carbamoyl-phosphate synthase (glutamine-hydrolyzing) OS=Ustilaginoidea virens OX=1159556 GN=UV8b_298 PE=3 SV=1	UV8b_298	1.67e-05	115.71	2	EFC(1)NAVGYPVLVR	0.82205	40303000	12573000	15455000	12275000
	A0A063CBR3	729	C	tr|A0A063CBR3|A0A063CBR3_USTVR Carbamoyl-phosphate synthase (glutamine-hydrolyzing) OS=Ustilaginoidea virens OX=1159556 GN=UV8b_298 PE=3 SV=1	UV8b_298	0.0191666	57.859	2	EYC(1)IIEVNAR	2.0224	28165000	20875000	0	7290100
	A0A063CBR3	335	C	tr|A0A063CBR3|A0A063CBR3_USTVR Carbamoyl-phosphate synthase (glutamine-hydrolyzing) OS=Ustilaginoidea virens OX=1159556 GN=UV8b_298 PE=3 SV=1	UV8b_298	2.83e-05	91.313	2	GHNIPC(1)TSMVTGK	-0.88266	144650000	25881000	25264000	54703000
	A0A063CBR3	256	C	tr|A0A063CBR3|A0A063CBR3_USTVR Carbamoyl-phosphate synthase (glutamine-hydrolyzing) OS=Ustilaginoidea virens OX=1159556 GN=UV8b_298 PE=3 SV=1	UV8b_298	5.71e-07	110.66	2	GVEVMVC(1)PWDHDLAK	-0.20082	13861000	13861000	0	0
	A0A063CBR3	926	C	tr|A0A063CBR3|A0A063CBR3_USTVR Carbamoyl-phosphate synthase (glutamine-hydrolyzing) OS=Ustilaginoidea virens OX=1159556 GN=UV8b_298 PE=3 SV=1	UV8b_298	0.00168666	121.87	2	LGFC(1)DR	-0.037922	186850000	74504000	42887000	69460000
	A0A063CBR3	777	C	tr|A0A063CBR3|A0A063CBR3_USTVR Carbamoyl-phosphate synthase (glutamine-hydrolyzing) OS=Ustilaginoidea virens OX=1159556 GN=UV8b_298 PE=3 SV=1	UV8b_298	1.12e-34	166.11	2	STC(1)AC(1)FEPSLDYC(1)VVK	-1.6173	119700000	119700000	0	0
	A0A063CBR3	779	C	tr|A0A063CBR3|A0A063CBR3_USTVR Carbamoyl-phosphate synthase (glutamine-hydrolyzing) OS=Ustilaginoidea virens OX=1159556 GN=UV8b_298 PE=3 SV=1	UV8b_298	1.12e-34	166.11	2	STC(1)AC(1)FEPSLDYC(1)VVK	-1.6173	119700000	119700000	0	0
	A0A063CBR3	787	C	tr|A0A063CBR3|A0A063CBR3_USTVR Carbamoyl-phosphate synthase (glutamine-hydrolyzing) OS=Ustilaginoidea virens OX=1159556 GN=UV8b_298 PE=3 SV=1	UV8b_298	1.12e-34	166.11	2	STC(1)AC(1)FEPSLDYC(1)VVK	-1.6173	119700000	119700000	0	0
	A0A063CBR3	233	C	tr|A0A063CBR3|A0A063CBR3_USTVR Carbamoyl-phosphate synthase (glutamine-hydrolyzing) OS=Ustilaginoidea virens OX=1159556 GN=UV8b_298 PE=3 SV=1	UV8b_298	0.00147396	95.531	2	VLC(1)LDVGMK	0.37293	25698000	16198000	0	0
	A0A063CBQ1	93	C	tr|A0A063CBQ1|A0A063CBQ1_USTVR RNA recognition domain-containing protein OS=Ustilaginoidea virens OX=1159556 GN=UV8b_104 PE=4 SV=1	UV8b_104	0.0214838	42.395	3	VGPC(1)KPKQPR	-0.23499	59255000	0	59255000	0
	A0A063CBP1	54	C	tr|A0A063CBP1|A0A063CBP1_USTVR Rab5-like protein ypt51 OS=Ustilaginoidea virens OX=1159556 GN=UV8b_1301 PE=4 SV=1	UV8b_1301	1.93e-06	134.12	2	C(1)NLPTR	-0.83849	136930000	0	136930000	0
	A0A063CBI9	51	C	tr|A0A063CBI9|A0A063CBI9_USTVR Psi protein OS=Ustilaginoidea virens OX=1159556 GN=UV8b_228 PE=4 SV=1	UV8b_228	8.23e-05	74.816	3	EC(1)SQAYEILSDPEKR	1.1085	23931000	7920800	0	0
	A0A063CBF8	298	C	tr|A0A063CBF8|A0A063CBF8_USTVR Poly(A)-specific ribonuclease OS=Ustilaginoidea virens OX=1159556 GN=UV8b_1226 PE=3 SV=1	UV8b_1226	0.000873534	61.435	2	LLIC(1)TPLPNDEVDFDHK	-3.7798	4807700	4807700	0	0
	A0A063CBB5	493	C	tr|A0A063CBB5|A0A063CBB5_USTVR H(+)-transporting two-sector ATPase OS=Ustilaginoidea virens OX=1159556 GN=UV8b_158 PE=3 SV=1;tr|A0A1B5KZB7|A0A1B5KZB7_USTVR H(+)-transporting two-sector ATPase OS=Ustilaginoidea virens OX=1159556 GN=UVI_02011200 PE=3 SV=1	UV8b_158	3.03e-09	81.494	2	EDFLQQNGYSDYDQFC(1)PIWK	-3.1698	19747000	19747000	0	0
	A0A063CBB2	196	C	tr|A0A063CBB2|A0A063CBB2_USTVR pH-response regulator protein palC OS=Ustilaginoidea virens OX=1159556 GN=UV8b_1186 PE=3 SV=1;tr|A0A1B5L4P9|A0A1B5L4P9_USTVR pH-response regulator protein palC OS=Ustilaginoidea virens OX=1159556 GN=UVI_02054430 PE=3 SV=1	UV8b_1186	2.59e-06	75.462	2	SEQIFSSAPC(1)IDVAPSTVR	1.3482	12630000	12630000	0	0
	A0A063CB55	60	C	tr|A0A063CB55|A0A063CB55_USTVR L-threonine 3-dehydrogenase OS=Ustilaginoidea virens OX=1159556 GN=UV8b_715 PE=4 SV=1	UV8b_715	0	312.95	2	VGDKVAADNSELC(1)NEC(1)FYC(1)R	-3.9565	5309200000	4119300000	563550000	528050000
	A0A063CB55	63	C	tr|A0A063CB55|A0A063CB55_USTVR L-threonine 3-dehydrogenase OS=Ustilaginoidea virens OX=1159556 GN=UV8b_715 PE=4 SV=1	UV8b_715	0	312.95	2	VGDKVAADNSELC(1)NEC(1)FYC(1)R	-3.9565	5352200000	4162300000	563550000	528050000
	A0A063CB55	66	C	tr|A0A063CB55|A0A063CB55_USTVR L-threonine 3-dehydrogenase OS=Ustilaginoidea virens OX=1159556 GN=UV8b_715 PE=4 SV=1	UV8b_715	0	312.95	2	VGDKVAADNSELC(1)NEC(1)FYC(1)R	-3.9565	5352200000	4162300000	563550000	528050000
	A0A063CB38	292	C	tr|A0A063CB38|A0A063CB38_USTVR Coatomer subunit gamma OS=Ustilaginoidea virens OX=1159556 GN=UV8b_1633 PE=3 SV=1;tr|A0A1B5KXT9|A0A1B5KXT9_USTVR Coatomer subunit gamma OS=Ustilaginoidea virens OX=1159556 GN=UVI_02005620 PE=3 SV=1	UV8b_1633	0.00890083	105.42	2	AIC(1)DLR	0.069799	133840000	69251000	0	31585000
	A0A063CB38	535	C	tr|A0A063CB38|A0A063CB38_USTVR Coatomer subunit gamma OS=Ustilaginoidea virens OX=1159556 GN=UV8b_1633 PE=3 SV=1;tr|A0A1B5KXT9|A0A1B5KXT9_USTVR Coatomer subunit gamma OS=Ustilaginoidea virens OX=1159556 GN=UVI_02005620 PE=3 SV=1	UV8b_1633	0.000507433	118.33	2	C(1)LDDVDDEVR	-0.38666	202280000	33099000	82617000	86568000
	A0A063CB23	136	C	tr|A0A063CB23|A0A063CB23_USTVR Dimethylglycine Oxidase OS=Ustilaginoidea virens OX=1159556 GN=UV8b_73 PE=3 SV=1	UV8b_73	6e-27	159.44	2	LLTADEC(1)LDTYPLVNR	4.295	19164000	0	0	19164000
	A0A063CB23	405	C	tr|A0A063CB23|A0A063CB23_USTVR Dimethylglycine Oxidase OS=Ustilaginoidea virens OX=1159556 GN=UV8b_73 PE=3 SV=1	UV8b_73	0.000146453	105.4	2	VDLAEC(0.999)DIC(0.001)R	-0.13542	18025000	0	9664600	8360600
	A0A063CB23	408	C	tr|A0A063CB23|A0A063CB23_USTVR Dimethylglycine Oxidase OS=Ustilaginoidea virens OX=1159556 GN=UV8b_73 PE=3 SV=1	UV8b_73	0.0105281	64.297	2	VDLAEC(0.144)DIC(0.856)R	1.0001	7000200	0	7000200	0
	A0A063CAU6	74	C	tr|A0A063CAU6|A0A063CAU6_USTVR Homogentisate 1,2-dioxygenase OS=Ustilaginoidea virens OX=1159556 GN=UV8b_829 PE=3 SV=1	UV8b_829	7.18e-51	170.16	2	ILPSC(1)AHPPYQPSPEDAAR	0.66213	2767600000	626040000	626980000	624840000
	A0A063CAR3	506	C	tr|A0A063CAR3|A0A063CAR3_USTVR Betaine aldehyde dehydrogenase OS=Ustilaginoidea virens OX=1159556 GN=UV8b_1488 PE=3 SV=1	UV8b_1488	1.4e-129	226.47	2	STLVQLGQGAC(1)R	0.50694	478060000	111930000	178510000	187620000
	A0A063CAR3	404	C	tr|A0A063CAR3|A0A063CAR3_USTVR Betaine aldehyde dehydrogenase OS=Ustilaginoidea virens OX=1159556 GN=UV8b_1488 PE=3 SV=1	UV8b_1488	0.00209621	51.998	2	VVGEEIFGPVMC(1)ILPYK	0.42524	4599000	4599000	0	0
	A0A063CAQ9	132	C	tr|A0A063CAQ9|A0A063CAQ9_USTVR UDP-galactopyranose mutase OS=Ustilaginoidea virens OX=1159556 GN=UV8b_610 PE=4 SV=1	UV8b_610	1.15e-92	210.08	2	AIDGLIDAAMEC(1)R	-0.38232	1346600000	82375000	48490000	42427000
	A0A063CAQ9	518	C	tr|A0A063CAQ9|A0A063CAQ9_USTVR UDP-galactopyranose mutase OS=Ustilaginoidea virens OX=1159556 GN=UV8b_610 PE=4 SV=1	UV8b_610	7.36e-33	120.41	3	LAHSFDYSASTQINGTNGTELPC(1)R	0.38795	14347000	14347000	0	0
	A0A063CAQ9	176	C	tr|A0A063CAQ9|A0A063CAQ9_USTVR UDP-galactopyranose mutase OS=Ustilaginoidea virens OX=1159556 GN=UV8b_610 PE=4 SV=1	UV8b_610	2.66e-35	174.41	2	MQC(1)EWLGER	1.8958	631880000	86734000	0	9477300
	A0A063CAN2	272	C	tr|A0A063CAN2|A0A063CAN2_USTVR Diphthamide biosynthesis protein 1 OS=Ustilaginoidea virens OX=1159556 GN=UV8b_1453 PE=4 SV=1	UV8b_1453	0.0275042	48.091	2	GEILGC(1)TSPR	-0.90051	25356000	25356000	0	0
	A0A063CAK5	46	C	tr|A0A063CAK5|A0A063CAK5_USTVR 40s ribosomal protein S10b OS=Ustilaginoidea virens OX=1159556 GN=UV8b_714 PE=4 SV=1	UV8b_714	0.000267581	116.73	2	AC(1)QSLNSR	0.22806	619940000	378280000	0	241660000
	A0A063CAK0	173	C	tr|A0A063CAK0|A0A063CAK0_USTVR Mitochondrial genome maintenance protein MGM101 OS=Ustilaginoidea virens OX=1159556 GN=UV8b_565 PE=3 SV=1;tr|A0A1B5KYT1|A0A1B5KYT1_USTVR Mitochondrial genome maintenance protein MGM101 OS=Ustilaginoidea virens OX=1159556 GN=U	UV8b_565	3.1e-37	134.85	3	FVSQAQGENPYFSADQLPNAVEGC(1)K	-0.31718	47563000	22193000	0	0
	A0A063CAI8	308	C	tr|A0A063CAI8|A0A063CAI8_USTVR Heat shock protein 70 OS=Ustilaginoidea virens OX=1159556 GN=UV8b_555 PE=3 SV=1;tr|A0A1B5KYR6|A0A1B5KYR6_USTVR Uncharacterized protein OS=Ustilaginoidea virens OX=1159556 GN=UVI_02000080 PE=3 SV=1	UV8b_555	7.34e-173	246.57	2	FEELC(1)QDLFR	-1.2879	5151100000	250250000	1939400000	2753300000
	A0A063CAI8	27	C	tr|A0A063CAI8|A0A063CAI8_USTVR Heat shock protein 70 OS=Ustilaginoidea virens OX=1159556 GN=UV8b_555 PE=3 SV=1;tr|A0A1B5KYR6|A0A1B5KYR6_USTVR Uncharacterized protein OS=Ustilaginoidea virens OX=1159556 GN=UVI_02000080 PE=3 SV=1	UV8b_555	5.87e-141	238.32	2	EDRC(1)DIIANDQGNR	0.49454	10626000000	2044500000	3907500000	3556700000
	A0A063C9X8	815	C	tr|A0A063C9X8|A0A063C9X8_USTVR Alanine--tRNA ligase OS=Ustilaginoidea virens OX=1159556 GN=ALA1 PE=3 SV=1	ALA1	1.16e-14	142.19	3	QKAEAGAAVSC(1)VAK	0.3502	797850000	300950000	182940000	90747000
	A0A063C9X8	161	C	tr|A0A063C9X8|A0A063C9X8_USTVR Alanine--tRNA ligase OS=Ustilaginoidea virens OX=1159556 GN=ALA1 PE=3 SV=1	ALA1	2.5e-25	130.06	2	DNFWEMGDQGPC(1)GPSSEIHYDK	-0.41987	106590000	5417500	13750000	17007000
	A0A063C9X8	239	C	tr|A0A063C9X8|A0A063C9X8_USTVR Alanine--tRNA ligase OS=Ustilaginoidea virens OX=1159556 GN=ALA1 PE=3 SV=1	ALA1	1.18e-64	194.96	2	SNYATDC(1)FTPLFER	-0.17341	187170000	107750000	38007000	41412000
	A0A063C9X8	566	C	tr|A0A063C9X8|A0A063C9X8_USTVR Alanine--tRNA ligase OS=Ustilaginoidea virens OX=1159556 GN=ALA1 PE=3 SV=1	ALA1	1.06e-25	166.52	3	VVC(1)EYDELRR	-0.70111	1178900000	265290000	362940000	391450000
	A0A063BY73	164	C	tr|A0A063BY73|A0A063BY73_USTVR 40S ribosomal protein S2 OS=Ustilaginoidea virens OX=1159556 GN=UV8b_3360 PE=3 SV=1	UV8b_3360	8.19e-12	148.07	2	C(1)GSVTVR	-0.78112	8440200000	2386700000	2992700000	3060900000
	A0A063BT98	117	C	tr|A0A063BT98|A0A063BT98_USTVR Nucleolar protein 58 OS=Ustilaginoidea virens OX=1159556 GN=UV8b_7669 PE=3 SV=1;tr|A0A1B5L8H4|A0A1B5L8H4_USTVR Nucleolar protein 58 OS=Ustilaginoidea virens OX=1159556 GN=UVI_02008530 PE=3 SV=1	UV8b_7669	3.24e-136	220.27	2	AEFPGLSC(1)ETADTSDVVGDVIR	-0.23458	782630000	155320000	259380000	311180000
	A0A063BXZ6	148	C	tr|A0A063BXZ6|A0A063BXZ6_USTVR Nudix domain containing protein OS=Ustilaginoidea virens OX=1159556 GN=UV8b_3666 PE=4 SV=1	UV8b_3666	0.00145291	104.37	2	LDLEAIC(1)K	-0.18272	63974000	25813000	20891000	17270000
	A0A063BM83	346	C	tr|A0A063BM83|A0A063BM83_USTVR Oxidoreductase, 2-nitropropane dioxygenase family OS=Ustilaginoidea virens OX=1159556 GN=UV8b_7328 PE=4 SV=1	UV8b_7328	7.17e-06	130.27	2	C(1)AAVVNEQK	0.2599	1143100000	275810000	448320000	388180000
	A0A063BLU2	334	C	tr|A0A063BLU2|A0A063BLU2_USTVR UDP-glucose 4-epimerase OS=Ustilaginoidea virens OX=1159556 GN=UV8b_7562 PE=3 SV=1;tr|A0A1B5L6P9|A0A1B5L6P9_USTVR UDP-glucose 4-epimerase OS=Ustilaginoidea virens OX=1159556 GN=UVI_02062490 PE=3 SV=1	UV8b_7562	3.65e-35	172.52	1	AC(1)EDLWR	0.012959	1755300000	237550000	525600000	524290000
	A0A063BLT9	367	C	tr|A0A063BLT9|A0A063BLT9_USTVR Putative tol protein OS=Ustilaginoidea virens OX=1159556 GN=UV8b_7557 PE=4 SV=1	UV8b_7557	0.000147121	106.2	2	LC(1)IDSSNLQER	2.5071	12578000	0	0	12578000
	A0A063BLT9	311	C	tr|A0A063BLT9|A0A063BLT9_USTVR Putative tol protein OS=Ustilaginoidea virens OX=1159556 GN=UV8b_7557 PE=4 SV=1	UV8b_7557	2.41e-05	109.71	2	LVDC(1)TQSPPR	-1.3357	23589000	11326000	12263000	0
	A0A063BLQ4	511	C	tr|A0A063BLQ4|A0A063BLQ4_USTVR Asparaginyl-tRNA synthetase OS=Ustilaginoidea virens OX=1159556 GN=UV8b_7676 PE=4 SV=1	UV8b_7676	3.5e-26	161.17	3	IDDYDELLAAC(1)KR	0.066708	604890000	155030000	152950000	207800000
	A0A063BLQ4	486	C	tr|A0A063BLQ4|A0A063BLQ4_USTVR Asparaginyl-tRNA synthetase OS=Ustilaginoidea virens OX=1159556 GN=UV8b_7676 PE=4 SV=1	UV8b_7676	7.67e-100	202.82	3	VTESVDC(1)LMPGVGEIVGGSMR	-0.92401	1761900000	39886000	77699000	65579000
	A0A063BLP6	237	C	tr|A0A063BLP6|A0A063BLP6_USTVR Phosphotransferase enzyme family protein OS=Ustilaginoidea virens OX=1159556 GN=UV8b_7675 PE=4 SV=1	UV8b_7675	1.48e-35	130.6	3	DAASEWSPC(1)LC(1)EPVVGAASVAELAAR	-2.1476	44705000	44705000	0	0
	A0A063BLP6	239	C	tr|A0A063BLP6|A0A063BLP6_USTVR Phosphotransferase enzyme family protein OS=Ustilaginoidea virens OX=1159556 GN=UV8b_7675 PE=4 SV=1	UV8b_7675	1.48e-35	130.6	3	DAASEWSPC(1)LC(1)EPVVGAASVAELAAR	-2.1476	44705000	44705000	0	0
	A0A063BLP6	26	C	tr|A0A063BLP6|A0A063BLP6_USTVR Phosphotransferase enzyme family protein OS=Ustilaginoidea virens OX=1159556 GN=UV8b_7675 PE=4 SV=1	UV8b_7675	0.00193407	69.979	2	INLDLLEC(1)VPLQK	0.78864	3011900	3011900	0	0
	A0A063BLP6	309	C	tr|A0A063BLP6|A0A063BLP6_USTVR Phosphotransferase enzyme family protein OS=Ustilaginoidea virens OX=1159556 GN=UV8b_7675 PE=4 SV=1	UV8b_7675	1.9e-12	92.307	3	LLTC(1)SVPADMLHGDDLPR	0.085288	22159000	13930000	8228700	0
	A0A063BLN9	588	C	tr|A0A063BLN9|A0A063BLN9_USTVR ATP-binding cassette sub-family F member 2 OS=Ustilaginoidea virens OX=1159556 GN=UV8b_7651 PE=4 SV=1	UV8b_7651	2.02e-99	198.87	2	QILVC(1)ENQTIQPWDGSIGEYK	0.66329	68049000	68049000	0	0
	A0A063BLN9	121	C	tr|A0A063BLN9|A0A063BLN9_USTVR ATP-binding cassette sub-family F member 2 OS=Ustilaginoidea virens OX=1159556 GN=UV8b_7651 PE=4 SV=1	UV8b_7651	2.8e-18	157.91	2	YGLLGENGC(1)GK	-0.79711	533780000	190610000	150390000	144720000
	A0A063BLM6	31	C	tr|A0A063BLM6|A0A063BLM6_USTVR Elongator complex protein 3 OS=Ustilaginoidea virens OX=1159556 GN=UV8b_7640 PE=3 SV=1	UV8b_7640	4.46e-11	109.22	2	C(0.5)C(0.5)ADVASALIEDHEAVK	1.1157	82594000	5494400	34276000	31918000
	A0A063BLM6	32	C	tr|A0A063BLM6|A0A063BLM6_USTVR Elongator complex protein 3 OS=Ustilaginoidea virens OX=1159556 GN=UV8b_7640 PE=3 SV=1	UV8b_7640	4.46e-11	109.22	2	C(0.5)C(0.5)ADVASALIEDHEAVK	1.1157	82594000	5494400	34276000	31918000
	A0A063BLM1	196	C	tr|A0A063BLM1|A0A063BLM1_USTVR Phosphoribosylaminoimidazole carboxylase OS=Ustilaginoidea virens OX=1159556 GN=UV8b_7630 PE=3 SV=1;tr|A0A1B5LAF0|A0A1B5LAF0_USTVR AIR carboxylase OS=Ustilaginoidea virens OX=1159556 GN=UVI_02008250 PE=3 SV=1	UV8b_7630	3.58e-21	151.1	2	AVDEFGNLSC(1)YAEK	-0.72229	50266000	50266000	0	0
	A0A063BLM1	255	C	tr|A0A063BLM1|A0A063BLM1_USTVR Phosphoribosylaminoimidazole carboxylase OS=Ustilaginoidea virens OX=1159556 GN=UV8b_7630 PE=3 SV=1;tr|A0A1B5LAF0|A0A1B5LAF0_USTVR AIR carboxylase OS=Ustilaginoidea virens OX=1159556 GN=UVI_02008250 PE=3 SV=1	UV8b_7630	0.00128813	105.2	2	GVPEHVC(1)R	-1.413	122490000	0	66441000	56046000
	A0A063BLM1	240	C	tr|A0A063BLM1|A0A063BLM1_USTVR Phosphoribosylaminoimidazole carboxylase OS=Ustilaginoidea virens OX=1159556 GN=UV8b_7630 PE=3 SV=1;tr|A0A1B5LAF0|A0A1B5LAF0_USTVR AIR carboxylase OS=Ustilaginoidea virens OX=1159556 GN=UVI_02008250 PE=3 SV=1	UV8b_7630	2.09e-20	136.99	3	VIPFPVVETVHEDNIC(1)SK	0.40081	221470000	27864000	64515000	58003000
	A0A063BME2	93	C	tr|A0A063BME2|A0A063BME2_USTVR Mannitol-1-phosphate 5-dehydrogenase OS=Ustilaginoidea virens OX=1159556 GN=UV8b_7298 PE=3 SV=1	UV8b_7298	1.27e-276	274.8	2	EIATADVVTC(1)SVGPNILK	0.28938	285600000	72630000	109020000	103950000
	A0A063BME2	369	C	tr|A0A063BME2|A0A063BME2_USTVR Mannitol-1-phosphate 5-dehydrogenase OS=Ustilaginoidea virens OX=1159556 GN=UV8b_7298 PE=3 SV=1	UV8b_7298	8.25e-26	160.54	2	VC(1)GIQSTEK	-0.17237	1518500000	255850000	594940000	667700000
	A0A063BLD5	104	C	tr|A0A063BLD5|A0A063BLD5_USTVR Lactoylglutathione lyase OS=Ustilaginoidea virens OX=1159556 GN=UV8b_7788 PE=3 SV=1	UV8b_7788	3.53e-32	156.17	2	GFGHTC(1)ISVDNIQAAC(1)QR	-0.3295	105960000	0	38211000	43590000
	A0A063BLD5	114	C	tr|A0A063BLD5|A0A063BLD5_USTVR Lactoylglutathione lyase OS=Ustilaginoidea virens OX=1159556 GN=UV8b_7788 PE=3 SV=1	UV8b_7788	1.71e-50	172.99	2	GFGHTC(1)ISVDNIQAAC(1)QR	-0.3295	64179000	0	9985500	28986000
	A0A063BLB1	410	C	tr|A0A063BLB1|A0A063BLB1_USTVR Putative importin OS=Ustilaginoidea virens OX=1159556 GN=UV8b_7822 PE=4 SV=1;tr|A0A063BNH6|A0A063BNH6_USTVR Uncharacterized protein OS=Ustilaginoidea virens OX=1159556 GN=UV8b_6852 PE=4 SV=1	UV8b_7822	0.000671747	79.489	2	C(1)SAAALDVFAK	-3.4694	13738000	13738000	0	0
	A0A063BLB1	168	C	tr|A0A063BLB1|A0A063BLB1_USTVR Putative importin OS=Ustilaginoidea virens OX=1159556 GN=UV8b_7822 PE=4 SV=1	UV8b_7822	0.0042413	100.74	2	IC(1)EDSPR	1.8616	706100000	0	353670000	352430000
	A0A063BLB1	16	C	tr|A0A063BLB1|A0A063BLB1_USTVR Putative importin OS=Ustilaginoidea virens OX=1159556 GN=UV8b_7822 PE=4 SV=1	UV8b_7822	0.00896646	86.121	2	QLAAC(1)LR	0.81187	188190000	56005000	66925000	65261000
	A0A063BL83	373	C	tr|A0A063BL83|A0A063BL83_USTVR Inosine-5'-monophosphate dehydrogenase OS=Ustilaginoidea virens OX=1159556 GN=UV8b_7854 PE=3 SV=1	UV8b_7854	6.39e-17	118.61	2	FGVPC(1)IADGGVQNVGHIVK	-1.7939	430290000	23477000	28083000	45763000
	A0A063BL83	496	C	tr|A0A063BL83|A0A063BL83_USTVR Inosine-5'-monophosphate dehydrogenase OS=Ustilaginoidea virens OX=1159556 GN=UV8b_7854 PE=3 SV=1	UV8b_7854	2.52e-12	142.04	2	HSMQDC(1)GMK	-1.1744	623080000	13805000	46851000	42099000
	A0A063BL83	258	C	tr|A0A063BL83|A0A063BL83_USTVR Inosine-5'-monophosphate dehydrogenase OS=Ustilaginoidea virens OX=1159556 GN=UV8b_7854 PE=3 SV=1	UV8b_7854	0.00241388	64.55	2	QLLC(1)AAAIGTRPEDK	0.71254	23576000	23576000	0	0
	A0A063BL83	138	C	tr|A0A063BL83|A0A063BL83_USTVR Inosine-5'-monophosphate dehydrogenase OS=Ustilaginoidea virens OX=1159556 GN=UV8b_7854 PE=3 SV=1	UV8b_7854	2.75e-21	99.451	2	YENGFIMDPVVIDC(1)NTTVGEAK	-0.61024	7062500	7062500	0	0
	A0A063BL73	536	C	tr|A0A063BL73|A0A063BL73_USTVR Histidine biosynthesis trifunctional protein OS=Ustilaginoidea virens OX=1159556 GN=UV8b_7850 PE=3 SV=1	UV8b_7850	3.17e-268	270.21	3	EDKPLEVETMPGVVC(1)GR	0.75609	735440000	72402000	138060000	167450000
	A0A063BL73	818	C	tr|A0A063BL73|A0A063BL73_USTVR Histidine biosynthesis trifunctional protein OS=Ustilaginoidea virens OX=1159556 GN=UV8b_7850 PE=3 SV=1	UV8b_7850	1.89e-08	136.53	2	HITC(1)SNLTAEGLR	1.8305	41315000	41315000	0	0
	A0A063BL73	338	C	tr|A0A063BL73|A0A063BL73_USTVR Histidine biosynthesis trifunctional protein OS=Ustilaginoidea virens OX=1159556 GN=UV8b_7850 PE=3 SV=1	UV8b_7850	8.49e-13	148.56	2	IMEEAEELC(1)DAK	-0.085385	711970000	25353000	20536000	33331000
	A0A063BL73	266	C	tr|A0A063BL73|A0A063BL73_USTVR Histidine biosynthesis trifunctional protein OS=Ustilaginoidea virens OX=1159556 GN=UV8b_7850 PE=3 SV=1	UV8b_7850	5.61e-12	147.2	2	VALDC(1)DNDTLK	1.1236	266640000	60566000	78719000	84662000
	A0A063BL52	242	C	tr|A0A063BL52|A0A063BL52_USTVR 37S ribosomal protein Rsm22 OS=Ustilaginoidea virens OX=1159556 GN=UV8b_7895 PE=4 SV=1	UV8b_7895	2.76e-05	94.804	2	YHPDGDGSC(1)EPK	-0.28809	28685000	0	16509000	12175000
	A0A063C552	258	C	tr|A0A1B5KWY3|A0A1B5KWY3_USTVR Uncharacterized protein OS=Ustilaginoidea virens OX=1159556 GN=UVI_02056990 PE=4 SV=1;tr|A0A063BL50|A0A063BL50_USTVR Uncharacterized protein OS=Ustilaginoidea virens OX=1159556 GN=UV8b_7825 PE=4 SV=1;tr|A0A1B5KTZ5|A0A1B5KTZ5_	UV8b_7825	0.0114103	95.9	2	DC(1)SVQRR	1.3857	229900000	78497000	63468000	59189000
	A0A063C552	1650	C	tr|A0A063C552|A0A063C552_USTVR Biotin carboxylase OS=Ustilaginoidea virens OX=1159556 GN=UV8b_2632 PE=4 SV=1	UV8b_2632	0.0163864	90.939	2	C(1)TELAR	0.78876	88962000	88962000	0	0
	A0A063C552	1742	C	tr|A0A063C552|A0A063C552_USTVR Biotin carboxylase OS=Ustilaginoidea virens OX=1159556 GN=UV8b_2632 PE=4 SV=1	UV8b_2632	1e-08	141.2	2	EDGLGVEC(1)LR	-0.097592	1095900000	284070000	404970000	406850000
	A0A063C552	1032	C	tr|A0A063C552|A0A063C552_USTVR Biotin carboxylase OS=Ustilaginoidea virens OX=1159556 GN=UV8b_2632 PE=4 SV=1	UV8b_2632	1.75e-180	247.29	2	EIMIQC(1)SLPSLEER	-0.31628	234290000	72474000	60597000	63045000
	A0A063C552	231	C	tr|A0A063C552|A0A063C552_USTVR Biotin carboxylase OS=Ustilaginoidea virens OX=1159556 GN=UV8b_2632 PE=4 SV=1	UV8b_2632	1.18e-35	169.41	2	GC(1)VTSWQEGLEK	-0.57036	307540000	219070000	42231000	46239000
	A0A063C552	1196	C	tr|A0A063C552|A0A063C552_USTVR Biotin carboxylase OS=Ustilaginoidea virens OX=1159556 GN=UV8b_2632 PE=4 SV=1	UV8b_2632	3.07e-20	158.36	1	KGIIVPC(1)K	0.52146	906740000	206680000	94171000	134590000
	A0A063C552	583	C	tr|A0A063C552|A0A063C552_USTVR Biotin carboxylase OS=Ustilaginoidea virens OX=1159556 GN=UV8b_2632 PE=4 SV=1	UV8b_2632	1.17e-16	116.65	2	LTAERPDTMLAVVC(1)GAITK	1.432	33149000	27486000	0	0
	A0A063C552	457	C	tr|A0A063C552|A0A063C552_USTVR Biotin carboxylase OS=Ustilaginoidea virens OX=1159556 GN=UV8b_2632 PE=4 SV=1	UV8b_2632	5.03e-07	132.14	3	RPTPTGHTTAC(1)R	0.18617	1539400000	0	806980000	732460000
	A0A063C552	692	C	tr|A0A063C552|A0A063C552_USTVR Biotin carboxylase OS=Ustilaginoidea virens OX=1159556 GN=UV8b_2632 PE=4 SV=1	UV8b_2632	1.16e-232	260.59	2	TC(1)LLEQENDPTQLR	-0.31508	2533400000	773690000	883100000	876570000
	A0A063BKU5	3	C	tr|A0A063BKU5|A0A063BKU5_USTVR Protein transport protein SEC22 OS=Ustilaginoidea virens OX=1159556 GN=UV8b_8012 PE=3 SV=1	UV8b_8012	1.41e-05	58.83	2	LC(1)ASVDDPAPAAAAASASLSETK	0.10676	9491300	0	9491300	0
	A0A063BKP9	470	C	tr|A0A063BKP9|A0A063BKP9_USTVR AIF-like mitochondrial oxidoreductase (Nfrl) OS=Ustilaginoidea virens OX=1159556 GN=UV8b_8074 PE=4 SV=1;tr|A0A1B5KX41|A0A1B5KX41_USTVR Rieske domain-containing protein OS=Ustilaginoidea virens OX=1159556 GN=UVI_02050550 PE=4	UV8b_8074	1.59e-23	105.31	2	YC(1)GNVSTGWDDVIVDGDPAEAK	-3.5946	31128000	13225000	0	17903000
	A0A063BKM4	271	C	tr|A0A063BKM4|A0A063BKM4_USTVR Epimerase hydratase OS=Ustilaginoidea virens OX=1159556 GN=UV8b_8120 PE=4 SV=1	UV8b_8120	9.86e-06	129.42	2	SNC(1)ELDSTK	-0.18669	2032100000	483800000	729590000	818740000
	A0A063BKM4	94	C	tr|A0A063BKM4|A0A063BKM4_USTVR Epimerase hydratase OS=Ustilaginoidea virens OX=1159556 GN=UV8b_8120 PE=4 SV=1	UV8b_8120	1.62e-07	104.24	2	SNVIGTLNLVDHC(1)FR	-0.15917	54887000	20644000	0	0
	A0A063BKM4	63	C	tr|A0A063BKM4|A0A063BKM4_USTVR Epimerase hydratase OS=Ustilaginoidea virens OX=1159556 GN=UV8b_8120 PE=4 SV=1	UV8b_8120	1.85e-22	103.21	2	VLISAGC(1)TGRPNVDWC(1)EDHK	-0.69861	281050000	0	104940000	75824000
	A0A063BKM4	72	C	tr|A0A063BKM4|A0A063BKM4_USTVR Epimerase hydratase OS=Ustilaginoidea virens OX=1159556 GN=UV8b_8120 PE=4 SV=1	UV8b_8120	1.85e-22	103.21	2	VLISAGC(1)TGRPNVDWC(1)EDHK	-0.69861	87210000	0	26461000	13361000
	A0A063BLB8	460	C	tr|A0A063BLB8|A0A063BLB8_USTVR Putative eukaryotic translation initiation factor EIF-2B subunit 3 OS=Ustilaginoidea virens OX=1159556 GN=UV8b_7769 PE=4 SV=1	UV8b_7769	2.4e-07	133.86	2	ESVVGANC(1)QIK	0.36945	428310000	0	201030000	227280000
	A0A063BLB8	107	C	tr|A0A063BLB8|A0A063BLB8_USTVR Putative eukaryotic translation initiation factor EIF-2B subunit 3 OS=Ustilaginoidea virens OX=1159556 GN=UV8b_7769 PE=4 SV=1	UV8b_7769	0.00227746	100.19	2	ILC(1)LAEVR	0.37198	28825000	13925000	6514900	8384900
	A0A063BME3	226	C	tr|A0A063BME3|A0A063BME3_USTVR Multisynthetase complex auxiliary component p43 OS=Ustilaginoidea virens OX=1159556 GN=UV8b_7289 PE=4 SV=1	UV8b_7289	1.36e-25	151.98	2	AAAAAAPLSPC(1)LIDLR	-0.99604	1977900000	1280100000	346290000	346860000
	A0A063BME3	296	C	tr|A0A063BME3|A0A063BME3_USTVR Multisynthetase complex auxiliary component p43 OS=Ustilaginoidea virens OX=1159556 GN=UV8b_7289 PE=4 SV=1	UV8b_7289	1.16e-12	150.24	2	VVVVC(1)NLKPVK	0.44534	574680000	42092000	153670000	128750000
	A0A063BME3	407	C	tr|A0A063BME3|A0A063BME3_USTVR Multisynthetase complex auxiliary component p43 OS=Ustilaginoidea virens OX=1159556 GN=UV8b_7289 PE=4 SV=1	UV8b_7289	1.47e-64	192.3	2	LVTENGGVC(1)TVQTLK	-2.6857	154550000	150700000	3845800	0
	A0A063BME3	275	C	tr|A0A063BME3|A0A063BME3_USTVR Multisynthetase complex auxiliary component p43 OS=Ustilaginoidea virens OX=1159556 GN=UV8b_7289 PE=4 SV=1	UV8b_7289	3.85e-148	231.69	2	TVC(1)SGLNGLVPLDEMQGR	1.2604	642640000	164350000	187380000	256650000
	A0A063BMR9	214	C	tr|A0A063BMR9|A0A063BMR9_USTVR Aspartokinase OS=Ustilaginoidea virens OX=1159556 GN=UV8b_7133 PE=3 SV=1	UV8b_7133	0.00876941	76.774	2	KLEAC(1)GDR	-0.072133	13703000	0	13703000	0
	A0A063BMR9	130	C	tr|A0A063BMR9|A0A063BMR9_USTVR Aspartokinase OS=Ustilaginoidea virens OX=1159556 GN=UV8b_7133 PE=3 SV=1	UV8b_7133	8.45e-15	128.31	2	NIEAQC(1)QELIEYIAAAK	3.2163	6379200	6379200	0	0
	A0A063BMR9	49	C	tr|A0A063BMR9|A0A063BMR9_USTVR Aspartokinase OS=Ustilaginoidea virens OX=1159556 GN=UV8b_7133 PE=3 SV=1	UV8b_7133	0.0286659	54.611	2	VVVVC(1)SAR	0.34799	31658000	31658000	0	0
	A0A063BMU0	69	C	tr|A0A063BMU0|A0A063BMU0_USTVR Protein kinase domain-containing protein OS=Ustilaginoidea virens OX=1159556 GN=UV8b_7111 PE=4 SV=1	UV8b_7111	6.57e-05	67.646	3	LVDFNTC(1)FHGLPDNAGR	0.89751	5354100	5354100	0	0
	A0A063BQC3	305	C	tr|A0A063BQC3|A0A063BQC3_USTVR Uncharacterized protein OS=Ustilaginoidea virens OX=1159556 GN=UV8b_7862 PE=4 SV=1	UV8b_7862	0.0262783	59.641	2	DIIC(1)LIK	0.5486	4229100	0	0	4229100
	A0A063BQ89	268	C	tr|A0A063BQ89|A0A063BQ89_USTVR Sec14 cytosolic factor OS=Ustilaginoidea virens OX=1159556 GN=UV8b_6357 PE=4 SV=1	UV8b_6357	0	342.24	2	C(1)EGGC(1)ENADAGPWR	-0.98042	417730000	17167000	204710000	195850000
	A0A063BQ89	272	C	tr|A0A063BQ89|A0A063BQ89_USTVR Sec14 cytosolic factor OS=Ustilaginoidea virens OX=1159556 GN=UV8b_6357 PE=4 SV=1	UV8b_6357	0	342.24	2	C(1)EGGC(1)ENADAGPWR	-0.98042	1373800000	46230000	605160000	612590000
	A0A063BQ89	257	C	tr|A0A063BQ89|A0A063BQ89_USTVR Sec14 cytosolic factor OS=Ustilaginoidea virens OX=1159556 GN=UV8b_6357 PE=4 SV=1	UV8b_6357	4.22e-186	242.07	3	HVDQDC(1)LPVEFSGTC(1)K	-1.771	154620000	93543000	0	0
	A0A063BQ89	266	C	tr|A0A063BQ89|A0A063BQ89_USTVR Sec14 cytosolic factor OS=Ustilaginoidea virens OX=1159556 GN=UV8b_6357 PE=4 SV=1	UV8b_6357	4.22e-186	242.07	3	HVDQDC(1)LPVEFSGTC(1)K	-1.771	268950000	144650000	0	0
	A0A063BQ89	171	C	tr|A0A063BQ89|A0A063BQ89_USTVR Sec14 cytosolic factor OS=Ustilaginoidea virens OX=1159556 GN=UV8b_6357 PE=4 SV=1	UV8b_6357	1.13e-12	145.34	2	LLETC(1)C(1)TIMDLK	-0.12827	99864000	67561000	6992500	0
	A0A063BQ89	172	C	tr|A0A063BQ89|A0A063BQ89_USTVR Sec14 cytosolic factor OS=Ustilaginoidea virens OX=1159556 GN=UV8b_6357 PE=4 SV=1	UV8b_6357	1.13e-12	145.34	2	LLETC(1)C(1)TIMDLK	-0.12827	111670000	67561000	6992500	0
	A0A063BQ89	160	C	tr|A0A063BQ89|A0A063BQ89_USTVR Sec14 cytosolic factor OS=Ustilaginoidea virens OX=1159556 GN=UV8b_6357 PE=4 SV=1	UV8b_6357	0.00130232	122.51	2	LPAC(1)SRK	-2.1491	6646600000	2110600000	1730000000	2685000000
	A0A063BQ80	786	C	tr|A0A063BQ80|A0A063BQ80_USTVR Phosphatidylserine decarboxylase proenzyme 2 OS=Ustilaginoidea virens OX=1159556 GN=PSD2 PE=3 SV=1;tr|A0A1B5KWL6|A0A1B5KWL6_USTVR Phosphatidylserine decarboxylase proenzyme 2 OS=Ustilaginoidea virens OX=1159556 GN=PSD2 PE=3 S	PSD2	0.000342369	100.02	2	PC(1)SAPDNAK	-0.81389	544790000	0	240290000	278920000
	A0A063BQ80	589	C	tr|A0A063BQ80|A0A063BQ80_USTVR Phosphatidylserine decarboxylase proenzyme 2 OS=Ustilaginoidea virens OX=1159556 GN=PSD2 PE=3 SV=1;tr|A0A1B5KWL6|A0A1B5KWL6_USTVR Phosphatidylserine decarboxylase proenzyme 2 OS=Ustilaginoidea virens OX=1159556 GN=PSD2 PE=3 S	PSD2	7.2e-257	265.27	4	C(1)SGEEESDESGDKDEEHVVEIR	-0.42414	313980000	10594000	68240000	79969000
	A0A063BQ80	612	C	tr|A0A063BQ80|A0A063BQ80_USTVR Phosphatidylserine decarboxylase proenzyme 2 OS=Ustilaginoidea virens OX=1159556 GN=PSD2 PE=3 SV=1;tr|A0A1B5KWL6|A0A1B5KWL6_USTVR Phosphatidylserine decarboxylase proenzyme 2 OS=Ustilaginoidea virens OX=1159556 GN=PSD2 PE=3 S	PSD2	7.03e-05	122.13	3	EC(1)PIC(1)HQPR	-1.0871	435310000	17334000	101740000	89407000
	A0A063BQ80	615	C	tr|A0A063BQ80|A0A063BQ80_USTVR Phosphatidylserine decarboxylase proenzyme 2 OS=Ustilaginoidea virens OX=1159556 GN=PSD2 PE=3 SV=1;tr|A0A1B5KWL6|A0A1B5KWL6_USTVR Phosphatidylserine decarboxylase proenzyme 2 OS=Ustilaginoidea virens OX=1159556 GN=PSD2 PE=3 S	PSD2	7.03e-05	122.13	3	EC(1)PIC(1)HQPR	-1.0871	197050000	0	42174000	49630000
	A0A063BQ80	801	C	tr|A0A063BQ80|A0A063BQ80_USTVR Phosphatidylserine decarboxylase proenzyme 2 OS=Ustilaginoidea virens OX=1159556 GN=PSD2 PE=3 SV=1;tr|A0A1B5KWL6|A0A1B5KWL6_USTVR Phosphatidylserine decarboxylase proenzyme 2 OS=Ustilaginoidea virens OX=1159556 GN=PSD2 PE=3 S	PSD2	1.5e-18	155.75	2	IIVSPADC(1)R	0.41739	281650000	90107000	93005000	98541000
	A0A063BQ80	635	C	tr|A0A063BQ80|A0A063BQ80_USTVR Phosphatidylserine decarboxylase proenzyme 2 OS=Ustilaginoidea virens OX=1159556 GN=PSD2 PE=3 SV=1;tr|A0A1B5KWL6|A0A1B5KWL6_USTVR Phosphatidylserine decarboxylase proenzyme 2 OS=Ustilaginoidea virens OX=1159556 GN=PSD2 PE=3 S	PSD2	4.32e-12	87.388	3	SDSDIITHIATC(1)ASQDWR	-0.86728	4104700	4104700	0	0
	A0A063BQ51	263	C	tr|A0A063BQ51|A0A063BQ51_USTVR ATP phosphoribosyltransferase OS=Ustilaginoidea virens OX=1159556 GN=UV8b_6492 PE=3 SV=1;tr|A0A1B5KWA1|A0A1B5KWA1_USTVR ATP phosphoribosyltransferase OS=Ustilaginoidea virens OX=1159556 GN=UVI_02041240 PE=3 SV=1	UV8b_6492	0.00317168	101.54	2	TRLPEAC(1)K	-0.82862	149530000	0	63403000	86127000
	A0A063BPZ3	23	C	tr|A0A063BPZ3|A0A063BPZ3_USTVR Beta-lactamase family protein OS=Ustilaginoidea virens OX=1159556 GN=UV8b_8060 PE=4 SV=1	UV8b_8060	7.87e-09	133.81	2	QC(1)C(1)DEMLR	0.08216	464070000	40962000	225940000	197170000
	A0A063BPZ3	24	C	tr|A0A063BPZ3|A0A063BPZ3_USTVR Beta-lactamase family protein OS=Ustilaginoidea virens OX=1159556 GN=UV8b_8060 PE=4 SV=1	UV8b_8060	1.87e-06	130.77	2	QC(1)C(1)DEMLR	0.08216	653040000	26489000	209460000	199010000
	A0A063BPY2	81	C	tr|A0A063BPY2|A0A063BPY2_USTVR Dtdp-glucose 4,6-dehydratase OS=Ustilaginoidea virens OX=1159556 GN=UV8b_8121 PE=4 SV=1	UV8b_8121	7.21e-05	125.97	2	LDYC(1)SSLNNTR	-1.4815	35512000	35512000	0	0
	A0A063BPY2	376	C	tr|A0A063BPY2|A0A063BPY2_USTVR Dtdp-glucose 4,6-dehydratase OS=Ustilaginoidea virens OX=1159556 GN=UV8b_8121 PE=4 SV=1	UV8b_8121	1.8e-21	154.49	3	VLC(1)PFPLVDKADSDSGSVDGR	1.2017	1074600000	67566000	472710000	405830000
	A0A063BPV9	230	C	tr|A0A063BPV9|A0A063BPV9_USTVR Subtilisin-like serine protease PR1H OS=Ustilaginoidea virens OX=1159556 GN=UV8b_8155 PE=3 SV=1	UV8b_8155	1.52e-144	193.54	3	TIPSGDADEDGNGHGTHC(1)SGTIAGKK	0.1617	4162000000	16142000	0	77270000
	A0A063BPL2	94	C	tr|A0A063BPL2|A0A063BPL2_USTVR Disulfide isomerase OS=Ustilaginoidea virens OX=1159556 GN=UV8b_6660 PE=4 SV=1	UV8b_6660	5.34e-17	153.24	2	VAAVDC(1)DDDANKQLC(1)GAMDVK	0.4818	313500000	79615000	75188000	109680000
	A0A063BPL2	85	C	tr|A0A063BPL2|A0A063BPL2_USTVR Disulfide isomerase OS=Ustilaginoidea virens OX=1159556 GN=UV8b_6660 PE=4 SV=1	UV8b_6660	5.68e-47	178.32	2	VAAVDC(1)DDDANKQLC(1)GAMDVK	0.4818	1174200000	476030000	323080000	363780000
	A0A063BPF7	341	C	tr|A0A063BPF7|A0A063BPF7_USTVR Phosphoglucomutase 2 OS=Ustilaginoidea virens OX=1159556 GN=UV8b_6828 PE=3 SV=1;tr|A0A1B5L2X4|A0A1B5L2X4_USTVR Uncharacterized protein OS=Ustilaginoidea virens OX=1159556 GN=UVI_02049110 PE=3 SV=1	UV8b_6828	8.82e-80	204.17	2	AQNLEC(1)YEVPTGWK	-0.37148	560590000	560590000	0	0
	A0A063BPF7	363	C	tr|A0A063BPF7|A0A063BPF7_USTVR Phosphoglucomutase 2 OS=Ustilaginoidea virens OX=1159556 GN=UV8b_6828 PE=3 SV=1;tr|A0A1B5L2X4|A0A1B5L2X4_USTVR Uncharacterized protein OS=Ustilaginoidea virens OX=1159556 GN=UVI_02049110 PE=3 SV=1	UV8b_6828	3.22e-16	140.49	3	LSIC(1)GEESFGTGSDHIR	2.0783	33274000	16605000	9186600	0
	A0A063BPE1	677	C	tr|A0A063BPE1|A0A063BPE1_USTVR AvaB protein OS=Ustilaginoidea virens OX=1159556 GN=UV8b_6411 PE=4 SV=1;tr|A0A1B5KV78|A0A1B5KV78_USTVR Uncharacterized protein OS=Ustilaginoidea virens OX=1159556 GN=UVI_02007510 PE=4 SV=1	UV8b_6411	3.19e-19	144.27	2	IPNFC(1)DADVVNEALLK	-0.11396	11594000	11594000	0	0
	A0A063BPD6	181	C	tr|A0A063BPD6|A0A063BPD6_USTVR Phosphatidylinositol-specific phospholipase C, X domain containing protein OS=Ustilaginoidea virens OX=1159556 GN=UV8b_6798 PE=4 SV=1	UV8b_6798	0.000602339	115.49	2	C(1)QAVGVPQQLR	0.62139	40253000	12157000	13674000	14422000
	A0A063BP73	612	C	tr|A0A063BP73|A0A063BP73_USTVR Alcohol dehydrogenase OS=Ustilaginoidea virens OX=1159556 GN=UV8b_6940 PE=3 SV=1	UV8b_6940	9.85e-50	157.91	2	LADLSIC(1)PENVGANTNNTALIVGEK	1.6332	71474000	17437000	15449000	19844000
	A0A063BP31	884	C	tr|A0A063BP31|A0A063BP31_USTVR 26S proteasome regulatory subunit RPN2 OS=Ustilaginoidea virens OX=1159556 GN=UV8b_6601 PE=3 SV=1	UV8b_6601	0.0134314	93.885	2	FHC(1)ATR	1.3352	755640000	199370000	309610000	246660000
	A0A063BNZ6	459	C	tr|A0A063BNZ6|A0A063BNZ6_USTVR Cystathionine gamma-synthase OS=Ustilaginoidea virens OX=1159556 GN=UV8b_8320 PE=3 SV=1	UV8b_8320	1.04e-50	181.68	2	INTNAEAIC(1)AILQK	0.064483	26064000	19005000	7059000	0
	A0A063BNZ6	223	C	tr|A0A063BNZ6|A0A063BNZ6_USTVR Cystathionine gamma-synthase OS=Ustilaginoidea virens OX=1159556 GN=UV8b_8320 PE=3 SV=1	UV8b_8320	0.000500523	111.65	2	NLDLAFVEC(1)AK	0.42335	16468000	0	7783200	8684800
	A0A063BNV7	331	C	tr|A0A063BNV7|A0A063BNV7_USTVR Lysine--2-oxoglutarate reductase OS=Ustilaginoidea virens OX=1159556 GN=UV8b_8371 PE=3 SV=1;tr|A0A1B5L7V6|A0A1B5L7V6_USTVR AlaDh_PNT_C domain-containing protein OS=Ustilaginoidea virens OX=1159556 GN=UVI_02052950 PE=4 SV=1	UV8b_8371	0	306.27	2	C(1)GTGAVEC(1)C(1)EAAGLPAESVLR	-0.91439	466920000	220740000	135510000	110670000
	A0A063BNV7	338	C	tr|A0A063BNV7|A0A063BNV7_USTVR Lysine--2-oxoglutarate reductase OS=Ustilaginoidea virens OX=1159556 GN=UV8b_8371 PE=3 SV=1;tr|A0A1B5L7V6|A0A1B5L7V6_USTVR AlaDh_PNT_C domain-containing protein OS=Ustilaginoidea virens OX=1159556 GN=UVI_02052950 PE=4 SV=1	UV8b_8371	0	306.27	2	C(1)GTGAVEC(1)C(1)EAAGLPAESVLR	-0.91439	533810000	227650000	177510000	128650000
	A0A063BNV7	339	C	tr|A0A063BNV7|A0A063BNV7_USTVR Lysine--2-oxoglutarate reductase OS=Ustilaginoidea virens OX=1159556 GN=UV8b_8371 PE=3 SV=1;tr|A0A1B5L7V6|A0A1B5L7V6_USTVR AlaDh_PNT_C domain-containing protein OS=Ustilaginoidea virens OX=1159556 GN=UVI_02052950 PE=4 SV=1	UV8b_8371	0	306.27	2	C(1)GTGAVEC(1)C(1)EAAGLPAESVLR	-0.91439	563440000	227650000	190990000	144800000
	A0A063BN96	396	C	tr|A0A063BN96|A0A063BN96_USTVR Pyridoxal-dependent decarboxylase domain protein OS=Ustilaginoidea virens OX=1159556 GN=UV8b_6874 PE=4 SV=1;tr|A0A1B5L7X5|A0A1B5L7X5_USTVR Uncharacterized protein OS=Ustilaginoidea virens OX=1159556 GN=UVI_02053150 PE=4 SV=1	UV8b_6874	0.000113604	57.985	4	C(1)KLGHHDVSEPADDESPGR	0.7723	21943000	0	0	10892000
	A0A063BN96	208	C	tr|A0A063BN96|A0A063BN96_USTVR Pyridoxal-dependent decarboxylase domain protein OS=Ustilaginoidea virens OX=1159556 GN=UV8b_6874 PE=4 SV=1;tr|A0A1B5L7X5|A0A1B5L7X5_USTVR Uncharacterized protein OS=Ustilaginoidea virens OX=1159556 GN=UVI_02053150 PE=4 SV=1	UV8b_6874	0.000198382	120.65	2	VEPC(1)KLGSEEK	-3.9906	4109400000	1741800000	1030500000	1185000000
	A0A063BN96	327	C	tr|A0A063BN96|A0A063BN96_USTVR Pyridoxal-dependent decarboxylase domain protein OS=Ustilaginoidea virens OX=1159556 GN=UV8b_6874 PE=4 SV=1;tr|A0A1B5L7X5|A0A1B5L7X5_USTVR Uncharacterized protein OS=Ustilaginoidea virens OX=1159556 GN=UVI_02053150 PE=4 SV=1	UV8b_6874	0.0244233	83.229	2	LLEC(1)VK	-0.49449	1431300000	403820000	575010000	452470000
	A0A063BN96	876	C	tr|A0A063BN96|A0A063BN96_USTVR Pyridoxal-dependent decarboxylase domain protein OS=Ustilaginoidea virens OX=1159556 GN=UV8b_6874 PE=4 SV=1;tr|A0A1B5L7X5|A0A1B5L7X5_USTVR Uncharacterized protein OS=Ustilaginoidea virens OX=1159556 GN=UVI_02053150 PE=4 SV=1	UV8b_6874	2.55e-17	92.977	2	SPNIALC(1)GSNVSFSAPLPEEVSK	1.4523	12594000	12594000	0	0
	A0A063BN37	92	C	tr|A0A063BN37|A0A063BN37_USTVR Methyltransferase domain-containing protein OS=Ustilaginoidea virens OX=1159556 GN=UV8b_7019 PE=4 SV=1	UV8b_7019	2.37e-05	87.298	2	FLDLGC(1)C(1)FGQDLR	0.54891	2826900	0	2826900	0
	A0A063BN02	1562	C	tr|A0A063BN02|A0A063BN02_USTVR Sec7 domain-containing protein OS=Ustilaginoidea virens OX=1159556 GN=UV8b_6964 PE=4 SV=1	UV8b_6964	0.00738805	61.582	2	DEESVQC(1)MGK	0.26127	21348000	21348000	0	0
	A0A063BN02	671	C	tr|A0A063BN02|A0A063BN02_USTVR Sec7 domain-containing protein OS=Ustilaginoidea virens OX=1159556 GN=UV8b_6964 PE=4 SV=1	UV8b_6964	1.86e-05	126.67	2	GLAIC(1)SQPR	1.1441	51272000	0	25868000	25405000
	A0A063BN02	84	C	tr|A0A063BN02|A0A063BN02_USTVR Sec7 domain-containing protein OS=Ustilaginoidea virens OX=1159556 GN=UV8b_6964 PE=4 SV=1	UV8b_6964	0.0128881	65.672	2	ILIC(1)VPLR	-1.3619	29278000	0	10393000	18885000
	A0A063BN02	692	C	tr|A0A063BN02|A0A063BN02_USTVR Sec7 domain-containing protein OS=Ustilaginoidea virens OX=1159556 GN=UV8b_6964 PE=4 SV=1	UV8b_6964	0.00129343	82.749	2	MC(1)QIIFEDVK	-1.4666	12308000	0	6536200	5771800
	A0A063BN02	1214	C	tr|A0A063BN02|A0A063BN02_USTVR Sec7 domain-containing protein OS=Ustilaginoidea virens OX=1159556 GN=UV8b_6964 PE=4 SV=1	UV8b_6964	0.00785745	72.789	2	MSFEDFC(1)R	0.3333	8970100	3829100	0	5141000
	A0A063BN02	1477	C	tr|A0A063BN02|A0A063BN02_USTVR Sec7 domain-containing protein OS=Ustilaginoidea virens OX=1159556 GN=UV8b_6964 PE=4 SV=1	UV8b_6964	0.0216499	54.712	2	SC(1)NMDQVFR	0.088618	17232000	17232000	0	0
	A0A063BN02	1319	C	tr|A0A063BN02|A0A063BN02_USTVR Sec7 domain-containing protein OS=Ustilaginoidea virens OX=1159556 GN=UV8b_6964 PE=4 SV=1	UV8b_6964	0.00222808	76.1	2	VVTGFDEC(1)AR	-0.5849	110940000	58532000	24727000	27680000
	A0A063BMX7	425	C	tr|A0A063BMX7|A0A063BMX7_USTVR Peptidase S8 and S53 subtilisin kexin sedolisin OS=Ustilaginoidea virens OX=1159556 GN=UV8b_7083 PE=4 SV=1	UV8b_7083	0.0283525	46.706	2	DIPGC(0.005)VIENGC(0.995)WK	-0.18557	4777600	0	0	4777600
	A0A063BKH9	329	C	tr|A0A063BKH9|A0A063BKH9_USTVR Putative mitochondrial inner membrane translocase subunit TIM44 OS=Ustilaginoidea virens OX=1159556 GN=UV8b_8166 PE=3 SV=1;tr|A0A1B5L9S2|A0A1B5L9S2_USTVR Tim44 domain-containing protein OS=Ustilaginoidea virens OX=1159556 GN=	UV8b_8166	3.49e-05	80.69	2	ILDPGEVPVFIITC(1)R	0.59293	9808100	9808100	0	0
	A0A063BIE4	189	C	tr|A0A063BIE4|A0A063BIE4_USTVR Survival factor 1 OS=Ustilaginoidea virens OX=1159556 GN=UV8b_8237 PE=3 SV=1	UV8b_8237	1.68e-101	210.64	2	C(1)AAQGTITTPDGSIDFK	-3.4673	247730000	33516000	81645000	83000000
	A0A063BIE4	87	C	tr|A0A063BIE4|A0A063BIE4_USTVR Survival factor 1 OS=Ustilaginoidea virens OX=1159556 GN=UV8b_8237 PE=3 SV=1	UV8b_8237	0.00427468	126.28	2	TTC(1)QFNSK	-0.58757	227250000	227250000	0	0
	A0A063BID6	132	C	tr|A0A063BID6|A0A063BID6_USTVR Putative WD40 domain-containing protein OS=Ustilaginoidea virens OX=1159556 GN=UV8b_8279 PE=4 SV=1	UV8b_8279	0	298.62	2	C(1)ITADSGNSVGEISGHSK	1.4834	372610000	24615000	64177000	93073000
	A0A063BID6	452	C	tr|A0A063BID6|A0A063BID6_USTVR Putative WD40 domain-containing protein OS=Ustilaginoidea virens OX=1159556 GN=UV8b_8279 PE=4 SV=1	UV8b_8279	0.000551053	116.3	2	LDYAPTC(1)IAAR	1.02	83691000	83691000	0	0
	A0A063BID6	353	C	tr|A0A063BID6|A0A063BID6_USTVR Putative WD40 domain-containing protein OS=Ustilaginoidea virens OX=1159556 GN=UV8b_8279 PE=4 SV=1	UV8b_8279	0.000533956	72.29	2	VC(1)HWDVEAGAAR	-0.1919	48236000	22778000	15365000	10092000
	A0A063CAG7	101	C	tr|A0A063CAG7|A0A063CAG7_USTVR Hydroxyisocaproate dehydrogenase OS=Ustilaginoidea virens OX=1159556 GN=UV8b_1141 PE=3 SV=1	UV8b_1141	4.28e-109	210.09	3	FLSHNGAGYDQIDVQPC(1)TER	0.95877	139590000	32617000	38794000	35607000
	A0A063BWG5	298	C	tr|A0A063BWG5|A0A063BWG5_USTVR UDP-glucose 6-dehydrogenase OS=Ustilaginoidea virens OX=1159556 GN=UV8b_4226 PE=3 SV=1	UV8b_4226	2.84e-40	119.46	2	ISSINSISAVC(1)EQTGADVDEVAR	-3.802	29406000	5226100	13256000	10923000
	A0A063BWG5	418	C	tr|A0A063BWG5|A0A063BWG5_USTVR UDP-glucose 6-dehydrogenase OS=Ustilaginoidea virens OX=1159556 GN=UV8b_4226 PE=3 SV=1	UV8b_4226	0.00325765	92.47	2	TLLEEC(1)PR	-1.0937	45644000	0	20875000	24769000
	A0A063C0D4	406	C	tr|A0A063BVT1|A0A063BVT1_USTVR Mitochondrial carrier protein OS=Ustilaginoidea virens OX=1159556 GN=UV8b_4066 PE=3 SV=1;tr|A0A063C0D4|A0A063C0D4_USTVR Methionyl-tRNA synthetase OS=Ustilaginoidea virens OX=1159556 GN=UV8b_4063 PE=3 SV=1	UV8b_4063	8.96e-08	127.76	2	C(1)GGLLDPFELVNPR	1.0394	3516200	3516200	0	0
	A0A063C0D4	393	C	tr|A0A063BVT1|A0A063BVT1_USTVR Mitochondrial carrier protein OS=Ustilaginoidea virens OX=1159556 GN=UV8b_4066 PE=3 SV=1;tr|A0A063C0D4|A0A063C0D4_USTVR Methionyl-tRNA synthetase OS=Ustilaginoidea virens OX=1159556 GN=UV8b_4063 PE=3 SV=1	UV8b_4063	0.00626977	94.777	2	C(1)GYDDAR	-0.14413	44482000	0	44482000	0
	A0A063C0D4	420	C	tr|A0A063BVT1|A0A063BVT1_USTVR Mitochondrial carrier protein OS=Ustilaginoidea virens OX=1159556 GN=UV8b_4066 PE=3 SV=1;tr|A0A063C0D4|A0A063C0D4_USTVR Methionyl-tRNA synthetase OS=Ustilaginoidea virens OX=1159556 GN=UV8b_4063 PE=3 SV=1	UV8b_4063	0.000172168	123.29	3	C(1)KIDGAQPVPR	0.06757	338730000	0	82800000	113450000
	A0A063C0D4	390	C	tr|A0A063BVT1|A0A063BVT1_USTVR Mitochondrial carrier protein OS=Ustilaginoidea virens OX=1159556 GN=UV8b_4066 PE=3 SV=1;tr|A0A063C0D4|A0A063C0D4_USTVR Methionyl-tRNA synthetase OS=Ustilaginoidea virens OX=1159556 GN=UV8b_4063 PE=3 SV=1	UV8b_4063	0.000691469	111.04	2	FVEGTC(1)PR	-0.11149	2573800000	670910000	845050000	1057800000
	A0A063C0D4	84	C	tr|A0A063C0D4|A0A063C0D4_USTVR Methionyl-tRNA synthetase OS=Ustilaginoidea virens OX=1159556 GN=UV8b_4063 PE=3 SV=1	UV8b_4063	6.15e-127	219.42	3	ALETGQTPQQLC(1)DEFHQK	0.34973	531370000	204580000	71751000	89536000
	A0A063C0D4	140	C	tr|A0A063C0D4|A0A063C0D4_USTVR Methionyl-tRNA synthetase OS=Ustilaginoidea virens OX=1159556 GN=UV8b_4063 PE=3 SV=1	UV8b_4063	0.00164972	93.429	2	TTTQPYC(1)EK	1.7392	590520000	590520000	0	0
	A0A063BSZ0	1220	C	tr|A0A063BSZ0|A0A063BSZ0_USTVR Histidine kinase OS=Ustilaginoidea virens OX=1159556 GN=UV8b_5740 PE=4 SV=1;tr|A0A1B5KSD6|A0A1B5KSD6_USTVR Histidine kinase OS=Ustilaginoidea virens OX=1159556 GN=UVI_02004890 PE=4 SV=1	UV8b_5740	0.000229886	91.584	2	C(1)ATLGGPLLEK	1.2542	69459000	17310000	26070000	26079000
	A0A063BSZ0	26	C	tr|A0A063BSZ0|A0A063BSZ0_USTVR Histidine kinase OS=Ustilaginoidea virens OX=1159556 GN=UV8b_5740 PE=4 SV=1;tr|A0A1B5KSD6|A0A1B5KSD6_USTVR Histidine kinase OS=Ustilaginoidea virens OX=1159556 GN=UVI_02004890 PE=4 SV=1	UV8b_5740	3.49e-05	101.93	2	SC(1)PAASTAIASR	0.30754	809570000	308320000	277880000	223370000
	A0A063BSZ0	407	C	tr|A0A063BSZ0|A0A063BSZ0_USTVR Histidine kinase OS=Ustilaginoidea virens OX=1159556 GN=UV8b_5740 PE=4 SV=1;tr|A0A1B5KSD6|A0A1B5KSD6_USTVR Histidine kinase OS=Ustilaginoidea virens OX=1159556 GN=UVI_02004890 PE=4 SV=1	UV8b_5740	0.00736586	110.54	2	VQADC(1)R	-0.479	10069000	1404200	0	8664700
	A0A063BSU8	97	C	tr|A0A063BSU8|A0A063BSU8_USTVR Putative serine esterase family protein OS=Ustilaginoidea virens OX=1159556 GN=UV8b_7351 PE=3 SV=1;tr|A0A1B5L495|A0A1B5L495_USTVR Uncharacterized protein OS=Ustilaginoidea virens OX=1159556 GN=UVI_02032920 PE=3 SV=1	UV8b_7351	2.99e-07	84.718	2	AGGSWEC(1)ELLVPDDIR	-0.8619	15487000	0	0	15487000
	A0A063BSU8	763	C	tr|A0A063BSU8|A0A063BSU8_USTVR Putative serine esterase family protein OS=Ustilaginoidea virens OX=1159556 GN=UV8b_7351 PE=3 SV=1;tr|A0A1B5L495|A0A1B5L495_USTVR Uncharacterized protein OS=Ustilaginoidea virens OX=1159556 GN=UVI_02032920 PE=3 SV=1	UV8b_7351	1.96e-05	104.94	3	ATAGHEADGC(1)WDK	-0.042721	31142000	0	31142000	0
	A0A063BSS5	215	C	tr|A0A063BSS5|A0A063BSS5_USTVR OB domain-containing protein OS=Ustilaginoidea virens OX=1159556 GN=UV8b_7316 PE=4 SV=1;tr|A0A1B5L863|A0A1B5L863_USTVR Uncharacterized protein OS=Ustilaginoidea virens OX=1159556 GN=UVI_02033190 PE=3 SV=1	UV8b_7316	5.72e-06	98.033	2	LSGC(1)SAVAKK	1.0432	544930000	0	237180000	291730000
	A0A063BSL7	150	C	tr|A0A063BSL7|A0A063BSL7_USTVR Putative glyoxal oxidase OS=Ustilaginoidea virens OX=1159556 GN=UV8b_7442 PE=4 SV=1;tr|A0A1B5L3F0|A0A1B5L3F0_USTVR Uncharacterized protein OS=Ustilaginoidea virens OX=1159556 GN=UVI_02046240 PE=4 SV=1	UV8b_7442	1.08e-82	158.91	2	ADNAQC(1)DMPC(1)QGDSSATC(1)GGR	1.1092	13937000	0	0	13937000
	A0A063BSL7	154	C	tr|A0A063BSL7|A0A063BSL7_USTVR Putative glyoxal oxidase OS=Ustilaginoidea virens OX=1159556 GN=UV8b_7442 PE=4 SV=1;tr|A0A1B5L3F0|A0A1B5L3F0_USTVR Uncharacterized protein OS=Ustilaginoidea virens OX=1159556 GN=UVI_02046240 PE=4 SV=1	UV8b_7442	1.08e-82	158.91	2	ADNAQC(1)DMPC(1)QGDSSATC(1)GGR	1.1092	13937000	0	0	13937000
	A0A063BSL7	162	C	tr|A0A063BSL7|A0A063BSL7_USTVR Putative glyoxal oxidase OS=Ustilaginoidea virens OX=1159556 GN=UV8b_7442 PE=4 SV=1;tr|A0A1B5L3F0|A0A1B5L3F0_USTVR Uncharacterized protein OS=Ustilaginoidea virens OX=1159556 GN=UVI_02046240 PE=4 SV=1	UV8b_7442	1.08e-82	158.91	2	ADNAQC(1)DMPC(1)QGDSSATC(1)GGR	1.1092	13937000	0	0	13937000
	A0A063BSL3	222	C	tr|A0A063BSL3|A0A063BSL3_USTVR Developmentally regulated GTP-binding protein 1 OS=Ustilaginoidea virens OX=1159556 GN=UV8b_7437 PE=4 SV=1;tr|A0A1B5L0L2|A0A1B5L0L2_USTVR OBG-type G domain-containing protein OS=Ustilaginoidea virens OX=1159556 GN=UVI_0204628	UV8b_7437	4.44e-11	137.59	2	C(1)DATVDDLIDVLEAK	-0.37723	54630000	21494000	15418000	17718000
	A0A063BSL3	322	C	tr|A0A063BSL3|A0A063BSL3_USTVR Developmentally regulated GTP-binding protein 1 OS=Ustilaginoidea virens OX=1159556 GN=UV8b_7437 PE=4 SV=1	UV8b_7437	5.19e-75	196.88	2	CTVEDFC(1)NAIHR	-0.75035	150350000	10771000	61928000	57957000
	A0A063BSK9	136	C	tr|A0A063BSK9|A0A063BSK9_USTVR Pre-mRNA-splicing factor RSE1 OS=Ustilaginoidea virens OX=1159556 GN=UV8b_7432 PE=4 SV=1;tr|A0A1B5L0Q9|A0A1B5L0Q9_USTVR Uncharacterized protein OS=Ustilaginoidea virens OX=1159556 GN=UVI_02046310 PE=4 SV=1	UV8b_7432	4.66e-06	131.06	2	AC(1)IIASTEK	0.026745	131400000	0	67041000	64357000
	A0A063BSK9	1174	C	tr|A0A063BSK9|A0A063BSK9_USTVR Pre-mRNA-splicing factor RSE1 OS=Ustilaginoidea virens OX=1159556 GN=UV8b_7432 PE=4 SV=1;tr|A0A1B5L0Q9|A0A1B5L0Q9_USTVR Uncharacterized protein OS=Ustilaginoidea virens OX=1159556 GN=UVI_02046310 PE=4 SV=1	UV8b_7432	8.69e-12	144.12	2	GIIDGDLC(1)ER	0.73916	98373000	15912000	40188000	42273000
	A0A063BSK9	429	C	tr|A0A063BSK9|A0A063BSK9_USTVR Pre-mRNA-splicing factor RSE1 OS=Ustilaginoidea virens OX=1159556 GN=UV8b_7432 PE=4 SV=1;tr|A0A1B5L0Q9|A0A1B5L0Q9_USTVR Uncharacterized protein OS=Ustilaginoidea virens OX=1159556 GN=UVI_02046310 PE=4 SV=1	UV8b_7432	3.62e-21	101.36	2	PAENLALVESIPSMNPLMDC(1)K	0.14231	12267000	12267000	0	0
	A0A063BSK9	129	C	tr|A0A063BSK9|A0A063BSK9_USTVR Pre-mRNA-splicing factor RSE1 OS=Ustilaginoidea virens OX=1159556 GN=UV8b_7432 PE=4 SV=1;tr|A0A1B5L0Q9|A0A1B5L0Q9_USTVR Uncharacterized protein OS=Ustilaginoidea virens OX=1159556 GN=UVI_02046310 PE=4 SV=1	UV8b_7432	0.00487327	64.82	2	VIPGEYLAC(1)DPK	0.38813	25039000	25039000	0	0
	A0A063BSK9	858	C	tr|A0A063BSK9|A0A063BSK9_USTVR Pre-mRNA-splicing factor RSE1 OS=Ustilaginoidea virens OX=1159556 GN=UV8b_7432 PE=4 SV=1;tr|A0A1B5L0Q9|A0A1B5L0Q9_USTVR Uncharacterized protein OS=Ustilaginoidea virens OX=1159556 GN=UVI_02046310 PE=4 SV=1	UV8b_7432	2.29e-10	117.07	2	WASC(1)INVVDLVAEEPR	1.9818	36356000	0	15094000	21261000
	A0A063BRV5	130	C	tr|A0A063BRV5|A0A063BRV5_USTVR Alpha-aminoadipate reductase OS=Ustilaginoidea virens OX=1159556 GN=UV8b_5799 PE=3 SV=1;tr|A0A1B5KTQ6|A0A1B5KTQ6_USTVR Alpha-aminoadipate reductase OS=Ustilaginoidea virens OX=1159556 GN=UVI_02004360 PE=3 SV=1	UV8b_5799	0.0134728	76.035	2	FLVC(1)IDR	0.15012	31463000	0	15801000	15662000
	A0A063BRV5	495	C	tr|A0A063BRV5|A0A063BRV5_USTVR Alpha-aminoadipate reductase OS=Ustilaginoidea virens OX=1159556 GN=UV8b_5799 PE=3 SV=1;tr|A0A1B5KTQ6|A0A1B5KTQ6_USTVR Alpha-aminoadipate reductase OS=Ustilaginoidea virens OX=1159556 GN=UVI_02004360 PE=3 SV=1	UV8b_5799	9.29e-06	117.94	3	LRPDGSVEC(1)TGR	0.56054	725790000	169490000	133650000	154040000
	A0A063BRH2	214	C	tr|A0A063BRH2|A0A063BRH2_USTVR Histidinol-phosphatase OS=Ustilaginoidea virens OX=1159556 GN=UV8b_7914 PE=3 SV=1;tr|A0A1B5L629|A0A1B5L629_USTVR Histidinol-phosphatase OS=Ustilaginoidea virens OX=1159556 GN=UVI_02056520 PE=3 SV=1	UV8b_7914	3.47e-64	192.68	2	EQGGWLEC(1)NTAALR	1.5578	87296000	0	43159000	44137000
	A0A063BRF0	204	C	tr|A0A063BRF0|A0A063BRF0_USTVR 40 kDa peptidyl-prolyl cis-trans isomerase OS=Ustilaginoidea virens OX=1159556 GN=UV8b_7936 PE=3 SV=1;tr|A0A1B5KU05|A0A1B5KU05_USTVR Uncharacterized protein OS=Ustilaginoidea virens OX=1159556 GN=UVI_02034430 PE=3 SV=1	UV8b_7936	3.93e-204	241.8	3	QPDETGDPHEEYPEDC(1)NAELDAK	-0.18162	1567500000	24057000	52727000	43043000
	A0A063BRF0	45	C	tr|A0A063BRF0|A0A063BRF0_USTVR 40 kDa peptidyl-prolyl cis-trans isomerase OS=Ustilaginoidea virens OX=1159556 GN=UV8b_7936 PE=3 SV=1;tr|A0A1B5KU05|A0A1B5KU05_USTVR Uncharacterized protein OS=Ustilaginoidea virens OX=1159556 GN=UVI_02034430 PE=3 SV=1	UV8b_7936	4.73e-08	139.92	2	ALC(1)TGEKGVGK	3.7806	1973700000	0	828620000	1145100000
	A0A063BRF0	174	C	tr|A0A063BRF0|A0A063BRF0_USTVR 40 kDa peptidyl-prolyl cis-trans isomerase OS=Ustilaginoidea virens OX=1159556 GN=UV8b_7936 PE=3 SV=1;tr|A0A1B5KU05|A0A1B5KU05_USTVR Uncharacterized protein OS=Ustilaginoidea virens OX=1159556 GN=UVI_02034430 PE=3 SV=1	UV8b_7936	3.49e-141	231.66	2	EALISDC(1)GELTGEEALK	-3.4182	1173800000	86780000	285180000	235850000
	A0A063BRF0	220	C	tr|A0A063BRF0|A0A063BRF0_USTVR 40 kDa peptidyl-prolyl cis-trans isomerase OS=Ustilaginoidea virens OX=1159556 GN=UV8b_7936 PE=3 SV=1;tr|A0A1B5KU05|A0A1B5KU05_USTVR Uncharacterized protein OS=Ustilaginoidea virens OX=1159556 GN=UVI_02034430 PE=3 SV=1	UV8b_7936	8.41e-135	227.81	2	TILGIATDC(1)KDFGNK	0.14966	3191100000	559070000	1080600000	797810000
	A0A063BQV3	117	C	tr|A0A063BQV3|A0A063BQV3_USTVR Urease accessory protein ureG OS=Ustilaginoidea virens OX=1159556 GN=UV8b_6167 PE=3 SV=1	UV8b_6167	8.96e-76	197.06	2	AIETGGC(1)PHAAVR	-0.19222	4792500000	612370000	866690000	988920000
	A0A063BQS5	207	C	tr|A0A063BQS5|A0A063BQS5_USTVR ATPase type 13A2 OS=Ustilaginoidea virens OX=1159556 GN=UV8b_6292 PE=4 SV=1;tr|A0A1B5L925|A0A1B5L925_USTVR Uncharacterized protein OS=Ustilaginoidea virens OX=1159556 GN=UVI_02030340 PE=4 SV=1	UV8b_6292	0.0283663	42.629	2	TC(1)EDWLSSMTANK	-0.50071	4622000	4622000	0	0
	A0A063BQN8	160	C	tr|A0A063BQN8|A0A063BQN8_USTVR Eukaryotic translation initiation factor 2 beta subunit OS=Ustilaginoidea virens OX=1159556 GN=UV8b_8268 PE=3 SV=1;tr|A0A1B5L6F0|A0A1B5L6F0_USTVR eIF2B_5 domain-containing protein OS=Ustilaginoidea virens OX=1159556 GN=UVI_02	UV8b_8268	6.57e-05	122.15	3	SFKIPPPQC(1)MR	-0.26923	1580900000	378330000	598280000	558400000
	A0A063BQN8	235	C	tr|A0A063BQN8|A0A063BQN8_USTVR Eukaryotic translation initiation factor 2 beta subunit OS=Ustilaginoidea virens OX=1159556 GN=UV8b_8268 PE=3 SV=1;tr|A0A1B5L6F0|A0A1B5L6F0_USTVR eIF2B_5 domain-containing protein OS=Ustilaginoidea virens OX=1159556 GN=UVI_02	UV8b_8268	0.00690352	44.598	3	TC(1)KSPDTELSKGENR	0.52049	23323000	0	0	23323000
	A0A063BQN8	177	C	tr|A0A063BQN8|A0A063BQN8_USTVR Eukaryotic translation initiation factor 2 beta subunit OS=Ustilaginoidea virens OX=1159556 GN=UV8b_8268 PE=3 SV=1;tr|A0A1B5L6F0|A0A1B5L6F0_USTVR eIF2B_5 domain-containing protein OS=Ustilaginoidea virens OX=1159556 GN=UVI_02	UV8b_8268	0.00111518	81.338	2	TVFANIAEIC(1)KR	-1.2321	9747900	0	0	0
	A0A063BPH3	121	C	tr|A0A063BPH3|A0A063BPH3_USTVR Glucan 1,4-alpha-maltohexaosidase OS=Ustilaginoidea virens OX=1159556 GN=UV8b_6734 PE=3 SV=1;tr|A0A1B5L7W8|A0A1B5L7W8_USTVR Aamy domain-containing protein OS=Ustilaginoidea virens OX=1159556 GN=UVI_02045790 PE=3 SV=1	UV8b_6734	0.0172492	103.7	2	C(1)QAVEVDPDDR	2.7287	18055000	0	0	18055000
	A0A063BMQ6	22	C	tr|A0A063BMQ6|A0A063BMQ6_USTVR Rho2 GTPase OS=Ustilaginoidea virens OX=1159556 GN=UV8b_7194 PE=4 SV=1;tr|A0A1B5L6W5|A0A1B5L6W5_USTVR Uncharacterized protein OS=Ustilaginoidea virens OX=1159556 GN=UVI_02060520 PE=4 SV=1	UV8b_7194	0.00240162	72.607	2	LVIIGDGAC(1)GK	0.34053	137090000	42804000	49353000	44930000
	A0A063BMQ6	52	C	tr|A0A063BMQ6|A0A063BMQ6_USTVR Rho2 GTPase OS=Ustilaginoidea virens OX=1159556 GN=UV8b_7194 PE=4 SV=1	UV8b_7194	5.98e-06	89.283	2	YIPTVFENYVTDC(1)R	-0.23542	41763000	41763000	0	0
	A0A063BLG0	266	C	tr|A0A063BLG0|A0A063BLG0_USTVR Uracil-5-carboxylate decarboxylase OS=Ustilaginoidea virens OX=1159556 GN=UV8b_7739 PE=3 SV=1	UV8b_7739	1.64e-06	79.022	3	IESC(1)VLHDGQLVGQGR	1.5477	18887000	9020500	0	9866500
	A0A063BKG8	270	C	tr|A0A063BKG8|A0A063BKG8_USTVR Sphingosine kinase OS=Ustilaginoidea virens OX=1159556 GN=UV8b_8160 PE=4 SV=1	UV8b_8160	0.0235125	44.349	2	RC(0.013)YPC(0.987)DLAVK	1.9224	7336100	7336100	0	0
	A0A063BY17	286	C	tr|A0A063BY17|A0A063BY17_USTVR S-(hydroxymethyl)glutathione dehydrogenase OS=Ustilaginoidea virens OX=1159556 GN=UV8b_4112 PE=3 SV=1	UV8b_4112	0.00398425	84.097	2	AALEAC(1)HK	0.74101	6346700000	2508500000	1823000000	2003800000
	A0A063BY17	395	C	tr|A0A063BY17|A0A063BY17_USTVR S-(hydroxymethyl)glutathione dehydrogenase OS=Ustilaginoidea virens OX=1159556 GN=UV8b_4112 PE=3 SV=1	UV8b_4112	0.0105759	98.513	2	C(1)VIDMR	-1.0148	557650000	155800000	199130000	202710000
	A0A063BY17	342	C	tr|A0A063BY17|A0A063BY17_USTVR S-(hydroxymethyl)glutathione dehydrogenase OS=Ustilaginoidea virens OX=1159556 GN=UV8b_4112 PE=3 SV=1	UV8b_4112	0.0116934	67.035	2	GC(1)AFGGIK	0.1178	346630000	270580000	40945000	35103000
	A0A063BY17	114	C	tr|A0A063BY17|A0A063BY17_USTVR S-(hydroxymethyl)glutathione dehydrogenase OS=Ustilaginoidea virens OX=1159556 GN=UV8b_4112 PE=3 SV=1	UV8b_4112	3.8e-05	124.92	2	TNLC(1)GKIR	-0.81929	69459000	0	9481000	16747000
	A0A063BWL9	18	C	tr|A0A063BWL9|A0A063BWL9_USTVR 14-3-3-like protein OS=Ustilaginoidea virens OX=1159556 GN=UV8b_4772 PE=3 SV=1;tr|A0A063C1Z1|A0A063C1Z1_USTVR Thymidylate synthase OS=Ustilaginoidea virens OX=1159556 GN=UV8b_4770 PE=3 SV=1	UV8b_4770	0.0075551	73.324	2	GC(1)GIDGWK	-0.56303	18131000	0	18131000	0
	A0A063BWL9	229	C	tr|A0A063BWL9|A0A063BWL9_USTVR 14-3-3-like protein OS=Ustilaginoidea virens OX=1159556 GN=UV8b_4772 PE=3 SV=1	UV8b_4772	0.00666318	112.88	2	AC(1)HLAK	0.38266	3061700000	0	1047200000	967190000
	A0A063BWL9	51	C	tr|A0A063BWL9|A0A063BWL9_USTVR 14-3-3-like protein OS=Ustilaginoidea virens OX=1159556 GN=UV8b_4772 PE=3 SV=1	UV8b_4772	9.87e-08	138.07	2	LC(1)EQAER	0.045278	11201000000	2863600000	3692900000	4644900000
	A0A063BWL9	134	C	tr|A0A063BWL9|A0A063BWL9_USTVR 14-3-3-like protein OS=Ustilaginoidea virens OX=1159556 GN=UV8b_4772 PE=3 SV=1	UV8b_4772	0	290.2	3	VC(1)EDVLNVLDESLIPNAATGESK	-0.48953	4045900000	653550000	458390000	464200000
	A0A063BQC6	91	C	tr|A0A063BQC6|A0A063BQC6_USTVR Octanoyltransferase OS=Ustilaginoidea virens OX=1159556 GN=UV8b_7867 PE=3 SV=1;tr|A0A1B5KWN6|A0A1B5KWN6_USTVR BPL/LPL catalytic domain-containing protein OS=Ustilaginoidea virens OX=1159556 GN=UVI_02056900 PE=4 SV=1	UV8b_7867	0.017554	89.775	2	FC(1)PLVK	0.38418	8098100	0	8098100	0
	A0A063BQC6	212	C	tr|A0A063BQC6|A0A063BQC6_USTVR Octanoyltransferase OS=Ustilaginoidea virens OX=1159556 GN=UV8b_7867 PE=3 SV=1;tr|A0A1B5KWN6|A0A1B5KWN6_USTVR BPL/LPL catalytic domain-containing protein OS=Ustilaginoidea virens OX=1159556 GN=UVI_02056900 PE=4 SV=1	UV8b_7867	0.00219773	86.833	2	FVPC(1)GLDGR	-0.62797	210360000	0	103560000	106800000
	A0A063BXG0	144	C	tr|A0A063BXG0|A0A063BXG0_USTVR Calreticulin OS=Ustilaginoidea virens OX=1159556 GN=UV8b_4324 PE=3 SV=1;tr|A0A1B5KVL6|A0A1B5KVL6_USTVR Uncharacterized protein OS=Ustilaginoidea virens OX=1159556 GN=UVI_02035420 PE=3 SV=1	UV8b_4324	2.37e-19	157.24	2	LQTGLEC(1)GGAYMK	-0.067693	714470000	521140000	95905000	97431000
	A0A063BXV7	372	C	tr|A0A063BXV7|A0A063BXV7_USTVR NADPH--cytochrome P450 reductase OS=Ustilaginoidea virens OX=1159556 GN=cprA PE=3 SV=1;tr|A0A1B5KX82|A0A1B5KX82_USTVR NADPH--cytochrome P450 reductase OS=Ustilaginoidea virens OX=1159556 GN=cprA PE=3 SV=1	cprA	7.85e-26	166.33	2	YHLEIC(1)APVSR	-0.66402	370730000	40984000	99057000	114110000
	A0A063C8T6	758	C	tr|A0A063C8T6|A0A063C8T6_USTVR Conserved oligomeric Golgi complex subunit 1 OS=Ustilaginoidea virens OX=1159556 GN=UV8b_1249 PE=3 SV=1	UV8b_1249	2.52e-17	123.02	2	C(0.5)C(0.5)IGNAPGPASSSFDELER	-2.111	13197000	0	7011500	6185700
	A0A063C8T6	759	C	tr|A0A063C8T6|A0A063C8T6_USTVR Conserved oligomeric Golgi complex subunit 1 OS=Ustilaginoidea virens OX=1159556 GN=UV8b_1249 PE=3 SV=1	UV8b_1249	2.52e-17	123.02	2	C(0.5)C(0.5)IGNAPGPASSSFDELER	-2.111	13197000	0	7011500	6185700
	A0A063C8T6	698	C	tr|A0A063C8T6|A0A063C8T6_USTVR Conserved oligomeric Golgi complex subunit 1 OS=Ustilaginoidea virens OX=1159556 GN=UV8b_1249 PE=3 SV=1	UV8b_1249	0.000581537	76.143	3	ELEHVGC(1)ATAAR	0.131	62419000	27093000	0	0
	A0A063C7R4	418	C	tr|A0A063C7R4|A0A063C7R4_USTVR Glutathione reductase OS=Ustilaginoidea virens OX=1159556 GN=UV8b_628 PE=3 SV=1;tr|A0A1B5L256|A0A1B5L256_USTVR Glutathione reductase OS=Ustilaginoidea virens OX=1159556 GN=UVI_02000580 PE=3 SV=1	UV8b_628	0.000194317	57.136	2	ADFDSC(1)VAIHPTSAEELVTLK	-2.6688	34197000	8849200	0	11706000
	A0A063C7G6	289	C	tr|A0A063C7G6|A0A063C7G6_USTVR Elongation factor G, mitochondrial OS=Ustilaginoidea virens OX=1159556 GN=MEF1 PE=3 SV=1	MEF1	9.63e-33	113.33	2	AVQPMLDAVC(1)DYLPNPSEIENTALDK	0.85475	132600000	7379300	13845000	19076000
	A0A063C7G6	552	C	tr|A0A063C7G6|A0A063C7G6_USTVR Elongation factor G, mitochondrial OS=Ustilaginoidea virens OX=1159556 GN=MEF1 PE=3 SV=1	MEF1	0.0131588	76.847	2	FLTAC(1)AK	0.33629	41654000	13361000	10947000	17346000
	A0A063C7G6	560	C	tr|A0A063C7G6|A0A063C7G6_USTVR Elongation factor G, mitochondrial OS=Ustilaginoidea virens OX=1159556 GN=MEF1 PE=3 SV=1	MEF1	6.69e-06	86.344	2	GFDLAC(1)ENGPLLGHR	0.76941	5071600	5071600	0	0
	A0A063C7G6	484	C	tr|A0A063C7G6|A0A063C7G6_USTVR Elongation factor G, mitochondrial OS=Ustilaginoidea virens OX=1159556 GN=MEF1 PE=3 SV=1	MEF1	0.0259785	52.255	2	TDC(1)ITGQPR	1.409	81298000	0	81298000	0
	A0A063C7G1	204	C	tr|A0A063C7G1|A0A063C7G1_USTVR Uncharacterized protein OS=Ustilaginoidea virens OX=1159556 GN=UV8b_1840 PE=4 SV=1;tr|A0A1B5KU52|A0A1B5KU52_USTVR Uncharacterized protein OS=Ustilaginoidea virens OX=1159556 GN=UVI_02032100 PE=3 SV=1	UV8b_1840	1.87e-19	157.78	2	C(1)AQSPAGDATWMK	0.033124	84450000	17679000	0	0
	A0A063C761	820	C	tr|A0A063C761|A0A063C761_USTVR GRAM domain-containing protein OS=Ustilaginoidea virens OX=1159556 GN=UV8b_1019 PE=3 SV=1	UV8b_1019	2.39e-24	155.58	2	C(1)TDIQMEDTK	-2.1708	15560000	0	0	15560000
	A0A063C727	39	C	tr|A0A063C727|A0A063C727_USTVR Glutathione peroxidase OS=Ustilaginoidea virens OX=1159556 GN=UV8b_241 PE=3 SV=1	UV8b_241	1.18e-35	169.41	2	C(1)GFTPQYGGLEK	1.2568	775390000	130490000	331670000	313230000
	A0A063C6K6	89	C	tr|A0A063C6K6|A0A063C6K6_USTVR Glutamate--cysteine ligase OS=Ustilaginoidea virens OX=1159556 GN=UV8b_3064 PE=3 SV=1	UV8b_3064	3.79e-05	84.479	2	EGC(1)VPALQAGPVTK	1.4056	100610000	28864000	40468000	31278000
	A0A063C673	139	C	tr|A0A063C673|A0A063C673_USTVR Cyanate hydratase OS=Ustilaginoidea virens OX=1159556 GN=cyn1 PE=3 SV=1;tr|A0A1B5KTA3|A0A1B5KTA3_USTVR Cyanate hydratase OS=Ustilaginoidea virens OX=1159556 GN=cyn1 PE=3 SV=1	cyn1	0.000121595	87.298	2	FGDGIMSGVC(1)FK	-0.0051841	44047000	10307000	15796000	17944000
	A0A063C637	44	C	tr|A0A063C637|A0A063C637_USTVR Glyoxylate reductase OS=Ustilaginoidea virens OX=1159556 GN=UV8b_1178 PE=3 SV=1	UV8b_1178	0.000861574	109.36	2	ADFVAEC(1)R	0.79844	129360000	30995000	48050000	50316000
	A0A063C4G0	118	C	tr|A0A063C4G0|A0A063C4G0_USTVR Putative nuclear pore complex subunit Nup192 OS=Ustilaginoidea virens OX=1159556 GN=UV8b_1282 PE=3 SV=1;tr|A0A1B5KT71|A0A1B5KT71_USTVR Uncharacterized protein OS=Ustilaginoidea virens OX=1159556 GN=UVI_02037970 PE=3 SV=1	UV8b_1282	0.00774181	67.981	2	ALLEC(1)AIIR	-1.4323	6670200	6670200	0	0
	A0A063C3N1	373	C	tr|A0A063C3N1|A0A063C3N1_USTVR Galactose-1-phosphate uridylyltransferase OS=Ustilaginoidea virens OX=1159556 GN=UV8b_3949 PE=3 SV=1	UV8b_3949	6.31e-28	164.89	2	GC(1)GGELYR	-1.0925	136660000	0	73028000	63629000
	A0A063C378	166	C	tr|A0A063C378|A0A063C378_USTVR Mitogen-activated protein kinase OS=Ustilaginoidea virens OX=1159556 GN=UV8b_4095 PE=3 SV=1;tr|A0A063C4L5|A0A063C4L5_USTVR Mitogen-activated protein kinase OS=Ustilaginoidea virens OX=1159556 GN=UV8b_1888 PE=3 SV=1;tr|A0A1B5K	UV8b_1888	5.24e-09	138.85	2	IC(1)DFGLAR	-0.12849	103500000	103500000	0	0
	A0A063C378	161	C	tr|A0A063C378|A0A063C378_USTVR Mitogen-activated protein kinase OS=Ustilaginoidea virens OX=1159556 GN=UV8b_4095 PE=3 SV=1	UV8b_4095	8.22e-84	198.16	3	DLKPGNLLVNADC(1)ELK	0.32295	509620000	94625000	93977000	140390000
	A0A063C1J0	276	C	tr|A0A063C1J0|A0A063C1J0_USTVR Glutamyl-tRNA synthetase OS=Ustilaginoidea virens OX=1159556 GN=UV8b_4018 PE=3 SV=1	UV8b_4018	2.32e-46	182.53	2	C(1)NVENAHHR	0.59339	1054500000	0	416300000	307850000
	A0A063BZZ9	219	C	tr|A0A063BZZ9|A0A063BZZ9_USTVR Guanine nucleotide exchange factor-like protein OS=Ustilaginoidea virens OX=1159556 GN=UV8b_2791 PE=4 SV=1	UV8b_2791	1.26e-13	150.27	2	EHQLAYC(1)DK	-0.80187	44058000	44058000	0	0
	A0A063BZR1	174	C	tr|A0A063BZR1|A0A063BZR1_USTVR Ran GTPase activating protein 1 OS=Ustilaginoidea virens OX=1159556 GN=UV8b_5341 PE=4 SV=1	UV8b_5341	3.88e-140	229.9	3	KEGAEVPDLETVIC(1)GR	0.02028	926760000	93487000	291670000	282730000
	A0A063BZR1	52	C	tr|A0A063BZR1|A0A063BZR1_USTVR Ran GTPase activating protein 1 OS=Ustilaginoidea virens OX=1159556 GN=UV8b_5341 PE=4 SV=1	UV8b_5341	1.24e-36	177.06	2	LLGNTLGVEAC(1)K	0.53343	386940000	146380000	124770000	115780000
	A0A063BZQ9	471	C	tr|A0A063BZQ9|A0A063BZQ9_USTVR 40S ribosomal protein S1 OS=Ustilaginoidea virens OX=1159556 GN=RPS1 PE=3 SV=1;tr|A0A1B5KTK8|A0A1B5KTK8_USTVR 40S ribosomal protein S1 OS=Ustilaginoidea virens OX=1159556 GN=RPS1 PE=3 SV=1	RPS1	1.44e-201	254.57	2	EASSC(1)TLTQLTSK	0.26015	2629900000	2350300000	144730000	116610000
	A0A063BZQ9	388	C	tr|A0A063BZQ9|A0A063BZQ9_USTVR 40S ribosomal protein S1 OS=Ustilaginoidea virens OX=1159556 GN=RPS1 PE=3 SV=1;tr|A0A1B5KTK8|A0A1B5KTK8_USTVR 40S ribosomal protein S1 OS=Ustilaginoidea virens OX=1159556 GN=RPS1 PE=3 SV=1	RPS1	0	287.04	3	NC(1)LTNFHGLDFTSDK	0.35531	247820000	107590000	16585000	17353000
	A0A063BZQ9	55	C	tr|A0A063BZQ9|A0A063BZQ9_USTVR 40S ribosomal protein S1 OS=Ustilaginoidea virens OX=1159556 GN=RPS1 PE=3 SV=1	RPS1	3.75e-131	228.74	3	VC(1)INHLGELAVTK	0.37659	923330000	116430000	229620000	275690000
	A0A063BZ27	356	C	tr|A0A063BZ27|A0A063BZ27_USTVR Glutamate carboxypeptidase OS=Ustilaginoidea virens OX=1159556 GN=UV8b_2940 PE=3 SV=1	UV8b_2940	4.08e-84	199.7	2	TVPNMDIDTTNAC(1)VYK	-0.3713	1260300000	87995000	17593000	16272000
	A0A063BYG6	608	C	tr|A0A063BYG6|A0A063BYG6_USTVR Uncharacterized protein OS=Ustilaginoidea virens OX=1159556 GN=UV8b_3445 PE=4 SV=1	UV8b_3445	0.00279789	104.06	2	AC(1)DTTIQDK	0.71175	579040000	0	231400000	347650000
	A0A063BYG6	453	C	tr|A0A063BYG6|A0A063BYG6_USTVR Uncharacterized protein OS=Ustilaginoidea virens OX=1159556 GN=UV8b_3445 PE=4 SV=1	UV8b_3445	5.74e-27	88.571	4	AHTC(1)LAPPSGLGNGGNGMEDKDPVTVPK	-0.22478	166810000	27857000	73059000	65890000
	A0A063BYG6	1500	C	tr|A0A063BYG6|A0A063BYG6_USTVR Uncharacterized protein OS=Ustilaginoidea virens OX=1159556 GN=UV8b_3445 PE=4 SV=1	UV8b_3445	4.52e-26	144.29	2	DSGNPTPAEGEVC(1)SVDDGEK	-0.10525	159060000	0	80377000	78683000
	A0A063BYG6	948	C	tr|A0A063BYG6|A0A063BYG6_USTVR Uncharacterized protein OS=Ustilaginoidea virens OX=1159556 GN=UV8b_3445 PE=4 SV=1	UV8b_3445	5.61e-101	208.95	2	IIDIQTDDTPFC(1)NSVK	-0.43784	129420000	129420000	0	0
	A0A063BYG6	17	C	tr|A0A063BYG6|A0A063BYG6_USTVR Uncharacterized protein OS=Ustilaginoidea virens OX=1159556 GN=UV8b_3445 PE=4 SV=1	UV8b_3445	7.32e-23	141.58	2	QGTESSSTDPNQC(1)VLIPLK	2.8832	90736000	80597000	0	10139000
	A0A063BXY9	162	C	tr|A0A063BXY9|A0A063BXY9_USTVR Glutamine--tRNA ligase OS=Ustilaginoidea virens OX=1159556 GN=UV8b_3656 PE=3 SV=1;tr|A0A1B5L0T4|A0A1B5L0T4_USTVR Glutamine--tRNA ligase OS=Ustilaginoidea virens OX=1159556 GN=UVI_02019560 PE=3 SV=1	UV8b_3656	5.36e-19	156.48	3	AYVC(1)HC(1)NDAEIKR	0.72644	346920000	136580000	24193000	0
	A0A063BXY9	164	C	tr|A0A063BXY9|A0A063BXY9_USTVR Glutamine--tRNA ligase OS=Ustilaginoidea virens OX=1159556 GN=UV8b_3656 PE=3 SV=1;tr|A0A1B5L0T4|A0A1B5L0T4_USTVR Glutamine--tRNA ligase OS=Ustilaginoidea virens OX=1159556 GN=UVI_02019560 PE=3 SV=1	UV8b_3656	5.36e-19	156.48	3	AYVC(1)HC(1)NDAEIKR	0.72644	355260000	147280000	0	0
	A0A063BXY9	186	C	tr|A0A063BXY9|A0A063BXY9_USTVR Glutamine--tRNA ligase OS=Ustilaginoidea virens OX=1159556 GN=UV8b_3656 PE=3 SV=1;tr|A0A1B5L0T4|A0A1B5L0T4_USTVR Glutamine--tRNA ligase OS=Ustilaginoidea virens OX=1159556 GN=UVI_02019560 PE=3 SV=1	UV8b_3656	7.2e-262	270.93	3	YRC(1)DHAEQDVSTNMEK	0.18555	498600000	37358000	166770000	153010000
	A0A063BXU8	254	C	tr|A0A063BXU8|A0A063BXU8_USTVR Glycerol kinase OS=Ustilaginoidea virens OX=1159556 GN=UV8b_4072 PE=3 SV=1	UV8b_4072	2.56e-44	176.29	2	ITGC(1)LGDQSAALVGQK	-0.56987	767550000	272760000	239630000	255160000
	A0A063BQE2	233	C	tr|A0A063BQE2|A0A063BQE2_USTVR Ribosomal RNA-processing protein 43 OS=Ustilaginoidea virens OX=1159556 GN=UV8b_7887 PE=3 SV=1	UV8b_7887	1.07e-05	115.8	3	YDPDRDMIIC(1)SR	-1.2524	31983000	7222400	15208000	9552700
	A0A063BQE2	73	C	tr|A0A063BQE2|A0A063BQE2_USTVR Ribosomal RNA-processing protein 43 OS=Ustilaginoidea virens OX=1159556 GN=UV8b_7887 PE=3 SV=1	UV8b_7887	3.15e-70	185.58	2	MGDTTVIC(1)GIR	0.11488	107950000	0	51271000	56681000
	A0A063BNP3	181	C	tr|A0A063BNP3|A0A063BNP3_USTVR Methyltransferase-like protein OS=Ustilaginoidea virens OX=1159556 GN=UV8b_7139 PE=3 SV=1	UV8b_7139	0.00479619	78.77	2	VHAC(1)DFSK	1.6999	48061000	48061000	0	0
	A0A063BQQ6	274	C	tr|A0A063BQQ6|A0A063BQQ6_USTVR Malate dehydrogenase OS=Ustilaginoidea virens OX=1159556 GN=UV8b_8261 PE=3 SV=1	UV8b_8261	1e-32	154.48	2	ETGC(1)DFFSVPIELGPNGAEK	-1.4107	873000000	832490000	0	0
	A0A063BVT1	628	C	tr|A0A063BVT1|A0A063BVT1_USTVR Mitochondrial carrier protein OS=Ustilaginoidea virens OX=1159556 GN=UV8b_4066 PE=3 SV=1	UV8b_4066	0.00260141	51.092	2	ASTPGC(1)TNQAC(1)LFR	2.2614	19041000	19041000	0	0
	A0A063BVT1	633	C	tr|A0A063BVT1|A0A063BVT1_USTVR Mitochondrial carrier protein OS=Ustilaginoidea virens OX=1159556 GN=UV8b_4066 PE=3 SV=1	UV8b_4066	0.00260141	51.092	2	ASTPGC(1)TNQAC(1)LFR	2.2614	19041000	19041000	0	0
	A0A063BVQ6	187	C	tr|A0A063BVQ6|A0A063BVQ6_USTVR Phosphotransferase OS=Ustilaginoidea virens OX=1159556 GN=UV8b_5070 PE=3 SV=1	UV8b_5070	8.37e-11	138.71	2	GFDIPDAVGQDVC(1)R	-0.53807	450840000	94275000	168440000	188120000
	A0A063BVP4	704	C	tr|A0A063BVP4|A0A063BVP4_USTVR Serologically defined colon cancer antigen 1 OS=Ustilaginoidea virens OX=1159556 GN=UV8b_5050 PE=3 SV=1	UV8b_5050	0.000157119	106.35	2	LHDC(1)DAVVGSK	0.43949	189730000	30388000	57824000	101520000
	A0A063BVP4	767	C	tr|A0A063BVP4|A0A063BVP4_USTVR Serologically defined colon cancer antigen 1 OS=Ustilaginoidea virens OX=1159556 GN=UV8b_5050 PE=3 SV=1	UV8b_5050	2.49e-08	139.15	2	QMANAGDC(1)HVEK	-0.035017	36489000	14462000	0	22028000
	A0A063BVP4	789	C	tr|A0A063BVP4|A0A063BVP4_USTVR Serologically defined colon cancer antigen 1 OS=Ustilaginoidea virens OX=1159556 GN=UV8b_5050 PE=3 SV=1	UV8b_5050	0.00178576	71.03	2	QPATEC(1)QDDGAGK	0.44917	18377000	18377000	0	0
	A0A063BVP4	779	C	tr|A0A063BVP4|A0A063BVP4_USTVR Serologically defined colon cancer antigen 1 OS=Ustilaginoidea virens OX=1159556 GN=UV8b_5050 PE=3 SV=1	UV8b_5050	0.000999975	76.682	2	VADAMAAC(1)QIEK	0.796	46441000	17774000	28666000	0
	A0A063BVP4	1037	C	tr|A0A063BVP4|A0A063BVP4_USTVR Serologically defined colon cancer antigen 1 OS=Ustilaginoidea virens OX=1159556 GN=UV8b_5050 PE=3 SV=1	UV8b_5050	3.25e-08	138.4	2	VEEIVNC(1)VPAGR	-0.58842	182030000	27564000	76840000	77628000
	A0A063BVP1	480	C	tr|A0A063BVP1|A0A063BVP1_USTVR Cysteinyl-tRNA synthetase OS=Ustilaginoidea virens OX=1159556 GN=UV8b_6043 PE=3 SV=1	UV8b_6043	8.94e-05	66.965	3	SWLAETGVAANC(1)VKPPR	-1.8176	11478000	0	0	11478000
	A0A063BVL2	167	C	tr|A0A063BVL2|A0A063BVL2_USTVR 60S ribosomal protein L9 OS=Ustilaginoidea virens OX=1159556 GN=UV8b_5015 PE=3 SV=1	UV8b_5015	5.3e-288	277.96	2	VSQSAADIQQIC(1)KVR	0.65816	6359700000	3153000000	1546900000	1309500000
	A0A063BQI0	273	C	tr|A0A063BQI0|A0A063BQI0_USTVR Cell division control protein OS=Ustilaginoidea virens OX=1159556 GN=UV8b_6310 PE=3 SV=1	UV8b_6310	8.1e-26	166.07	2	QPLC(1)QNLDEK	0.34307	237260000	86420000	72628000	78213000
	A0A063BQI0	302	C	tr|A0A063BQI0|A0A063BQI0_USTVR Cell division control protein OS=Ustilaginoidea virens OX=1159556 GN=UV8b_6310 PE=3 SV=1	UV8b_6310	8.66e-12	81.788	3	QSC(1)NHPYFEDYLAEQQEEVGR	0.24541	33137000	0	14080000	19057000
	A0A063BVK6	168	C	tr|A0A063BVK6|A0A063BVK6_USTVR Small nucleolar ribonucleoprotein complex subunit OS=Ustilaginoidea virens OX=1159556 GN=UV8b_6165 PE=4 SV=1	UV8b_6165	2.14e-29	168.74	2	LGC(1)ELQLR	-0.36605	10233000	10233000	0	0
	A0A063BVK1	9	C	tr|A0A063BVK1|A0A063BVK1_USTVR Putative peroxisomal targeting signal receptor OS=Ustilaginoidea virens OX=1159556 GN=UV8b_4995 PE=3 SV=1	UV8b_4995	3.26e-26	143.31	2	SFMGGAEC(1)STAGNPLSQFQK	-2.5683	39265000	12121000	10986000	16158000
	A0A063BVI5	138	C	tr|A0A063BVI5|A0A063BVI5_USTVR Nuclear architecture-related protein 1 OS=Ustilaginoidea virens OX=1159556 GN=UV8b_4338 PE=3 SV=1	UV8b_4338	0.00159422	70.728	2	ASLAAAC(1)GGGVSEAR	-0.055345	13638000	13638000	0	0
	A0A063BVA2	256	C	tr|A0A063BVA2|A0A063BVA2_USTVR ATP citrate synthase OS=Ustilaginoidea virens OX=1159556 GN=UV8b_5265 PE=4 SV=1	UV8b_5265	8.73e-48	185.71	1	LDQTADFEC(1)GVK	-0.21295	4483300000	1623200000	1315100000	1203000000
	A0A063BV99	60	C	tr|A0A063BV99|A0A063BV99_USTVR Proteasome endopeptidase complex OS=Ustilaginoidea virens OX=1159556 GN=UV8b_6851 PE=4 SV=1	UV8b_6851	6.32e-96	211.63	3	ATSGPIVADKNC(1)EK	-1.8327	192130000	109330000	0	0
	A0A063BV54	5	C	tr|A0A063BV54|A0A063BV54_USTVR Threonine synthase OS=Ustilaginoidea virens OX=1159556 GN=UV8b_5220 PE=3 SV=1	UV8b_5220	4.51e-108	205.87	3	AQNC(1)VPDASGATHSPSQR	0.85872	1299000000	138890000	588920000	478180000
	A0A063BV54	30	C	tr|A0A063BV54|A0A063BV54_USTVR Threonine synthase OS=Ustilaginoidea virens OX=1159556 GN=UV8b_5220 PE=3 SV=1	UV8b_5220	8.21e-206	255.19	2	GEDSNC(1)SFEQVVLR	-0.59446	557770000	120230000	219810000	217720000
	A0A063BV54	221	C	tr|A0A063BV54|A0A063BV54_USTVR Threonine synthase OS=Ustilaginoidea virens OX=1159556 GN=UV8b_5220 PE=3 SV=1	UV8b_5220	6.22e-06	71.879	2	NVHNLSIDGTFDDC(1)QDILK	3.2268	17811000	5784800	12026000	0
	A0A063BV51	43	C	tr|A0A063BV51|A0A063BV51_USTVR S-adenosylmethionine synthase OS=Ustilaginoidea virens OX=1159556 GN=UV8b_6801 PE=3 SV=1	UV8b_6801	5.45e-100	203.52	2	IADQVSDAILDAC(1)LAEDPLSK	-0.65646	3039700000	438790000	971760000	1111800000
	A0A063BV51	54	C	tr|A0A063BV51|A0A063BV51_USTVR S-adenosylmethionine synthase OS=Ustilaginoidea virens OX=1159556 GN=UV8b_6801 PE=3 SV=1	UV8b_6801	0.00486427	78.324	2	VAC(1)ETATK	0.049041	3661900000	1458600000	1159500000	1043800000
	A0A063BV10	18	C	tr|A0A063BV10|A0A063BV10_USTVR Iron sulfur cluster assembly protein OS=Ustilaginoidea virens OX=1159556 GN=UV8b_6052 PE=4 SV=1	UV8b_6052	1.74e-147	225.86	3	KDPAVGTGLVGAPAC(1)GDVMK	0.55004	456370000	14289000	8148100	11812000
	A0A063BV10	80	C	tr|A0A063BV10|A0A063BV10_USTVR Iron sulfur cluster assembly protein OS=Ustilaginoidea virens OX=1159556 GN=UV8b_6052 PE=4 SV=1	UV8b_6052	0.00289335	97.068	2	ELC(1)LPPVK	-0.075668	51942000	0	18964000	21143000
	A0A063BV10	88	C	tr|A0A063BV10|A0A063BV10_USTVR Iron sulfur cluster assembly protein OS=Ustilaginoidea virens OX=1159556 GN=UV8b_6052 PE=4 SV=1	UV8b_6052	1.1e-35	169.99	3	LHC(1)SMLAEDAIK	-0.76394	90645000	6862200	26814000	33480000
	A0A063BUZ5	163	C	tr|A0A063BUZ5|A0A063BUZ5_USTVR Nucleoside diphosphate kinase OS=Ustilaginoidea virens OX=1159556 GN=UV8b_6037 PE=3 SV=1	UV8b_6037	0	309.27	2	NVC(1)HGSDSVENAKK	-0.31535	67048000000	6169900000	4806700000	5125200000
	A0A063BUY7	213	C	tr|A0A063BUY7|A0A063BUY7_USTVR Fe-S cluster assembly protein DRE2 OS=Ustilaginoidea virens OX=1159556 GN=DRE2 PE=3 SV=1	DRE2	0.000151356	89.26	3	RPC(1)KDC(1)TC(1)GLAAK	1.2016	118290000	0	35903000	82386000
	A0A063BUY7	215	C	tr|A0A063BUY7|A0A063BUY7_USTVR Fe-S cluster assembly protein DRE2 OS=Ustilaginoidea virens OX=1159556 GN=DRE2 PE=3 SV=1	DRE2	0.000151356	89.26	3	RPC(1)KDC(1)TC(1)GLAAK	1.2016	110840000	0	24501000	86335000
	A0A063BUY7	210	C	tr|A0A063BUY7|A0A063BUY7_USTVR Fe-S cluster assembly protein DRE2 OS=Ustilaginoidea virens OX=1159556 GN=DRE2 PE=3 SV=1	DRE2	0.000151356	89.26	3	RPC(1)KDC(1)TC(1)GLAAK	1.2016	59807000	0	24501000	35306000
	A0A063BUY7	201	C	tr|A0A063BUY7|A0A063BUY7_USTVR Fe-S cluster assembly protein DRE2 OS=Ustilaginoidea virens OX=1159556 GN=DRE2 PE=3 SV=1	DRE2	1.4e-13	134.99	3	RPQAPTNC(1)QPQKR	-0.38593	472140000	0	47795000	57567000
	A0A063BUY7	260	C	tr|A0A063BUY7|A0A063BUY7_USTVR Fe-S cluster assembly protein DRE2 OS=Ustilaginoidea virens OX=1159556 GN=DRE2 PE=3 SV=1	DRE2	6.27e-80	203.83	2	TGSC(1)NNC(1)SLGDAFR	0.14989	120060000	21038000	47318000	43167000
	A0A063BUY7	263	C	tr|A0A063BUY7|A0A063BUY7_USTVR Fe-S cluster assembly protein DRE2 OS=Ustilaginoidea virens OX=1159556 GN=DRE2 PE=3 SV=1	DRE2	6.27e-80	203.83	2	TGSC(1)NNC(1)SLGDAFR	0.14989	113370000	21038000	51382000	40953000
	A0A063BUU6	227	C	tr|A0A063BUU6|A0A063BUU6_USTVR Trehalose-6-phosphate synthase OS=Ustilaginoidea virens OX=1159556 GN=UV8b_5398 PE=3 SV=1	UV8b_5398	0.00420162	82.671	2	HFLSSC(1)SR	-2.5482	16908000	0	16908000	0
	A0A063BUT2	65	C	tr|A0A063BUT2|A0A063BUT2_USTVR Aminoacyl-tRNA hydrolase OS=Ustilaginoidea virens OX=1159556 GN=UV8b_6164 PE=4 SV=1	UV8b_6164	1.9e-16	98.573	3	DC(1)VLDHAPNWANGEAADRK	-0.66304	142160000	0	13736000	18864000
	A0A063BUT2	110	C	tr|A0A063BUT2|A0A063BUT2_USTVR Aminoacyl-tRNA hydrolase OS=Ustilaginoidea virens OX=1159556 GN=UV8b_6164 PE=4 SV=1	UV8b_6164	6.93e-08	100.93	2	TALPMPGDPGEEC(1)K	0.84635	149020000	29818000	58248000	60953000
	A0A063BUR9	302	C	tr|A0A063BUR9|A0A063BUR9_USTVR Putative serine/threonine phosphatase 2C ptc2 OS=Ustilaginoidea virens OX=1159556 GN=UV8b_5373 PE=3 SV=1	UV8b_5373	2.91e-26	155.98	2	VAEGDGPC(1)APPEYAEFR	-0.57125	1070000000	497710000	199630000	215410000
	A0A063BVU1	229	C	tr|A0A063BVU1|A0A063BVU1_USTVR Poly(A)+ RNA export protein OS=Ustilaginoidea virens OX=1159556 GN=UV8b_4086 PE=3 SV=1	UV8b_4086	0.00188149	90.657	2	C(1)AIQYVEDK	0.59885	31885000	31885000	0	0
	A0A063BVU1	176	C	tr|A0A063BVU1|A0A063BVU1_USTVR Poly(A)+ RNA export protein OS=Ustilaginoidea virens OX=1159556 GN=UV8b_4086 PE=3 SV=1	UV8b_4086	4.25e-26	128.35	2	DNMC(1)VVGTADR	-1.115	16472000	0	0	0
	A0A063BVU1	162	C	tr|A0A063BVU1|A0A063BVU1_USTVR Poly(A)+ RNA export protein OS=Ustilaginoidea virens OX=1159556 GN=UV8b_4086 PE=3 SV=1	UV8b_4086	3.49e-22	158.94	2	QQGQAAATVSC(1)QER	0.83474	284760000	119360000	82263000	83133000
	A0A063BVU1	105	C	tr|A0A063BVU1|A0A063BVU1_USTVR Poly(A)+ RNA export protein OS=Ustilaginoidea virens OX=1159556 GN=UV8b_4086 PE=3 SV=1	UV8b_4086	1.38e-211	218.78	2	VC(1)DLASQQDIVIGAHDQPVR	1.0387	605690000	126590000	229010000	225800000
	A0A063BVU1	349	C	tr|A0A063BVU1|A0A063BVU1_USTVR Poly(A)+ RNA export protein OS=Ustilaginoidea virens OX=1159556 GN=UV8b_4086 PE=3 SV=1	UV8b_4086	1.56e-09	86.367	3	VMLHPVTSDEC(1)KPRPTMK	-0.59573	64215000	0	45838000	0
	A0A063BUQ8	145	C	tr|A0A063BUQ8|A0A063BUQ8_USTVR Eukaryotic translation initiation factor 3 subunit I OS=Ustilaginoidea virens OX=1159556 GN=TIF34 PE=3 SV=1	TIF34	4.35e-72	196.79	2	ALTIVC(1)DESK	-0.56086	1999200000	508620000	764160000	593110000
	A0A063BUQ8	210	C	tr|A0A063BUQ8|A0A063BUQ8_USTVR Eukaryotic translation initiation factor 3 subunit I OS=Ustilaginoidea virens OX=1159556 GN=TIF34 PE=3 SV=1	TIF34	0.0295952	54.157	2	TYFITAC(1)K	1.6065	103370000	103370000	0	0
	A0A063BVX2	127	C	tr|A0A063BVX2|A0A063BVX2_USTVR 2-(3-amino-3-carboxypropyl)histidine synthase subunit 2 OS=Ustilaginoidea virens OX=1159556 GN=UV8b_4971 PE=3 SV=1	UV8b_4971	0.00289335	97.068	2	AC(1)LSPTSR	-0.13035	20745000	0	0	20745000
	A0A063BW32	259	C	tr|A0A063BW32|A0A063BW32_USTVR Tryptophanyl-tRNA synthetase OS=Ustilaginoidea virens OX=1159556 GN=UV8b_5831 PE=3 SV=1	UV8b_5831	8.69e-09	80.522	2	TGSIPC(1)LIPC(1)AIDQDPYFR	0.53866	13921000	13921000	0	0
	A0A063BW32	263	C	tr|A0A063BW32|A0A063BW32_USTVR Tryptophanyl-tRNA synthetase OS=Ustilaginoidea virens OX=1159556 GN=UV8b_5831 PE=3 SV=1	UV8b_5831	8.69e-09	80.522	2	TGSIPC(1)LIPC(1)AIDQDPYFR	0.53866	13921000	13921000	0	0
	A0A063BXX6	342	C	tr|A0A063BXX6|A0A063BXX6_USTVR Homoserine kinase OS=Ustilaginoidea virens OX=1159556 GN=UV8b_4092 PE=3 SV=1	UV8b_4092	0.000754995	54.898	2	DLAC(1)QWLVLEPAEGTSVVR	1.1165	3981800	3981800	0	0
	A0A063BXX6	42	C	tr|A0A063BXX6|A0A063BXX6_USTVR Homoserine kinase OS=Ustilaginoidea virens OX=1159556 GN=UV8b_4092 PE=3 SV=1	UV8b_4092	0.000195938	101.6	2	SC(1)SSQPLNCR	2.3349	9870200	9870200	0	0
	A0A063BXU6	77	C	tr|A0A063BXU6|A0A063BXU6_USTVR 40S ribosomal protein S0 OS=Ustilaginoidea virens OX=1159556 GN=RPS0 PE=3 SV=1	RPS0	2.17e-84	198.49	3	IIVAIDNPADIC(1)VISAR	0.80047	221550000	71367000	52166000	84404000
	A0A063BXS5	525	C	tr|A0A063BXS5|A0A063BXS5_USTVR 5-methyltetrahydropteroyltriglutamate--homocysteine S-methyltransferase OS=Ustilaginoidea virens OX=1159556 GN=UV8b_5222 PE=3 SV=1	UV8b_5222	1.82e-05	86.699	2	C(1)VRPPIIVGDISR	3.8747	124990000	14591000	0	32063000
	A0A063BXS5	567	C	tr|A0A063BXS5|A0A063BXS5_USTVR 5-methyltetrahydropteroyltriglutamate--homocysteine S-methyltransferase OS=Ustilaginoidea virens OX=1159556 GN=UV8b_5222 PE=3 SV=1	UV8b_5222	3.62e-173	242.2	2	GMLTGPVTC(1)LR	-0.88383	16034000000	436770000	713900000	548070000
	A0A063BXR7	209	C	tr|A0A063BXR7|A0A063BXR7_USTVR Mitotic checkpoint protein BUB3 OS=Ustilaginoidea virens OX=1159556 GN=UV8b_3576 PE=4 SV=1	UV8b_3576	6.67e-33	159.02	2	AVAC(1)MPNDAGYATSSIEGR	-0.10253	93395000	93395000	0	0
	A0A063BXI4	9	C	tr|A0A063BXI4|A0A063BXI4_USTVR Phosphoglycerate mutase (2,3-diphosphoglycerate-independent) OS=Ustilaginoidea virens OX=1159556 GN=UV8b_5405 PE=3 SV=1	UV8b_5405	5.71e-07	110.66	2	AC(1)LIVIDGWGIPSEK	0.10289	14767000	14767000	0	0
	A0A063BXI4	393	C	tr|A0A063BXI4|A0A063BXI4_USTVR Phosphoglycerate mutase (2,3-diphosphoglycerate-independent) OS=Ustilaginoidea virens OX=1159556 GN=UV8b_5405 PE=3 SV=1	UV8b_5405	2.01e-72	196.11	3	SVATYDKAPEMSADGVANQVC(1)K	-0.53281	220230000	29336000	39970000	44333000
	A0A063BXI4	212	C	tr|A0A063BXI4|A0A063BXI4_USTVR Phosphoglycerate mutase (2,3-diphosphoglycerate-independent) OS=Ustilaginoidea virens OX=1159556 GN=UV8b_5405 PE=3 SV=1	UV8b_5405	4.99e-277	276.71	2	GMC(1)HGEGEASEDPVATVK	1.2632	3806500000	86529000	86889000	102310000
	A0A063BXI4	441	C	tr|A0A063BXI4|A0A063BXI4_USTVR Phosphoglycerate mutase (2,3-diphosphoglycerate-independent) OS=Ustilaginoidea virens OX=1159556 GN=UV8b_5405 PE=3 SV=1	UV8b_5405	0.00440598	81.381	2	ILEAC(1)KK	-0.37368	1620900000	523870000	0	344110000
	A0A063BXI4	120	C	tr|A0A063BXI4|A0A063BXI4_USTVR Phosphoglycerate mutase (2,3-diphosphoglycerate-independent) OS=Ustilaginoidea virens OX=1159556 GN=UV8b_5405 PE=3 SV=1	UV8b_5405	1.34e-73	199.07	3	LHLC(1)GLVSR	-0.31842	447550000	11668000	192610000	185340000
	A0A063BXF5	125	C	tr|A0A063BXF5|A0A063BXF5_USTVR Inorganic diphosphatase OS=Ustilaginoidea virens OX=1159556 GN=UV8b_4319 PE=3 SV=1	UV8b_4319	1.04e-31	115.5	3	GDNDPLDVC(1)EIGELVGYTGQVK	3.2133	71301000	23612000	0	0
	A0A063BXF5	225	C	tr|A0A063BXF5|A0A063BXF5_USTVR Inorganic diphosphatase OS=Ustilaginoidea virens OX=1159556 GN=UV8b_4319 PE=3 SV=1	UV8b_4319	4.61e-06	130.22	2	EC(1)AEAWER	-2.6498	539930000	530190000	0	9742900
	A0A063BXF5	212	C	tr|A0A063BXF5|A0A063BXF5_USTVR Inorganic diphosphatase OS=Ustilaginoidea virens OX=1159556 GN=UV8b_4319 PE=3 SV=1	UV8b_4319	1.9e-162	237.46	3	IPDGKPENQFAFTGEC(1)K	1.146	307990000	80516000	0	0
	A0A063BXF1	65	C	tr|A0A063BXF1|A0A063BXF1_USTVR Arginine N-methyltransferase 2 OS=Ustilaginoidea virens OX=1159556 GN=UV8b_4314 PE=3 SV=1	UV8b_4314	2.04e-50	156.49	2	AC(1)GLANPDPDDAEEDGC(1)VEEAADVLR	0.36071	50913000	0	18456000	19977000
	A0A063BXF1	80	C	tr|A0A063BXF1|A0A063BXF1_USTVR Arginine N-methyltransferase 2 OS=Ustilaginoidea virens OX=1159556 GN=UV8b_4314 PE=3 SV=1	UV8b_4314	2.04e-50	156.49	2	AC(1)GLANPDPDDAEEDGC(1)VEEAADVLR	0.36071	26203000	0	9654800	9897600
	A0A063BXF1	394	C	tr|A0A063BXF1|A0A063BXF1_USTVR Arginine N-methyltransferase 2 OS=Ustilaginoidea virens OX=1159556 GN=UV8b_4314 PE=3 SV=1	UV8b_4314	8.08e-16	91.812	2	EC(1)DVDMAALAEDGQGEWEGVR	0.38052	11267000	6237500	5029600	0
	A0A063BXF1	17	C	tr|A0A063BXF1|A0A063BXF1_USTVR Arginine N-methyltransferase 2 OS=Ustilaginoidea virens OX=1159556 GN=UV8b_4314 PE=3 SV=1	UV8b_4314	2.2e-13	150.53	2	ISSNC(1)PQDTR	0.59196	321430000	120430000	95106000	105890000
	A0A063BX99	319	C	tr|A0A063BX99|A0A063BX99_USTVR Peptidase M20 domain-containing protein 2 OS=Ustilaginoidea virens OX=1159556 GN=UV8b_3796 PE=3 SV=1	UV8b_3796	0.0124902	57.811	3	LGGNVVC(1)KGPR	0.3007	121930000	0	55728000	61219000
	A0A063BX88	84	C	tr|A0A063BX88|A0A063BX88_USTVR Heterochromatin protein one OS=Ustilaginoidea virens OX=1159556 GN=UV8b_5171 PE=4 SV=1	UV8b_5171	2.45e-33	114.78	3	AWAPPAGSWEEEIDTIDAC(1)EEEANGK	-2.8374	21798000	0	0	21798000
	A0A063BX74	438	C	tr|A0A063BX74|A0A063BX74_USTVR Proteasome regulatory particle, non-ATPase-like protein OS=Ustilaginoidea virens OX=1159556 GN=UV8b_6333 PE=4 SV=1	UV8b_6333	1.58e-59	191.91	2	IPC(1)TIDRVSGK	0.42899	933400000	128360000	413130000	386970000
	A0A063BX52	617	C	tr|A0A063BX52|A0A063BX52_USTVR Sulfite reductase [NADPH] flavoprotein component OS=Ustilaginoidea virens OX=1159556 GN=UV8b_6313 PE=4 SV=1	UV8b_6313	7.61e-75	198.72	2	EVVDAVDQC(1)LSK	-1.2649	597840000	156300000	226190000	215350000
	A0A063BX52	795	C	tr|A0A063BX52|A0A063BX52_USTVR Sulfite reductase [NADPH] flavoprotein component OS=Ustilaginoidea virens OX=1159556 GN=UV8b_6313 PE=4 SV=1	UV8b_6313	0.00038703	75.479	3	FYEC(1)LASFATDDVEKK	-1.0345	10470000	0	0	0
	A0A063BWZ1	99	C	tr|A0A063BWZ1|A0A063BWZ1_USTVR D-fructose-6-phosphate amidotransferase OS=Ustilaginoidea virens OX=1159556 GN=UV8b_5676 PE=4 SV=1	UV8b_5676	7.03e-11	115.82	4	WATHGPPSTVNC(1)HPHR	0.082396	178690000	0	82689000	58309000
	A0A063BWZ1	143	C	tr|A0A063BWZ1|A0A063BWZ1_USTVR D-fructose-6-phosphate amidotransferase OS=Ustilaginoidea virens OX=1159556 GN=UV8b_5676 PE=4 SV=1;tr|A0A1B5KXY4|A0A1B5KXY4_USTVR D-fructose-6-phosphate amidotransferase OS=Ustilaginoidea virens OX=1159556 GN=UVI_02039480 PE=	UV8b_5676	4.71e-47	179.8	2	FETETDTEC(1)IAK	0.18875	590430000	322750000	143080000	124610000
	A0A063BWZ1	641	C	tr|A0A063BWZ1|A0A063BWZ1_USTVR D-fructose-6-phosphate amidotransferase OS=Ustilaginoidea virens OX=1159556 GN=UV8b_5676 PE=4 SV=1;tr|A0A1B5KXY4|A0A1B5KXY4_USTVR D-fructose-6-phosphate amidotransferase OS=Ustilaginoidea virens OX=1159556 GN=UVI_02039480 PE=	UV8b_5676	2.15e-25	151.99	2	PIVLC(1)NPDDPEFK	0.13862	527700000	222440000	0	0
	A0A063BWZ1	551	C	tr|A0A063BWZ1|A0A063BWZ1_USTVR D-fructose-6-phosphate amidotransferase OS=Ustilaginoidea virens OX=1159556 GN=UV8b_5676 PE=4 SV=1;tr|A0A1B5KXY4|A0A1B5KXY4_USTVR D-fructose-6-phosphate amidotransferase OS=Ustilaginoidea virens OX=1159556 GN=UVI_02039480 PE=	UV8b_5676	8.59e-51	179.67	2	TILELDQPIKEMC(1)EK	-0.89297	192150000	42021000	38445000	42929000
	A0A063BWX5	215	C	tr|A0A063BWX5|A0A063BWX5_USTVR Uncharacterized protein OS=Ustilaginoidea virens OX=1159556 GN=UV8b_3913 PE=4 SV=1	UV8b_3913	3.09e-12	129.37	2	C(1)SAASLPGNPEPVLSDR	0.11214	92866000	32204000	0	60662000
	A0A063BWX5	164	C	tr|A0A063BWX5|A0A063BWX5_USTVR Uncharacterized protein OS=Ustilaginoidea virens OX=1159556 GN=UV8b_3913 PE=4 SV=1	UV8b_3913	4.94e-140	227.31	2	VLGDVLETDC(1)EVPDNR	0.35915	425710000	35056000	193230000	197430000
	A0A063BWU6	217	C	tr|A0A063BWU6|A0A063BWU6_USTVR Threonyl-tRNA synthetase OS=Ustilaginoidea virens OX=1159556 GN=UV8b_5626 PE=3 SV=1	UV8b_5626	0.000363752	107.9	2	C(1)GPLIDLCR	-0.13664	31410000	3895500	14058000	13457000
	A0A063BWU6	224	C	tr|A0A063BWU6|A0A063BWU6_USTVR Threonyl-tRNA synthetase OS=Ustilaginoidea virens OX=1159556 GN=UV8b_5626 PE=3 SV=1	UV8b_5626	4.13e-36	176.29	2	CGPLIDLC(1)R	-1.0687	243930000	18200000	85089000	97771000
	A0A063BWU6	525	C	tr|A0A063BWU6|A0A063BWU6_USTVR Threonyl-tRNA synthetase OS=Ustilaginoidea virens OX=1159556 GN=UV8b_5626 PE=3 SV=1	UV8b_5626	0.0012232	66.262	2	DFQC(1)GTIQLDFNLPK	-3.947	4860000	4860000	0	0
	A0A063BWU6	622	C	tr|A0A063BWU6|A0A063BWU6_USTVR Threonyl-tRNA synthetase OS=Ustilaginoidea virens OX=1159556 GN=UV8b_5626 PE=3 SV=1	UV8b_5626	1.33e-08	63.559	3	QVQHAC(1)NEQGLFADVDLGSNTLQK	0.60476	24935000	24935000	0	0
	A0A063BWU6	731	C	tr|A0A063BWU6|A0A063BWU6_USTVR Threonyl-tRNA synthetase OS=Ustilaginoidea virens OX=1159556 GN=UV8b_5626 PE=3 SV=1;tr|A0A1B5KYE6|A0A1B5KYE6_USTVR HIT-type domain-containing protein OS=Ustilaginoidea virens OX=1159556 GN=UVI_02039880 PE=4 SV=1;tr|A0A063BWE7	UV8b_5626	6.13e-08	135.55	2	SC(1)AADSPDAAAR	0.2745	120290000	23382000	53604000	43299000
	A0A063BWT3	80	C	tr|A0A063BWT3|A0A063BWT3_USTVR CTP:phosphoethanolamine cytidylyltransferase OS=Ustilaginoidea virens OX=1159556 GN=UV8b_4050 PE=3 SV=1	UV8b_4050	0.000126443	120.52	2	LAASDAC(1)R	-0.77179	371730000	0	178280000	193450000
	A0A063BWT3	122	C	tr|A0A063BWT3|A0A063BWT3_USTVR CTP:phosphoethanolamine cytidylyltransferase OS=Ustilaginoidea virens OX=1159556 GN=UV8b_4050 PE=3 SV=1	UV8b_4050	1.9e-247	264.61	3	YVVHGDDITSDSDGNDC(1)YR	-0.11022	205190000	25740000	40915000	42291000
	A0A063BWM7	152	C	tr|A0A063BWM7|A0A063BWM7_USTVR Cystathionine beta-lyase OS=Ustilaginoidea virens OX=1159556 GN=UV8b_4782 PE=3 SV=1	UV8b_4782	5.02e-66	143.01	3	LPLDC(1)DPAELGPGDVVHVETPLNPTGEAR	0.49583	212960000	21324000	27428000	37591000
	A0A063BWF5	363	C	tr|A0A063BWF5|A0A063BWF5_USTVR Phosphoglycerate kinase OS=Ustilaginoidea virens OX=1159556 GN=UV8b_4211 PE=3 SV=1	UV8b_4211	1.16e-109	221.83	2	AILDAAVDGC(1)QKGGK	-0.95867	7105700000	1058000000	2488400000	2381100000
	A0A063BWF5	316	C	tr|A0A063BWF5|A0A063BWF5_USTVR Phosphoglycerate kinase OS=Ustilaginoidea virens OX=1159556 GN=UV8b_4211 PE=3 SV=1	UV8b_4211	3.49e-22	158.94	2	GIPDGEMGLDC(1)GEK	-0.87332	4637400000	262310000	197870000	235680000
	A0A063BWF5	99	C	tr|A0A063BWF5|A0A063BWF5_USTVR Phosphoglycerate kinase OS=Ustilaginoidea virens OX=1159556 GN=UV8b_4211 PE=3 SV=1	UV8b_4211	2.93e-147	225.37	2	VTFAPDC(1)VGSEVEETVNK	-0.16685	7681400000	181610000	663220000	763120000
	A0A063BWF2	192	C	tr|A0A063BWF2|A0A063BWF2_USTVR ELMO/CED-12 family protein OS=Ustilaginoidea virens OX=1159556 GN=UV8b_5787 PE=4 SV=1	UV8b_5787	0.00717915	67.726	2	DSILHSETC(1)SGR	1.3819	13480000	0	13480000	0
	A0A063BW70	1234	C	tr|A0A063BW70|A0A063BW70_USTVR Kinesin OS=Ustilaginoidea virens OX=1159556 GN=UV8b_4121 PE=3 SV=1	UV8b_4121	6.26e-30	167.18	2	TPDMGSC(1)EPDVSLK	-0.030493	53431000	7712200	23803000	21916000
	A0A063BW19	126	C	tr|A0A063BW19|A0A063BW19_USTVR Heat shock 70 kd protein cognate 1 OS=Ustilaginoidea virens OX=1159556 GN=UV8b_5838 PE=3 SV=1	UV8b_5838	1.26e-51	177.74	3	DKDSESDASC(1)VSVSEASTR	3.7792	79480000	14138000	13470000	0
	A0A063BUN5	72	C	tr|A0A063BUN5|A0A063BUN5_USTVR Actin-related protein 2/3 complex subunit OS=Ustilaginoidea virens OX=1159556 GN=UV8b_4746 PE=3 SV=1	UV8b_4746	3.78e-06	130.64	2	IVTC(1)SQDR	0.12856	1405100000	381310000	469050000	554780000
	A0A063BUN5	272	C	tr|A0A063BUN5|A0A063BUN5_USTVR Actin-related protein 2/3 complex subunit OS=Ustilaginoidea virens OX=1159556 GN=UV8b_4746 PE=3 SV=1	UV8b_4746	0.000103397	74.611	2	SEDEIIAAGYDC(1)EAFR	-0.75275	8407700	8407700	0	0
	A0A063BVK9	111	C	tr|A0A063BVK9|A0A063BVK9_USTVR Proteasome component C5 OS=Ustilaginoidea virens OX=1159556 GN=UV8b_5010 PE=4 SV=1	UV8b_5010	4.99e-31	181.69	1	DQLDTIC(1)K	0.10705	607900000	136210000	149200000	157900000
	A0A063BUL8	162	C	tr|A0A063BUL8|A0A063BUL8_USTVR ThiJ/PfpI family protein OS=Ustilaginoidea virens OX=1159556 GN=UV8b_6464 PE=4 SV=1	UV8b_6464	3.79e-18	157.24	2	FENVC(1)SDAATR	0.020812	5043800000	1028300000	2045100000	1965900000
	A0A063BSX3	335	C	tr|A0A063BSX3|A0A063BSX3_USTVR Ribose-phosphate pyrophosphokinase OS=Ustilaginoidea virens OX=1159556 GN=UV8b_5209 PE=3 SV=1	UV8b_5209	1.9e-101	210.15	3	VC(1)ILVDDLGDTANTITR	-0.041426	208870000	5928200	19779000	20574000
	A0A063BSP6	391	C	tr|A0A063BSP6|A0A063BSP6_USTVR Beta-glucosidase OS=Ustilaginoidea virens OX=1159556 GN=UV8b_6956 PE=3 SV=1	UV8b_6956	1.57e-55	181.68	2	FLPLLGPQC(1)TDPEGGR	0.23199	442730000	0	207990000	234740000
	A0A063BSP6	150	C	tr|A0A063BSP6|A0A063BSP6_USTVR Beta-glucosidase OS=Ustilaginoidea virens OX=1159556 GN=UV8b_6956 PE=3 SV=1	UV8b_6956	2.14e-25	161.44	3	HFLC(1)NDQEDKR	-0.50055	197330000	0	17362000	26076000
	A0A063BSJ4	278	C	tr|A0A063BSJ4|A0A063BSJ4_USTVR Putative dCMP deaminase OS=Ustilaginoidea virens OX=1159556 GN=UV8b_7011 PE=3 SV=1	UV8b_7011	0.00664213	60.118	2	NC(1)ADGGCPR	-0.90344	6633000	0	6633000	0
	A0A063BSJ4	254	C	tr|A0A063BSJ4|A0A063BSJ4_USTVR Putative dCMP deaminase OS=Ustilaginoidea virens OX=1159556 GN=UV8b_7011 PE=3 SV=1	UV8b_7011	0.00771627	73.039	2	VGC(1)VLVGK	1.2661	10391000	0	10391000	0
	A0A063BS99	815	C	tr|A0A063BS99|A0A063BS99_USTVR Elongator protein 2 OS=Ustilaginoidea virens OX=1159556 GN=UV8b_6101 PE=3 SV=1	UV8b_6101	0.000467596	98.033	2	VFSFPESC(1)FK	-0.8465	10440000	10440000	0	0
	A0A063BS72	20	C	tr|A0A063BS72|A0A063BS72_USTVR NADH-ubiquinone oxidoreductase 40 kDa subunit-like protein OS=Ustilaginoidea virens OX=1159556 GN=UV8b_7590 PE=4 SV=1	UV8b_7590	0.00138804	67.897	3	QGC(1)TVVVPFREEMAK	-1.7276	56149000	15703000	14095000	0
	A0A063BS68	165	C	tr|A0A063BS68|A0A063BS68_USTVR Aconitate hydratase, mitochondrial OS=Ustilaginoidea virens OX=1159556 GN=UV8b_7585 PE=3 SV=1	UV8b_7585	1.21e-05	129.85	2	EVYDFLSSAC(1)AK	-0.93947	60382000	60382000	0	0
	A0A063BS68	392	C	tr|A0A063BS68|A0A063BS68_USTVR Aconitate hydratase, mitochondrial OS=Ustilaginoidea virens OX=1159556 GN=UV8b_7585 PE=3 SV=1	UV8b_7585	8.41e-70	194.39	3	VGLIGSC(1)TNSSYEDMSR	-0.75296	1490600000	210890000	130010000	165350000
	A0A063BS64	82	C	tr|A0A063BS64|A0A063BS64_USTVR Protein disulfide-isomerase OS=Ustilaginoidea virens OX=1159556 GN=UV8b_5623 PE=3 SV=1	UV8b_5623	2e-28	168.79	2	VDC(1)TEETSLC(1)SK	1.2698	1364000000	534190000	358350000	471500000
	A0A063BS64	89	C	tr|A0A063BS64|A0A063BS64_USTVR Protein disulfide-isomerase OS=Ustilaginoidea virens OX=1159556 GN=UV8b_5623 PE=3 SV=1	UV8b_5623	2e-28	168.79	2	VDC(1)TEETSLC(1)SK	1.2698	1367200000	503740000	333040000	465670000
	A0A063BS19	379	C	tr|A0A063BS19|A0A063BS19_USTVR Cystathionine beta-synthase OS=Ustilaginoidea virens OX=1159556 GN=UV8b_7682 PE=3 SV=1	UV8b_7682	5.02e-70	179.9	2	LKPVTSVANTASC(1)SEAIETMR	-2.3268	1138500000	29500000	152190000	136400000
	A0A063BS19	452	C	tr|A0A063BS19|A0A063BS19_USTVR Cystathionine beta-synthase OS=Ustilaginoidea virens OX=1159556 GN=UV8b_7682 PE=3 SV=1	UV8b_7682	1.45e-111	222.18	2	QSAAVC(1)QNTAGPKR	-1.3853	1155300000	405660000	271490000	398260000
	A0A063BRY7	331	C	tr|A0A063BRY7|A0A063BRY7_USTVR Fatty acid hydroxylase domain-containing protein OS=Ustilaginoidea virens OX=1159556 GN=UV8b_7705 PE=4 SV=1	UV8b_7705	0.00310315	95.531	2	VFGTC(1)LER	1.7675	32186000	22000000	0	10185000
	A0A063BRV8	19	C	tr|A0A063BRV8|A0A063BRV8_USTVR Putative class I glutamine amidotransferase OS=Ustilaginoidea virens OX=1159556 GN=UV8b_7285 PE=4 SV=1	UV8b_7285	3.04e-115	222.74	2	LAILEC(1)DTPQPQTR	0.79855	642220000	197490000	210520000	228550000
	A0A063BRS6	509	C	tr|A0A063BRS6|A0A063BRS6_USTVR Alpha-mannosidase OS=Ustilaginoidea virens OX=1159556 GN=UV8b_5759 PE=3 SV=1	UV8b_5759	3.76e-07	119.27	2	RC(1)AGISNTVGSIPK	0.18784	401780000	72913000	122180000	121070000
	A0A063BRS6	687	C	tr|A0A063BRS6|A0A063BRS6_USTVR Alpha-mannosidase OS=Ustilaginoidea virens OX=1159556 GN=UV8b_5759 PE=3 SV=1	UV8b_5759	1.22e-58	174.95	2	EIVDISDSEVGVAC(1)GDGQILK	2.8889	44719000	0	41193000	0
	A0A063BRS6	881	C	tr|A0A063BRS6|A0A063BRS6_USTVR Alpha-mannosidase OS=Ustilaginoidea virens OX=1159556 GN=UV8b_5759 PE=3 SV=1	UV8b_5759	0.00117187	103.28	2	FEVC(1)C(1)HR	-0.082814	58329000	5164800	21759000	11037000
	A0A063BRS6	882	C	tr|A0A063BRS6|A0A063BRS6_USTVR Alpha-mannosidase OS=Ustilaginoidea virens OX=1159556 GN=UV8b_5759 PE=3 SV=1	UV8b_5759	0.00117187	103.28	2	FEVC(1)C(1)HR	-0.082814	59861000	0	18664000	20533000
	A0A063BRS6	314	C	tr|A0A063BRS6|A0A063BRS6_USTVR Alpha-mannosidase OS=Ustilaginoidea virens OX=1159556 GN=UV8b_5759 PE=3 SV=1	UV8b_5759	0.00027401	120.68	2	SWSSQC(1)DLMDR	-0.58347	63490000	5648000	29947000	27895000
	A0A063BRS2	151	C	tr|A0A063BRS2|A0A063BRS2_USTVR Mitochondrial targeting protein (Mas1) OS=Ustilaginoidea virens OX=1159556 GN=UV8b_5754 PE=3 SV=1	UV8b_5754	4.37e-05	94.801	2	SIIC(1)TKC(1)NGLGGK	-1.0797	196390000	16409000	118160000	0
	A0A063BRS2	164	C	tr|A0A063BRS2|A0A063BRS2_USTVR Mitochondrial targeting protein (Mas1) OS=Ustilaginoidea virens OX=1159556 GN=UV8b_5754 PE=3 SV=1	UV8b_5754	8.49e-08	135	2	KC(1)PGC(1)DGHGMK	0.082906	736780000	16319000	21198000	18335000
	A0A063BRS2	167	C	tr|A0A063BRS2|A0A063BRS2_USTVR Mitochondrial targeting protein (Mas1) OS=Ustilaginoidea virens OX=1159556 GN=UV8b_5754 PE=3 SV=1	UV8b_5754	2.54e-08	128	2	KC(1)PGC(1)DGHGMK	0.082906	559740000	16319000	136910000	136380000
	A0A063BRS2	190	C	tr|A0A063BRS2|A0A063BRS2_USTVR Mitochondrial targeting protein (Mas1) OS=Ustilaginoidea virens OX=1159556 GN=UV8b_5754 PE=3 SV=1	UV8b_5754	1.29e-20	150.21	2	FQTVC(1)PDC(1)NGEGEIIKEK	-2.3437	1374200000	175820000	239810000	239020000
	A0A063BRS2	193	C	tr|A0A063BRS2|A0A063BRS2_USTVR Mitochondrial targeting protein (Mas1) OS=Ustilaginoidea virens OX=1159556 GN=UV8b_5754 PE=3 SV=1	UV8b_5754	5.95e-26	153.38	2	FQTVC(1)PDC(1)NGEGEIIKEK	-2.3437	1491400000	180120000	660520000	354590000
	A0A063BRS2	148	C	tr|A0A063BRS2|A0A063BRS2_USTVR Mitochondrial targeting protein (Mas1) OS=Ustilaginoidea virens OX=1159556 GN=UV8b_5754 PE=3 SV=1	UV8b_5754	0.0106781	88.734	2	SIIC(1)TKC(1)NGLGGK	-1.0797	1801400000	632260000	579850000	589330000
	A0A063BRK6	43	C	tr|A0A063BRK6|A0A063BRK6_USTVR Selenoprotein domain-containing protein OS=Ustilaginoidea virens OX=1159556 GN=UV8b_7446 PE=4 SV=1	UV8b_7446	0.023811	57.453	2	FC(1)TQC(1)R	-0.98914	20509000	20509000	0	0
	A0A063BRK6	46	C	tr|A0A063BRK6|A0A063BRK6_USTVR Selenoprotein domain-containing protein OS=Ustilaginoidea virens OX=1159556 GN=UV8b_7446 PE=4 SV=1	UV8b_7446	0.023811	57.453	2	FC(1)TQC(1)R	-0.98914	20509000	20509000	0	0
	A0A063BRK6	138	C	tr|A0A063BRK6|A0A063BRK6_USTVR Selenoprotein domain-containing protein OS=Ustilaginoidea virens OX=1159556 GN=UV8b_7446 PE=4 SV=1	UV8b_7446	5.8e-199	257.27	2	HDGAASAAGC(1)R	0.37118	159160000	0	72086000	87076000
	A0A063BUM3	49	C	tr|A0A063BUM3|A0A063BUM3_USTVR Protein DOM34 homolog OS=Ustilaginoidea virens OX=1159556 GN=UV8b_5553 PE=3 SV=1	UV8b_5553	7.16e-22	158.05	2	KIVC(1)TDDDTGASTAK	-0.66755	402990000	80396000	72077000	72068000
	A0A063BRC6	3	C	tr|A0A063BRC6|A0A063BRC6_USTVR Uncharacterized protein OS=Ustilaginoidea virens OX=1159556 GN=UV8b_5955 PE=3 SV=1	UV8b_5955	2.89e-34	155	2	NC(1)ADNSGAR	0.24636	17471000	0	17471000	0
	A0A063BRC5	82	C	tr|A0A063BRC5|A0A063BRC5_USTVR 4-nitrophenylphosphatase OS=Ustilaginoidea virens OX=1159556 GN=UV8b_7985 PE=4 SV=1	UV8b_7985	1.16e-11	141.91	3	LSNLHIPC(1)EK	1.4875	188200000	22484000	40070000	33500000
	A0A063BRC3	334	C	tr|A0A063BRC3|A0A063BRC3_USTVR PHD finger domain-containing protein OS=Ustilaginoidea virens OX=1159556 GN=UV8b_7989 PE=3 SV=1	UV8b_7989	0.0293686	57.335	2	MC(1)DNVGR	-0.41685	29266000	0	0	29266000
	A0A063BR75	124	C	tr|A0A063BR75|A0A063BR75_USTVR DUF28 domain-containing protein OS=Ustilaginoidea virens OX=1159556 GN=UV8b_7614 PE=4 SV=1	UV8b_7614	0.0141858	54.982	2	TAIDSLAC(1)VK	2.8011	15512000	15512000	0	0
	A0A063BQY3	125	C	tr|A0A063BQY3|A0A063BQY3_USTVR Obg-like ATPase 1 OS=Ustilaginoidea virens OX=1159556 GN=UV8b_8163 PE=3 SV=1	UV8b_8163	3.66e-17	101.13	3	C(1)FDDAEIIHIEGDVNPTR	1.4854	98152000	0	17154000	18920000
	A0A063BQY3	74	C	tr|A0A063BQY3|A0A063BQY3_USTVR Obg-like ATPase 1 OS=Ustilaginoidea virens OX=1159556 GN=UV8b_8163 PE=3 SV=1	UV8b_8163	0.00222491	107.67	2	FDWLC(1)EK	-0.043783	467870000	64216000	199070000	204590000
	A0A063BT44	1058	C	tr|A0A063BT44|A0A063BT44_USTVR Putative membrane bound C2 domain protein (Vp115) OS=Ustilaginoidea virens OX=1159556 GN=UV8b_5815 PE=4 SV=1	UV8b_5815	4.85e-06	92.051	2	QC(1)LNNPTMLK	1.303	33265000	12593000	20672000	0
	A0A063BT44	1019	C	tr|A0A063BT44|A0A063BT44_USTVR Putative membrane bound C2 domain protein (Vp115) OS=Ustilaginoidea virens OX=1159556 GN=UV8b_5815 PE=4 SV=1;tr|A0A1B5KSH8|A0A1B5KSH8_USTVR Uncharacterized protein OS=Ustilaginoidea virens OX=1159556 GN=UVI_02004220 PE=4 SV=1	UV8b_5815	4.29e-18	156.51	2	FDEIGDC(1)VIR	-1.064	144970000	0	76632000	68335000
	A0A063BT44	566	C	tr|A0A063BT44|A0A063BT44_USTVR Putative membrane bound C2 domain protein (Vp115) OS=Ustilaginoidea virens OX=1159556 GN=UV8b_5815 PE=4 SV=1;tr|A0A1B5KSH8|A0A1B5KSH8_USTVR Uncharacterized protein OS=Ustilaginoidea virens OX=1159556 GN=UVI_02004220 PE=4 SV=1	UV8b_5815	0.0101575	68.787	2	GVVSC(1)DLR	1.5161	292590000	36019000	114910000	141650000
	A0A063BT44	688	C	tr|A0A063BT44|A0A063BT44_USTVR Putative membrane bound C2 domain protein (Vp115) OS=Ustilaginoidea virens OX=1159556 GN=UV8b_5815 PE=4 SV=1;tr|A0A1B5KSH8|A0A1B5KSH8_USTVR Uncharacterized protein OS=Ustilaginoidea virens OX=1159556 GN=UVI_02004220 PE=4 SV=1	UV8b_5815	2.33e-59	159.79	2	LDEMLDC(1)MAQGK	0.41017	37225000	24681000	0	0
	A0A063BT44	1412	C	tr|A0A063BT44|A0A063BT44_USTVR Putative membrane bound C2 domain protein (Vp115) OS=Ustilaginoidea virens OX=1159556 GN=UV8b_5815 PE=4 SV=1;tr|A0A1B5KSH8|A0A1B5KSH8_USTVR Uncharacterized protein OS=Ustilaginoidea virens OX=1159556 GN=UVI_02004220 PE=4 SV=1	UV8b_5815	1.11e-39	149.65	2	VSC(1)SADAQFK	2.1224	32053000	32053000	0	0
	A0A063BT45	51	C	tr|A0A063BT45|A0A063BT45_USTVR Exosome complex exonuclease RRP41 OS=Ustilaginoidea virens OX=1159556 GN=UV8b_6661 PE=3 SV=1	UV8b_6661	0.00261196	54.471	2	VMC(1)VVTGPSEQQQAQR	-0.61473	40934000	40934000	0	0
	A0A063BRF8	62	C	tr|A0A063BRF8|A0A063BRF8_USTVR Enolase-phosphatase E1 OS=Ustilaginoidea virens OX=1159556 GN=UTR4 PE=3 SV=1	UTR4	0.00898255	86.086	2	SFPEDC(1)R	0.38709	11428000	0	11428000	0
	A0A063BT78	108	C	tr|A0A063BT78|A0A063BT78_USTVR Phosphoserine aminotransferase OS=Ustilaginoidea virens OX=1159556 GN=UV8b_6706 PE=3 SV=1	UV8b_6706	1.6e-35	168.67	2	LQDIVGDIGC(1)DPTDPK	0.14341	1126600000	82347000	212400000	263510000
	A0A063BT78	363	C	tr|A0A063BT78|A0A063BT78_USTVR Phosphoserine aminotransferase OS=Ustilaginoidea virens OX=1159556 GN=UV8b_6706 PE=3 SV=1	UV8b_6706	1.3e-10	143.88	2	VNIC(1)FR	-0.25994	136040000	21533000	60704000	53799000
	A0A063BUI5	487	C	tr|A0A063BUI5|A0A063BUI5_USTVR Putative trehalose-6-phosphate synthase/trehalose phosphatase OS=Ustilaginoidea virens OX=1159556 GN=UV8b_5498 PE=3 SV=1	UV8b_5498	1.52e-07	103.75	2	DGMNTTGLEYIVC(1)QR	-0.8862	16255000	16255000	0	0
	A0A063BUI5	308	C	tr|A0A063BUI5|A0A063BUI5_USTVR Putative trehalose-6-phosphate synthase/trehalose phosphatase OS=Ustilaginoidea virens OX=1159556 GN=UV8b_5498 PE=3 SV=1	UV8b_5498	0.0112541	58.286	2	HFLSC(0.101)C(0.899)TR	0.31131	10274000	0	0	10274000
	A0A063BUI5	570	C	tr|A0A063BUI5|A0A063BUI5_USTVR Putative trehalose-6-phosphate synthase/trehalose phosphatase OS=Ustilaginoidea virens OX=1159556 GN=UV8b_5498 PE=3 SV=1	UV8b_5498	2.65e-50	170.45	3	VHNVLGEC(1)SSAGSTPLLDR	-0.22976	200640000	0	10125000	15317000
	A0A063BT47	181	C	tr|A0A063BT47|A0A063BT47_USTVR L-xylulose reductase OS=Ustilaginoidea virens OX=1159556 GN=UV8b_6666 PE=4 SV=1	UV8b_6666	5.75e-37	170.96	2	AGC(1)IHMAR	1.1257	1845100000	373180000	718610000	381260000
	A0A063BT47	90	C	tr|A0A063BT47|A0A063BT47_USTVR L-xylulose reductase OS=Ustilaginoidea virens OX=1159556 GN=UV8b_6666 PE=4 SV=1	UV8b_6666	0.00192062	74.162	2	C(1)INAIVADFGR	-1.6483	26224000	0	8791000	11628000
	A0A063BUB0	323	C	tr|A0A063BUB0|A0A063BUB0_USTVR Proline dehydrogenase OS=Ustilaginoidea virens OX=1159556 GN=UV8b_6677 PE=3 SV=1	UV8b_6677	9.67e-12	143.85	2	EC(1)FHDTK	1.1285	319610000	319610000	0	0
	A0A063BU94	262	C	tr|A0A063BU94|A0A063BU94_USTVR Zinc-binding dehydrogenase OS=Ustilaginoidea virens OX=1159556 GN=UV8b_6662 PE=3 SV=1	UV8b_6662	0.000316259	81.784	2	LLC(1)LAPVGK	1.2774	20091000	15605000	4486100	0
	A0A063BTZ8	200	C	tr|A0A063BTZ8|A0A063BTZ8_USTVR Probable cytosolic iron-sulfur protein assembly protein 1 OS=Ustilaginoidea virens OX=1159556 GN=CIA1 PE=3 SV=1	CIA1	0.000108274	98.033	2	AVAWC(1)PDVPGR	2.933	24638000	24638000	0	0
	A0A063BTZ8	118	C	tr|A0A063BTZ8|A0A063BTZ8_USTVR Probable cytosolic iron-sulfur protein assembly protein 1 OS=Ustilaginoidea virens OX=1159556 GN=CIA1 PE=3 SV=1	CIA1	1.36e-05	102.05	2	C(1)DYDSDASHSQDK	0.50969	21108000	0	0	21108000
	A0A063BTZ8	431	C	tr|A0A063BTZ8|A0A063BTZ8_USTVR Probable cytosolic iron-sulfur protein assembly protein 1 OS=Ustilaginoidea virens OX=1159556 GN=CIA1 PE=3 SV=1	CIA1	0.0280491	59.931	2	RHDAAC(1)ER	0.40056	8315400	0	8315400	0
	A0A063BTZ7	348	C	tr|A0A063BTZ7|A0A063BTZ7_USTVR Tubulin alpha chain OS=Ustilaginoidea virens OX=1159556 GN=UV8b_6820 PE=3 SV=1	UV8b_6820	0.000723637	73.848	2	ASFNLVEWC(1)PTGFK	0.45632	19604000	19604000	0	0
	A0A063BTZ7	329	C	tr|A0A063BTZ7|A0A063BTZ7_USTVR Tubulin alpha chain OS=Ustilaginoidea virens OX=1159556 GN=UV8b_6820 PE=3 SV=1	UV8b_6820	2.81e-08	122.18	2	DC(1)TAAIAQIKAK	2.0538	2380500000	889620000	732540000	751110000
	A0A063BTZ7	296	C	tr|A0A063BTZ7|A0A063BTZ7_USTVR Tubulin alpha chain OS=Ustilaginoidea virens OX=1159556 GN=UV8b_6820 PE=3 SV=1	UV8b_6820	0.00154492	47.808	3	VSDLTFQC(1)FEPNNQMVVCDPR	-0.62612	8429500	8429500	0	0
	A0A063BTY6	245	C	tr|A0A063BTY6|A0A063BTY6_USTVR Methylenetetrahydrofolate dehydrogenase OS=Ustilaginoidea virens OX=1159556 GN=UV8b_6805 PE=4 SV=1	UV8b_6805	9.44e-51	175.29	2	DC(1)LPLSDVVIGGVPTESFK	0.9168	211090000	98295000	54688000	50508000
	A0A063BTY6	65	C	tr|A0A063BTY6|A0A063BTY6_USTVR Methylenetetrahydrofolate dehydrogenase OS=Ustilaginoidea virens OX=1159556 GN=UV8b_6805 PE=4 SV=1	UV8b_6805	4.16e-47	186.54	2	TC(1)QDNGFK	-0.94225	187890000	78633000	14907000	23291000
	A0A063BTX9	157	C	tr|A0A063BTX9|A0A063BTX9_USTVR Putative tubulin-specific chaperone OS=Ustilaginoidea virens OX=1159556 GN=UV8b_6795 PE=4 SV=1	UV8b_6795	7.78e-12	101.96	3	ESIADTC(1)PSIVHVDLSR	-0.16595	41547000	17766000	13771000	10011000
	A0A063BTX9	430	C	tr|A0A063BTX9|A0A063BTX9_USTVR Putative tubulin-specific chaperone OS=Ustilaginoidea virens OX=1159556 GN=UV8b_6795 PE=4 SV=1	UV8b_6795	0.00495329	47.189	3	TLC(1)DLYGKPDVVR	-1.422	7073200	7073200	0	0
	A0A063BTX9	18	C	tr|A0A063BTX9|A0A063BTX9_USTVR Putative tubulin-specific chaperone OS=Ustilaginoidea virens OX=1159556 GN=UV8b_6795 PE=4 SV=1	UV8b_6795	0.000114641	96.143	2	VSYEGAAC(1)TVR	-0.56614	45402000	45402000	0	0
	A0A063BTW9	371	C	tr|A0A063BTW9|A0A063BTW9_USTVR N-alkane-inducible cytochrome P450 OS=Ustilaginoidea virens OX=1159556 GN=UV8b_6892 PE=3 SV=1	UV8b_6892	0.00826416	62.659	2	C(0.5)C(0.5)MNESLR	0.15623	6714600	0	0	6714600
	A0A063BTW9	372	C	tr|A0A063BTW9|A0A063BTW9_USTVR N-alkane-inducible cytochrome P450 OS=Ustilaginoidea virens OX=1159556 GN=UV8b_6892 PE=3 SV=1	UV8b_6892	0.00826416	62.659	2	C(0.5)C(0.5)MNESLR	0.15623	6714600	0	0	6714600
	A0A063BTW9	512	C	tr|A0A063BTW9|A0A063BTW9_USTVR N-alkane-inducible cytochrome P450 OS=Ustilaginoidea virens OX=1159556 GN=UV8b_6892 PE=3 SV=1	UV8b_6892	0.0029335	74.267	2	NGTQVC(1)LTPR	2.2732	36688000	12019000	10994000	13675000
	A0A063BU39	132	C	tr|A0A063BU39|A0A063BU39_USTVR Putative oxidoreductase,short chain dehydrogenase OS=Ustilaginoidea virens OX=1159556 GN=UV8b_4641 PE=3 SV=1;tr|A0A1B5L568|A0A1B5L568_USTVR Uncharacterized protein OS=Ustilaginoidea virens OX=1159556 GN=UVI_02051100 PE=3 SV=1	UV8b_4641	0.00121737	84.498	2	AC(1)ADLLINAK	0.89009	42450000	42450000	0	0
	A0A063BTS0	135	C	tr|A0A063BTS0|A0A063BTS0_USTVR Putative PHD finger domain protein OS=Ustilaginoidea virens OX=1159556 GN=UV8b_7448 PE=4 SV=1;tr|A0A1B5L0M2|A0A1B5L0M2_USTVR Uncharacterized protein OS=Ustilaginoidea virens OX=1159556 GN=UVI_02046170 PE=4 SV=1	UV8b_7448	0.00389159	53.597	2	C(1)APGGLGGGGGGGGR	-0.9386	10975000	0	0	10975000
	A0A063BT96	109	C	tr|A0A063BT96|A0A063BT96_USTVR Peroxisomal carrier protein OS=Ustilaginoidea virens OX=1159556 GN=UV8b_5156 PE=3 SV=1	UV8b_5156	0.00877168	52.167	2	AC(1)STSAADNLHYK	3.7937	31519000	31519000	0	0
	A0A063BTN9	413	C	tr|A0A063BTN9|A0A063BTN9_USTVR Ubiquitin-like modifier-activating enzyme ATG7 OS=Ustilaginoidea virens OX=1159556 GN=UV8b_7012 PE=3 SV=1;tr|A0A1B5L746|A0A1B5L746_USTVR Ubiquitin-like modifier-activating enzyme ATG7 OS=Ustilaginoidea virens OX=1159556 GN=UV	UV8b_7012	0.000829719	51.888	3	QPLFEFSDC(1)ADGGRPK	-1.3552	7631100	0	7631100	0
	A0A063BTN9	55	C	tr|A0A063BTN9|A0A063BTN9_USTVR Ubiquitin-like modifier-activating enzyme ATG7 OS=Ustilaginoidea virens OX=1159556 GN=UV8b_7012 PE=3 SV=1	UV8b_7012	0.000498504	77.732	2	VQEPEASC(1)K	0.84534	42103000	42103000	0	0
	A0A063BTK5	288	C	tr|A0A063BTK5|A0A063BTK5_USTVR RNA methylase family protein OS=Ustilaginoidea virens OX=1159556 GN=UV8b_6478 PE=4 SV=1	UV8b_6478	9.2e-07	120.06	2	IWDGIVC(1)DPPYGVR	1.4402	32554000	0	16496000	16058000
	A0A063BTF0	388	C	tr|A0A063BTF0|A0A063BTF0_USTVR Signal sequence receptor alpha subunit OS=Ustilaginoidea virens OX=1159556 GN=UV8b_5064 PE=3 SV=1	UV8b_5064	0.00934232	103.41	2	LC(1)QGVQK	0.2066	254360000	0	104510000	149860000
	A0A063BTE6	130	C	tr|A0A063BTE6|A0A063BTE6_USTVR Chromatin assembly factor 1 subunit C OS=Ustilaginoidea virens OX=1159556 GN=UV8b_7551 PE=4 SV=1	UV8b_7551	0	287.45	3	C(1)DIVQQIEHPGEVNK	-0.29215	691430000	59402000	201010000	185260000
	A0A063BTE6	159	C	tr|A0A063BTE6|A0A063BTE6_USTVR Chromatin assembly factor 1 subunit C OS=Ustilaginoidea virens OX=1159556 GN=UV8b_7551 PE=4 SV=1	UV8b_7551	0.00132535	57.679	2	YQPQNPDIIATLC(1)VDGK	-2.4394	9611600	9611600	0	0
	A0A063BTC5	510	C	tr|A0A063BTC5|A0A063BTC5_USTVR Phosphoacetylglucosamine mutase OS=Ustilaginoidea virens OX=1159556 GN=UV8b_5034 PE=3 SV=1	UV8b_5034	2.26e-08	136.8	2	ASGTENAC(1)R	-1.3801	29558000	3467000	26091000	0
	A0A063BTC5	277	C	tr|A0A063BTC5|A0A063BTC5_USTVR Phosphoacetylglucosamine mutase OS=Ustilaginoidea virens OX=1159556 GN=UV8b_5034 PE=3 SV=1	UV8b_5034	1.51e-09	100.98	2	C(1)C(1)SFDGDADR	-0.68575	117430000	13529000	33747000	45225000
	A0A063BTC5	278	C	tr|A0A063BTC5|A0A063BTC5_USTVR Phosphoacetylglucosamine mutase OS=Ustilaginoidea virens OX=1159556 GN=UV8b_5034 PE=3 SV=1	UV8b_5034	1.51e-09	100.98	2	C(1)C(1)SFDGDADR	-0.68575	98414000	13529000	33747000	45225000
	A0A063BTC5	169	C	tr|A0A063BTC5|A0A063BTC5_USTVR Phosphoacetylglucosamine mutase OS=Ustilaginoidea virens OX=1159556 GN=UV8b_5034 PE=3 SV=1	UV8b_5034	0.000900459	102.51	2	C(1)VNTEGTPK	-0.23473	1016900000	330410000	344170000	342310000
	A0A063BTC5	212	C	tr|A0A063BTC5|A0A063BTC5_USTVR Phosphoacetylglucosamine mutase OS=Ustilaginoidea virens OX=1159556 GN=UV8b_5034 PE=3 SV=1	UV8b_5034	4e-51	181.62	2	GQLIVDC(1)ANGVGGPK	-0.18533	913700000	262140000	353510000	298050000
	A0A063BTC5	254	C	tr|A0A063BTC5|A0A063BTC5_USTVR Phosphoacetylglucosamine mutase OS=Ustilaginoidea virens OX=1159556 GN=UV8b_5034 PE=3 SV=1	UV8b_5034	3.85e-25	130.12	2	LVNDDVLRPEVLNLDC(1)GADFVK	0.96759	138310000	117220000	0	0
	A0A063BTU8	417	C	tr|A0A063BTU8|A0A063BTU8_USTVR Glutamine synthetase OS=Ustilaginoidea virens OX=1159556 GN=UV8b_7377 PE=3 SV=1	UV8b_7377	0.000121378	117.52	2	LEIAC(1)PPLAMGR	0.87796	55996000	3266500	8215900	11228000
	A0A063BTU8	23	C	tr|A0A063BTU8|A0A063BTU8_USTVR Glutamine synthetase OS=Ustilaginoidea virens OX=1159556 GN=UV8b_7377 PE=3 SV=1	UV8b_7377	0.00202664	111.74	2	LLEHDSC(1)VK	-0.34705	229570000	90665000	73800000	65101000
	A0A063BTB8	182	C	tr|A0A063BTB8|A0A063BTB8_USTVR CRAL/TRIO domain protein OS=Ustilaginoidea virens OX=1159556 GN=UV8b_7124 PE=4 SV=1	UV8b_7124	0.0075551	73.324	2	C(1)LAQDFMK	-0.13396	12585000	12585000	0	0
cytoplasm,nucleus	A0A063C4X0	6	C	tr|A0A063C4X0|A0A063C4X0_USTVR Eukaryotic translation initiation factor 2 alpha subunit OS=Ustilaginoidea virens OX=1159556 GN=UV8b_3575 PE=3 SV=1;tr|A0A1B5KZW9|A0A1B5KZW9_USTVR S1 motif domain-containing protein OS=Ustilaginoidea virens OX=1159556 GN=UVI_	UV8b_3575	2.48e-08	153.67	1	SLTNC(1)R	-0.89521	1434100000	0	10423000	14625000
	A0A063C491	68	C	tr|A0A063C491|A0A063C491_USTVR ATP-dependent RNA helicase OS=Ustilaginoidea virens OX=1159556 GN=UV8b_1753 PE=4 SV=1	UV8b_1753	1.5e-55	119.18	3	AIGDC(1)GFEHPSEVQQTC(1)IPQALLGGDIIC(1)QAK	0.90698	115860000	79303000	36556000	0
	A0A063C491	80	C	tr|A0A063C491|A0A063C491_USTVR ATP-dependent RNA helicase OS=Ustilaginoidea virens OX=1159556 GN=UV8b_1753 PE=4 SV=1	UV8b_1753	1.5e-55	119.18	3	AIGDC(1)GFEHPSEVQQTC(1)IPQALLGGDIIC(1)QAK	0.90698	115860000	79303000	36556000	0
	A0A063C491	92	C	tr|A0A063C491|A0A063C491_USTVR ATP-dependent RNA helicase OS=Ustilaginoidea virens OX=1159556 GN=UV8b_1753 PE=4 SV=1	UV8b_1753	1.5e-55	119.18	3	AIGDC(1)GFEHPSEVQQTC(1)IPQALLGGDIIC(1)QAK	0.90698	115860000	79303000	36556000	0
	A0A063C491	317	C	tr|A0A063C491|A0A063C491_USTVR ATP-dependent RNA helicase OS=Ustilaginoidea virens OX=1159556 GN=UV8b_1753 PE=4 SV=1	UV8b_1753	4.99e-108	208.47	3	EC(1)NFPSIAVHSGVSQEER	0.10725	365310000	219570000	36153000	34869000
	A0A063C491	172	C	tr|A0A063C491|A0A063C491_USTVR ATP-dependent RNA helicase OS=Ustilaginoidea virens OX=1159556 GN=UV8b_1753 PE=4 SV=1	UV8b_1753	4.54e-131	227.94	2	NKETC(1)PHIIVGTPGR	0.7065	2748300000	133700000	357220000	352110000
	A0A063C491	348	C	tr|A0A063C491|A0A063C491_USTVR ATP-dependent RNA helicase OS=Ustilaginoidea virens OX=1159556 GN=UV8b_1753 PE=4 SV=1	UV8b_1753	0.00098468	88.948	2	IC(1)VATDVFGR	1.2222	36382000	36382000	0	0
	A0A063C491	205	C	tr|A0A063C491|A0A063C491_USTVR ATP-dependent RNA helicase OS=Ustilaginoidea virens OX=1159556 GN=UV8b_1753 PE=4 SV=1	UV8b_1753	1.57e-05	127.56	2	IFVLDEC(1)DK	-0.039093	508530000	285840000	110980000	111720000
	A0A063C472	117	C	tr|A0A063C472|A0A063C472_USTVR RNA polymerase II subunit 3 OS=Ustilaginoidea virens OX=1159556 GN=UV8b_2228 PE=3 SV=1	UV8b_2228	0.0070282	74.255	2	C(1)TSDEIMK	1.2577	21066000	0	0	21066000
	A0A063C472	153	C	tr|A0A063C472|A0A063C472_USTVR RNA polymerase II subunit 3 OS=Ustilaginoidea virens OX=1159556 GN=UV8b_2228 PE=3 SV=1	UV8b_2228	6.92e-136	216.68	3	HASPVGSPVINDPEGLGC(1)LIAK	2.4571	132950000	20220000	14544000	17357000
	A0A063C3T4	67	C	tr|A0A063C3T4|A0A063C3T4_USTVR Translation machinery-associated protein 22 OS=Ustilaginoidea virens OX=1159556 GN=UV8b_1594 PE=3 SV=1	UV8b_1594	1.65e-57	161.24	2	FAC(1)NGTIVNDTEMGEVIQLQGDQR	-0.0096026	22762000	0	9073400	13689000
	A0A063C3Q4	499	C	tr|A0A063C3Q4|A0A063C3Q4_USTVR Eukaryotic translation initiation factor 3 subunit B OS=Ustilaginoidea virens OX=1159556 GN=PRT1 PE=3 SV=1;tr|A0A1B5L749|A0A1B5L749_USTVR Eukaryotic translation initiation factor 3 subunit B OS=Ustilaginoidea virens OX=115955	PRT1	2.85e-05	129.38	2	TAVSFFC(1)PEK	-0.21004	169510000	169510000	0	0
	A0A063C3D6	106	C	tr|A0A063C3D6|A0A063C3D6_USTVR Multiprotein-bridging factor 1 OS=Ustilaginoidea virens OX=1159556 GN=UV8b_4140 PE=3 SV=1	UV8b_4140	2.85e-176	245.13	3	C(1)NTTQAIVADLER	0.28665	1229900000	212920000	480320000	531940000
	A0A063C255	525	C	tr|A0A063C255|A0A063C255_USTVR Eukaryotic translation initiation factor 3 subunit D OS=Ustilaginoidea virens OX=1159556 GN=UV8b_2212 PE=3 SV=1	UV8b_2212	0.0148102	63.48	2	TIADMC(1)LK	0.25261	194330000	194330000	0	0
	A0A063C2M7	117	C	tr|A0A063C2M7|A0A063C2M7_USTVR Putative ubiquitin conjugating enzyme (UbcK) OS=Ustilaginoidea virens OX=1159556 GN=UV8b_3357 PE=3 SV=1	UV8b_3357	9.31e-05	124.89	2	IC(1)LDILK	-0.072865	214670000	9253600	99957000	105460000
	A0A063C1Z3	169	C	tr|A0A063C1Z3|A0A063C1Z3_USTVR Pre-mRNA splicing factor OS=Ustilaginoidea virens OX=1159556 GN=UV8b_3774 PE=4 SV=1	UV8b_3774	0	288.11	2	VQC(1)VADTQPDMPQR	-0.64128	1152500000	319270000	340890000	386220000
	A0A063C1U3	51	C	tr|A0A063C1U3|A0A063C1U3_USTVR DNA-directed RNA polymerases I, II, and III subunit RPABC1 OS=Ustilaginoidea virens OX=1159556 GN=UV8b_2062 PE=3 SV=1	UV8b_2062	6.11e-07	122.46	2	FRDEFC(1)NPDGSVNR	-0.35347	102830000	0	12538000	16870000
	A0A063C1U3	91	C	tr|A0A063C1U3|A0A063C1U3_USTVR DNA-directed RNA polymerases I, II, and III subunit RPABC1 OS=Ustilaginoidea virens OX=1159556 GN=UV8b_2062 PE=3 SV=1	UV8b_2062	8.03e-07	53.188	2	NTPPATAANPDPVPDC(1)GPVWVEFLADK	1.7082	14888000	9978900	0	0
	A0A063C0R9	452	C	tr|A0A063C0R9|A0A063C0R9_USTVR Vacuolar sorting protein 1 OS=Ustilaginoidea virens OX=1159556 GN=UV8b_2650 PE=3 SV=1;tr|A0A1B5L487|A0A1B5L487_USTVR Uncharacterized protein OS=Ustilaginoidea virens OX=1159556 GN=UVI_02061080 PE=3 SV=1	UV8b_2650	0.000602104	113.22	2	C(1)VSLAYDELVR	2.6465	12681000	12681000	0	0
	A0A063C0R9	681	C	tr|A0A063C0R9|A0A063C0R9_USTVR Vacuolar sorting protein 1 OS=Ustilaginoidea virens OX=1159556 GN=UV8b_2650 PE=3 SV=1;tr|A0A1B5L424|A0A1B5L424_USTVR GED domain-containing protein OS=Ustilaginoidea virens OX=1159556 GN=UVI_02061090 PE=4 SV=1	UV8b_2650	2.52e-91	210.44	3	KEC(1)QQMVESLGK	-1.3289	364990000	12346000	10743000	15294000
	A0A063C5L5	256	C	tr|A0A063C5L5|A0A063C5L5_USTVR Protein kinase domain-containing protein OS=Ustilaginoidea virens OX=1159556 GN=UV8b_2618 PE=4 SV=1	UV8b_2618	5.86e-101	206.18	2	SKPGATTGTVGTNAC(1)DN	0.21857	400740000	95274000	170560000	134900000
	A0A063BZ91	534	C	tr|A0A063BZ91|A0A063BZ91_USTVR Mitochondrial outer membrane 72Kda protein OS=Ustilaginoidea virens OX=1159556 GN=UV8b_3015 PE=4 SV=1	UV8b_3015	0.0125671	119.56	2	EAEALC(1)QK	-1.2062	193770000	193770000	0	0
	A0A063C075	264	C	tr|A0A063C075|A0A063C075_USTVR NAD-dependent deacetylase sirtuin-2 OS=Ustilaginoidea virens OX=1159556 GN=UV8b_4251 PE=3 SV=1	UV8b_4251	9.18e-08	100.55	2	ADDVVELGSC(1)DAGVR	1.8396	102530000	39775000	62753000	0
	A0A063C2Q8	31	C	tr|A0A063C2Q8|A0A063C2Q8_USTVR DNA helicase OS=Ustilaginoidea virens OX=1159556 GN=UV8b_4312 PE=3 SV=1	UV8b_4312	1.62e-21	152.4	2	CNVC(1)NHSVNVGLDR	0.48981	155160000	15100000	62559000	77504000
	A0A063C2Q8	249	C	tr|A0A063C2Q8|A0A063C2Q8_USTVR DNA helicase OS=Ustilaginoidea virens OX=1159556 GN=UV8b_4312 PE=3 SV=1	UV8b_4312	0.00063169	70.438	2	GDINVLLC(1)GDPSTSK	2.4337	13150000	13150000	0	0
	A0A063C2Q8	50	C	tr|A0A063C2Q8|A0A063C2Q8_USTVR DNA helicase OS=Ustilaginoidea virens OX=1159556 GN=UV8b_4312 PE=3 SV=1	UV8b_4312	0.00796761	42.059	3	IREPTEC(1)PRPIC(1)NSK	-0.81135	17254000	0	0	17254000
	A0A063C2Q8	55	C	tr|A0A063C2Q8|A0A063C2Q8_USTVR DNA helicase OS=Ustilaginoidea virens OX=1159556 GN=UV8b_4312 PE=3 SV=1	UV8b_4312	0.00796761	42.059	3	IREPTEC(1)PRPIC(1)NSK	-0.81135	17254000	0	0	17254000
	A0A063C636	288	C	tr|A0A063C636|A0A063C636_USTVR Putative thioredoxin OS=Ustilaginoidea virens OX=1159556 GN=UV8b_2374 PE=4 SV=1	UV8b_2374	4.66e-06	131.06	2	GC(1)DGAETVR	-1.2689	746100000	226290000	274420000	245390000
	A0A063C636	151	C	tr|A0A063C636|A0A063C636_USTVR Putative thioredoxin OS=Ustilaginoidea virens OX=1159556 GN=UV8b_2374 PE=4 SV=1	UV8b_2374	2.9e-157	239.02	2	NC(1)ELLNAGEDAGPVK	0.38153	606420000	371030000	108770000	126610000
	A0A063BYN1	78	C	tr|A0A063BYN1|A0A063BYN1_USTVR DUF431 domain-containing protein OS=Ustilaginoidea virens OX=1159556 GN=UV8b_5738 PE=4 SV=1;tr|A0A1B5L6D1|A0A1B5L6D1_USTVR Uncharacterized protein OS=Ustilaginoidea virens OX=1159556 GN=UVI_02059940 PE=4 SV=1	UV8b_5738	0.00130751	82.426	2	VC(1)LLDPAAAK	0.13685	168790000	36253000	65944000	66590000
	A0A063C6I0	192	C	tr|A0A063C6I0|A0A063C6I0_USTVR Haloalkanoic acid dehalogenase OS=Ustilaginoidea virens OX=1159556 GN=UV8b_46 PE=4 SV=1	UV8b_46	1.82e-16	109.38	3	EDVIQTAQSQFHDHC(1)PAR	-2.9411	40616000	0	19994000	20623000
	A0A063BW86	488	C	tr|A0A063BW86|A0A063BW86_USTVR UBX domain protein OS=Ustilaginoidea virens OX=1159556 GN=UV8b_4667 PE=4 SV=1	UV8b_4667	2.95e-77	195.94	2	EAADQDDAVDC(1)GPAVEAPK	0.11388	253470000	30947000	106040000	116480000
	A0A063CB85	340	C	tr|A0A063CB85|A0A063CB85_USTVR SGT1 and CS domain containing protein OS=Ustilaginoidea virens OX=1159556 GN=UV8b_1161 PE=3 SV=1;tr|A0A1B5L4U6|A0A1B5L4U6_USTVR Uncharacterized protein OS=Ustilaginoidea virens OX=1159556 GN=UVI_02054670 PE=3 SV=1	T1 and CS domain containingrotein OS=Ustilaginoidea virens OX=1159556	0.000377029	114.86	2	SAAPC(1)NQPLR	0.32137	664570000	25380000	78205000	83203000
	A0A063CB85	63	C	tr|A0A063CB85|A0A063CB85_USTVR SGT1 and CS domain containing protein OS=Ustilaginoidea virens OX=1159556 GN=UV8b_1161 PE=3 SV=1;tr|A0A1B5L4R5|A0A1B5L4R5_USTVR SQHop_cyclase_C domain-containing protein OS=Ustilaginoidea virens OX=1159556 GN=UVI_02054660 PE=	T1 and CS domain containingrotein OS=Ustilaginoidea virens OX=1159556	0.0265148	57.59	2	SC(1)MISYPNYK	0.13179	19619000	8887600	10731000	0
	A0A063C8J3	965	C	tr|A0A063C8J3|A0A063C8J3_USTVR DNA-directed RNA polymerase subunit beta OS=Ustilaginoidea virens OX=1159556 GN=UV8b_1482 PE=3 SV=1;tr|A0A1B5KUG2|A0A1B5KUG2_USTVR DNA-directed RNA polymerase subunit beta OS=Ustilaginoidea virens OX=1159556 GN=UVI_02009180 P	UV8b_1482	0.00335971	75.109	2	LLEC(1)LTGK	0.90539	4529100	4529100	0	0
	A0A063C7L7	210	C	tr|A0A063C7L7|A0A063C7L7_USTVR Uncharacterized protein OS=Ustilaginoidea virens OX=1159556 GN=UV8b_2514 PE=4 SV=1;tr|A0A1B5L2A4|A0A1B5L2A4_USTVR Uncharacterized protein OS=Ustilaginoidea virens OX=1159556 GN=UVI_02003140 PE=4 SV=1	UV8b_2514	0.00219749	51.252	2	GGAGAC(1)AVTLYEPNMAR	-1.0202	7004500	7004500	0	0
	A0A063C710	914	C	tr|A0A063C710|A0A063C710_USTVR Condensin subunit OS=Ustilaginoidea virens OX=1159556 GN=UV8b_2155 PE=4 SV=1;tr|A0A1B5L4S8|A0A1B5L4S8_USTVR SMC hinge domain-containing protein OS=Ustilaginoidea virens OX=1159556 GN=UVI_02036770 PE=4 SV=1	UV8b_2155	0.0187005	51.211	2	SGTPYDFQGQNIGEC(1)K	2.885	10808000	10808000	0	0
	A0A063C251	448	C	tr|A0A063C251|A0A063C251_USTVR DNAJ domain containing protein OS=Ustilaginoidea virens OX=1159556 GN=UV8b_3543 PE=4 SV=1;tr|A0A1B5KSB7|A0A1B5KSB7_USTVR J domain-containing protein OS=Ustilaginoidea virens OX=1159556 GN=UVI_02018680 PE=4 SV=1	UV8b_3543	0.000521537	119.75	2	EVC(1)DTVIYDKK	-1.9173	84678000	44093000	27936000	0
	A0A063C0I3	500	C	tr|A0A063C0I3|A0A063C0I3_USTVR 60S ribosomal protein L16 OS=Ustilaginoidea virens OX=1159556 GN=UV8b_5313 PE=3 SV=1;tr|A0A1B5L5U8|A0A1B5L5U8_USTVR Uncharacterized protein OS=Ustilaginoidea virens OX=1159556 GN=UVI_02012290 PE=3 SV=1	UV8b_5313	2.06e-18	152.97	2	C(1)EALNISGEFFR	-0.41806	49209000	49209000	0	0
	A0A063C0I3	599	C	tr|A0A063C0I3|A0A063C0I3_USTVR 60S ribosomal protein L16 OS=Ustilaginoidea virens OX=1159556 GN=UV8b_5313 PE=3 SV=1;tr|A0A1B5L5U8|A0A1B5L5U8_USTVR Uncharacterized protein OS=Ustilaginoidea virens OX=1159556 GN=UVI_02012290 PE=3 SV=1	UV8b_5313	5.49e-19	174.15	2	YC(1)TVGR	-0.334	9203000000	1938600000	2495100000	3171600000
	A0A063C0I3	363	C	tr|A0A063C0I3|A0A063C0I3_USTVR 60S ribosomal protein L16 OS=Ustilaginoidea virens OX=1159556 GN=UV8b_5313 PE=3 SV=1;tr|A0A1B5L4V3|A0A1B5L4V3_USTVR Uncharacterized protein OS=Ustilaginoidea virens OX=1159556 GN=UVI_02012300 PE=4 SV=1	UV8b_5313	2.64e-16	119.32	2	TNLQPLC(1)NEYIASPPPDAK	0.28457	23265000	23265000	0	0
	A0A063BZA0	71	C	tr|A0A063BZA0|A0A063BZA0_USTVR Activator 1 41 kDa subunit OS=Ustilaginoidea virens OX=1159556 GN=UV8b_5667 PE=3 SV=1;tr|A0A1B5KY03|A0A1B5KY03_USTVR AAA domain-containing protein OS=Ustilaginoidea virens OX=1159556 GN=UVI_02039560 PE=3 SV=1	UV8b_5667	0.00323704	61.582	3	QKYPC(1)PPFK	-0.67211	14500000	0	9093000	5407000
	A0A063BYV6	292	C	tr|A0A063BYV6|A0A063BYV6_USTVR Putative ATP dependent RNA helicase (Dbp5) OS=Ustilaginoidea virens OX=1159556 GN=UV8b_3722 PE=3 SV=1;tr|A0A1B5KTQ4|A0A1B5KTQ4_USTVR Uncharacterized protein OS=Ustilaginoidea virens OX=1159556 GN=UVI_02033980 PE=3 SV=1	UV8b_3722	1.36e-64	192.6	2	GISQMFIDC(1)PDENAR	-0.20112	117840000	13412000	0	0
	A0A063BYV6	230	C	tr|A0A063BYV6|A0A063BYV6_USTVR Putative ATP dependent RNA helicase (Dbp5) OS=Ustilaginoidea virens OX=1159556 GN=UV8b_3722 PE=3 SV=1;tr|A0A1B5KTQ4|A0A1B5KTQ4_USTVR Uncharacterized protein OS=Ustilaginoidea virens OX=1159556 GN=UVI_02033980 PE=3 SV=1	UV8b_3722	1.05e-203	248.68	2	VLVVDEADNMLDQAGLGDQC(1)LR	1.0811	1191100000	81417000	111040000	162560000
	A0A063BXR4	210	C	tr|A0A063BXR4|A0A063BXR4_USTVR AP-2 complex subunit mu-1 OS=Ustilaginoidea virens OX=1159556 GN=UV8b_5316 PE=3 SV=1;tr|A0A1B5L7I1|A0A1B5L7I1_USTVR MHD domain-containing protein OS=Ustilaginoidea virens OX=1159556 GN=UVI_02012250 PE=3 SV=1	UV8b_5316	0.000412324	100.02	2	AYLSGTPEC(1)K	-0.35351	97394000	22849000	33692000	40853000
	A0A063CCD5	287	C	tr|A0A063CCD5|A0A063CCD5_USTVR Serine/threonine-protein phosphatase OS=Ustilaginoidea virens OX=1159556 GN=UV8b_324 PE=3 SV=1	UV8b_324	5.79e-51	179.19	3	C(1)GNQAAIMEIDEHLK	-0.46865	67021000	29862000	10679000	12509000
	A0A063CCD5	214	C	tr|A0A063CCD5|A0A063CCD5_USTVR Serine/threonine-protein phosphatase OS=Ustilaginoidea virens OX=1159556 GN=UV8b_324 PE=3 SV=1	UV8b_324	8.72e-13	86.546	3	IQEVPHEGPMC(1)DLLWSDPDDR	-1.2395	40470000	7698900	0	0
	A0A063CAK1	568	C	tr|A0A063CAK1|A0A063CAK1_USTVR Protein transport protein SEC31 OS=Ustilaginoidea virens OX=1159556 GN=UV8b_709 PE=3 SV=1	UV8b_709	1.97e-25	160.69	2	ATDIC(1)LR	0.00095048	218030000	98983000	0	119040000
	A0A063CAK1	436	C	tr|A0A063CAK1|A0A063CAK1_USTVR Protein transport protein SEC31 OS=Ustilaginoidea virens OX=1159556 GN=UV8b_709 PE=3 SV=1	UV8b_709	6.73e-269	275.35	2	FQQAVGSGNVAAIC(1)EER	-0.62148	1459800000	154570000	577730000	680620000
	A0A063CAK1	583	C	tr|A0A063CAK1|A0A063CAK1_USTVR Protein transport protein SEC31 OS=Ustilaginoidea virens OX=1159556 GN=UV8b_709 PE=3 SV=1	UV8b_709	9.23e-17	122.97	2	IADAFLIANC(1)GGQELVDK	1.1445	36308000	36308000	0	0
	A0A063CA76	47	C	tr|A0A063CA76|A0A063CA76_USTVR Mucoidy inhibitor-like protein OS=Ustilaginoidea virens OX=1159556 GN=UV8b_1671 PE=4 SV=1	UV8b_1671	9.92e-43	111.64	3	DIANVALKPGTNHVTIC(1)GLSPTVDEDSVK	-0.92751	42506000	13437000	14097000	14972000
	A0A063C9U7	88	C	tr|A0A063C9U7|A0A063C9U7_USTVR Putative histone deacetylase SIR2 OS=Ustilaginoidea virens OX=1159556 GN=UV8b_881 PE=3 SV=1	UV8b_881	6.67e-101	204.82	2	EGIDADAEGPPLEAC(1)TPEEASR	3.2308	107830000	13810000	39515000	54503000
	A0A063C768	741	C	tr|A0A063C768|A0A063C768_USTVR Exportin-T OS=Ustilaginoidea virens OX=1159556 GN=UV8b_2800 PE=3 SV=1	UV8b_2800	5.35e-16	113.76	2	AAEAILIALNQLSSC(1)SEIR	1.2281	2757200	2757200	0	0
	A0A063C768	1004	C	tr|A0A063C768|A0A063C768_USTVR Exportin-T OS=Ustilaginoidea virens OX=1159556 GN=UV8b_2800 PE=3 SV=1	UV8b_2800	0.00116902	82.426	2	CLTTC(1)TDKK	1.4344	18797000	18797000	0	0
	A0A063C768	266	C	tr|A0A063C768|A0A063C768_USTVR Exportin-T OS=Ustilaginoidea virens OX=1159556 GN=UV8b_2800 PE=3 SV=1	UV8b_2800	2.02e-27	167.09	2	DTAIDTLTEIC(1)GKK	1.558	161310000	37013000	51044000	65043000
	A0A063C768	949	C	tr|A0A063C768|A0A063C768_USTVR Exportin-T OS=Ustilaginoidea virens OX=1159556 GN=UV8b_2800 PE=3 SV=1	UV8b_2800	8.06e-131	224.42	2	NPSFC(1)PAQDAQTK	0.13716	629700000	147770000	213200000	268730000
	A0A063C6D9	98	C	tr|A0A063C6D9|A0A063C6D9_USTVR Uncharacterized protein OS=Ustilaginoidea virens OX=1159556 GN=UV8b_1273 PE=4 SV=1	UV8b_1273	1.28e-19	148.13	2	EASASAAC(1)PNGDAAAK	0.62343	243360000	63632000	89441000	90289000
	A0A063BVZ2	96	C	tr|A0A063BVZ2|A0A063BVZ2_USTVR TH14-3-3 like protein OS=Ustilaginoidea virens OX=1159556 GN=UV8b_5776 PE=3 SV=1	UV8b_5776	1.09e-11	143.89	2	IC(1)EDILDVLDK	-0.025299	3303500000	270120000	1891800000	1132500000
	A0A063C7M3	159	C	tr|A0A063C7M3|A0A063C7M3_USTVR Ran/spi1 binding protein OS=Ustilaginoidea virens OX=1159556 GN=UV8b_2524 PE=4 SV=1	UV8b_2524	3.87e-36	175.15	2	VC(1)ANHYIVPEMK	-0.96027	63000000	31866000	0	0
	A0A063BV88	131	C	tr|A0A063BV88|A0A063BV88_USTVR Protein N-terminal and lysine N-methyltransferase EFM7 OS=Ustilaginoidea virens OX=1159556 GN=EFM7 PE=3 SV=1	EFM7	3.02e-19	158.79	2	NIDAC(1)DETVEPR	1.1131	157420000	45248000	61756000	50416000
	A0A063BVX1	21	C	tr|A0A063BVX1|A0A063BVX1_USTVR Phosphomannomutase OS=Ustilaginoidea virens OX=1159556 GN=UV8b_5746 PE=3 SV=1	UV8b_5746	5.08e-212	257.13	2	DTIC(1)LFDVDGTLTPAR	1.0824	50616000	50616000	0	0
	A0A063BVX1	83	C	tr|A0A063BVX1|A0A063BVX1_USTVR Phosphomannomutase OS=Ustilaginoidea virens OX=1159556 GN=UV8b_5746 PE=3 SV=1	UV8b_5746	2.22e-57	129.8	3	QQEQIGQPAGVPVTTLFDYC(1)FAENGLTAYK	0.44696	20679000	20679000	0	0
	A0A063BLG4	379	C	tr|A0A063BLG4|A0A063BLG4_USTVR Protein kinase domain-containing protein OS=Ustilaginoidea virens OX=1159556 GN=UV8b_7744 PE=4 SV=1	UV8b_7744	1.22e-05	101.39	2	LC(1)DFGVSGDFGTK	-1.7107	24918000	13778000	11140000	0
	A0A063BQF2	698	C	tr|A0A063BQF2|A0A063BQF2_USTVR Set1 complex component spp1 OS=Ustilaginoidea virens OX=1159556 GN=UV8b_7902 PE=4 SV=1;tr|A0A1B5KXR7|A0A1B5KXR7_USTVR WD_REPEATS_REGION domain-containing protein OS=Ustilaginoidea virens OX=1159556 GN=UVI_02056610 PE=4 SV=1	UV8b_7902	9.18e-135	224.42	2	EVDEVNWIAPC(1)PSPR	1.0872	114440000	114440000	0	0
	A0A063BQF2	174	C	tr|A0A063BQF2|A0A063BQF2_USTVR Set1 complex component spp1 OS=Ustilaginoidea virens OX=1159556 GN=UV8b_7902 PE=4 SV=1	UV8b_7902	0.0290101	43.769	2	TC(1)ALEGCR	-4.4009	8220200	0	8220200	0
	A0A063BQN0	175	C	tr|A0A063BQN0|A0A063BQN0_USTVR Uncharacterized protein OS=Ustilaginoidea virens OX=1159556 GN=UV8b_8298 PE=4 SV=1;tr|A0A1B5L7J2|A0A1B5L7J2_USTVR Uncharacterized protein OS=Ustilaginoidea virens OX=1159556 GN=UVI_02045700 PE=4 SV=1	UV8b_8298	4.52e-23	111.07	2	NEEAIIAGGELPPEQLVC(1)NAK	-1.6656	16357000	0	7311300	9046000
	A0A063BXG3	105	C	tr|A0A063BXG3|A0A063BXG3_USTVR Putative COP9 signalosome subunit 1 (CsnA) OS=Ustilaginoidea virens OX=1159556 GN=UV8b_3851 PE=3 SV=1	UV8b_3851	0.0167494	68.422	2	ESWEC(1)LR	0.83126	5920900	5920900	0	0
	A0A063C441	293	C	tr|A0A063C441|A0A063C441_USTVR Pre-mRNA splicing factor OS=Ustilaginoidea virens OX=1159556 GN=UV8b_2193 PE=3 SV=1;tr|A0A063C742|A0A063C742_USTVR Pre-mRNA splicing factor OS=Ustilaginoidea virens OX=1159556 GN=UV8b_2195 PE=4 SV=1	UV8b_2195	2.14e-18	152.7	2	TPAC(1)NIPSWGSK	0.25429	79028000	0	35349000	43680000
	A0A063C441	369	C	tr|A0A063C441|A0A063C441_USTVR Pre-mRNA splicing factor OS=Ustilaginoidea virens OX=1159556 GN=UV8b_2193 PE=3 SV=1	UV8b_2193	0.00341037	87.308	2	SQC(1)LERLEK	0.94046	545390000	0	268850000	276540000
	A0A063C9K2	17	C	tr|A0A063C9K2|A0A063C9K2_USTVR Glycine-rich cell wall structural protein 1 OS=Ustilaginoidea virens OX=1159556 GN=UV8b_372 PE=4 SV=1	UV8b_372	1.32e-156	227.41	2	AVWGDGTEHC(1)EPVSGVQGNVAK	-0.16821	77948000	0	25535000	25580000
	A0A063BIE8	165	C	tr|A0A063BIE8|A0A063BIE8_USTVR Eukaryotic translation initiation factor 3 subunit F OS=Ustilaginoidea virens OX=1159556 GN=UV8b_8224 PE=3 SV=1	UV8b_8224	1.6e-05	103.22	2	C(1)YISAPVAVNAER	-1.6579	680520000	294170000	185610000	200740000
	A0A063BLU6	847	C	tr|A0A063BLU6|A0A063BLU6_USTVR DNA-directed RNA polymerase subunit OS=Ustilaginoidea virens OX=1159556 GN=UV8b_7534 PE=3 SV=1	UV8b_7534	0.00116637	85.67	2	AFSC(1)GIDDLR	0.76766	44182000	23382000	10147000	10654000
	A0A063BLU6	1684	C	tr|A0A063BLU6|A0A063BLU6_USTVR DNA-directed RNA polymerase subunit OS=Ustilaginoidea virens OX=1159556 GN=UV8b_7534 PE=3 SV=1	UV8b_7534	0.00292042	74.301	2	LGMVGTGC(1)FR	0.54524	18643000	0	9560200	9082600
	A0A063BLU6	1539	C	tr|A0A063BLU6|A0A063BLU6_USTVR DNA-directed RNA polymerase subunit OS=Ustilaginoidea virens OX=1159556 GN=UV8b_7534 PE=3 SV=1	UV8b_7534	1.45e-16	102.57	3	TVIQQIAGVGSC(1)TLVDEK	-0.02266	18730000	0	5879800	6862200
	A0A063BLU6	239	C	tr|A0A063BLU6|A0A063BLU6_USTVR DNA-directed RNA polymerase subunit OS=Ustilaginoidea virens OX=1159556 GN=UV8b_7534 PE=3 SV=1	UV8b_7534	0.000371351	76.332	2	VC(1)SSC(1)GGISPTYR	0.80302	43222000	0	17294000	25928000
	A0A063BLU6	242	C	tr|A0A063BLU6|A0A063BLU6_USTVR DNA-directed RNA polymerase subunit OS=Ustilaginoidea virens OX=1159556 GN=UV8b_7534 PE=3 SV=1	UV8b_7534	0.000371351	76.332	2	VC(1)SSC(1)GGISPTYR	0.80302	43222000	0	17294000	25928000
	A0A063BLU6	964	C	tr|A0A063BLU6|A0A063BLU6_USTVR DNA-directed RNA polymerase subunit OS=Ustilaginoidea virens OX=1159556 GN=UV8b_7534 PE=3 SV=1	UV8b_7534	5.07e-16	106.32	2	VNASLISC(1)NLGQQVLEGR	1.1104	66245000	20470000	20845000	24930000
	A0A063BMY0	900	C	tr|A0A063BMY0|A0A063BMY0_USTVR NACHT domain protein OS=Ustilaginoidea virens OX=1159556 GN=UV8b_7088 PE=4 SV=1;tr|A0A1B5L531|A0A1B5L531_USTVR Uncharacterized protein OS=Ustilaginoidea virens OX=1159556 GN=UVI_02058620 PE=4 SV=1	UV8b_7088	1.63e-07	136.36	3	ASFHNTC(1)GNHR	0.69498	316790000	16298000	65410000	0
	A0A063BMY0	326	C	tr|A0A063BMY0|A0A063BMY0_USTVR NACHT domain protein OS=Ustilaginoidea virens OX=1159556 GN=UV8b_7088 PE=4 SV=1;tr|A0A1B5L531|A0A1B5L531_USTVR Uncharacterized protein OS=Ustilaginoidea virens OX=1159556 GN=UVI_02058620 PE=4 SV=1	UV8b_7088	0.000164316	66.826	3	IC(1)LSLQPHADDAQSLR	0.091882	19029000	19029000	0	0
	A0A063BMY0	221	C	tr|A0A063BMY0|A0A063BMY0_USTVR NACHT domain protein OS=Ustilaginoidea virens OX=1159556 GN=UV8b_7088 PE=4 SV=1;tr|A0A1B5L531|A0A1B5L531_USTVR Uncharacterized protein OS=Ustilaginoidea virens OX=1159556 GN=UVI_02058620 PE=4 SV=1	UV8b_7088	0.00558458	72.23	2	LDDDSC(1)SEK	-0.09307	118390000	90379000	0	28008000
	A0A063BMY0	489	C	tr|A0A063BMY0|A0A063BMY0_USTVR NACHT domain protein OS=Ustilaginoidea virens OX=1159556 GN=UV8b_7088 PE=4 SV=1;tr|A0A1B5L531|A0A1B5L531_USTVR Uncharacterized protein OS=Ustilaginoidea virens OX=1159556 GN=UVI_02058620 PE=4 SV=1	UV8b_7088	0.0260015	69.825	2	LQFPC(1)SHEK	4.084	12515000	7832800	4682200	0
	A0A063BMY0	889	C	tr|A0A063BMY0|A0A063BMY0_USTVR NACHT domain protein OS=Ustilaginoidea virens OX=1159556 GN=UV8b_7088 PE=4 SV=1;tr|A0A1B5L531|A0A1B5L531_USTVR Uncharacterized protein OS=Ustilaginoidea virens OX=1159556 GN=UVI_02058620 PE=4 SV=1	UV8b_7088	7.77e-26	161.02	2	LTVEC(1)ETLR	0.31074	422720000	175790000	120110000	126820000
	A0A063BMY0	946	C	tr|A0A063BMY0|A0A063BMY0_USTVR NACHT domain protein OS=Ustilaginoidea virens OX=1159556 GN=UV8b_7088 PE=4 SV=1;tr|A0A1B5L531|A0A1B5L531_USTVR Uncharacterized protein OS=Ustilaginoidea virens OX=1159556 GN=UVI_02058620 PE=4 SV=1	UV8b_7088	0.00930383	103.79	2	WAC(1)HQK	1.0437	108540000	0	0	108540000
	A0A063BMY0	434	C	tr|A0A063BMY0|A0A063BMY0_USTVR NACHT domain protein OS=Ustilaginoidea virens OX=1159556 GN=UV8b_7088 PE=4 SV=1;tr|A0A1B5L531|A0A1B5L531_USTVR Uncharacterized protein OS=Ustilaginoidea virens OX=1159556 GN=UVI_02058620 PE=4 SV=1	UV8b_7088	7.27e-19	151.98	2	YNEAVAIYEELC(1)R	-0.12207	43530000	43530000	0	0
	A0A063BNP8	111	C	tr|A0A063BNP8|A0A063BNP8_USTVR Rho-GTPase-activating protein 8 OS=Ustilaginoidea virens OX=1159556 GN=UV8b_7144 PE=4 SV=1	UV8b_7144	0.00383696	85.064	2	WC(1)DAHEAR	0.27298	185500000	28492000	106860000	50141000
	A0A063BP81	396	C	tr|A0A063BP81|A0A063BP81_USTVR Putative metaphase-anaphase transition protein (Mlo2) OS=Ustilaginoidea virens OX=1159556 GN=UV8b_6950 PE=4 SV=1	UV8b_6950	3.25e-06	113.65	2	APSRPEAAPPLGC(1)K	1.376	178840000	11087000	27387000	23001000
	A0A063BP81	130	C	tr|A0A063BP81|A0A063BP81_USTVR Putative metaphase-anaphase transition protein (Mlo2) OS=Ustilaginoidea virens OX=1159556 GN=UV8b_6950 PE=4 SV=1	UV8b_6950	0.00931782	85.359	2	ESPC(1)TLR	-0.14503	125980000	0	66000000	59979000
	A0A063BP81	117	C	tr|A0A063BP81|A0A063BP81_USTVR Putative metaphase-anaphase transition protein (Mlo2) OS=Ustilaginoidea virens OX=1159556 GN=UV8b_6950 PE=4 SV=1	UV8b_6950	0.00114338	76.345	2	NFTC(1)DC(1)GTTR	-0.30048	81523000	60265000	0	21258000
	A0A063BP81	119	C	tr|A0A063BP81|A0A063BP81_USTVR Putative metaphase-anaphase transition protein (Mlo2) OS=Ustilaginoidea virens OX=1159556 GN=UV8b_6950 PE=4 SV=1	UV8b_6950	0.00114338	76.345	2	NFTC(1)DC(1)GTTR	-0.30048	81523000	60265000	0	21258000
	A0A063BPD7	313	C	tr|A0A063BPD7|A0A063BPD7_USTVR Fructose-2,6-bisphosphatase OS=Ustilaginoidea virens OX=1159556 GN=UV8b_6406 PE=4 SV=1	UV8b_6406	9.86e-21	137.62	2	ALDELDSGVC(1)DGLTYQEIK	0.84643	42831000	42831000	0	0
	A0A063BPD7	135	C	tr|A0A063BPD7|A0A063BPD7_USTVR Fructose-2,6-bisphosphatase OS=Ustilaginoidea virens OX=1159556 GN=UV8b_6406 PE=4 SV=1	UV8b_6406	0.00167984	73.841	2	C(1)DDQDIIMANIR	0.17008	4715100	4715100	0	0
	A0A063BPD7	19	C	tr|A0A063BPD7|A0A063BPD7_USTVR Fructose-2,6-bisphosphatase OS=Ustilaginoidea virens OX=1159556 GN=UV8b_6406 PE=4 SV=1	UV8b_6406	0.000161168	94.302	2	IC(1)VVMVGLPAR	0.52042	3084200	3084200	0	0
	A0A063BNT3	271	C	tr|A0A063BNT3|A0A063BNT3_USTVR Serine/threonine-protein kinase RIO1 OS=Ustilaginoidea virens OX=1159556 GN=UV8b_7054 PE=3 SV=1;tr|A0A1B5L6G3|A0A1B5L6G3_USTVR Serine/threonine-protein kinase RIO1 OS=Ustilaginoidea virens OX=1159556 GN=UVI_02061430 PE=3 SV=1	UV8b_7054	2.64e-08	128.85	3	IHNAGIPC(1)PEPISLK	0.21932	196840000	30858000	31037000	26973000
	A0A063BQX7	31	C	tr|A0A063BQX7|A0A063BQX7_USTVR Vacuolar protein sorting-associated protein 35 OS=Ustilaginoidea virens OX=1159556 GN=UV8b_8159 PE=3 SV=1	UV8b_8159	0.00835413	117.39	2	KC(1)LDTPGK	0.28266	20523000	0	0	20523000
	A0A063BQX7	628	C	tr|A0A063BQX7|A0A063BQX7_USTVR Vacuolar protein sorting-associated protein 35 OS=Ustilaginoidea virens OX=1159556 GN=UV8b_8159 PE=3 SV=1	UV8b_8159	1.13e-05	96.342	2	TTTPPLITAC(1)IK	0.78317	121710000	38679000	35314000	47713000
	A0A063BPF8	401	C	tr|A0A063BPF8|A0A063BPF8_USTVR Cystathionine beta-lyase OS=Ustilaginoidea virens OX=1159556 GN=UV8b_6436 PE=3 SV=1	UV8b_6436	4.51e-213	259.23	2	LC(1)VGIEDANDLIEDLSR	0.24465	124720000	18605000	49215000	56903000
	A0A063BPF8	8	C	tr|A0A063BPF8|A0A063BPF8_USTVR Cystathionine beta-lyase OS=Ustilaginoidea virens OX=1159556 GN=UV8b_6436 PE=3 SV=1	UV8b_6436	4.33e-21	140.08	2	SSVPTNC(1)TATGSDTGATR	0.49167	143070000	45782000	50173000	47114000
	A0A063BV34	295	C	tr|A0A063BV34|A0A063BV34_USTVR Transcription regulatory protein SWI3 OS=Ustilaginoidea virens OX=1159556 GN=UV8b_6454 PE=4 SV=1	UV8b_6454	5.36e-110	217.02	2	VNC(1)HQC(1)GNDC(1)TR	0.17519	428610000	146240000	63600000	57566000
	A0A063BV34	298	C	tr|A0A063BV34|A0A063BV34_USTVR Transcription regulatory protein SWI3 OS=Ustilaginoidea virens OX=1159556 GN=UV8b_6454 PE=4 SV=1	UV8b_6454	5.36e-110	217.02	2	VNC(1)HQC(1)GNDC(1)TR	0.17519	446760000	146240000	63392000	86703000
	A0A063BV34	302	C	tr|A0A063BV34|A0A063BV34_USTVR Transcription regulatory protein SWI3 OS=Ustilaginoidea virens OX=1159556 GN=UV8b_6454 PE=4 SV=1	UV8b_6454	5.36e-110	217.02	2	VNC(1)HQC(1)GNDC(1)TR	0.17519	402660000	146240000	76829000	39935000
	A0A063BV34	155	C	tr|A0A063BV34|A0A063BV34_USTVR Transcription regulatory protein SWI3 OS=Ustilaginoidea virens OX=1159556 GN=UV8b_6454 PE=4 SV=1;tr|A0A1B5KV84|A0A1B5KV84_USTVR Uncharacterized protein OS=Ustilaginoidea virens OX=1159556 GN=UVI_02007130 PE=4 SV=1	UV8b_6454	4.55e-05	88.24	2	LNPAEYLTVTAC(1)R	-0.013031	9691600	9691600	0	0
	A0A063BV34	164	C	tr|A0A063BV34|A0A063BV34_USTVR Transcription regulatory protein SWI3 OS=Ustilaginoidea virens OX=1159556 GN=UV8b_6454 PE=4 SV=1;tr|A0A1B5KV84|A0A1B5KV84_USTVR Uncharacterized protein OS=Ustilaginoidea virens OX=1159556 GN=UVI_02007130 PE=4 SV=1	UV8b_6454	5.79e-08	139.74	2	NLAGDVC(1)AIMR	-0.39013	92144000	22802000	33378000	35963000
	A0A063BV34	204	C	tr|A0A063BV34|A0A063BV34_USTVR Transcription regulatory protein SWI3 OS=Ustilaginoidea virens OX=1159556 GN=UV8b_6454 PE=4 SV=1;tr|A0A1B5KV84|A0A1B5KV84_USTVR Uncharacterized protein OS=Ustilaginoidea virens OX=1159556 GN=UVI_02007130 PE=4 SV=1	UV8b_6454	4.61e-05	128.75	2	VIC(1)DTPR	0.50879	564580000	200030000	184730000	179820000
	A0A063BUS4	628	C	tr|A0A063BUS4|A0A063BUS4_USTVR Coatomer subunit beta OS=Ustilaginoidea virens OX=1159556 GN=UV8b_5378 PE=4 SV=1	UV8b_5378	0.00902476	104.94	2	IMSC(1)VR	-0.40106	237180000	21727000	0	7961100
	A0A063BUS4	143	C	tr|A0A063BUS4|A0A063BUS4_USTVR Coatomer subunit beta OS=Ustilaginoidea virens OX=1159556 GN=UV8b_5378 PE=4 SV=1	UV8b_5378	0.00067302	124.32	2	SC(1)LEHR	0.59112	802570000	180910000	323690000	297960000
	A0A063BTR6	156	C	tr|A0A063BTR6|A0A063BTR6_USTVR Eukaryotic translation initiation factor 3 subunit A OS=Ustilaginoidea virens OX=1159556 GN=TIF32 PE=3 SV=1;tr|A0A1B5L367|A0A1B5L367_USTVR Eukaryotic translation initiation factor 3 subunit A OS=Ustilaginoidea virens OX=11595	TIF32	0.0103353	99.511	2	LC(1)ELLR	0.2567	629760000	374720000	76939000	178100000
	A0A063BTQ8	68	C	tr|A0A063BTQ8|A0A063BTQ8_USTVR Putative mRNA processing protein (Mss51) OS=Ustilaginoidea virens OX=1159556 GN=UV8b_7433 PE=4 SV=1	UV8b_7433	0.00917758	104.31	2	IC(1)DTLR	-0.32423	44384000	0	22923000	21461000
	A0A063BUS7	265	C	tr|A0A063BUS7|A0A063BUS7_USTVR Putative replication factor C OS=Ustilaginoidea virens OX=1159556 GN=UV8b_4585 PE=3 SV=1;tr|A0A1B5L716|A0A1B5L716_USTVR AAA domain-containing protein OS=Ustilaginoidea virens OX=1159556 GN=UVI_02063180 PE=3 SV=1	UV8b_4585	7.82e-07	93.839	2	AC(1)YEGNVDSALDTLR	-0.045358	24792000	13328000	0	11464000
	A0A063BT68	794	C	tr|A0A063BT68|A0A063BT68_USTVR 116 kDa U5 small nuclear ribonucleoprotein component OS=Ustilaginoidea virens OX=1159556 GN=UV8b_6696 PE=3 SV=1	UV8b_6696	1.95e-08	122.13	2	EGPLC(1)EEPIR	-0.97404	162260000	0	81472000	80792000
	A0A063BT68	677	C	tr|A0A063BT68|A0A063BT68_USTVR 116 kDa U5 small nuclear ribonucleoprotein component OS=Ustilaginoidea virens OX=1159556 GN=UV8b_6696 PE=3 SV=1	UV8b_6696	4.69e-05	104.79	2	FC(1)ETVVETSATK	-0.75796	85665000	35437000	0	50229000
	A0A063BT68	480	C	tr|A0A063BT68|A0A063BT68_USTVR 116 kDa U5 small nuclear ribonucleoprotein component OS=Ustilaginoidea virens OX=1159556 GN=UV8b_6696 PE=3 SV=1	UV8b_6696	5.14e-05	83.314	3	SC(1)DQDGPLVVHITK	-0.87816	132440000	23194000	30654000	35415000
	A0A063BS84	89	C	tr|A0A063BS84|A0A063BS84_USTVR Uncharacterized protein OS=Ustilaginoidea virens OX=1159556 GN=UV8b_5648 PE=4 SV=1	UV8b_5648	0.000719137	117.7	2	C(1)LDNMYR	-3.6847	94318000	41263000	27353000	25702000
	A0A063BS48	202	C	tr|A0A063BS48|A0A063BS48_USTVR Citrate lyase subunit beta (Citrate (Pro-3S)-lyase subunit beta) OS=Ustilaginoidea virens OX=1159556 GN=UV8b_5613 PE=4 SV=1;tr|A0A1B5L157|A0A1B5L157_USTVR HpcH_HpaI domain-containing protein OS=Ustilaginoidea virens OX=115955	UV8b_5613	1.44e-08	138.55	2	LQDEC(1)ANGK	0.75092	23554000	0	0	23554000
	A0A063BRY0	95	C	tr|A0A063BRY0|A0A063BRY0_USTVR 40S ribosomal protein S12 OS=Ustilaginoidea virens OX=1159556 GN=UV8b_7752 PE=3 SV=1	UV8b_7752	1.13e-59	192.38	3	VVNC(1)SC(1)VVVKDWGEESQER	0.33848	4736300000	198080000	616600000	720890000
	A0A063BRY0	97	C	tr|A0A063BRY0|A0A063BRY0_USTVR 40S ribosomal protein S12 OS=Ustilaginoidea virens OX=1159556 GN=UV8b_7752 PE=3 SV=1	UV8b_7752	3.38e-46	178.94	3	VVNC(1)SC(1)VVVKDWGEESQER	0.33848	4966900000	334330000	577820000	639690000
	A0A063BRY0	58	C	tr|A0A063BRY0|A0A063BRY0_USTVR 40S ribosomal protein S12 OS=Ustilaginoidea virens OX=1159556 GN=UV8b_7752 PE=3 SV=1	UV8b_7752	0.0127345	77.944	2	LVAALC(1)K	2.6294	350220000	335780000	0	14450000
	A0A063BRY0	81	C	tr|A0A063BRY0|A0A063BRY0_USTVR 40S ribosomal protein S12 OS=Ustilaginoidea virens OX=1159556 GN=UV8b_7752 PE=3 SV=1	UV8b_7752	8.48e-48	178.81	2	QLGEWAGLC(1)VLDR	0.71631	107180000	73084000	0	10348000
	A0A063BRG1	460	C	tr|A0A063BRG1|A0A063BRG1_USTVR Replication protein A subunit OS=Ustilaginoidea virens OX=1159556 GN=UV8b_7951 PE=3 SV=1	UV8b_7951	0.0179261	43.512	2	QDNFC(1)YPAC(1)SR	-0.30665	14260000	14260000	0	0
	A0A063BRG1	464	C	tr|A0A063BRG1|A0A063BRG1_USTVR Replication protein A subunit OS=Ustilaginoidea virens OX=1159556 GN=UV8b_7951 PE=3 SV=1	UV8b_7951	0.0179261	43.512	2	QDNFC(1)YPAC(1)SR	-0.30665	14260000	14260000	0	0
	A0A063BRG1	483	C	tr|A0A063BRG1|A0A063BRG1_USTVR Replication protein A subunit OS=Ustilaginoidea virens OX=1159556 GN=UV8b_7951 PE=3 SV=1	UV8b_7951	1.02e-05	126.67	2	VVETGDGTWYC(1)EK	-1.8283	26753000	26753000	0	0
	A0A063BTD8	1114	C	tr|A0A063BTD8|A0A063BTD8_USTVR HEAT repeat protein OS=Ustilaginoidea virens OX=1159556 GN=UV8b_7616 PE=4 SV=1	UV8b_7616	2.98e-16	121.04	2	C(1)VDSLINVLGPDLQDADK	-1.5521	17102000	8148600	0	8953900
	A0A063BTD8	1916	C	tr|A0A063BTD8|A0A063BTD8_USTVR HEAT repeat protein OS=Ustilaginoidea virens OX=1159556 GN=UV8b_7616 PE=4 SV=1	UV8b_7616	0.00931782	85.359	2	IAATC(1)TR	-0.85066	35012000	35012000	0	0
cytoskeleton	A0A063BUT8	270	C	tr|A0A063BUT8|A0A063BUT8_USTVR Acyl-CoA dehydrogenase OS=Ustilaginoidea virens OX=1159556 GN=UV8b_6364 PE=3 SV=1	UV8b_6364	5.52e-07	65.043	2	IC(1)LAITEPDAGSDVANLTC(1)EAK	-1.3323	13144000	13144000	0	0
	A0A063BUT8	287	C	tr|A0A063BUT8|A0A063BUT8_USTVR Acyl-CoA dehydrogenase OS=Ustilaginoidea virens OX=1159556 GN=UV8b_6364 PE=3 SV=1	UV8b_6364	2.79e-25	127.36	2	IC(1)LAITEPDAGSDVANLTC(1)EAK	-1.3323	27485000	27485000	0	0
	A0A063BXW9	285	C	tr|A0A063BXW9|A0A063BXW9_USTVR Actin OS=Ustilaginoidea virens OX=1159556 GN=UV8b_6104 PE=3 SV=1	UV8b_6104	1.22e-11	150.06	2	C(1)DVDVRK	-0.93342	5082400000	1443700000	1726000000	0
	A0A063BXW9	17	C	tr|A0A063BXW9|A0A063BXW9_USTVR Actin OS=Ustilaginoidea virens OX=1159556 GN=UV8b_6104 PE=3 SV=1	UV8b_6104	2.22e-277	277.06	2	MEEEVAALVIDNGSGMC(1)K	-1.4988	808150000	761490000	0	5946300
	A0A063BXX3	366	C	tr|A0A063BXX3|A0A063BXX3_USTVR Putative 6-phosphofructo-2-kinase/fructose-2, 6-bisphosphate 2-phosphatase OS=Ustilaginoidea virens OX=1159556 GN=UV8b_6109 PE=4 SV=1	UV8b_6109	5.41e-187	249.32	2	SQMSQINPGVC(1)ENMPER	1.4723	461210000	48277000	193530000	196370000
	A0A063BYA4	322	C	tr|A0A063BYA4|A0A063BYA4_USTVR DNA repair protein RAD51 homolog OS=Ustilaginoidea virens OX=1159556 GN=UV8b_5012 PE=3 SV=1	UV8b_5012	7.29e-16	75.896	3	IYDSPC(1)LPESDTLFAINEDGIGDPAPK	1.089	5654600	5654600	0	0
	A0A063BZH6	506	C	tr|A0A063BZH6|A0A063BZH6_USTVR Aerobactin siderophore biosynthesis protein iucB OS=Ustilaginoidea virens OX=1159556 GN=UV8b_3105 PE=4 SV=1	UV8b_3105	0.00984961	64.485	2	TMNVC(1)LEPR	1.1172	12117000	12117000	0	0
	A0A063BZN2	200	C	tr|A0A063BZN2|A0A063BZN2_USTVR KH domain RNA-binding protein OS=Ustilaginoidea virens OX=1159556 GN=UV8b_2686 PE=4 SV=1	UV8b_2686	0.00710045	74.127	2	C(1)LVDDWQR	-0.17709	14530000	14530000	0	0
	A0A063BZN2	299	C	tr|A0A063BZN2|A0A063BZN2_USTVR KH domain RNA-binding protein OS=Ustilaginoidea virens OX=1159556 GN=UV8b_2686 PE=4 SV=1	UV8b_2686	4.99e-93	173.96	3	GPPTHDENGEEIQTQNISIPADMVGC(1)IIGR	-0.50715	168730000	50044000	59580000	59110000
	A0A063BZN2	100	C	tr|A0A063BZN2|A0A063BZN2_USTVR KH domain RNA-binding protein OS=Ustilaginoidea virens OX=1159556 GN=UV8b_2686 PE=4 SV=1	UV8b_2686	4.03e-06	130.23	2	VLTITGEC(1)DAISK	0.4637	819360000	219980000	290500000	308890000
	A0A063C0M9	151	C	tr|A0A063C0M9|A0A063C0M9_USTVR Uncharacterized protein OS=Ustilaginoidea virens OX=1159556 GN=UV8b_2605 PE=4 SV=1	UV8b_2605	7.25e-06	53.865	3	VLPASQVEVLDEPC(1)LPHGMSSVVQR	1.0325	11840000	11840000	0	0
	A0A063C135	104	C	tr|A0A063C135|A0A063C135_USTVR Citrulline--aspartate ligase OS=Ustilaginoidea virens OX=1159556 GN=UV8b_2981 PE=4 SV=1;tr|A0A1B5KUS3|A0A1B5KUS3_USTVR Citrulline--aspartate ligase OS=Ustilaginoidea virens OX=1159556 GN=UVI_02028460 PE=3 SV=1	UV8b_2981	0.0111916	114.19	2	AC(1)DPTLK	0.17419	3826500000	1396400000	1434100000	995960000
	A0A063C135	263	C	tr|A0A063C135|A0A063C135_USTVR Citrulline--aspartate ligase OS=Ustilaginoidea virens OX=1159556 GN=UV8b_2981 PE=4 SV=1;tr|A0A1B5KUS3|A0A1B5KUS3_USTVR Citrulline--aspartate ligase OS=Ustilaginoidea virens OX=1159556 GN=UVI_02028460 PE=3 SV=1	UV8b_2981	5.74e-47	178.22	3	SRGC(1)YDTPGLTILR	0.10363	642140000	309470000	191040000	141620000
	A0A063C1U9	429	C	tr|A0A063C1U9|A0A063C1U9_USTVR Aspartyl aminopeptidase OS=Ustilaginoidea virens OX=1159556 GN=UV8b_2797 PE=3 SV=1	UV8b_2797	2.79e-19	145.09	2	NDSPC(1)GSTIGPGLAAK	0.095689	1404600000	354370000	507250000	542980000
	A0A063C1U9	89	C	tr|A0A063C1U9|A0A063C1U9_USTVR Aspartyl aminopeptidase OS=Ustilaginoidea virens OX=1159556 GN=UV8b_2797 PE=3 SV=1	UV8b_2797	0.000675923	48.315	3	WRPGNPVAIVGAHTDSC(1)C(1)LR	-1.0464	30795000	0	17619000	13176000
	A0A063C1U9	90	C	tr|A0A063C1U9|A0A063C1U9_USTVR Aspartyl aminopeptidase OS=Ustilaginoidea virens OX=1159556 GN=UV8b_2797 PE=3 SV=1	UV8b_2797	0.000675923	48.315	3	WRPGNPVAIVGAHTDSC(1)C(1)LR	-1.0464	30795000	0	17619000	13176000
	A0A063C1U9	410	C	tr|A0A063C1U9|A0A063C1U9_USTVR Aspartyl aminopeptidase OS=Ustilaginoidea virens OX=1159556 GN=UV8b_2797 PE=3 SV=1	UV8b_2797	9.54e-56	183.79	3	YATNSPGIVLIQEC(1)AR	0.3908	473440000	91532000	166800000	163270000
	A0A063C482	32	C	tr|A0A063C482|A0A063C482_USTVR Ribitol kinase OS=Ustilaginoidea virens OX=1159556 GN=UV8b_2238 PE=3 SV=1	UV8b_2238	1.24e-17	151.44	2	AC(1)IIDQTGDIK	-0.38588	1313700000	274620000	522390000	516700000
	A0A063C482	201	C	tr|A0A063C482|A0A063C482_USTVR Ribitol kinase OS=Ustilaginoidea virens OX=1159556 GN=UV8b_2238 PE=3 SV=1	UV8b_2238	0.000325883	111.82	2	SFC(1)STVCK	0.51717	230140000	0	125740000	104400000
	A0A063C482	205	C	tr|A0A063C482|A0A063C482_USTVR Ribitol kinase OS=Ustilaginoidea virens OX=1159556 GN=UV8b_2238 PE=3 SV=1	UV8b_2238	0.00486298	70.525	2	SFCSTVC(1)K	-1.0811	128520000	61484000	26947000	28873000
	A0A063C482	329	C	tr|A0A063C482|A0A063C482_USTVR Ribitol kinase OS=Ustilaginoidea virens OX=1159556 GN=UV8b_2238 PE=3 SV=1;tr|A0A1B5L8L8|A0A1B5L8L8_USTVR FGGY_C domain-containing protein OS=Ustilaginoidea virens OX=1159556 GN=UVI_02064420 PE=3 SV=1	UV8b_2238	0.000873663	67.997	2	LAAVAGTSTC(1)HLAMSR	-0.76503	9641100	9641100	0	0
	A0A063CCS3	192	C	tr|A0A063CCS3|A0A063CCS3_USTVR 26S protease regulatory subunit 8 OS=Ustilaginoidea virens OX=1159556 GN=UV8b_449 PE=3 SV=1	UV8b_449	4.13e-35	169.06	2	AVAHHTAC(1)K	-0.26519	13795000	0	6564900	7230300
	A0A063CCS3	337	C	tr|A0A063CCS3|A0A063CCS3_USTVR 26S protease regulatory subunit 8 OS=Ustilaginoidea virens OX=1159556 GN=UV8b_449 PE=3 SV=1	UV8b_449	0.00138019	80.755	2	MNGC(1)SGAELK	0.88399	264330000	0	123440000	129920000
	A0A063C5H4	178	C	tr|A0A063C5H4|A0A063C5H4_USTVR Vacuolar proton pump subunit B OS=Ustilaginoidea virens OX=1159556 GN=UV8b_1455 PE=3 SV=1	UV8b_1455	4.44e-128	176.91	2	IPIFSASGLPHNEIAAQIC(1)R	-1.3251	85335000	4608500	39489000	14819000
	A0A063C776	193	C	tr|A0A063C776|A0A063C776_USTVR Diphthine methyl ester synthase OS=Ustilaginoidea virens OX=1159556 GN=UV8b_286 PE=3 SV=1	UV8b_286	9.43e-16	113.24	2	YMSAGQC(1)AQQMLEIEEQR	-2.6317	9436600	9436600	0	0
	A0A063C8H4	295	C	tr|A0A063C8H4|A0A063C8H4_USTVR Tubulin alpha chain OS=Ustilaginoidea virens OX=1159556 GN=UV8b_1457 PE=3 SV=1	UV8b_1457	2.63e-127	205.96	3	AAHEANSVQEITMSC(1)FEPNNQMVK	-0.6995	234110000	24444000	0	0
	A0A063C8H4	68	C	tr|A0A063C8H4|A0A063C8H4_USTVR Tubulin alpha chain OS=Ustilaginoidea virens OX=1159556 GN=UV8b_1457 PE=3 SV=1	UV8b_1457	3.43e-98	214.26	2	AIYC(1)DLEPNVVDEVR	0.02405	5992700000	3895200000	966170000	1039800000
	A0A063C8H4	356	C	tr|A0A063C8H4|A0A063C8H4_USTVR Tubulin alpha chain OS=Ustilaginoidea virens OX=1159556 GN=UV8b_1457 PE=3 SV=1	UV8b_1457	7.79e-38	150.14	2	LGIC(1)YQAPENVPNGDLAK	0.63133	161620000	161620000	0	0
	A0A063C8H4	347	C	tr|A0A063C8H4|A0A063C8H4_USTVR Tubulin alpha chain OS=Ustilaginoidea virens OX=1159556 GN=UV8b_1457 PE=3 SV=1	UV8b_1457	7.51e-24	156.69	2	SIQFVDWC(1)PTGFK	0.015979	523130000	151450000	170420000	197350000
	A0A063C9A0	67	C	tr|A0A063C9A0|A0A063C9A0_USTVR Proteasome component PUP2 OS=Ustilaginoidea virens OX=1159556 GN=UV8b_2176 PE=3 SV=1	UV8b_2176	2.92e-64	193.23	2	HIGC(1)AMSGLQADAR	0.20752	98835000	34045000	30654000	34136000
	A0A063BVI2	139	C	tr|A0A063BVI2|A0A063BVI2_USTVR Ribosomal RNA-processing protein 40 OS=Ustilaginoidea virens OX=1159556 GN=UV8b_5837 PE=3 SV=1;tr|A0A1B5KZ74|A0A1B5KZ74_USTVR Ribosomal RNA-processing protein 40 OS=Ustilaginoidea virens OX=1159556 GN=UVI_02055460 PE=3 SV=1	UV8b_5837	6.18e-07	111.31	2	HMDAELEC(1)VNSSTGK	-1.8699	34333000	0	19373000	14961000
	A0A063C0K1	165	C	tr|A0A063C0K1|A0A063C0K1_USTVR CTP synthase OS=Ustilaginoidea virens OX=1159556 GN=UV8b_4998 PE=3 SV=1;tr|A0A1B5KX04|A0A1B5KX04_USTVR CTP synthase OS=Ustilaginoidea virens OX=1159556 GN=UVI_02048290 PE=3 SV=1	UV8b_4998	2.03e-12	87.148	2	AWQTVC(1)EANGVIVPGGFGSR	2.0335	33453000	0	15796000	17657000
	A0A063C0K1	15	C	tr|A0A063C0K1|A0A063C0K1_USTVR CTP synthase OS=Ustilaginoidea virens OX=1159556 GN=UV8b_4998 PE=3 SV=1;tr|A0A1B5KX04|A0A1B5KX04_USTVR CTP synthase OS=Ustilaginoidea virens OX=1159556 GN=UVI_02048290 PE=3 SV=1	UV8b_4998	0.000417293	85.377	2	C(1)DTTLFDGTIR	-0.73454	26581000	26581000	0	0
	A0A063C0K1	187	C	tr|A0A063C0K1|A0A063C0K1_USTVR CTP synthase OS=Ustilaginoidea virens OX=1159556 GN=UV8b_4998 PE=3 SV=1;tr|A0A1B5KX04|A0A1B5KX04_USTVR CTP synthase OS=Ustilaginoidea virens OX=1159556 GN=UVI_02048290 PE=3 SV=1	UV8b_4998	0.00127101	99.139	1	GVEGMIAC(1)AK	2.1738	138100000	48451000	34760000	39432000
	A0A063C0K1	13	C	tr|A0A063C0K1|A0A063C0K1_USTVR CTP synthase OS=Ustilaginoidea virens OX=1159556 GN=UV8b_4998 PE=3 SV=1;tr|A0A1B5KX04|A0A1B5KX04_USTVR CTP synthase OS=Ustilaginoidea virens OX=1159556 GN=UVI_02048290 PE=3 SV=1	UV8b_4998	1.91e-26	164.68	2	SAGLIPDLIAC(1)R	0.35798	199690000	58003000	68821000	72869000
	A0A063C0K1	217	C	tr|A0A063C0K1|A0A063C0K1_USTVR CTP synthase OS=Ustilaginoidea virens OX=1159556 GN=UV8b_4998 PE=3 SV=1;tr|A0A1B5KX04|A0A1B5KX04_USTVR CTP synthase OS=Ustilaginoidea virens OX=1159556 GN=UVI_02048290 PE=3 SV=1	UV8b_4998	4.61e-21	136.17	2	SLC(1)GRPNATSEEWESDPNAK	-0.35774	390060000	66137000	91855000	118480000
	A0A063C1H1	235	C	tr|A0A063C1H1|A0A063C1H1_USTVR Indoleamine 2,3-dioxygenase-like protein OS=Ustilaginoidea virens OX=1159556 GN=UV8b_3738 PE=3 SV=1;tr|A0A1B5KTX6|A0A1B5KTX6_USTVR Uncharacterized protein OS=Ustilaginoidea virens OX=1159556 GN=UVI_02034130 PE=3 SV=1	UV8b_3738	8.26e-16	111.39	2	C(1)LDVASQLSSPLGTPAQR	1.7289	9652900	9652900	0	0
	A0A063C3E3	22	C	tr|A0A063C3E3|A0A063C3E3_USTVR TMEM1 family protein OS=Ustilaginoidea virens OX=1159556 GN=UV8b_3160 PE=4 SV=1;tr|A0A1B5LAK9|A0A1B5LAK9_USTVR Uncharacterized protein OS=Ustilaginoidea virens OX=1159556 GN=UVI_02049440 PE=4 SV=1;tr|A0A063C309|A0A063C309_UST	UV8b_3160	3.68e-25	141.39	2	LDLLSEVC(1)R	2.0657	6451400	0	0	6451400
	A0A063C9X0	447	C	tr|A0A063C9X0|A0A063C9X0_USTVR Lysine--tRNA ligase OS=Ustilaginoidea virens OX=1159556 GN=UV8b_1916 PE=3 SV=1;tr|A0A1B5KWB8|A0A1B5KWB8_USTVR Lysine--tRNA ligase OS=Ustilaginoidea virens OX=1159556 GN=UVI_02006780 PE=3 SV=1	UV8b_1916	1.1e-92	210.27	2	TGVEC(1)SPPLTNAR	0.60903	802720000	372000000	0	430730000
	A0A063BUR6	507	C	tr|A0A063BUR6|A0A063BUR6_USTVR Putative GAL4-like transcriptional activator OS=Ustilaginoidea virens OX=1159556 GN=UV8b_4791 PE=4 SV=1	UV8b_4791	0.00738035	90.986	2	SLGC(1)LER	-0.51985	56603000	7762400	26146000	22695000
	A0A063C5E3	14	C	tr|A0A063C5E3|A0A063C5E3_USTVR RPN13_C domain-containing protein OS=Ustilaginoidea virens OX=1159556 GN=UV8b_2298 PE=4 SV=1	UV8b_2298	1.1e-114	219.42	3	AGQC(1)EIDDSSSRPLK	0.20424	972870000	203670000	174130000	194050000
	A0A063BU84	65	C	tr|A0A063BU84|A0A063BU84_USTVR Uncharacterized protein OS=Ustilaginoidea virens OX=1159556 GN=UV8b_6652 PE=4 SV=1	UV8b_6652	0.00249301	49.298	2	GEC(1)EAELADALVVYQDPK	1.3984	7244900	7244900	0	0
	A0A063BU84	118	C	tr|A0A063BU84|A0A063BU84_USTVR Uncharacterized protein OS=Ustilaginoidea virens OX=1159556 GN=UV8b_6652 PE=4 SV=1	UV8b_6652	0.000833065	77.379	2	GVDMGSLC(1)TYLK	-0.072259	6733300	6733300	0	0
	A0A063C300	460	C	tr|A0A063C300|A0A063C300_USTVR Mitochondrial cytochrome b2 OS=Ustilaginoidea virens OX=1159556 GN=UV8b_2317 PE=3 SV=1	UV8b_2317	0.00446352	52.693	2	TFEILQAETATC(1)MR	-4.4854	7890700	0	0	7890700
	A0A063BTM6	419	C	tr|A0A063BTM6|A0A063BTM6_USTVR tRNA uridine 5-carboxymethylaminomethyl modification enzyme gidA OS=Ustilaginoidea virens OX=1159556 GN=UV8b_7475 PE=3 SV=1	UV8b_7475	2.39e-91	208.56	3	LSNTGSC(1)IDHQR	0.26461	195390000	36583000	28111000	41371000
	A0A063BTM6	178	C	tr|A0A063BTM6|A0A063BTM6_USTVR tRNA uridine 5-carboxymethylaminomethyl modification enzyme gidA OS=Ustilaginoidea virens OX=1159556 GN=UV8b_7475 PE=3 SV=1	UV8b_7475	0.0141221	64.265	2	YC(1)PSLESK	1.9152	32326000	21732000	10593000	0
	A0A063BU36	210	C	tr|A0A063BU36|A0A063BU36_USTVR 3,4-dihydroxy-2-butanone 4-phosphate synthase OS=Ustilaginoidea virens OX=1159556 GN=UV8b_6321 PE=3 SV=1	UV8b_6321	8.59e-09	139.31	3	VC(1)TIADLVAHVEK	0.16927	126600000	8182400	17149000	28989000
	A0A063BU36	65	C	tr|A0A063BU36|A0A063BU36_USTVR 3,4-dihydroxy-2-butanone 4-phosphate synthase OS=Ustilaginoidea virens OX=1159556 GN=UV8b_6321 PE=3 SV=1	UV8b_6321	8.77e-08	127.87	2	YSSGLIC(1)APIMPSR	1.2978	44204000	44204000	0	0
	A0A063BQT5	124	C	tr|A0A063BQT5|A0A063BQT5_USTVR Arginosuccinase OS=Ustilaginoidea virens OX=1159556 GN=UV8b_6153 PE=3 SV=1;tr|A0A1B5L8X8|A0A1B5L8X8_USTVR Arginosuccinase OS=Ustilaginoidea virens OX=1159556 GN=UVI_02041960 PE=3 SV=1	UV8b_6153	1.61e-39	147.91	3	SRNEQVVC(1)DMR	1.0485	214690000	0	20945000	34651000
	A0A063BQT5	156	C	tr|A0A063BQT5|A0A063BQT5_USTVR Arginosuccinase OS=Ustilaginoidea virens OX=1159556 GN=UV8b_6153 PE=3 SV=1	UV8b_6153	0.000370499	56.959	3	AEAEC(1)GIIMPGYTHLQR	0.68955	11829000	11829000	0	0
	A0A063BSP8	303	C	tr|A0A063BSP8|A0A063BSP8_USTVR Budding site selection protein OS=Ustilaginoidea virens OX=1159556 GN=UV8b_6856 PE=4 SV=1;tr|A0A1B5L661|A0A1B5L661_USTVR Uncharacterized protein OS=Ustilaginoidea virens OX=1159556 GN=UVI_02052990 PE=4 SV=1	UV8b_6856	4.42e-09	139.28	2	MALGC(1)ADR	-1.6214	218420000	69432000	59375000	89617000
	A0A063BSP8	118	C	tr|A0A063BSP8|A0A063BSP8_USTVR Budding site selection protein OS=Ustilaginoidea virens OX=1159556 GN=UV8b_6856 PE=4 SV=1;tr|A0A1B5L661|A0A1B5L661_USTVR Uncharacterized protein OS=Ustilaginoidea virens OX=1159556 GN=UVI_02052990 PE=4 SV=1	UV8b_6856	6.92e-07	79.346	3	VHVSIPGTVESYC(1)VDER	-0.51904	15268000	15268000	0	0
	A0A063BVX0	158	C	tr|A0A063BVX0|A0A063BVX0_USTVR Mannose-1-phosphate guanylyltransferase (GDP) OS=Ustilaginoidea virens OX=1159556 GN=UV8b_5923 PE=4 SV=1;tr|A0A1B5L7A2|A0A1B5L7A2_USTVR NTP_transferase domain-containing protein OS=Ustilaginoidea virens OX=1159556 GN=UVI_0204	UV8b_5923	3.77e-08	133.6	2	LVPLAGC(1)SR	-0.53618	817240000	377710000	202950000	236580000
	A0A063BVX0	32	C	tr|A0A063BVX0|A0A063BVX0_USTVR Mannose-1-phosphate guanylyltransferase (GDP) OS=Ustilaginoidea virens OX=1159556 GN=UV8b_5923 PE=4 SV=1	UV8b_5923	8.08e-60	193.98	3	QNEEMSELRQEC(1)SQLR	0.40931	1335500000	329490000	539220000	461020000
	A0A063BVX0	463	C	tr|A0A063BVX0|A0A063BVX0_USTVR Mannose-1-phosphate guanylyltransferase (GDP) OS=Ustilaginoidea virens OX=1159556 GN=UV8b_5923 PE=4 SV=1	UV8b_5923	9.6e-13	150.02	2	SLVASC(1)R	0.30056	619530000	253130000	193520000	172890000
	A0A063C3B8	177	C	tr|A0A063C3B8|A0A063C3B8_USTVR Putative RAS small monomeric GTPase OS=Ustilaginoidea virens OX=1159556 GN=UV8b_1394 PE=4 SV=1;tr|A0A1B5L4D1|A0A1B5L4D1_USTVR Uncharacterized protein OS=Ustilaginoidea virens OX=1159556 GN=UVI_02009940 PE=4 SV=1	UV8b_1394	0.0149135	54.416	2	GC(1)GFMETSAR	-0.40165	5728200	5728200	0	0
	A0A063C3J4	283	C	tr|A0A063C3J4|A0A063C3J4_USTVR ATPase GET3 OS=Ustilaginoidea virens OX=1159556 GN=GET3 PE=3 SV=1	ET3	0	287.48	2	RHSEC(1)DQC(1)NAR	-0.85215	344510000	84269000	74159000	47362000
	A0A063C3J4	286	C	tr|A0A063C3J4|A0A063C3J4_USTVR ATPase GET3 OS=Ustilaginoidea virens OX=1159556 GN=GET3 PE=3 SV=1	ET3	0	287.48	2	RHSEC(1)DQC(1)NAR	-0.85215	528650000	93765000	158300000	129580000
	A0A063C7Q2	119	C	tr|A0A063C7Q2|A0A063C7Q2_USTVR Glutamate decarboxylase OS=Ustilaginoidea virens OX=1159556 GN=UV8b_456 PE=3 SV=1;tr|A0A1B5L1S7|A0A1B5L1S7_USTVR Glutamate decarboxylase OS=Ustilaginoidea virens OX=1159556 GN=UVI_02024210 PE=3 SV=1	UV8b_456	0.00351755	87.323	2	FINC(1)TPTR	0.75435	37611000	0	0	37611000
	A0A063C7Q2	420	C	tr|A0A063C7Q2|A0A063C7Q2_USTVR Glutamate decarboxylase OS=Ustilaginoidea virens OX=1159556 GN=UV8b_456 PE=3 SV=1;tr|A0A1B5L1S7|A0A1B5L1S7_USTVR Glutamate decarboxylase OS=Ustilaginoidea virens OX=1159556 GN=UVI_02024210 PE=3 SV=1	UV8b_456	1.29e-25	164.68	2	LC(1)MGMLEEMDR	-0.6817	35007000	0	18792000	16215000
	A0A063BI94	112	C	tr|A0A063BI94|A0A063BI94_USTVR Chitin biosynthesis protein CHS5 OS=Ustilaginoidea virens OX=1159556 GN=UV8b_8398 PE=4 SV=1;tr|A0A1B5L484|A0A1B5L484_USTVR Uncharacterized protein OS=Ustilaginoidea virens OX=1159556 GN=UVI_02032890 PE=3 SV=1	UV8b_8398	6.24e-62	179.17	3	AVENNIPVVRPEWVDAC(1)EK	-0.037179	439730000	53866000	132240000	121170000
	A0A063BI94	62	C	tr|A0A063BI94|A0A063BI94_USTVR Chitin biosynthesis protein CHS5 OS=Ustilaginoidea virens OX=1159556 GN=UV8b_8398 PE=4 SV=1;tr|A0A1B5L484|A0A1B5L484_USTVR Uncharacterized protein OS=Ustilaginoidea virens OX=1159556 GN=UVI_02032890 PE=3 SV=1	UV8b_8398	2.24e-12	143.01	2	ETLC(1)EAVER	0.57772	206470000	85853000	52015000	68605000
	A0A063BNX3	56	C	tr|A0A063BNX3|A0A063BNX3_USTVR Actin-like protein 2 OS=Ustilaginoidea virens OX=1159556 GN=UV8b_6630 PE=3 SV=1	UV8b_6630	3.5e-08	102.06	2	DIMC(1)GDEAAAAR	2.952	270260000	28077000	45863000	44740000
	A0A063BPJ1	153	C	tr|A0A063BPJ1|A0A063BPJ1_USTVR S-methyl-5'-thioadenosine phosphorylase OS=Ustilaginoidea virens OX=1159556 GN=UV8b_6319 PE=3 SV=1	UV8b_6319	3.99e-08	117.86	3	C(1)AQSMEGDGVVLHEK	-0.16208	248780000	33902000	54932000	41016000
	A0A063BPU5	280	C	tr|A0A063BPU5|A0A063BPU5_USTVR Peptidyl-prolyl cis-trans isomerase OS=Ustilaginoidea virens OX=1159556 GN=UV8b_6636 PE=3 SV=1	UV8b_6636	0.0234163	57.177	2	ILSC(1)EVIR	0.78346	22472000	10190000	12282000	0
	A0A063BQF4	520	C	tr|A0A063BQF4|A0A063BQF4_USTVR 1,4-alpha-glucan branching enzyme OS=Ustilaginoidea virens OX=1159556 GN=UV8b_6437 PE=4 SV=1;tr|A0A1B5KV71|A0A1B5KV71_USTVR 1,4-alpha-glucan-branching enzyme OS=Ustilaginoidea virens OX=1159556 GN=UVI_02007290 PE=3 SV=1	UV8b_6437	0.000755946	89.296	2	LMNLC(1)EAK	0.66809	152500000	132870000	0	19622000
	A0A063BQF4	407	C	tr|A0A063BQF4|A0A063BQF4_USTVR 1,4-alpha-glucan branching enzyme OS=Ustilaginoidea virens OX=1159556 GN=UV8b_6437 PE=4 SV=1;tr|A0A1B5KV71|A0A1B5KV71_USTVR 1,4-alpha-glucan-branching enzyme OS=Ustilaginoidea virens OX=1159556 GN=UVI_02007290 PE=3 SV=1	UV8b_6437	2.63e-12	131.35	2	TIAYC(1)ESHDQALVGDK	0.99266	125510000	74386000	0	0
	A0A063BR90	1583	C	tr|A0A063BR90|A0A063BR90_USTVR Polyketide synthase OS=Ustilaginoidea virens OX=1159556 GN=UV8b_6011 PE=4 SV=1	UV8b_6011	8.18e-05	58.997	3	GGAVDC(1)ERPDLGLAPGFVR	4.1505	7258400	0	7258400	0
	A0A063BK52	201	C	tr|A0A063BK52|A0A063BK52_USTVR AP-1 complex subunit mu OS=Ustilaginoidea virens OX=1159556 GN=UV8b_8332 PE=3 SV=1	UV8b_8332	0.00140265	80.239	2	C(1)YLSGMPELR	-2.4558	30239000	8088400	12573000	9576900
	A0A063BK52	241	C	tr|A0A063BK52|A0A063BK52_USTVR AP-1 complex subunit mu OS=Ustilaginoidea virens OX=1159556 GN=UV8b_8332 PE=3 SV=1	UV8b_8332	0.0215239	85.909	2	FHQC(1)VR	0.578	342550000	76764000	147010000	118770000
	A0A063BT23	273	C	tr|A0A063BT23|A0A063BT23_USTVR Phospho-2-dehydro-3-deoxyheptonate aldolase OS=Ustilaginoidea virens OX=1159556 GN=UV8b_5274 PE=3 SV=1	UV8b_5274	1.78e-180	247.22	2	LAIMIDC(1)SHGNSQK	2.3605	182300000	34423000	54827000	43453000
	A0A063BT23	94	C	tr|A0A063BT23|A0A063BT23_USTVR Phospho-2-dehydro-3-deoxyheptonate aldolase OS=Ustilaginoidea virens OX=1159556 GN=UV8b_5274 PE=3 SV=1	UV8b_5274	3.14e-35	175.12	2	LSDDLC(1)IVMR	3.6588	81582000	10448000	23489000	22278000
extracellular	A0A063C3F1	128	C	tr|A0A063C3F1|A0A063C3F1_USTVR Uncharacterized protein OS=Ustilaginoidea virens OX=1159556 GN=UV8b_3274 PE=4 SV=1	UV8b_3274	0.0058539	48.568	2	GVYFSGTGAMPTNC(1)DK	-0.085686	18336000	18336000	0	0
	A0A063C3K9	30	C	tr|A0A063C3K9|A0A063C3K9_USTVR Uncharacterized protein OS=Ustilaginoidea virens OX=1159556 GN=UV8b_2962 PE=4 SV=1	UV8b_2962	1.05e-17	126.1	2	ELGNSC(1)SSDADC(1)C(1)VNGFR	0.99142	8108200	8108200	0	0
	A0A063C3K9	36	C	tr|A0A063C3K9|A0A063C3K9_USTVR Uncharacterized protein OS=Ustilaginoidea virens OX=1159556 GN=UV8b_2962 PE=4 SV=1	UV8b_2962	1.05e-17	126.1	2	ELGNSC(1)SSDADC(1)C(1)VNGFR	0.99142	8108200	8108200	0	0
	A0A063C3K9	37	C	tr|A0A063C3K9|A0A063C3K9_USTVR Uncharacterized protein OS=Ustilaginoidea virens OX=1159556 GN=UV8b_2962 PE=4 SV=1	UV8b_2962	1.05e-17	126.1	2	ELGNSC(1)SSDADC(1)C(1)VNGFR	0.99142	8108200	8108200	0	0
	A0A063C3Y8	38	C	tr|A0A063C3Y8|A0A063C3Y8_USTVR Extracellular membrane 8-cysteine cfem OS=Ustilaginoidea virens OX=1159556 GN=UV8b_3305 PE=3 SV=1	UV8b_3305	1.66e-08	136.96	2	C(1)SVTDYAC(1)VC(1)EK	-1.0468	28958000	28958000	0	0
	A0A063C3Y8	45	C	tr|A0A063C3Y8|A0A063C3Y8_USTVR Extracellular membrane 8-cysteine cfem OS=Ustilaginoidea virens OX=1159556 GN=UV8b_3305 PE=3 SV=1	UV8b_3305	1.66e-08	136.96	2	C(1)SVTDYAC(1)VC(1)EK	-1.0468	28958000	28958000	0	0
	A0A063C3Y8	47	C	tr|A0A063C3Y8|A0A063C3Y8_USTVR Extracellular membrane 8-cysteine cfem OS=Ustilaginoidea virens OX=1159556 GN=UV8b_3305 PE=3 SV=1	UV8b_3305	1.66e-08	136.96	2	C(1)SVTDYAC(1)VC(1)EK	-1.0468	28958000	28958000	0	0
	A0A063C4D7	94	C	tr|A0A063C4D7|A0A063C4D7_USTVR Uncharacterized protein OS=Ustilaginoidea virens OX=1159556 GN=UV8b_3790 PE=4 SV=1	UV8b_3790	6.87e-05	68.944	3	AEGC(1)C(1)PAGREC(1)AGGPR	-2.3829	103660000	0	0	18102000
	A0A063C4D7	95	C	tr|A0A063C4D7|A0A063C4D7_USTVR Uncharacterized protein OS=Ustilaginoidea virens OX=1159556 GN=UV8b_3790 PE=4 SV=1	UV8b_3790	6.87e-05	68.944	3	AEGC(1)C(1)PAGREC(1)AGGPR	-2.3829	103660000	0	0	18102000
	A0A063C4D7	101	C	tr|A0A063C4D7|A0A063C4D7_USTVR Uncharacterized protein OS=Ustilaginoidea virens OX=1159556 GN=UV8b_3790 PE=4 SV=1	UV8b_3790	6.87e-05	68.944	3	AEGC(1)C(1)PAGREC(1)AGGPR	-2.3829	103660000	0	0	18102000
	A0A063C4P6	254	C	tr|A0A063C4P6|A0A063C4P6_USTVR Urease OS=Ustilaginoidea virens OX=1159556 GN=UV8b_1928 PE=4 SV=1;tr|A0A1B5KW40|A0A1B5KW40_USTVR Urea amidohydrolase OS=Ustilaginoidea virens OX=1159556 GN=UVI_02006690 PE=3 SV=1	UV8b_1928	0.00574296	66.621	2	DMTSYGDEC(1)K	1.8103	34665000	12729000	0	21935000
	A0A063C4P6	12	C	tr|A0A063C4P6|A0A063C4P6_USTVR Urease OS=Ustilaginoidea virens OX=1159556 GN=UV8b_1928 PE=4 SV=1;tr|A0A1B5KW40|A0A1B5KW40_USTVR Urea amidohydrolase OS=Ustilaginoidea virens OX=1159556 GN=UVI_02006690 PE=3 SV=1	UV8b_1928	0.0104079	55.235	2	HVLPAVC(1)ATLR	0.48447	8809600	0	8809600	0
	A0A063C530	89	C	tr|A0A063C530|A0A063C530_USTVR Peptidylprolyl isomerase OS=Ustilaginoidea virens OX=1159556 GN=UV8b_2607 PE=4 SV=1	UV8b_2607	2.17e-15	148.18	2	GWDQGLLDMC(1)IGEK	1.8117	215420000	18571000	38540000	38356000
	A0A063C4W0	306	C	tr|A0A063C4W0|A0A063C4W0_USTVR Arsenate reductase OS=Ustilaginoidea virens OX=1159556 GN=UV8b_3560 PE=4 SV=1	UV8b_3560	4.62e-07	113.93	3	VAC(1)FSC(1)HC(1)QATR	-0.15896	155830000	21382000	11535000	0
	A0A063C4W0	309	C	tr|A0A063C4W0|A0A063C4W0_USTVR Arsenate reductase OS=Ustilaginoidea virens OX=1159556 GN=UV8b_3560 PE=4 SV=1	UV8b_3560	4.62e-07	113.93	3	VAC(1)FSC(1)HC(1)QATR	-0.15896	155830000	21382000	11535000	0
	A0A063C4W0	311	C	tr|A0A063C4W0|A0A063C4W0_USTVR Arsenate reductase OS=Ustilaginoidea virens OX=1159556 GN=UV8b_3560 PE=4 SV=1	UV8b_3560	4.62e-07	113.93	3	VAC(1)FSC(1)HC(1)QATR	-0.15896	155830000	21382000	11535000	0
	A0A063C4W0	268	C	tr|A0A063C4W0|A0A063C4W0_USTVR Arsenate reductase OS=Ustilaginoidea virens OX=1159556 GN=UV8b_3560 PE=4 SV=1	UV8b_3560	1.06e-10	109.44	2	VQSC(1)YDSEAAC(1)NEATR	-0.012733	47172000	47172000	0	0
	A0A063C4W0	275	C	tr|A0A063C4W0|A0A063C4W0_USTVR Arsenate reductase OS=Ustilaginoidea virens OX=1159556 GN=UV8b_3560 PE=4 SV=1	UV8b_3560	1.06e-10	109.44	2	VQSC(1)YDSEAAC(1)NEATR	-0.012733	39543000	39543000	0	0
	A0A063C550	218	C	tr|A0A063C550|A0A063C550_USTVR 50S ribosomal protein L14 OS=Ustilaginoidea virens OX=1159556 GN=UV8b_2884 PE=3 SV=1	UV8b_2884	1.11e-17	152.34	2	FDDNAC(1)VLLNK	1.3727	24168000	24168000	0	0
	A0A063C5B9	68	C	tr|A0A063C5B9|A0A063C5B9_USTVR Uncharacterized protein OS=Ustilaginoidea virens OX=1159556 GN=UV8b_1093 PE=4 SV=1	UV8b_1093	0.00207254	72.2	2	DHSC(1)DSPNANPK	-0.39116	13685000	7178700	6506000	0
	A0A063C5B9	78	C	tr|A0A063C5B9|A0A063C5B9_USTVR Uncharacterized protein OS=Ustilaginoidea virens OX=1159556 GN=UV8b_1093 PE=4 SV=1;tr|A0A1B5KUD5|A0A1B5KUD5_USTVR Uncharacterized protein OS=Ustilaginoidea virens OX=1159556 GN=UVI_02015290 PE=4 SV=1	UV8b_1093	0.0140989	74.415	2	IC(1)LEDVK	-0.2674	20993000	20993000	0	0
	A0A063C5T4	243	C	tr|A0A063C5T4|A0A063C5T4_USTVR WD repeat protein OS=Ustilaginoidea virens OX=1159556 GN=UV8b_2254 PE=4 SV=1	UV8b_2254	0.0195195	66.621	2	LLASC(1)SDDR	3.3872	16312000	0	0	16312000
	A0A063C5T4	282	C	tr|A0A063C5T4|A0A063C5T4_USTVR WD repeat protein OS=Ustilaginoidea virens OX=1159556 GN=UV8b_2254 PE=4 SV=1	UV8b_2254	3.75e-05	43.681	3	VDAAAAETGFKPAETC(1)DGVAPAQQQQQR	0.28411	20098000	0	0	20098000
	A0A063C2W6	90	C	tr|A0A063C2W6|A0A063C2W6_USTVR Alpha/beta hydrolase fold protein OS=Ustilaginoidea virens OX=1159556 GN=UV8b_3442 PE=4 SV=1	UV8b_3442	0.000365187	78.098	2	IQNLLPSTATTC(1)R	1.4668	61483000	0	31405000	30078000
	A0A063C4U6	431	C	tr|A0A063C4U6|A0A063C4U6_USTVR Exopolygalacturonase OS=Ustilaginoidea virens OX=1159556 GN=UV8b_2918 PE=3 SV=1;tr|A0A1B5KQU4|A0A1B5KQU4_USTVR Uncharacterized protein OS=Ustilaginoidea virens OX=1159556 GN=UVI_02024370 PE=3 SV=1	UV8b_2918	0.00147759	78.516	2	LVGIDC(1)VAAK	0.20064	12560000	0	5932300	6628100
	A0A063C2S4	871	C	tr|A0A063C2S4|A0A063C2S4_USTVR NIMA-interacting protein TinC OS=Ustilaginoidea virens OX=1159556 GN=UV8b_1932 PE=4 SV=1	UV8b_1932	1.21e-32	153.39	2	C(1)DGEDDEEDGEDDNDGSYGR	-0.15214	28507000	28507000	0	0
	A0A063C2S4	579	C	tr|A0A063C2S4|A0A063C2S4_USTVR NIMA-interacting protein TinC OS=Ustilaginoidea virens OX=1159556 GN=UV8b_1932 PE=4 SV=1	UV8b_1932	0	318.57	3	GENHKEGVDDTGHGHGC(1)TGK	-1.8431	4612100000	680060000	1240700000	1036200000
	A0A063C2S4	127	C	tr|A0A063C2S4|A0A063C2S4_USTVR NIMA-interacting protein TinC OS=Ustilaginoidea virens OX=1159556 GN=UV8b_1932 PE=4 SV=1	UV8b_1932	1.42e-15	144.8	3	LGC(1)YRPEDHIDNPK	-0.12071	1043400000	23036000	98842000	60235000
	A0A063C0S9	572	C	tr|A0A063C0S9|A0A063C0S9_USTVR Glycerol-3-phosphate dehydrogenase OS=Ustilaginoidea virens OX=1159556 GN=UV8b_4074 PE=3 SV=1	UV8b_4074	9.87e-14	149.96	2	AEAAC(1)TAADVISR	0.86484	158160000	39924000	51406000	66833000
	A0A063C0S9	495	C	tr|A0A063C0S9|A0A063C0S9_USTVR Glycerol-3-phosphate dehydrogenase OS=Ustilaginoidea virens OX=1159556 GN=UV8b_4074 PE=3 SV=1	UV8b_4074	2.02e-48	162.94	2	SAAFADISGSQLPGFIANGSC(1)K	0.34507	7912700	7912700	0	0
	A0A063C1X0	679	C	tr|A0A063C1X0|A0A063C1X0_USTVR Carboxypeptidase Y receptor OS=Ustilaginoidea virens OX=1159556 GN=UV8b_4740 PE=3 SV=1	UV8b_4740	3.68e-70	193.42	3	KC(1)SEGESTPHQPPATGK	-0.38079	123690000	14138000	22911000	19280000
	A0A063C1X0	1073	C	tr|A0A063C1X0|A0A063C1X0_USTVR Carboxypeptidase Y receptor OS=Ustilaginoidea virens OX=1159556 GN=UV8b_4740 PE=3 SV=1	UV8b_4740	0.00126091	75.788	2	DVDGKPYPC(1)SSSR	-0.066885	211130000	55141000	67663000	88324000
	A0A063C1X0	1292	C	tr|A0A063C1X0|A0A063C1X0_USTVR Carboxypeptidase Y receptor OS=Ustilaginoidea virens OX=1159556 GN=UV8b_4740 PE=3 SV=1	UV8b_4740	0.00648345	79.146	2	HENC(0.629)EC(0.371)R	0.26569	7858700	7858700	0	0
	A0A063C1X0	663	C	tr|A0A063C1X0|A0A063C1X0_USTVR Carboxypeptidase Y receptor OS=Ustilaginoidea virens OX=1159556 GN=UV8b_4740 PE=3 SV=1	UV8b_4740	0.0047869	81.119	2	LIPGNTC(1)KR	0.18431	114030000	49688000	64337000	0
	A0A063C1X0	1277	C	tr|A0A063C1X0|A0A063C1X0_USTVR Carboxypeptidase Y receptor OS=Ustilaginoidea virens OX=1159556 GN=UV8b_4740 PE=3 SV=1	UV8b_4740	0.00278797	78.334	3	QC(1)FNDQSLKR	0.60414	30496000	0	0	10076000
	A0A063C1R3	88	C	tr|A0A063C1R3|A0A063C1R3_USTVR Allergen asp f4-like protein OS=Ustilaginoidea virens OX=1159556 GN=UV8b_3921 PE=4 SV=1	UV8b_3921	1.18e-19	154.28	3	KFC(1)TGSNKR	1.3884	1964600000	17391000	797360000	716060000
	A0A063C1R3	187	C	tr|A0A063C1R3|A0A063C1R3_USTVR Allergen asp f4-like protein OS=Ustilaginoidea virens OX=1159556 GN=UV8b_3921 PE=4 SV=1	UV8b_3921	0	311	3	VLAAEANSQGGAAC(1)SPGDAVK	-0.31036	2104900000	47876000	114370000	99830000
	A0A063C1N7	319	C	tr|A0A063C1N7|A0A063C1N7_USTVR Peptide hydrolase OS=Ustilaginoidea virens OX=1159556 GN=UV8b_2727 PE=3 SV=1	UV8b_2727	6.31e-93	209.97	2	C(1)GYAC(1)SDHASASK	0.62239	178690000	0	86285000	92407000
	A0A063C1N7	323	C	tr|A0A063C1N7|A0A063C1N7_USTVR Peptide hydrolase OS=Ustilaginoidea virens OX=1159556 GN=UV8b_2727 PE=3 SV=1	UV8b_2727	6.31e-93	209.97	2	C(1)GYAC(1)SDHASASK	0.62239	198080000	19384000	86285000	92407000
	A0A063C1N7	310	C	tr|A0A063C1N7|A0A063C1N7_USTVR Peptide hydrolase OS=Ustilaginoidea virens OX=1159556 GN=UV8b_2727 PE=3 SV=1	UV8b_2727	5.42e-11	136.7	2	TVIEQYC(1)NIPWVETK	1.4782	66464000	41674000	12877000	11914000
	A0A063C1H2	220	C	tr|A0A063C1H2|A0A063C1H2_USTVR Short-chain dehydrogenase OS=Ustilaginoidea virens OX=1159556 GN=UV8b_3131 PE=3 SV=1	UV8b_3131	0.000515009	96.331	2	C(1)NALLPGTIR	0.18509	36822000	9472300	14246000	13104000
	A0A063C192	308	C	tr|A0A063C192|A0A063C192_USTVR NADH:ubiquinone reductase (non-electrogenic) OS=Ustilaginoidea virens OX=1159556 GN=UV8b_3900 PE=3 SV=1;tr|A0A1B5L917|A0A1B5L917_USTVR NADH:ubiquinone reductase (non-electrogenic) OS=Ustilaginoidea virens OX=1159556 GN=UVI_02	UV8b_3900	2.77e-08	128.67	2	NLEVAC(1)LPTISDEER	-2.169	36096000	15277000	20818000	0
	A0A063C682	2117	C	tr|A0A063C682|A0A063C682_USTVR Agglutinin ALS4-like protein OS=Ustilaginoidea virens OX=1159556 GN=UV8b_3301 PE=4 SV=1	UV8b_3301	6.6e-15	143.04	2	QVISSC(1)SNLAPVGF	0.51748	55818000	43869000	0	11949000
	A0A063C0R3	377	C	tr|A0A063C0R3|A0A063C0R3_USTVR Amidophosphoribosyltransferase OS=Ustilaginoidea virens OX=1159556 GN=UV8b_4183 PE=3 SV=1;tr|A0A1B5KZ26|A0A1B5KZ26_USTVR Pribosyltran domain-containing protein OS=Ustilaginoidea virens OX=1159556 GN=UVI_02049890 PE=4 SV=1	UV8b_4183	0.000102788	121.64	2	SVC(1)IVDDSIVR	-1.1638	391260000	116020000	130820000	132430000
	A0A063C0R3	2	C	tr|A0A063C0R3|A0A063C0R3_USTVR Amidophosphoribosyltransferase OS=Ustilaginoidea virens OX=1159556 GN=UV8b_4183 PE=3 SV=1;tr|A0A1B5KZ25|A0A1B5KZ25_USTVR Glutamine amidotransferase type-2 domain-containing protein OS=Ustilaginoidea virens OX=1159556 GN=UVI_0	UV8b_4183	0.000262717	123.75	2	C(1)GVAGVLLGDPK	0.20962	1385900000	544920000	378380000	389750000
	A0A063C0L0	346	C	tr|A0A063C0L0|A0A063C0L0_USTVR Putative glyoxal oxidase OS=Ustilaginoidea virens OX=1159556 GN=UV8b_4401 PE=4 SV=1	UV8b_4401	1.84e-137	215.79	2	APSSDC(1)NAVC(1)SGSSC(1)ELC(1)GAGDR	-1.6769	110590000	22112000	42907000	45566000
	A0A063C0L0	350	C	tr|A0A063C0L0|A0A063C0L0_USTVR Putative glyoxal oxidase OS=Ustilaginoidea virens OX=1159556 GN=UV8b_4401 PE=4 SV=1	UV8b_4401	1.84e-137	215.79	2	APSSDC(1)NAVC(1)SGSSC(1)ELC(1)GAGDR	-1.6769	110590000	22112000	42907000	45566000
	A0A063C0L0	355	C	tr|A0A063C0L0|A0A063C0L0_USTVR Putative glyoxal oxidase OS=Ustilaginoidea virens OX=1159556 GN=UV8b_4401 PE=4 SV=1	UV8b_4401	1.84e-137	215.79	2	APSSDC(1)NAVC(1)SGSSC(1)ELC(1)GAGDR	-1.6769	110590000	22112000	42907000	45566000
	A0A063C0L0	358	C	tr|A0A063C0L0|A0A063C0L0_USTVR Putative glyoxal oxidase OS=Ustilaginoidea virens OX=1159556 GN=UV8b_4401 PE=4 SV=1	UV8b_4401	1.84e-137	215.79	2	APSSDC(1)NAVC(1)SGSSC(1)ELC(1)GAGDR	-1.6769	110590000	22112000	42907000	45566000
	A0A063C0L0	565	C	tr|A0A063C0L0|A0A063C0L0_USTVR Putative glyoxal oxidase OS=Ustilaginoidea virens OX=1159556 GN=UV8b_4401 PE=4 SV=1	UV8b_4401	2.44e-06	97.734	2	EC(1)YC(1)GDPANIDAR	-0.74257	28271000	28271000	0	0
	A0A063C0L0	567	C	tr|A0A063C0L0|A0A063C0L0_USTVR Putative glyoxal oxidase OS=Ustilaginoidea virens OX=1159556 GN=UV8b_4401 PE=4 SV=1	UV8b_4401	2.44e-06	97.734	2	EC(1)YC(1)GDPANIDAR	-0.74257	28271000	28271000	0	0
	A0A063C0L0	434	C	tr|A0A063C0L0|A0A063C0L0_USTVR Putative glyoxal oxidase OS=Ustilaginoidea virens OX=1159556 GN=UV8b_4401 PE=4 SV=1	UV8b_4401	3.11e-91	200.16	2	ILNTQLPDDANLTLESC(1)AK	-0.24424	81456000	81456000	0	0
	A0A063C0L0	473	C	tr|A0A063C0L0|A0A063C0L0_USTVR Putative glyoxal oxidase OS=Ustilaginoidea virens OX=1159556 GN=UV8b_4401 PE=4 SV=1	UV8b_4401	9.84e-137	220.69	2	SDAEC(1)NTPC(1)GGNPQQNC(1)GGGGR	-0.73168	184710000	25071000	71357000	88278000
	A0A063C0L0	477	C	tr|A0A063C0L0|A0A063C0L0_USTVR Putative glyoxal oxidase OS=Ustilaginoidea virens OX=1159556 GN=UV8b_4401 PE=4 SV=1	UV8b_4401	9.84e-137	220.69	2	SDAEC(1)NTPC(1)GGNPQQNC(1)GGGGR	-0.73168	184710000	25071000	71357000	88278000
	A0A063C0L0	485	C	tr|A0A063C0L0|A0A063C0L0_USTVR Putative glyoxal oxidase OS=Ustilaginoidea virens OX=1159556 GN=UV8b_4401 PE=4 SV=1	UV8b_4401	9.84e-137	220.69	2	SDAEC(1)NTPC(1)GGNPQQNC(1)GGGGR	-0.73168	184710000	25071000	71357000	88278000
	A0A063C0L0	693	C	tr|A0A063C0L0|A0A063C0L0_USTVR Putative glyoxal oxidase OS=Ustilaginoidea virens OX=1159556 GN=UV8b_4401 PE=4 SV=1	UV8b_4401	0.00424956	53.569	2	TDIFC(1)AGGLTLPDK	2.3355	7275700	7275700	0	0
	A0A063C0E0	72	C	tr|A0A063C0E0|A0A063C0E0_USTVR Short chain dehydrogenase/reductase family OS=Ustilaginoidea virens OX=1159556 GN=UV8b_3476 PE=4 SV=1	UV8b_3476	1.29e-119	216.01	4	SPKPDVIHPIVC(1)DVTSK	-1.3704	3290400000	463340000	783190000	858020000
	A0A063BZP0	180	C	tr|A0A063BZP0|A0A063BZP0_USTVR Putative WSC domain protein OS=Ustilaginoidea virens OX=1159556 GN=UV8b_5546 PE=4 SV=1	UV8b_5546	0.000107691	74.46	2	NNSGETPNLPTQQC(1)ER	1.079	7047000	0	0	7047000
	A0A063BZC4	45	C	tr|A0A063BZC4|A0A063BZC4_USTVR PCI domain-containing protein OS=Ustilaginoidea virens OX=1159556 GN=UV8b_5692 PE=4 SV=1	UV8b_5692	8.72e-10	59.65	3	ATWC(1)QGQTNTC(1)NLLC(1)NANSESNSC(1)SETDLK	-2.412	31179000	31179000	0	0
	A0A063BZC4	52	C	tr|A0A063BZC4|A0A063BZC4_USTVR PCI domain-containing protein OS=Ustilaginoidea virens OX=1159556 GN=UV8b_5692 PE=4 SV=1	UV8b_5692	8.72e-10	59.65	3	ATWC(1)QGQTNTC(1)NLLC(1)NANSESNSC(1)SETDLK	-2.412	31179000	31179000	0	0
	A0A063BZC4	56	C	tr|A0A063BZC4|A0A063BZC4_USTVR PCI domain-containing protein OS=Ustilaginoidea virens OX=1159556 GN=UV8b_5692 PE=4 SV=1	UV8b_5692	8.72e-10	59.65	3	ATWC(1)QGQTNTC(1)NLLC(1)NANSESNSC(1)SETDLK	-2.412	31179000	31179000	0	0
	A0A063BZC4	65	C	tr|A0A063BZC4|A0A063BZC4_USTVR PCI domain-containing protein OS=Ustilaginoidea virens OX=1159556 GN=UV8b_5692 PE=4 SV=1	UV8b_5692	8.72e-10	59.65	3	ATWC(1)QGQTNTC(1)NLLC(1)NANSESNSC(1)SETDLK	-2.412	31179000	31179000	0	0
	A0A063BZ60	224	C	tr|A0A063BZ60|A0A063BZ60_USTVR Uncharacterized protein OS=Ustilaginoidea virens OX=1159556 GN=UV8b_4753 PE=4 SV=1	UV8b_4753	5.52e-05	128	2	LGLGNC(1)K	-1.1449	291810000	194220000	54897000	42700000
	A0A063BZ60	69	C	tr|A0A063BZ60|A0A063BZ60_USTVR Uncharacterized protein OS=Ustilaginoidea virens OX=1159556 GN=UV8b_4753 PE=4 SV=1	UV8b_4753	4.43e-07	117.21	2	SC(1)SC(1)APGQKLDPIAK	-1.4277	1252400000	234150000	270990000	214790000
	A0A063BZ60	71	C	tr|A0A063BZ60|A0A063BZ60_USTVR Uncharacterized protein OS=Ustilaginoidea virens OX=1159556 GN=UV8b_4753 PE=4 SV=1	UV8b_4753	4.43e-07	117.21	2	SC(1)SC(1)APGQKLDPIAK	-1.4277	1135900000	191310000	210790000	201350000
	A0A063BYX7	98	C	tr|A0A063BYX7|A0A063BYX7_USTVR Transcription initiation factor iia small subunit OS=Ustilaginoidea virens OX=1159556 GN=UV8b_3267 PE=4 SV=1	UV8b_3267	0.00368145	52.6	2	ADGETTPLVGDGC(1)AE	0.91564	16085000	0	16085000	0
	A0A063C2R1	448	C	tr|A0A063C2R1|A0A063C2R1_USTVR Thiol-specific monooxygenase OS=Ustilaginoidea virens OX=1159556 GN=UV8b_2666 PE=3 SV=1	UV8b_2666	3.66e-35	170.06	2	VAFEQQGC(1)K	-1.8208	204280000	69654000	60645000	73984000
	A0A063C6C7	428	C	tr|A0A063C6C7|A0A063C6C7_USTVR SUN domain protein (Uth1) OS=Ustilaginoidea virens OX=1159556 GN=UV8b_2974 PE=3 SV=1	UV8b_2974	7.01e-56	134.85	2	C(1)SYVNGAFSGGTDGC(1)TTGVSK	-0.38323	27561000	13912000	0	13649000
	A0A063C6C7	442	C	tr|A0A063C6C7|A0A063C6C7_USTVR SUN domain protein (Uth1) OS=Ustilaginoidea virens OX=1159556 GN=UV8b_2974 PE=3 SV=1	UV8b_2974	7.01e-56	134.85	2	C(1)SYVNGAFSGGTDGC(1)TTGVSK	-0.38323	23681000	10032000	0	13649000
	A0A063C6C7	293	C	tr|A0A063C6C7|A0A063C6C7_USTVR SUN domain protein (Uth1) OS=Ustilaginoidea virens OX=1159556 GN=UV8b_2974 PE=3 SV=1	UV8b_2974	1.42e-37	138.39	2	TLC(1)IPGAGGVTVQNDLGDVVSIC(1)R	3.0248	43439000	4139800	8252600	0
	A0A063C6C7	313	C	tr|A0A063C6C7|A0A063C6C7_USTVR SUN domain protein (Uth1) OS=Ustilaginoidea virens OX=1159556 GN=UV8b_2974 PE=3 SV=1	UV8b_2974	7.66e-27	96.673	2	TLC(1)IPGAGGVTVQNDLGDVVSIC(1)R	3.0248	4139800	4139800	0	0
	A0A063CA75	347	C	tr|A0A063CA75|A0A063CA75_USTVR 1,3-beta-glucanosyltransferase OS=Ustilaginoidea virens OX=1159556 GN=UV8b_1036 PE=3 SV=1	UV8b_1036	1.34e-05	131.06	2	AADC(1)PAVNAK	-0.25625	861970000	210410000	267650000	383900000
	A0A063CA75	99	C	tr|A0A063CA75|A0A063CA75_USTVR 1,3-beta-glucanosyltransferase OS=Ustilaginoidea virens OX=1159556 GN=UV8b_1036 PE=3 SV=1	UV8b_1036	3.02e-05	81.625	3	TYAIDPTADHSAC(1)MK	0.12747	27101000	16308000	0	0
	A0A063CA75	369	C	tr|A0A063CA75|A0A063CA75_USTVR 1,3-beta-glucanosyltransferase OS=Ustilaginoidea virens OX=1159556 GN=UV8b_1036 PE=3 SV=1	UV8b_1036	2.11e-23	108.71	2	WQASPQLPPTPNADAC(1)SC(1)MAK	-0.29533	30038000	0	11534000	18504000
	A0A063CA75	371	C	tr|A0A063CA75|A0A063CA75_USTVR 1,3-beta-glucanosyltransferase OS=Ustilaginoidea virens OX=1159556 GN=UV8b_1036 PE=3 SV=1	UV8b_1036	2.11e-23	108.71	2	WQASPQLPPTPNADAC(1)SC(1)MAK	-0.29533	30038000	0	11534000	18504000
	A0A063C6X2	186	C	tr|A0A063C6X2|A0A063C6X2_USTVR Cysteine synthase 2 OS=Ustilaginoidea virens OX=1159556 GN=UV8b_919 PE=4 SV=1	UV8b_919	5.43e-19	153.95	2	AHIC(1)MPDDQAVEK	-0.13126	45277000	0	24634000	20643000
	A0A063C6X2	100	C	tr|A0A063C6X2|A0A063C6X2_USTVR Cysteine synthase 2 OS=Ustilaginoidea virens OX=1159556 GN=UV8b_919 PE=4 SV=1	UV8b_919	1.55e-22	101.39	2	GIQGC(1)IGNTPLIEIPSLSVATGR	1.7043	4205500	4205500	0	0
	A0A063C6X2	372	C	tr|A0A063C6X2|A0A063C6X2_USTVR Cysteine synthase 2 OS=Ustilaginoidea virens OX=1159556 GN=UV8b_919 PE=4 SV=1	UV8b_919	0.0013722	130.77	2	VTDEQAC(1)R	0.77027	82085000	0	37427000	44658000
	A0A063C6X2	415	C	tr|A0A063C6X2|A0A063C6X2_USTVR Cysteine synthase 2 OS=Ustilaginoidea virens OX=1159556 GN=UV8b_919 PE=4 SV=1	UV8b_919	0.00157049	75.294	2	VVTVLC(1)DSGTR	-2.9082	23258000	23258000	0	0
	A0A063BZM0	65	C	tr|A0A063BZM0|A0A063BZM0_USTVR Purple acid phosphatase OS=Ustilaginoidea virens OX=1159556 GN=UV8b_3150 PE=3 SV=1;tr|A0A1B5KVS1|A0A1B5KVS1_USTVR Purple acid phosphatase OS=Ustilaginoidea virens OX=1159556 GN=UVI_02029770 PE=3 SV=1	UV8b_3150	1.73e-167	227.67	2	YGPADC(1)SLTQQAC(1)SPSSAQTYPTSR	-0.54327	32205000	0	15635000	16570000
	A0A063BZM0	72	C	tr|A0A063BZM0|A0A063BZM0_USTVR Purple acid phosphatase OS=Ustilaginoidea virens OX=1159556 GN=UV8b_3150 PE=3 SV=1;tr|A0A1B5KVS1|A0A1B5KVS1_USTVR Purple acid phosphatase OS=Ustilaginoidea virens OX=1159556 GN=UVI_02029770 PE=3 SV=1	UV8b_3150	1.73e-167	227.67	2	YGPADC(1)SLTQQAC(1)SPSSAQTYPTSR	-0.54327	32205000	0	15635000	16570000
	A0A063BZP7	339	C	tr|A0A063BZP7|A0A063BZP7_USTVR Transport protein sec39 OS=Ustilaginoidea virens OX=1159556 GN=UV8b_4578 PE=4 SV=1;tr|A0A1B5V8L1|A0A1B5V8L1_USTVR Sec39 domain-containing protein OS=Ustilaginoidea virens OX=1159556 GN=UVI_02056580 PE=4 SV=1	UV8b_4578	0.0243232	49.16	2	SYLAYDEPC(1)K	3.9301	11141000	11141000	0	0
	A0A063C1T3	76	C	tr|A0A063C1T3|A0A063C1T3_USTVR 1,3-beta-glucanosyltransferase OS=Ustilaginoidea virens OX=1159556 GN=UV8b_3709 PE=3 SV=1;tr|A0A1B5KWG9|A0A1B5KWG9_USTVR 1,3-beta-glucanosyltransferase OS=Ustilaginoidea virens OX=1159556 GN=UVI_02033900 PE=3 SV=1	UV8b_3709	2.99e-69	177.67	3	GIDYQPGGSSANEDPLGDTDVC(1)LR	-0.43048	416910000	67254000	146030000	155750000
	A0A063C1U4	340	C	tr|A0A063C1U4|A0A063C1U4_USTVR ECM33-like protein OS=Ustilaginoidea virens OX=1159556 GN=UV8b_3724 PE=4 SV=1;tr|A0A1B5KWI0|A0A1B5KWI0_USTVR Uncharacterized protein OS=Ustilaginoidea virens OX=1159556 GN=UVI_02034000 PE=4 SV=1	UV8b_3724	1.32e-186	243.86	3	GKESC(1)TSNNEKANEGGK	-1.0331	389040000	0	210660000	119460000
	A0A063C282	75	C	tr|A0A063C282|A0A063C282_USTVR DUF2012 domain-containing protein OS=Ustilaginoidea virens OX=1159556 GN=UV8b_4465 PE=4 SV=1;tr|A0A1B5L548|A0A1B5L548_USTVR DUF2012 domain-containing protein OS=Ustilaginoidea virens OX=1159556 GN=UVI_02058550 PE=4 SV=1	UV8b_4465	0.0010762	72.2	2	NVPPGSYLADIHC(1)R	1.1106	496080000	481870000	0	0
	A0A063C5X5	539	C	tr|A0A063C5X5|A0A063C5X5_USTVR WSC domain containing protein OS=Ustilaginoidea virens OX=1159556 GN=UV8b_2468 PE=3 SV=1;tr|A0A1B5KYR3|A0A1B5KYR3_USTVR Uncharacterized protein OS=Ustilaginoidea virens OX=1159556 GN=UVI_02021310 PE=3 SV=1	UV8b_2468	1.47e-05	86.879	3	AC(1)GGWKPQEPR	1.2185	62387000	26773000	23223000	0
	A0A063C5X5	643	C	tr|A0A063C5X5|A0A063C5X5_USTVR WSC domain containing protein OS=Ustilaginoidea virens OX=1159556 GN=UV8b_2468 PE=3 SV=1;tr|A0A1B5KYR3|A0A1B5KYR3_USTVR Uncharacterized protein OS=Ustilaginoidea virens OX=1159556 GN=UVI_02021310 PE=3 SV=1	UV8b_2468	0.00675494	56.209	2	EC(1)YC(1)GNSIDK	0.23009	29323000	29323000	0	0
	A0A063C5X5	645	C	tr|A0A063C5X5|A0A063C5X5_USTVR WSC domain containing protein OS=Ustilaginoidea virens OX=1159556 GN=UV8b_2468 PE=3 SV=1;tr|A0A1B5KYR3|A0A1B5KYR3_USTVR Uncharacterized protein OS=Ustilaginoidea virens OX=1159556 GN=UVI_02021310 PE=3 SV=1	UV8b_2468	0.00675494	56.209	2	EC(1)YC(1)GNSIDK	0.23009	29323000	29323000	0	0
	A0A063C5X5	52	C	tr|A0A063C5X5|A0A063C5X5_USTVR WSC domain containing protein OS=Ustilaginoidea virens OX=1159556 GN=UV8b_2468 PE=3 SV=1;tr|A0A1B5KYR3|A0A1B5KYR3_USTVR Uncharacterized protein OS=Ustilaginoidea virens OX=1159556 GN=UVI_02021310 PE=3 SV=1	UV8b_2468	3.91e-76	195.2	2	KFADTVHPC(1)SSETSGPGR	-0.32467	1637500000	153100000	159180000	207670000
	A0A063C5X5	433	C	tr|A0A063C5X5|A0A063C5X5_USTVR WSC domain containing protein OS=Ustilaginoidea virens OX=1159556 GN=UV8b_2468 PE=3 SV=1;tr|A0A1B5KYR3|A0A1B5KYR3_USTVR Uncharacterized protein OS=Ustilaginoidea virens OX=1159556 GN=UVI_02021310 PE=3 SV=1	UV8b_2468	1.97e-18	128.96	2	GYPLQDDVLFQAPQSC(1)ISGK	0.69754	34366000	34366000	0	0
	A0A063C5X5	282	C	tr|A0A063C5X5|A0A063C5X5_USTVR WSC domain containing protein OS=Ustilaginoidea virens OX=1159556 GN=UV8b_2468 PE=3 SV=1;tr|A0A1B5KYR3|A0A1B5KYR3_USTVR Uncharacterized protein OS=Ustilaginoidea virens OX=1159556 GN=UVI_02021310 PE=3 SV=1	UV8b_2468	2.23e-13	149.94	2	NSC(1)QGVLEK	0.29145	1202100000	289900000	463380000	448840000
	A0A063C5X5	772	C	tr|A0A063C5X5|A0A063C5X5_USTVR WSC domain containing protein OS=Ustilaginoidea virens OX=1159556 GN=UV8b_2468 PE=3 SV=1;tr|A0A1B5KYR3|A0A1B5KYR3_USTVR Uncharacterized protein OS=Ustilaginoidea virens OX=1159556 GN=UVI_02021310 PE=3 SV=1	UV8b_2468	2.12e-146	216.77	2	SAPSEEC(1)NMAC(1)SGDPYQYC(1)GSASR	-0.54515	205030000	16370000	76531000	94506000
	A0A063C5X5	776	C	tr|A0A063C5X5|A0A063C5X5_USTVR WSC domain containing protein OS=Ustilaginoidea virens OX=1159556 GN=UV8b_2468 PE=3 SV=1;tr|A0A1B5KYR3|A0A1B5KYR3_USTVR Uncharacterized protein OS=Ustilaginoidea virens OX=1159556 GN=UVI_02021310 PE=3 SV=1	UV8b_2468	2.12e-146	216.77	2	SAPSEEC(1)NMAC(1)SGDPYQYC(1)GSASR	-0.54515	205030000	16370000	76531000	94506000
	A0A063C5X5	784	C	tr|A0A063C5X5|A0A063C5X5_USTVR WSC domain containing protein OS=Ustilaginoidea virens OX=1159556 GN=UV8b_2468 PE=3 SV=1;tr|A0A1B5KYR3|A0A1B5KYR3_USTVR Uncharacterized protein OS=Ustilaginoidea virens OX=1159556 GN=UVI_02021310 PE=3 SV=1	UV8b_2468	2.12e-146	216.77	2	SAPSEEC(1)NMAC(1)SGDPYQYC(1)GSASR	-0.54515	205030000	16370000	76531000	94506000
	A0A063C5X5	137	C	tr|A0A063C5X5|A0A063C5X5_USTVR WSC domain containing protein OS=Ustilaginoidea virens OX=1159556 GN=UV8b_2468 PE=3 SV=1;tr|A0A1B5KYR3|A0A1B5KYR3_USTVR Uncharacterized protein OS=Ustilaginoidea virens OX=1159556 GN=UVI_02021310 PE=3 SV=1	UV8b_2468	1.27e-76	204.07	2	SC(1)GGPGGPIVPFR	-0.30857	460040000	113670000	164210000	159000000
	A0A063C5X5	192	C	tr|A0A063C5X5|A0A063C5X5_USTVR WSC domain containing protein OS=Ustilaginoidea virens OX=1159556 GN=UV8b_2468 PE=3 SV=1;tr|A0A1B5KYR3|A0A1B5KYR3_USTVR Uncharacterized protein OS=Ustilaginoidea virens OX=1159556 GN=UVI_02021310 PE=3 SV=1	UV8b_2468	3.14e-08	65.454	4	VTAC(1)GHTIGGVHAPEFPELMPPR	-1.445	49398000	0	15040000	20141000
	A0A063C5X5	599	C	tr|A0A063C5X5|A0A063C5X5_USTVR WSC domain containing protein OS=Ustilaginoidea virens OX=1159556 GN=UV8b_2468 PE=3 SV=1;tr|A0A1B5KYR3|A0A1B5KYR3_USTVR Uncharacterized protein OS=Ustilaginoidea virens OX=1159556 GN=UVI_02021310 PE=3 SV=1	UV8b_2468	0.00369728	67.207	2	YVSC(1)WSEGVGAR	-3.2774	17930000	17930000	0	0
	A0A063C5Z2	449	C	tr|A0A063C5Z2|A0A063C5Z2_USTVR 3-phytase OS=Ustilaginoidea virens OX=1159556 GN=UV8b_3226 PE=3 SV=1;tr|A0A1B5KXG0|A0A1B5KXG0_USTVR 3-phytase OS=Ustilaginoidea virens OX=1159556 GN=UVI_02043270 PE=3 SV=1	UV8b_3226	1.97e-12	143.94	2	GC(1)QADALGR	0.83243	35071000	0	0	35071000
	A0A063C715	113	C	tr|A0A063C715|A0A063C715_USTVR Putative D-galacturonic acid reductase OS=Ustilaginoidea virens OX=1159556 GN=UV8b_231 PE=4 SV=1;tr|A0A1B5L0D8|A0A1B5L0D8_USTVR Uncharacterized protein OS=Ustilaginoidea virens OX=1159556 GN=UVI_02011790 PE=4 SV=1	UV8b_231	0.0229299	84.609	2	FVDGC(1)R	-1.1641	44742000	0	22067000	22675000
	A0A063C803	557	C	tr|A0A063C803|A0A063C803_USTVR H/ACA ribonucleoprotein complex subunit CBF5 OS=Ustilaginoidea virens OX=1159556 GN=UV8b_2679 PE=3 SV=1;tr|A0A1B5L1N3|A0A1B5L1N3_USTVR H/ACA ribonucleoprotein complex subunit CBF5 OS=Ustilaginoidea virens OX=1159556 GN=UVI_02	UV8b_2679	4.46e-08	140.01	2	EYVC(1)VIR	0.11366	133300000	29917000	50021000	53360000
	A0A063C803	478	C	tr|A0A063C803|A0A063C803_USTVR H/ACA ribonucleoprotein complex subunit CBF5 OS=Ustilaginoidea virens OX=1159556 GN=UV8b_2679 PE=3 SV=1;tr|A0A1B5L1N3|A0A1B5L1N3_USTVR H/ACA ribonucleoprotein complex subunit CBF5 OS=Ustilaginoidea virens OX=1159556 GN=UVI_02	UV8b_2679	4.09e-07	119.39	2	TGHFTPIPNGC(1)SPLK	1.3746	23185000	10460000	0	0
	A0A063BYI6	130	C	tr|A0A063BYI6|A0A063BYI6_USTVR Palmitoyltransferase OS=Ustilaginoidea virens OX=1159556 GN=UV8b_4006 PE=3 SV=1;tr|A0A1B5L0P3|A0A1B5L0P3_USTVR Palmitoyltransferase OS=Ustilaginoidea virens OX=1159556 GN=UVI_02044450 PE=3 SV=1	UV8b_4006	0.0280819	44.447	2	AHHC(0.098)STC(0.902)R	-0.90547	3932100	0	3932100	0
	A0A063BXY5	67	C	tr|A0A063BXY5|A0A063BXY5_USTVR 1,3-beta-glucanosyltransferase OS=Ustilaginoidea virens OX=1159556 GN=UV8b_5267 PE=3 SV=1;tr|A0A1B5KZU7|A0A1B5KZU7_USTVR 1,3-beta-glucanosyltransferase OS=Ustilaginoidea virens OX=1159556 GN=UVI_02012690 PE=3 SV=1	UV8b_5267	3.21e-21	151.98	2	TSPDPLSQPDAC(1)LR	0.80479	571930000	194470000	188280000	189180000
	A0A063BTA5	166	C	tr|A0A063BTA5|A0A063BTA5_USTVR Putative phosphoglycerate mutase family protein OS=Ustilaginoidea virens OX=1159556 GN=UV8b_6647 PE=4 SV=1;tr|A0A1B5L3E9|A0A1B5L3E9_USTVR Uncharacterized protein OS=Ustilaginoidea virens OX=1159556 GN=UVI_02060090 PE=4 SV=1	UV8b_6647	0.00420503	53.751	2	ISDIVSEDC(1)PGLDD	0.19965	5111900	0	5111900	0
	A0A063CD14	58	C	tr|A0A063CD14|A0A063CD14_USTVR Putative multicopperoxidase OS=Ustilaginoidea virens OX=1159556 GN=UV8b_656 PE=3 SV=1;tr|A0A1B5L265|A0A1B5L265_USTVR Uncharacterized protein OS=Ustilaginoidea virens OX=1159556 GN=UVI_02000830 PE=3 SV=1	UV8b_656	2.91e-08	133.81	2	WPIPTIQC(1)SVGDR	0.2067	120320000	0	57234000	63082000
	A0A063CCR9	289	C	tr|A0A063CCR9|A0A063CCR9_USTVR Lipase 3 OS=Ustilaginoidea virens OX=1159556 GN=UV8b_444 PE=4 SV=1	UV8b_444	3.86e-16	99.161	2	GAIMNSGTIAPADPVDC(1)PK	-0.64053	103450000	31529000	38719000	33198000
	A0A063CC88	36	C	tr|A0A063CC88|A0A063CC88_USTVR Allantoinase OS=Ustilaginoidea virens OX=1159556 GN=UV8b_997 PE=4 SV=1	UV8b_997	2.03e-49	155.92	3	AVIPQPGGGLAVSPATVAVC(1)PASGK	-0.25946	991020000	181210000	309720000	332410000
	A0A063CC88	310	C	tr|A0A063CC88|A0A063CC88_USTVR Allantoinase OS=Ustilaginoidea virens OX=1159556 GN=UV8b_997 PE=4 SV=1	UV8b_997	0.0208486	61.325	2	C(0.008)C(0.992)PPIR	0.76188	22264000	0	9328300	12936000
	A0A063CC88	355	C	tr|A0A063CC88|A0A063CC88_USTVR Allantoinase OS=Ustilaginoidea virens OX=1159556 GN=UV8b_997 PE=4 SV=1	UV8b_997	3.86e-82	164.98	3	LLPPGLC(1)PAPSPSSSSSDDDAAAAAAASSPASR	-1.8828	285720000	50762000	84085000	75451000
	A0A063CC88	332	C	tr|A0A063CC88|A0A063CC88_USTVR Allantoinase OS=Ustilaginoidea virens OX=1159556 GN=UV8b_997 PE=4 SV=1	UV8b_997	1.07e-19	128.01	2	LWDELLAPDSC(1)IR	-0.28337	129880000	9831000	63517000	56533000
	A0A063CC88	343	C	tr|A0A063CC88|A0A063CC88_USTVR Allantoinase OS=Ustilaginoidea virens OX=1159556 GN=UV8b_997 PE=4 SV=1	UV8b_997	1.14e-156	237.76	3	TVVSDHSPC(1)TPQLK	-0.2149	555680000	46469000	147120000	113760000
	A0A063CC74	194	C	tr|A0A063CC74|A0A063CC74_USTVR Triacylglycerol lipase OS=Ustilaginoidea virens OX=1159556 GN=UV8b_982 PE=4 SV=1	UV8b_982	0.0189275	56.258	2	INC(1)GPGSVR	0.20089	236830000	0	0	236830000
	A0A063CBB7	211	C	tr|A0A063CBB7|A0A063CBB7_USTVR WSC domain containing protein OS=Ustilaginoidea virens OX=1159556 GN=UV8b_795 PE=4 SV=1	UV8b_795	2.56e-46	179.37	2	TDVC(1)TTDQC(1)NR	0.063066	89663000	36726000	29496000	23441000
	A0A063CBB7	216	C	tr|A0A063CBB7|A0A063CBB7_USTVR WSC domain containing protein OS=Ustilaginoidea virens OX=1159556 GN=UV8b_795 PE=4 SV=1	UV8b_795	2.56e-46	179.37	2	TDVC(1)TTDQC(1)NR	0.063066	89663000	36726000	29496000	23441000
	A0A063CAW6	87	C	tr|A0A063CAW6|A0A063CAW6_USTVR Glycosyltransferase family 31 protein OS=Ustilaginoidea virens OX=1159556 GN=UV8b_1553 PE=4 SV=1	UV8b_1553	0.00183366	61.375	3	C(1)VTGLRDPAASR	-0.19621	35805000	0	14014000	10780000
	A0A063CAK7	44	C	tr|A0A063CAK7|A0A063CAK7_USTVR Ribonuclease T(1) OS=Ustilaginoidea virens OX=1159556 GN=UV8b_1423 PE=4 SV=1	UV8b_1423	0.000706435	93.267	2	ASDASC(1)SYVK	0.98607	140560000	140560000	0	0
	A0A063CAK7	124	C	tr|A0A063CAK7|A0A063CAK7_USTVR Ribonuclease T(1) OS=Ustilaginoidea virens OX=1159556 GN=UV8b_1423 PE=4 SV=1	UV8b_1423	0.00163639	41.905	3	LAGVITHQGANGNGFLEC(1)NVK	-0.16455	9702800	0	9702800	0
	A0A063CAF5	279	C	tr|A0A063CAF5|A0A063CAF5_USTVR NADH-cytochrome b5 reductase OS=Ustilaginoidea virens OX=1159556 GN=UV8b_1721 PE=3 SV=1	UV8b_1721	1.6e-06	117.02	3	ILLC(1)GPPPMVSGLKK	-0.62993	119120000	49007000	43419000	0
	A0A063CAD2	118	C	tr|A0A063CAD2|A0A063CAD2_USTVR Circumsporozoite protein OS=Ustilaginoidea virens OX=1159556 GN=UV8b_1106 PE=4 SV=1	UV8b_1106	1.59e-10	96.103	2	AC(1)EALPLIQTMQQTAK	0.055268	7909100	7909100	0	0
	A0A063CA86	169	C	tr|A0A063CA86|A0A063CA86_USTVR AA1-like domain-containing protein OS=Ustilaginoidea virens OX=1159556 GN=UV8b_1681 PE=4 SV=1	UV8b_1681	2.34e-10	118.76	2	TVSC(1)DLVDATVPITSK	-0.69154	121800000	30652000	47140000	44012000
	A0A063C9S5	34	C	tr|A0A063C9S5|A0A063C9S5_USTVR Emp24/gp25L/p24 family protein OS=Ustilaginoidea virens OX=1159556 GN=UV8b_1876 PE=3 SV=1	UV8b_1876	0.0201339	58.782	2	AC(1)FYAETK	-0.37005	32961000	32961000	0	0
	A0A063C917	317	C	tr|A0A063C917|A0A063C917_USTVR Secreted aspartic proteinase OS=Ustilaginoidea virens OX=1159556 GN=UV8b_242 PE=4 SV=1	UV8b_242	2.71e-07	121.01	2	VPC(1)NVGDENATVNFK	-3.443	28057000	28057000	0	0
	A0A063C8E3	353	C	tr|A0A063C8E3|A0A063C8E3_USTVR Pantetheine-phosphate adenylyltransferase family protein OS=Ustilaginoidea virens OX=1159556 GN=UV8b_2380 PE=4 SV=1	UV8b_2380	1.3e-15	141.1	2	AGFC(1)DGDGGGGGVVVR	0.83577	157470000	28419000	67499000	61551000
	A0A063C7S7	44	C	tr|A0A063C7S7|A0A063C7S7_USTVR CFEM domain containing protein OS=Ustilaginoidea virens OX=1159556 GN=UV8b_638 PE=3 SV=1	UV8b_638	5.96e-240	273.75	1	AQELGC(1)NQGDLK	-0.70191	23700000000	6572400000	7887800000	7454400000
	A0A063C7S7	65	C	tr|A0A063C7S7|A0A063C7S7_USTVR CFEM domain containing protein OS=Ustilaginoidea virens OX=1159556 GN=UV8b_638 PE=3 SV=1	UV8b_638	8.35e-22	155.98	2	DC(1)SGAIC(1)SPQDAAK	-2.7093	743210000	617630000	65144000	60442000
	A0A063C7S7	70	C	tr|A0A063C7S7|A0A063C7S7_USTVR CFEM domain containing protein OS=Ustilaginoidea virens OX=1159556 GN=UV8b_638 PE=3 SV=1	UV8b_638	1.27e-29	162.38	2	DC(1)SGAIC(1)SPQDAAK	-2.7093	840860000	755940000	31649000	24324000
	A0A063C7E5	204	C	tr|A0A063C7E5|A0A063C7E5_USTVR Serine family amino acid catabolism-related protein OS=Ustilaginoidea virens OX=1159556 GN=UV8b_1109 PE=4 SV=1	UV8b_1109	1.34e-21	141.32	2	GSVANLVLSDAEAAAAC(1)R	0.57719	9374200	9374200	0	0
	A0A063C6H5	332	C	tr|A0A063C6H5|A0A063C6H5_USTVR DUF1237 domain-containing protein OS=Ustilaginoidea virens OX=1159556 GN=UV8b_3029 PE=4 SV=1	UV8b_3029	8e-56	184.31	2	AC(1)AEIMQPIDENTASR	2.7397	1178400000	15000000	555270000	572840000
	A0A063BYC8	71	C	tr|A0A063BYC8|A0A063BYC8_USTVR Uncharacterized protein OS=Ustilaginoidea virens OX=1159556 GN=UV8b_3410 PE=4 SV=1	UV8b_3410	0.000139396	108.26	2	DAPPVPPGC(1)SQR	1.5568	75223000	18611000	49414000	0
	A0A063BYD2	359	C	tr|A0A063BYD2|A0A063BYD2_USTVR Putative negative regulator of DNA transposition (Rtt106) OS=Ustilaginoidea virens OX=1159556 GN=UV8b_4827 PE=4 SV=1	UV8b_4827	3.67e-61	133.25	3	KVC(1)EPGEPGAAGGGGGDDDDDDDDDDEQTELEK	-1.3395	73742000	0	36843000	36899000
	A0A063BY70	165	C	tr|A0A063BY70|A0A063BY70_USTVR Cell surface glycoprotein OS=Ustilaginoidea virens OX=1159556 GN=UV8b_5317 PE=4 SV=1	UV8b_5317	6.39e-05	83.358	2	SVC(1)DC(1)NIFC(1)PGNK	-0.60605	20633000	20633000	0	0
	A0A063BY70	167	C	tr|A0A063BY70|A0A063BY70_USTVR Cell surface glycoprotein OS=Ustilaginoidea virens OX=1159556 GN=UV8b_5317 PE=4 SV=1	UV8b_5317	6.39e-05	83.358	2	SVC(1)DC(1)NIFC(1)PGNK	-0.60605	20633000	20633000	0	0
	A0A063BY70	171	C	tr|A0A063BY70|A0A063BY70_USTVR Cell surface glycoprotein OS=Ustilaginoidea virens OX=1159556 GN=UV8b_5317 PE=4 SV=1	UV8b_5317	6.39e-05	83.358	2	SVC(1)DC(1)NIFC(1)PGNK	-0.60605	20633000	20633000	0	0
	A0A063BRN1	264	C	tr|A0A063BRN1|A0A063BRN1_USTVR Acyl-CoA thioesterase 2 OS=Ustilaginoidea virens OX=1159556 GN=UV8b_7355 PE=4 SV=1	UV8b_7355	0.000282337	119.21	1	ATSPATIDIC(1)SY	0.56356	35523000	0	20960000	14563000
	A0A063BRN1	219	C	tr|A0A063BRN1|A0A063BRN1_USTVR Acyl-CoA thioesterase 2 OS=Ustilaginoidea virens OX=1159556 GN=UV8b_7355 PE=4 SV=1	UV8b_7355	0.000196782	118.4	2	DTC(1)PPNSVSDFR	-0.22125	63721000	13036000	24163000	26522000
	A0A063BRN1	83	C	tr|A0A063BRN1|A0A063BRN1_USTVR Acyl-CoA thioesterase 2 OS=Ustilaginoidea virens OX=1159556 GN=UV8b_7355 PE=4 SV=1	UV8b_7355	0.000432168	99.305	2	LSSGC(1)PAQPR	0.77492	560850000	132060000	208350000	220440000
	A0A063BRM8	64	C	tr|A0A063BRM8|A0A063BRM8_USTVR TOS1 protein OS=Ustilaginoidea virens OX=1159556 GN=UV8b_7843 PE=3 SV=1	UV8b_7843	3.06e-243	253.42	2	AVTNMGASGAC(1)QTEDK	3.6774	379790000	43081000	25059000	37299000
	A0A063BRK9	262	C	tr|A0A063BRK9|A0A063BRK9_USTVR Rab proteins geranylgeranyltransferase OS=Ustilaginoidea virens OX=1159556 GN=UV8b_7888 PE=3 SV=1	UV8b_7888	6.13e-05	108.67	2	WGGLSEVAQVGC(1)R	2.6841	19984000	0	19984000	0
	A0A063BR43	91	C	tr|A0A063BR43|A0A063BR43_USTVR Uncharacterized protein OS=Ustilaginoidea virens OX=1159556 GN=UV8b_8072 PE=4 SV=1	UV8b_8072	6.3e-25	114.04	3	NVGASASVVPNKDQQDIC(1)HALAK	-0.13451	128830000	51661000	32257000	30885000
	A0A063BR43	149	C	tr|A0A063BR43|A0A063BR43_USTVR Uncharacterized protein OS=Ustilaginoidea virens OX=1159556 GN=UV8b_8072 PE=4 SV=1	UV8b_8072	0.000627121	51.03	2	ILQGVVDNLAASVVGTAPTC(1)K	0.76459	5634100	0	5634100	0
	A0A063BQU9	28	C	tr|A0A063BQU9|A0A063BQU9_USTVR ERP1 protein OS=Ustilaginoidea virens OX=1159556 GN=UV8b_8232 PE=3 SV=1	UV8b_8232	3.01e-13	141.78	2	C(1)FFEDLPK	-0.29058	318750000	33453000	126620000	119070000
	A0A063BQU9	101	C	tr|A0A063BQU9|A0A063BQU9_USTVR ERP1 protein OS=Ustilaginoidea virens OX=1159556 GN=UV8b_8232 PE=3 SV=1	UV8b_8232	5.88e-18	155.84	2	IC(1)FTPSSTSGR	0.71725	1071500000	278680000	405510000	357000000
	A0A063BQP3	242	C	tr|A0A063BQP3|A0A063BQP3_USTVR Uncharacterized protein OS=Ustilaginoidea virens OX=1159556 GN=UV8b_8314 PE=4 SV=1	UV8b_8314	7.35e-90	209.19	2	FDADQSC(1)NSR	-0.79026	150640000	82554000	38188000	29900000
	A0A063BPD5	103	C	tr|A0A063BPD5|A0A063BPD5_USTVR Mitochondrial S-adenosylmethionine transporter OS=Ustilaginoidea virens OX=1159556 GN=UV8b_6401 PE=3 SV=1;tr|A0A1B5KWI5|A0A1B5KWI5_USTVR Uncharacterized protein OS=Ustilaginoidea virens OX=1159556 GN=UVI_02007620 PE=3 SV=1	UV8b_6401	0.00093463	45.011	3	VPDAVANMAAASAGEVAAC(1)AVR	0.15034	3743700	3743700	0	0
	A0A063BPA0	326	C	tr|A0A063BPA0|A0A063BPA0_USTVR Flavin-binding monooxygenase OS=Ustilaginoidea virens OX=1159556 GN=UV8b_6870 PE=4 SV=1	UV8b_6870	5.77e-07	80.638	3	ASVVTGC(1)IDAVTEHGIR	-0.19914	42611000	6529000	15021000	21061000
	A0A063BNR6	356	C	tr|A0A063BNR6|A0A063BNR6_USTVR Laccase-like protein OS=Ustilaginoidea virens OX=1159556 GN=UV8b_7112 PE=3 SV=1	UV8b_7112	0.00366326	76.221	2	C(1)PTLAEVTR	1.7126	7424800	7424800	0	0
	A0A063BNR6	43	C	tr|A0A063BNR6|A0A063BNR6_USTVR Laccase-like protein OS=Ustilaginoidea virens OX=1159556 GN=UV8b_7112 PE=3 SV=1	UV8b_7112	0.00194797	88.681	2	VSAATIDIGC(1)QK	-0.74506	18173000	18173000	0	0
	A0A063BNA7	450	C	tr|A0A063BNA7|A0A063BNA7_USTVR Uncharacterized protein OS=Ustilaginoidea virens OX=1159556 GN=UV8b_6879 PE=4 SV=1	UV8b_6879	0.0160236	53.554	2	LFAVPVNC(1)VT	0.65574	15069000	15069000	0	0
	A0A063BMJ2	29	C	tr|A0A063BMJ2|A0A063BMJ2_USTVR Putative acetyl xylanesterase OS=Ustilaginoidea virens OX=1159556 GN=UV8b_7184 PE=4 SV=1;tr|A0A1B5L6W2|A0A1B5L6W2_USTVR Uncharacterized protein OS=Ustilaginoidea virens OX=1159556 GN=UVI_02060610 PE=4 SV=1	UV8b_7184	8.77e-56	180.18	2	ATVPAPEPGDSAQGC(1)AK	0.93502	106980000	15980000	41464000	49539000
	A0A063BMJ2	183	C	tr|A0A063BMJ2|A0A063BMJ2_USTVR Putative acetyl xylanesterase OS=Ustilaginoidea virens OX=1159556 GN=UV8b_7184 PE=4 SV=1	UV8b_7184	4.97e-06	130.04	2	SNSDSC(1)LR	1.8701	48850000	0	0	48850000
	A0A063BLE7	386	C	tr|A0A063BLE7|A0A063BLE7_USTVR 4-methyl-5-beta-hydroxyethylthiazole kinase OS=Ustilaginoidea virens OX=1159556 GN=UV8b_7723 PE=3 SV=1	UV8b_7723	8.18e-07	84.718	2	SC(1)VVVMTGPTDLISDGR	-0.26439	14191000	14191000	0	0
	A0A063BL85	60	C	tr|A0A063BL85|A0A063BL85_USTVR Uncharacterized protein OS=Ustilaginoidea virens OX=1159556 GN=UV8b_7798 PE=4 SV=1	UV8b_7798	3.64e-136	218.28	2	AGSC(1)GIGQIAC(1)HTGC(1)IPISGR	-0.33985	387560000	160010000	68406000	53906000
	A0A063BL85	67	C	tr|A0A063BL85|A0A063BL85_USTVR Uncharacterized protein OS=Ustilaginoidea virens OX=1159556 GN=UV8b_7798 PE=4 SV=1	UV8b_7798	3.64e-136	218.28	2	AGSC(1)GIGQIAC(1)HTGC(1)IPISGR	-0.33985	387560000	160010000	68406000	53906000
	A0A063BL85	71	C	tr|A0A063BL85|A0A063BL85_USTVR Uncharacterized protein OS=Ustilaginoidea virens OX=1159556 GN=UV8b_7798 PE=4 SV=1	UV8b_7798	3.64e-136	218.28	2	AGSC(1)GIGQIAC(1)HTGC(1)IPISGR	-0.33985	387560000	160010000	68406000	53906000
	A0A063BL85	199	C	tr|A0A063BL85|A0A063BL85_USTVR Uncharacterized protein OS=Ustilaginoidea virens OX=1159556 GN=UV8b_7798 PE=4 SV=1	UV8b_7798	0.00234976	47.915	2	YC(1)DAGEIC(1)LLPQLTC(1)R	2.8029	9559000	9559000	0	0
	A0A063BL85	205	C	tr|A0A063BL85|A0A063BL85_USTVR Uncharacterized protein OS=Ustilaginoidea virens OX=1159556 GN=UV8b_7798 PE=4 SV=1	UV8b_7798	0.00234976	47.915	2	YC(1)DAGEIC(1)LLPQLTC(1)R	2.8029	9559000	9559000	0	0
	A0A063BL85	212	C	tr|A0A063BL85|A0A063BL85_USTVR Uncharacterized protein OS=Ustilaginoidea virens OX=1159556 GN=UV8b_7798 PE=4 SV=1	UV8b_7798	0.00234976	47.915	2	YC(1)DAGEIC(1)LLPQLTC(1)R	2.8029	9559000	9559000	0	0
	A0A063BL63	232	C	tr|A0A063BL63|A0A063BL63_USTVR HAD-superfamily subfamily cecr5 OS=Ustilaginoidea virens OX=1159556 GN=UV8b_7905 PE=4 SV=1	UV8b_7905	0.00569238	60.717	2	SASAVQDAYC(1)K	3.6936	39225000	39225000	0	0
	A0A063C3G3	297	C	tr|A0A063C3G3|A0A063C3G3_USTVR Beta-1,4-endoglucanase OS=Ustilaginoidea virens OX=1159556 GN=UV8b_4175 PE=4 SV=1	UV8b_4175	0.000591865	81.338	2	LTGSTC(1)ADYVR	1.0402	15536000	15536000	0	0
	A0A063C014	228	C	tr|A0A063C014|A0A063C014_USTVR Gleya domain-containing protein OS=Ustilaginoidea virens OX=1159556 GN=UV8b_5163 PE=4 SV=1	UV8b_5163	0.000326693	79.201	2	DGNAYFVTEPC(1)GQ	-3.5131	15037000	15037000	0	0
	A0A063BTG8	291	C	tr|A0A063BTG8|A0A063BTG8_USTVR Glycosyl transferase family protein OS=Ustilaginoidea virens OX=1159556 GN=UV8b_7091 PE=4 SV=1	UV8b_7091	6.6e-84	196.27	3	ATIVGAPDQYGNC(1)HDR	1.3291	194340000	16502000	41979000	26099000
	A0A063BSQ9	63	C	tr|A0A063BSQ9|A0A063BSQ9_USTVR Glycoside hydrolase family 12 protein OS=Ustilaginoidea virens OX=1159556 GN=UV8b_7366 PE=3 SV=1;tr|A0A1B5L8H7|A0A1B5L8H7_USTVR Uncharacterized protein OS=Ustilaginoidea virens OX=1159556 GN=UVI_02059490 PE=3 SV=1	UV8b_7366	0.0203898	43.549	2	IFC(1)DESVGFDPVSK	1.3636	179090000	0	87628000	91462000
	A0A063BSG6	54	C	tr|A0A063BSG6|A0A063BSG6_USTVR Uncharacterized protein OS=Ustilaginoidea virens OX=1159556 GN=UV8b_5502 PE=4 SV=1	UV8b_5502	1.39e-13	147.74	2	GSGDC(1)YTC(1)C(1)ENPR	-0.24976	13499000	13499000	0	0
	A0A063BSG6	57	C	tr|A0A063BSG6|A0A063BSG6_USTVR Uncharacterized protein OS=Ustilaginoidea virens OX=1159556 GN=UV8b_5502 PE=4 SV=1	UV8b_5502	1.39e-13	147.74	2	GSGDC(1)YTC(1)C(1)ENPR	-0.24976	13499000	13499000	0	0
	A0A063BSG6	58	C	tr|A0A063BSG6|A0A063BSG6_USTVR Uncharacterized protein OS=Ustilaginoidea virens OX=1159556 GN=UV8b_5502 PE=4 SV=1	UV8b_5502	1.39e-13	147.74	2	GSGDC(1)YTC(1)C(1)ENPR	-0.24976	13499000	13499000	0	0
	A0A063BSB8	649	C	tr|A0A063BSB8|A0A063BSB8_USTVR Glucan 1,3-beta-glucosidase GLUC78 OS=Ustilaginoidea virens OX=1159556 GN=UV8b_7070 PE=4 SV=1;tr|A0A1B5L6G2|A0A1B5L6G2_USTVR Uncharacterized protein OS=Ustilaginoidea virens OX=1159556 GN=UVI_02061310 PE=4 SV=1	UV8b_7070	4.63e-06	129.89	2	YSDPDFSHC(1)SGAK	-0.74307	25261000	25261000	0	0
	A0A063C555	202	C	tr|A0A063C555|A0A063C555_USTVR Uncharacterized protein OS=Ustilaginoidea virens OX=1159556 GN=UV8b_1018 PE=4 SV=1;tr|A0A063BQN6|A0A063BQN6_USTVR Uncharacterized protein OS=Ustilaginoidea virens OX=1159556 GN=UV8b_6257 PE=4 SV=1	UV8b_6257	8.69e-27	161.17	2	AGQVC(1)FPSTVQLR	-0.48173	346350000	106640000	120120000	119590000
	A0A063BQN2	415	C	tr|A0A063BQN2|A0A063BQN2_USTVR Putative alkaline serine protease AorO OS=Ustilaginoidea virens OX=1159556 GN=UV8b_6252 PE=4 SV=1;tr|A0A1B5L5R8|A0A1B5L5R8_USTVR Peptidase S53 domain-containing protein OS=Ustilaginoidea virens OX=1159556 GN=UVI_02014940 PE=4	UV8b_6252	0.0025484	81.784	2	SGAC(1)LGSNR	-1.85	686200000	139440000	251660000	295100000
	A0A063BY86	300	C	tr|A0A063BY86|A0A063BY86_USTVR Uncharacterized protein OS=Ustilaginoidea virens OX=1159556 GN=UV8b_4977 PE=4 SV=1	UV8b_4977	0.000193696	85.958	2	QYVGAC(1)EVVGAR	1.9095	7411100	7411100	0	0
	A0A063BS29	107	C	tr|A0A063BS29|A0A063BS29_USTVR 1,3-beta-glucanosyltransferase OS=Ustilaginoidea virens OX=1159556 GN=UV8b_7648 PE=3 SV=1	UV8b_7648	1.93e-60	187.55	2	ADHSAC(1)MK	-0.83487	971290000	47529000	551470000	372290000
	A0A063BS29	378	C	tr|A0A063BS29|A0A063BS29_USTVR 1,3-beta-glucanosyltransferase OS=Ustilaginoidea virens OX=1159556 GN=UV8b_7648 PE=3 SV=1	UV8b_7648	6.25e-13	130.05	2	LC(1)DC(1)MVK	-0.041857	514610000	347600000	19496000	23479000
	A0A063BS29	380	C	tr|A0A063BS29|A0A063BS29_USTVR 1,3-beta-glucanosyltransferase OS=Ustilaginoidea virens OX=1159556 GN=UV8b_7648 PE=3 SV=1	UV8b_7648	6.25e-13	130.05	2	LC(1)DC(1)MVK	-0.041857	509960000	372790000	13872000	17408000
	A0A063BS29	356	C	tr|A0A063BS29|A0A063BS29_USTVR 1,3-beta-glucanosyltransferase OS=Ustilaginoidea virens OX=1159556 GN=UV8b_7648 PE=3 SV=1	UV8b_7648	0.0150425	92.279	2	MNQC(1)PK	-1.296	375920000	76992000	140050000	158880000
	A0A063BS29	406	C	tr|A0A063BS29|A0A063BS29_USTVR 1,3-beta-glucanosyltransferase OS=Ustilaginoidea virens OX=1159556 GN=UV8b_7648 PE=3 SV=1	UV8b_7648	0.00734084	58.37	2	YGDIFSFIC(1)TK	-3.8801	4843300	4843300	0	0
	A0A063BSI9	131	C	tr|A0A063BSI9|A0A063BSI9_USTVR Ectomycorrhiza-regulated small secreted protein OS=Ustilaginoidea virens OX=1159556 GN=UV8b_5532 PE=4 SV=1	UV8b_5532	9e-12	143.89	2	GLC(1)NTIIGLK	-0.5158	51243000	33228000	9511300	8504300
	A0A063BYF5	313	C	tr|A0A063BYF5|A0A063BYF5_USTVR GPI-anchored cell wall beta-1,3-endoglucanase EglC OS=Ustilaginoidea virens OX=1159556 GN=UV8b_4847 PE=4 SV=1	UV8b_4847	1.19e-78	196.15	2	PLFDLTC(1)PK	-1.0139	3239500000	247490000	412360000	406520000
	A0A063BYF5	242	C	tr|A0A063BYF5|A0A063BYF5_USTVR GPI-anchored cell wall beta-1,3-endoglucanase EglC OS=Ustilaginoidea virens OX=1159556 GN=UV8b_4847 PE=4 SV=1	UV8b_4847	1.49e-15	146.16	2	PVWLC(1)ETGWPSSGPK	0.19999	16996000	16996000	0	0
	A0A063BYF5	272	C	tr|A0A063BYF5|A0A063BYF5_USTVR GPI-anchored cell wall beta-1,3-endoglucanase EglC OS=Ustilaginoidea virens OX=1159556 GN=UV8b_4847 PE=4 SV=1	UV8b_4847	5.15e-26	163.67	2	YYWDEVGC(1)RK	-2.5333	1146600000	197560000	407060000	435070000
	A0A063BT40	353	C	tr|A0A063BT40|A0A063BT40_USTVR 5'-nucleotidase OS=Ustilaginoidea virens OX=1159556 GN=UV8b_5289 PE=3 SV=1	UV8b_5289	3.23e-20	132.47	2	YAAEVIGVSQNVLDQTAC(1)QK	-2.0409	25336000	8738900	0	16597000
	A0A063BX08	54	C	tr|A0A063BX08|A0A063BX08_USTVR C6 zinc finger domain protein OS=Ustilaginoidea virens OX=1159556 GN=UV8b_5696 PE=4 SV=1	UV8b_5696	0.000127995	58.071	2	NINVGSEPGSEPGGEPGSC(1)AK	-1.0208	21287000	21287000	0	0
	A0A063BX08	97	C	tr|A0A063BX08|A0A063BX08_USTVR C6 zinc finger domain protein OS=Ustilaginoidea virens OX=1159556 GN=UV8b_5696 PE=4 SV=1;tr|A0A1B5KXW3|A0A1B5KXW3_USTVR Zn(2)-C6 fungal-type domain-containing protein OS=Ustilaginoidea virens OX=1159556 GN=UVI_02039280 PE=4 S	UV8b_5696	0.0171946	60.76	2	SLDC(1)VYQK	-0.56916	14205000	14205000	0	0
	A0A063BSJ0	527	C	tr|A0A063BSJ0|A0A063BSJ0_USTVR Intu_longin_1 domain-containing protein OS=Ustilaginoidea virens OX=1159556 GN=UV8b_7006 PE=3 SV=1	UV8b_7006	0.000490883	51.487	3	TINVELQGEPC(1)SRPEATAAR	-0.58754	23299000	11129000	0	12170000
	A0A063BW08	252	C	tr|A0A063BW08|A0A063BW08_USTVR WD repeat-containing protein OS=Ustilaginoidea virens OX=1159556 GN=UV8b_5988 PE=4 SV=1	UV8b_5988	0.000518708	80.706	2	TALAC(1)QYVADAK	-3.3484	21800000	21800000	0	0
	A0A063BVY8	94	C	tr|A0A063BVY8|A0A063BVY8_USTVR Putative acid sphingomyelinase OS=Ustilaginoidea virens OX=1159556 GN=UV8b_4806 PE=3 SV=1	UV8b_4806	2.83e-15	142.08	2	ATSYDEQFC(1)NGVVER	3.8725	80329000	51082000	29247000	0
	A0A063BVY8	567	C	tr|A0A063BVY8|A0A063BVY8_USTVR Putative acid sphingomyelinase OS=Ustilaginoidea virens OX=1159556 GN=UV8b_4806 PE=3 SV=1	UV8b_4806	2.13e-07	133.99	2	EEIC(1)NLR	0.67131	91889000	0	42976000	48914000
	A0A063BVY8	213	C	tr|A0A063BVY8|A0A063BVY8_USTVR Putative acid sphingomyelinase OS=Ustilaginoidea virens OX=1159556 GN=UV8b_4806 PE=3 SV=1	UV8b_4806	4.6e-38	131.54	3	NPAGAFGDHNC(1)DTPVTLEK	-0.66994	204280000	100740000	45936000	57609000
	A0A063BVI0	161	C	tr|A0A063BVI0|A0A063BVI0_USTVR Cell wall glycoprotein OS=Ustilaginoidea virens OX=1159556 GN=UV8b_6673 PE=4 SV=1	UV8b_6673	7.52e-06	93.992	2	C(1)LAAMNDC(1)K	-0.044319	89651000	89651000	0	0
	A0A063BVI0	168	C	tr|A0A063BVI0|A0A063BVI0_USTVR Cell wall glycoprotein OS=Ustilaginoidea virens OX=1159556 GN=UV8b_6673 PE=4 SV=1	UV8b_6673	7.52e-06	93.992	2	C(1)LAAMNDC(1)K	-0.044319	96452000	96452000	0	0
	A0A063BVI0	228	C	tr|A0A063BVI0|A0A063BVI0_USTVR Cell wall glycoprotein OS=Ustilaginoidea virens OX=1159556 GN=UV8b_6673 PE=4 SV=1	UV8b_6673	1.73e-06	118.74	2	C(1)LSAMNDC(1)K	-0.77698	41998000	0	0	0
	A0A063BVI0	235	C	tr|A0A063BVI0|A0A063BVI0_USTVR Cell wall glycoprotein OS=Ustilaginoidea virens OX=1159556 GN=UV8b_6673 PE=4 SV=1	UV8b_6673	1.73e-06	118.74	2	C(1)LSAMNDC(1)K	-0.77698	41998000	0	0	0
	A0A063BVI0	94	C	tr|A0A063BVI0|A0A063BVI0_USTVR Cell wall glycoprotein OS=Ustilaginoidea virens OX=1159556 GN=UV8b_6673 PE=4 SV=1	UV8b_6673	2.11e-18	154.05	2	KC(1)SDEWTAC(1)R	-0.028335	134050000	134050000	0	0
	A0A063BVI0	101	C	tr|A0A063BVI0|A0A063BVI0_USTVR Cell wall glycoprotein OS=Ustilaginoidea virens OX=1159556 GN=UV8b_6673 PE=4 SV=1	UV8b_6673	2.11e-18	154.05	2	KC(1)SDEWTAC(1)R	-0.028335	138920000	138920000	0	0
	A0A063BVI0	179	C	tr|A0A063BVI0|A0A063BVI0_USTVR Cell wall glycoprotein OS=Ustilaginoidea virens OX=1159556 GN=UV8b_6673 PE=4 SV=1	UV8b_6673	0.000341292	63.462	2	SKPGANMSFC(1)TSEYVK	-1.432	26733000	9173400	0	0
	A0A063BVH8	66	C	tr|A0A063BVH8|A0A063BVH8_USTVR Uncharacterized protein OS=Ustilaginoidea virens OX=1159556 GN=UV8b_4323 PE=4 SV=1	UV8b_4323	6.34e-05	69.451	2	C(1)VAAC(1)PQGNGSPADTQK	2.2575	334390000	327450000	6938800	0
	A0A063BVH8	70	C	tr|A0A063BVH8|A0A063BVH8_USTVR Uncharacterized protein OS=Ustilaginoidea virens OX=1159556 GN=UV8b_4323 PE=4 SV=1	UV8b_4323	2.66e-11	120.57	2	C(1)VAAC(1)PQGNGSPADTQK	2.2575	361850000	348760000	0	13089000
	A0A063BVH8	45	C	tr|A0A063BVH8|A0A063BVH8_USTVR Uncharacterized protein OS=Ustilaginoidea virens OX=1159556 GN=UV8b_4323 PE=4 SV=1	UV8b_4323	3.25e-240	251.56	3	GDVNC(1)QSHC(1)ITVPSPNEEQVIETTK	-0.67824	1704200000	191200000	622130000	684150000
	A0A063BVH8	49	C	tr|A0A063BVH8|A0A063BVH8_USTVR Uncharacterized protein OS=Ustilaginoidea virens OX=1159556 GN=UV8b_4323 PE=4 SV=1	UV8b_4323	3.25e-240	251.56	3	GDVNC(1)QSHC(1)ITVPSPNEEQVIETTK	-0.67824	1704200000	191200000	622130000	684150000
	A0A063BVH8	86	C	tr|A0A063BVH8|A0A063BVH8_USTVR Uncharacterized protein OS=Ustilaginoidea virens OX=1159556 GN=UV8b_4323 PE=4 SV=1	UV8b_4323	2.52e-26	167.24	2	YADC(1)SNAC(1)IKK	0.62518	2581200000	1390500000	231750000	304370000
	A0A063BVH8	90	C	tr|A0A063BVH8|A0A063BVH8_USTVR Uncharacterized protein OS=Ustilaginoidea virens OX=1159556 GN=UV8b_4323 PE=4 SV=1	UV8b_4323	2.52e-26	167.24	2	YADC(1)SNAC(1)IKK	0.62518	2446300000	1367200000	231750000	271930000
	A0A063BVG4	157	C	tr|A0A063BVG4|A0A063BVG4_USTVR GAF domain nucleotide-binding protein OS=Ustilaginoidea virens OX=1159556 GN=UV8b_6135 PE=4 SV=1	UV8b_6135	8.87e-10	57.427	3	GVC(1)GAAASTAETQLVSDVGAFPGHVAC(1)DSDSR	-0.089312	28630000	0	20286000	8343900
	A0A063BVG4	181	C	tr|A0A063BVG4|A0A063BVG4_USTVR GAF domain nucleotide-binding protein OS=Ustilaginoidea virens OX=1159556 GN=UV8b_6135 PE=4 SV=1	UV8b_6135	8.87e-10	57.427	3	GVC(1)GAAASTAETQLVSDVGAFPGHVAC(1)DSDSR	-0.089312	20286000	0	20286000	0
	A0A063BVF0	113	C	tr|A0A063BVF0|A0A063BVF0_USTVR Endonuclease exonuclease phosphatase family protein OS=Ustilaginoidea virens OX=1159556 GN=UV8b_6274 PE=4 SV=1	UV8b_6274	0.00665872	63.816	2	ADAWAC(1)DASR	1.8076	26105000	26105000	0	0
	A0A063BVB6	163	C	tr|A0A063BVB6|A0A063BVB6_USTVR Cytochrome P450 phenylacetate 2-hydroxylase OS=Ustilaginoidea virens OX=1159556 GN=UV8b_6239 PE=3 SV=1	UV8b_6239	0.0179134	67.344	2	ELFEAC(1)K	-1.3188	5854000	0	5854000	0
	A0A063BVB6	374	C	tr|A0A063BVB6|A0A063BVB6_USTVR Cytochrome P450 phenylacetate 2-hydroxylase OS=Ustilaginoidea virens OX=1159556 GN=UV8b_6239 PE=3 SV=1	UV8b_6239	0.000677881	105.57	2	TSVC(1)DIPYR	0.50053	15099000	15099000	0	0
	A0A063BVB2	141	C	tr|A0A063BVB2|A0A063BVB2_USTVR Cystein rich protein OS=Ustilaginoidea virens OX=1159556 GN=UV8b_5917 PE=4 SV=1	UV8b_5917	4.24e-21	150.46	2	C(1)VC(1)PAGQEEGPDGHC(1)K	-0.416	35498000	35498000	0	0
	A0A063BVB2	143	C	tr|A0A063BVB2|A0A063BVB2_USTVR Cystein rich protein OS=Ustilaginoidea virens OX=1159556 GN=UV8b_5917 PE=4 SV=1	UV8b_5917	4.24e-21	150.46	2	C(1)VC(1)PAGQEEGPDGHC(1)K	-0.416	35498000	35498000	0	0
	A0A063BVB2	155	C	tr|A0A063BVB2|A0A063BVB2_USTVR Cystein rich protein OS=Ustilaginoidea virens OX=1159556 GN=UV8b_5917 PE=4 SV=1	UV8b_5917	4.24e-21	150.46	2	C(1)VC(1)PAGQEEGPDGHC(1)K	-0.416	35498000	35498000	0	0
	A0A063BVB2	164	C	tr|A0A063BVB2|A0A063BVB2_USTVR Cystein rich protein OS=Ustilaginoidea virens OX=1159556 GN=UV8b_5917 PE=4 SV=1	UV8b_5917	0.00134379	50.787	3	DKPKPPVC(1)C(1)SGLETGK	-0.090541	22462000	22462000	0	0
	A0A063BVB2	165	C	tr|A0A063BVB2|A0A063BVB2_USTVR Cystein rich protein OS=Ustilaginoidea virens OX=1159556 GN=UV8b_5917 PE=4 SV=1	UV8b_5917	0.00134379	50.787	3	DKPKPPVC(1)C(1)SGLETGK	-0.090541	22462000	22462000	0	0
	A0A063BVB2	209	C	tr|A0A063BVB2|A0A063BVB2_USTVR Cystein rich protein OS=Ustilaginoidea virens OX=1159556 GN=UV8b_5917 PE=4 SV=1	UV8b_5917	0.00948945	69.905	2	FQIC(1)ADEK	0.88209	366800000	0	170720000	196080000
	A0A063BVB2	325	C	tr|A0A063BVB2|A0A063BVB2_USTVR Cystein rich protein OS=Ustilaginoidea virens OX=1159556 GN=UV8b_5917 PE=4 SV=1	UV8b_5917	1.44e-05	128	2	NDANSC(1)IWK	0.60695	760750000	155220000	304250000	301290000
	A0A063BVB2	333	C	tr|A0A063BVB2|A0A063BVB2_USTVR Cystein rich protein OS=Ustilaginoidea virens OX=1159556 GN=UV8b_5917 PE=4 SV=1	UV8b_5917	0	322.77	2	NGDQC(1)C(1)NKVDC(1)AKK	-0.77049	2194100000	25848000	153210000	128060000
	A0A063BVB2	334	C	tr|A0A063BVB2|A0A063BVB2_USTVR Cystein rich protein OS=Ustilaginoidea virens OX=1159556 GN=UV8b_5917 PE=4 SV=1	UV8b_5917	0	322.77	2	NGDQC(1)C(1)NKVDC(1)AKK	-0.77049	2194100000	25848000	153210000	128060000
	A0A063BVB2	339	C	tr|A0A063BVB2|A0A063BVB2_USTVR Cystein rich protein OS=Ustilaginoidea virens OX=1159556 GN=UV8b_5917 PE=4 SV=1	UV8b_5917	0	322.77	2	NGDQC(1)C(1)NKVDC(1)AKK	-0.77049	2200500000	25848000	153210000	134420000
	A0A063BVB2	50	C	tr|A0A063BVB2|A0A063BVB2_USTVR Cystein rich protein OS=Ustilaginoidea virens OX=1159556 GN=UV8b_5917 PE=4 SV=1;tr|A0A1B5L7A5|A0A1B5L7A5_USTVR Uncharacterized protein OS=Ustilaginoidea virens OX=1159556 GN=UVI_02040560 PE=4 SV=1	UV8b_5917	8.79e-31	167.71	2	IEYDDPDC(1)DPGLEC(1)K	-1.5166	323780000	139580000	92083000	92113000
	A0A063BVB2	56	C	tr|A0A063BVB2|A0A063BVB2_USTVR Cystein rich protein OS=Ustilaginoidea virens OX=1159556 GN=UV8b_5917 PE=4 SV=1;tr|A0A1B5L7A5|A0A1B5L7A5_USTVR Uncharacterized protein OS=Ustilaginoidea virens OX=1159556 GN=UVI_02040560 PE=4 SV=1	UV8b_5917	8.79e-31	167.71	2	IEYDDPDC(1)DPGLEC(1)K	-1.5166	337990000	139580000	92083000	106320000
	A0A063BVB2	62	C	tr|A0A063BVB2|A0A063BVB2_USTVR Cystein rich protein OS=Ustilaginoidea virens OX=1159556 GN=UV8b_5917 PE=4 SV=1;tr|A0A1B5L7A5|A0A1B5L7A5_USTVR Uncharacterized protein OS=Ustilaginoidea virens OX=1159556 GN=UVI_02040560 PE=4 SV=1	UV8b_5917	3.49e-103	203.11	2	MC(1)AAAGTSPTLSDDKK	0.65458	1210000000	42182000	40032000	55663000
	A0A063BVB2	80	C	tr|A0A063BVB2|A0A063BVB2_USTVR Cystein rich protein OS=Ustilaginoidea virens OX=1159556 GN=UV8b_5917 PE=4 SV=1;tr|A0A1B5L7A5|A0A1B5L7A5_USTVR Uncharacterized protein OS=Ustilaginoidea virens OX=1159556 GN=UVI_02040560 PE=4 SV=1	UV8b_5917	7.84e-09	117.16	2	YFAC(1)C(1)AAGQR	-0.80647	190450000	111940000	31401000	47112000
	A0A063BVB2	81	C	tr|A0A063BVB2|A0A063BVB2_USTVR Cystein rich protein OS=Ustilaginoidea virens OX=1159556 GN=UV8b_5917 PE=4 SV=1;tr|A0A1B5L7A5|A0A1B5L7A5_USTVR Uncharacterized protein OS=Ustilaginoidea virens OX=1159556 GN=UVI_02040560 PE=4 SV=1	UV8b_5917	0.000324393	117.16	2	YFAC(1)C(1)AAGQR	-0.80647	190450000	111940000	31401000	47112000
	A0A063BVB1	174	C	tr|A0A063BVB1|A0A063BVB1_USTVR Mannan endo-1,6-alpha-mannosidase OS=Ustilaginoidea virens OX=1159556 GN=UV8b_6737 PE=3 SV=1	UV8b_6737	0.0235402	49.423	2	HDSTC(1)GGGLR	1.5361	28243000	28243000	0	0
	A0A063BVB1	250	C	tr|A0A063BVB1|A0A063BVB1_USTVR Mannan endo-1,6-alpha-mannosidase OS=Ustilaginoidea virens OX=1159556 GN=UV8b_6737 PE=3 SV=1	UV8b_6737	1.29e-05	127.42	2	VDKDC(1)TNINR	0.68854	305990000	84152000	52656000	48742000
	A0A063BVT9	297	C	tr|A0A063BVT9|A0A063BVT9_USTVR Mitochondrial import receptor subunit TOM40 OS=Ustilaginoidea virens OX=1159556 GN=UV8b_6108 PE=3 SV=1	UV8b_6108	7.99e-12	145.04	2	LSC(1)LLEKR	1.433	732650000	213790000	269850000	249020000
	A0A063BVT9	106	C	tr|A0A063BVT9|A0A063BVT9_USTVR Mitochondrial import receptor subunit TOM40 OS=Ustilaginoidea virens OX=1159556 GN=UV8b_6108 PE=3 SV=1	UV8b_6108	1.28e-25	152.47	2	VFC(1)QGNIDNEGSLSGR	1.128	96435000	0	70052000	26383000
	A0A063BUW7	359	C	tr|A0A063BUW7|A0A063BUW7_USTVR Cytochrome P450 family protein OS=Ustilaginoidea virens OX=1159556 GN=UV8b_5418 PE=3 SV=1	UV8b_5418	4.39e-14	149.4	2	AC(1)VDEAMR	1.9958	297510000	141320000	74449000	81735000
	A0A063BUW7	224	C	tr|A0A063BUW7|A0A063BUW7_USTVR Cytochrome P450 family protein OS=Ustilaginoidea virens OX=1159556 GN=UV8b_5418 PE=3 SV=1	UV8b_5418	8.48e-08	133.23	2	HLIC(1)GTMPIVDK	-1.4832	173410000	0	98345000	75065000
	A0A063BUW7	157	C	tr|A0A063BUW7|A0A063BUW7_USTVR Cytochrome P450 family protein OS=Ustilaginoidea virens OX=1159556 GN=UV8b_5418 PE=3 SV=1	UV8b_5418	7.19e-102	213.63	2	TFC(1)QQIGLNDGPVDAK	-0.20387	526400000	208400000	159270000	143240000
	A0A063BVA5	412	C	tr|A0A063BVA5|A0A063BVA5_USTVR Subtilisin-like protein OS=Ustilaginoidea virens OX=1159556 GN=UV8b_6732 PE=4 SV=1	UV8b_6732	1.8e-21	83.966	2	GVSVVAASGDGGASGTGGNTQC(1)LGPGGR	-0.85771	8580500	8580500	0	0
	A0A063BVA5	381	C	tr|A0A063BVA5|A0A063BVA5_USTVR Subtilisin-like protein OS=Ustilaginoidea virens OX=1159556 GN=UV8b_6732 PE=4 SV=1	UV8b_6732	0.023676	54.416	2	VC(1)DLLAQAAAR	3.012	22018000	10910000	0	0
	A0A063BT58	48	C	tr|A0A063BT58|A0A063BT58_USTVR Uncharacterized protein OS=Ustilaginoidea virens OX=1159556 GN=UV8b_7192 PE=4 SV=1	UV8b_7192	0.0013457	81.548	2	LC(1)LSNLPGPR	0.001575	9936400	9936400	0	0
	A0A063BTP5	302	C	tr|A0A063BTP5|A0A063BTP5_USTVR NTP_transf_9 domain-containing protein OS=Ustilaginoidea virens OX=1159556 GN=UV8b_4800 PE=4 SV=1	UV8b_4800	1.87e-11	143.24	2	SDQMTQC(1)PYK	0.137	34422000	14585000	0	0
	A0A063BTP5	214	C	tr|A0A063BTP5|A0A063BTP5_USTVR NTP_transf_9 domain-containing protein OS=Ustilaginoidea virens OX=1159556 GN=UV8b_4800 PE=4 SV=1	UV8b_4800	0.000893076	90.37	2	SLGALC(1)GLVR	-0.23931	63951000	19431000	22699000	21820000
	A0A063BTU4	112	C	tr|A0A063BTU4|A0A063BTU4_USTVR Cell wall protein OS=Ustilaginoidea virens OX=1159556 GN=UV8b_7372 PE=4 SV=1	UV8b_7372	1.3e-06	114.78	2	LGAC(1)DIVR	0.64195	754030000	27855000	368900000	335570000
	A0A063BTU4	168	C	tr|A0A063BTU4|A0A063BTU4_USTVR Cell wall protein OS=Ustilaginoidea virens OX=1159556 GN=UV8b_7372 PE=4 SV=1	UV8b_7372	0.000567646	119.21	2	SDFSEDKC(1)K	0.02155	75887000	75887000	0	0
	A0A063BTY5	128	C	tr|A0A063BTY5|A0A063BTY5_USTVR Glucan endo-1,3-beta-glucosidase OS=Ustilaginoidea virens OX=1159556 GN=UV8b_7342 PE=4 SV=1	UV8b_7342	1.86e-119	216.06	2	IETTPEWDTAC(1)EPGHR	-0.33078	3807300000	73283000	1201300000	1250400000
	A0A063BTU3	202	C	tr|A0A063BTU3|A0A063BTU3_USTVR Fumarylacetoacetase OS=Ustilaginoidea virens OX=1159556 GN=UV8b_4850 PE=3 SV=1	UV8b_4850	0.0007428	104.44	2	VPVLAPC(1)EK	-0.21129	3421000000	819150000	1272000000	1329900000
	A0A063BUJ9	34	C	tr|A0A063BUJ9|A0A063BUJ9_USTVR Uncharacterized protein OS=Ustilaginoidea virens OX=1159556 GN=UV8b_6609 PE=4 SV=1	UV8b_6609	0.0220943	47.853	2	LTDC(1)IDMAAAQR	-2.5279	13963000	13963000	0	0
	A0A063BUQ0	50	C	tr|A0A063BUQ0|A0A063BUQ0_USTVR CFEM domain-containing protein OS=Ustilaginoidea virens OX=1159556 GN=UV8b_5353 PE=3 SV=1	UV8b_5353	8.8e-08	136.27	2	TTDIAC(0.999)IC(0.001)ANK	-1.0189	22758000	22758000	0	0
	A0A063BUW4	34	C	tr|A0A063BUW4|A0A063BUW4_USTVR 6-phosphogluconolactonase OS=Ustilaginoidea virens OX=1159556 GN=UV8b_4625 PE=3 SV=1	UV8b_4625	4.87e-19	154.56	2	AYIVQSQNAGFC(1)R	-1.5695	33101000	11966000	11380000	9755000
	A0A063BUW4	240	C	tr|A0A063BUW4|A0A063BUW4_USTVR 6-phosphogluconolactonase OS=Ustilaginoidea virens OX=1159556 GN=UV8b_4625 PE=3 SV=1	UV8b_4625	0.00672548	45.915	2	C(1)SWFVDEPAVQGVAFPR	0.38357	14780000	14780000	0	0
	A0A063BUW4	229	C	tr|A0A063BUW4|A0A063BUW4_USTVR 6-phosphogluconolactonase OS=Ustilaginoidea virens OX=1159556 GN=UV8b_4625 PE=3 SV=1	UV8b_4625	7.01e-41	160.81	3	IFDSPEGLPC(1)TLVNEAAGER	0.14296	481120000	354730000	63188000	54542000
	A0A063BUD0	270	C	tr|A0A063BUD0|A0A063BUD0_USTVR Amine oxidase OS=Ustilaginoidea virens OX=1159556 GN=UV8b_6139 PE=4 SV=1	UV8b_6139	0.0105141	63.073	2	VPVMIPDTDPDC(1)ER	-2.9341	25394000	0	11120000	14274000
	A0A063BT85	87	C	tr|A0A063BT85|A0A063BT85_USTVR Kazal domain-containing protein OS=Ustilaginoidea virens OX=1159556 GN=UV8b_5319 PE=4 SV=1	UV8b_5319	0.005508	40.767	2	LPESC(1)GLAC(1)DVPGIC(1)LPK	-4.1802	18725000	18725000	0	0
	A0A063BT85	91	C	tr|A0A063BT85|A0A063BT85_USTVR Kazal domain-containing protein OS=Ustilaginoidea virens OX=1159556 GN=UV8b_5319 PE=4 SV=1	UV8b_5319	0.005508	40.767	2	LPESC(1)GLAC(1)DVPGIC(1)LPK	-4.1802	18725000	18725000	0	0
	A0A063BT85	97	C	tr|A0A063BT85|A0A063BT85_USTVR Kazal domain-containing protein OS=Ustilaginoidea virens OX=1159556 GN=UV8b_5319 PE=4 SV=1	UV8b_5319	0.005508	40.767	2	LPESC(1)GLAC(1)DVPGIC(1)LPK	-4.1802	18725000	18725000	0	0
mitochondria	A0A063C5D9	252	C	tr|A0A063C5D9|A0A063C5D9_USTVR Protein OS-9 homolog OS=Ustilaginoidea virens OX=1159556 GN=UV8b_1415 PE=3 SV=1	UV8b_1415	8.6e-05	118.4	2	LGGGTVC(1)DLTGK	-0.19131	193080000	60095000	63616000	69371000
	A0A063C592	163	C	tr|A0A063C592|A0A063C592_USTVR Mitochondrial carnitine/acylcarnitine carrier protein OS=Ustilaginoidea virens OX=1159556 GN=UV8b_3329 PE=3 SV=1	UV8b_3329	7.5e-05	124.23	2	LYDGPLDC(1)VR	0.70582	179180000	46516000	66907000	65753000
	A0A063C4Z0	304	C	tr|A0A063C4Z0|A0A063C4Z0_USTVR Uracil-DNA glycosylase OS=Ustilaginoidea virens OX=1159556 GN=UNG1 PE=3 SV=1	UNG1	1	81.278	2	YGDEGEVDWALC(1)PGTTTK	0.34905	7631000	7631000	0	0
	A0A063C553	166	C	tr|A0A063C553|A0A063C553_USTVR Endoplasmic oxidoreductin-1 OS=Ustilaginoidea virens OX=1159556 GN=UV8b_3670 PE=3 SV=1;tr|A0A1B5L0S4|A0A1B5L0S4_USTVR U6 snRNA phosphodiesterase OS=Ustilaginoidea virens OX=1159556 GN=USB1 PE=3 SV=1	UV8b_3670	7.83e-05	110.08	2	DYC(1)VLEDESTASK	-1.9114	23625000	0	0	23625000
	A0A063C553	351	C	tr|A0A063C553|A0A063C553_USTVR Endoplasmic oxidoreductin-1 OS=Ustilaginoidea virens OX=1159556 GN=UV8b_3670 PE=3 SV=1;tr|A0A1B5L0S4|A0A1B5L0S4_USTVR U6 snRNA phosphodiesterase OS=Ustilaginoidea virens OX=1159556 GN=USB1 PE=3 SV=1	UV8b_3670	6.41e-07	111.63	2	YTFC(1)TGDPGEDGATR	-1.2679	89879000	54065000	20105000	15708000
	A0A063C532	50	C	tr|A0A063C532|A0A063C532_USTVR Putative ubiE/COQ5 methyltransferase OS=Ustilaginoidea virens OX=1159556 GN=UV8b_3645 PE=4 SV=1	UV8b_3645	5.45e-12	126.95	2	ILDIGC(1)GPGTITVDLAR	0.10178	35049000	12847000	0	22203000
	A0A063C521	510	C	tr|A0A063C521|A0A063C521_USTVR Protein transport protein SEC23 OS=Ustilaginoidea virens OX=1159556 GN=UV8b_1688 PE=3 SV=1	UV8b_1688	5.43e-19	157.99	1	FVVC(1)DAGGSQAR	-0.24328	2747000000	648030000	974620000	1013200000
	A0A063C521	239	C	tr|A0A063C521|A0A063C521_USTVR Protein transport protein SEC23 OS=Ustilaginoidea virens OX=1159556 GN=UV8b_1688 PE=3 SV=1	UV8b_1688	5.52e-148	185.57	2	SVSVGETEC(1)GIGNTC(1)SWK	-0.42949	177000000	72348000	0	104650000
	A0A063C521	245	C	tr|A0A063C521|A0A063C521_USTVR Protein transport protein SEC23 OS=Ustilaginoidea virens OX=1159556 GN=UV8b_1688 PE=3 SV=1	UV8b_1688	4e-32	155.08	2	SVSVGETEC(1)GIGNTC(1)SWK	-0.42949	133790000	72348000	0	55211000
	A0A063C502	182	C	tr|A0A063C502|A0A063C502_USTVR PBSP domain protein OS=Ustilaginoidea virens OX=1159556 GN=UV8b_3610 PE=4 SV=1	UV8b_3610	3.83e-48	183.33	2	C(1)PSDPATTAPPTR	0.56842	185460000	77699000	58101000	49660000
	A0A063C502	260	C	tr|A0A063C502|A0A063C502_USTVR PBSP domain protein OS=Ustilaginoidea virens OX=1159556 GN=UV8b_3610 PE=4 SV=1	UV8b_3610	0.00117056	63.76	2	GTC(1)PGGLIEGVADWVR	0.23747	11080000	11080000	0	0
	A0A063C469	33	C	tr|A0A063C469|A0A063C469_USTVR Putative DNA-3-methyladenine glycosylase OS=Ustilaginoidea virens OX=1159556 GN=UV8b_3725 PE=4 SV=1	UV8b_3725	2.14e-05	79.693	2	AEPAC(1)PQAC(1)PAPPPR	2.9381	12204000	0	12204000	0
	A0A063C469	37	C	tr|A0A063C469|A0A063C469_USTVR Putative DNA-3-methyladenine glycosylase OS=Ustilaginoidea virens OX=1159556 GN=UV8b_3725 PE=4 SV=1	UV8b_3725	2.14e-05	79.693	2	AEPAC(1)PQAC(1)PAPPPR	2.9381	12204000	0	12204000	0
	A0A063C4B5	29	C	tr|A0A063C4B5|A0A063C4B5_USTVR Putative nitrilase family protein (Nit3) OS=Ustilaginoidea virens OX=1159556 GN=UV8b_3073 PE=3 SV=1	UV8b_3073	2.74e-05	93.258	2	LAC(1)VQLATGPDKR	0.043541	102590000	8132300	20294000	18357000
	A0A063C4A5	409	C	tr|A0A063C4A5|A0A063C4A5_USTVR Protein transport protein SEC13 OS=Ustilaginoidea virens OX=1159556 GN=UV8b_3760 PE=3 SV=1	UV8b_3760	0.000162914	81.525	2	GEWEC(1)VK	0.50838	94984000	12725000	0	0
	A0A063C4A5	141	C	tr|A0A063C4A5|A0A063C4A5_USTVR Protein transport protein SEC13 OS=Ustilaginoidea virens OX=1159556 GN=UV8b_3760 PE=3 SV=1	UV8b_3760	3.65e-26	166.52	2	LATC(1)SSDR	-0.11495	2495700000	356660000	504260000	541760000
	A0A063C496	127	C	tr|A0A063C496|A0A063C496_USTVR NAD dependent epimerase OS=Ustilaginoidea virens OX=1159556 GN=UV8b_2748 PE=4 SV=1	UV8b_2748	0.000294472	89.029	2	WYDSVC(1)ETVYK	0.3385	168560000	88464000	34554000	45540000
	A0A063C414	185	C	tr|A0A063C414|A0A063C414_USTVR Imidazoleglycerol-phosphate dehydratase OS=Ustilaginoidea virens OX=1159556 GN=UV8b_1152 PE=3 SV=1	UV8b_1152	0.00061954	84.213	2	LTLHVDC(1)LR	0.92904	41350000	0	13650000	0
	A0A063C400	91	C	tr|A0A063C400|A0A063C400_USTVR DUF292 domain-containing protein OS=Ustilaginoidea virens OX=1159556 GN=UV8b_2148 PE=3 SV=1	UV8b_2148	3.1e-40	164.64	2	AGLMEGPVC(1)DPGLEEAVK	-0.19673	273690000	0	141490000	119470000
	A0A063C3R2	246	C	tr|A0A063C3R2|A0A063C3R2_USTVR Autophagocytosis protein OS=Ustilaginoidea virens OX=1159556 GN=UV8b_1569 PE=4 SV=1	UV8b_1569	0.00539681	102.71	2	MASVHPC(1)K	1.5196	1231700000	87845000	0	115630000
	A0A063C3R2	78	C	tr|A0A063C3R2|A0A063C3R2_USTVR Autophagocytosis protein OS=Ustilaginoidea virens OX=1159556 GN=UV8b_1569 PE=4 SV=1	UV8b_1569	0.0229299	84.609	2	NVPC(1)HR	-0.33581	330840000	32223000	0	298610000
	A0A063C5H2	74	C	tr|A0A063C5H2|A0A063C5H2_USTVR Amino acid transporter arg-13 OS=Ustilaginoidea virens OX=1159556 GN=UV8b_2323 PE=3 SV=1	UV8b_2323	0.0120045	60.91	2	YTGPLDC(1)FR	1.0092	6993800	6993800	0	0
	A0A063C3Q8	443	C	tr|A0A063C3Q8|A0A063C3Q8_USTVR Delta12 fatty acid desaturase OS=Ustilaginoidea virens OX=1159556 GN=UV8b_1564 PE=3 SV=1	UV8b_1564	1.09e-25	153.54	2	WC(1)QWVEPSADAQGAGK	-0.061121	186870000	120060000	32931000	33875000
	A0A063C4L6	79	C	tr|A0A063C4L6|A0A063C4L6_USTVR MICOS complex subunit MIC10 OS=Ustilaginoidea virens OX=1159556 GN=UV8b_2863 PE=3 SV=1	UV8b_2863	4.18e-08	139.88	2	AYEEC(1)NVNLK	1.464	518240000	218590000	176840000	122800000
	A0A063C5I0	234	C	tr|A0A063C5I0|A0A063C5I0_USTVR Uncharacterized protein OS=Ustilaginoidea virens OX=1159556 GN=UV8b_2573 PE=4 SV=1	UV8b_2573	1.27e-13	146.94	2	VFAEDC(1)FR	1.9197	27635000	0	0	27635000
	A0A063C6Q9	382	C	tr|A0A063C6Q9|A0A063C6Q9_USTVR Fumarate hydratase OS=Ustilaginoidea virens OX=1159556 GN=UV8b_1769 PE=3 SV=1	UV8b_1769	4.12e-40	157.86	2	C(1)GLGELALPENEPGSSIMPGK	0.28369	107370000	42435000	29253000	35679000
	A0A063C5T3	186	C	tr|A0A063C5T3|A0A063C5T3_USTVR Leucyl-tRNA synthetase OS=Ustilaginoidea virens OX=1159556 GN=UV8b_2428 PE=3 SV=1	UV8b_2428	0.00523477	62.463	2	EVTAC(1)EPDFYK	1.3838	4548300	4548300	0	0
	A0A063C3L6	1379	C	tr|A0A063C3L6|A0A063C3L6_USTVR E3 ubiquitin-protein ligase listerin OS=Ustilaginoidea virens OX=1159556 GN=UV8b_2028 PE=3 SV=1	UV8b_2028	0.0141221	64.265	2	EIC(1)DYDVK	-0.3106	23428000	23428000	0	0
	A0A063C3L6	473	C	tr|A0A063C3L6|A0A063C3L6_USTVR E3 ubiquitin-protein ligase listerin OS=Ustilaginoidea virens OX=1159556 GN=UV8b_2028 PE=3 SV=1	UV8b_2028	3.16e-16	120.87	2	LGGILC(1)ANTTASLPEVSK	3.2236	28887000	28887000	0	0
	A0A063C7V5	512	C	tr|A0A063C7V5|A0A063C7V5_USTVR Adenine DNA glycosylase OS=Ustilaginoidea virens OX=1159556 GN=UV8b_2624 PE=3 SV=1	UV8b_2624	0.0221165	47.844	2	TVPHEDC(1)SAAQR	-1.2574	14026000	0	14026000	0
	A0A063C7R9	307	C	tr|A0A063C7R9|A0A063C7R9_USTVR HIT zinc finger domain-containing protein OS=Ustilaginoidea virens OX=1159556 GN=UV8b_633 PE=4 SV=1	UV8b_633	0.0141358	48.741	2	AQVTALEPDQC(1)LR	2.5256	8825900	0	8825900	0
	A0A063C7K6	156	C	tr|A0A063C7K6|A0A063C7K6_USTVR Heme/steroid binding domain protein OS=Ustilaginoidea virens OX=1159556 GN=UV8b_578 PE=4 SV=1	UV8b_578	0.00354996	68.893	2	GFVTGC(1)FAEDR	-0.21068	21664000	0	21664000	0
	A0A063C7J2	34	C	tr|A0A063C7J2|A0A063C7J2_USTVR Mitochondrial import inner membrane translocase subunit TIM22 OS=Ustilaginoidea virens OX=1159556 GN=UV8b_1880 PE=3 SV=1	UV8b_1880	4.92e-08	99.568	2	AVQAAMESC(1)LGK	0.34555	22834000	22834000	0	0
	A0A063C7C6	97	C	tr|A0A063C7C6|A0A063C7C6_USTVR Copper transporter OS=Ustilaginoidea virens OX=1159556 GN=UV8b_1795 PE=3 SV=1	UV8b_1795	0.0247065	56.547	2	IAADC(1)GAK	1.0292	29145000	0	15946000	13200000
	A0A063C744	71	C	tr|A0A063C744|A0A063C744_USTVR Vacuolar h+-ATPase assembly protein OS=Ustilaginoidea virens OX=1159556 GN=UV8b_999 PE=4 SV=1	UV8b_999	4.13e-09	94.191	2	LQPGDDASC(1)SLEQLLR	-0.077123	31180000	6680600	9854400	14645000
	A0A063C5P4	187	C	tr|A0A063C5P4|A0A063C5P4_USTVR DNA polymerase OS=Ustilaginoidea virens OX=1159556 GN=UV8b_2653 PE=3 SV=1	UV8b_2653	0.00053215	126.05	2	VDFVC(1)R	0.14222	25755000	15976000	0	9779200
	A0A063C6S8	32	C	tr|A0A063C6S8|A0A063C6S8_USTVR Stromal membrane-associated protein OS=Ustilaginoidea virens OX=1159556 GN=UV8b_869 PE=4 SV=1	UV8b_869	0.00386424	82.939	2	VC(1)ADC(1)KR	1.9223	78819000	0	26667000	28217000
	A0A063C6N7	689	C	tr|A0A063C6N7|A0A063C6N7_USTVR Formylglycinamide ribonucleotide amidotransferase OS=Ustilaginoidea virens OX=1159556 GN=UV8b_3104 PE=3 SV=1	UV8b_3104	2.65e-06	95.502	2	CFATC(1)GPPAGLIR	-2.6461	33523000	7025500	12772000	13725000
	A0A063C6N7	281	C	tr|A0A063C6N7|A0A063C6N7_USTVR Formylglycinamide ribonucleotide amidotransferase OS=Ustilaginoidea virens OX=1159556 GN=UV8b_3104 PE=3 SV=1	UV8b_3104	0.000802085	74.562	2	C(1)GFSDVGCVATR	-0.63677	44214000	0	12231000	13497000
	A0A063C6N7	288	C	tr|A0A063C6N7|A0A063C6N7_USTVR Formylglycinamide ribonucleotide amidotransferase OS=Ustilaginoidea virens OX=1159556 GN=UV8b_3104 PE=3 SV=1	UV8b_3104	1.82e-39	141.29	2	CGFSDVGC(1)VATR	1.1234	21118000	0	0	21118000
	A0A063C6N7	641	C	tr|A0A063C6N7|A0A063C6N7_USTVR Formylglycinamide ribonucleotide amidotransferase OS=Ustilaginoidea virens OX=1159556 GN=UV8b_3104 PE=3 SV=1	UV8b_3104	0.000193696	85.958	2	C(1)GVDMMMDGISK	0.1238	12029000	5839900	0	6189300
	A0A063C6N7	747	C	tr|A0A063C6N7|A0A063C6N7_USTVR Formylglycinamide ribonucleotide amidotransferase OS=Ustilaginoidea virens OX=1159556 GN=UV8b_3104 PE=3 SV=1	UV8b_3104	1.82e-12	74.772	2	DNPAC(1)ADAEYAVVSDSSDPGLCYR	-2.0755	7711700	7711700	0	0
	A0A063C6N7	86	C	tr|A0A063C6N7|A0A063C6N7_USTVR Formylglycinamide ribonucleotide amidotransferase OS=Ustilaginoidea virens OX=1159556 GN=UV8b_3104 PE=3 SV=1	UV8b_3104	1.12e-05	79.022	3	FNNEFGRPC(1)LTGC(1)FR	-3.2373	13035000	0	7125600	5908900
	A0A063C6N7	90	C	tr|A0A063C6N7|A0A063C6N7_USTVR Formylglycinamide ribonucleotide amidotransferase OS=Ustilaginoidea virens OX=1159556 GN=UV8b_3104 PE=3 SV=1	UV8b_3104	1.12e-05	79.022	3	FNNEFGRPC(1)LTGC(1)FR	-3.2373	13035000	0	7125600	5908900
	A0A063C6N7	100	C	tr|A0A063C6N7|A0A063C6N7_USTVR Formylglycinamide ribonucleotide amidotransferase OS=Ustilaginoidea virens OX=1159556 GN=UV8b_3104 PE=3 SV=1	UV8b_3104	1.44e-148	229.97	3	TLLTPETC(1)SEDAEAETSSWR	-0.59482	371290000	51887000	136640000	159780000
	A0A063C6N5	108	C	tr|A0A063C6N5|A0A063C6N5_USTVR Putative tRNA-specific adenosine-34 deaminase subunit Tad3 OS=Ustilaginoidea virens OX=1159556 GN=UV8b_2234 PE=4 SV=1	UV8b_2234	0.0069395	44.132	3	TC(1)AKPADLPAHLK	0.16343	15781000	0	15781000	0
	A0A063C6N2	127	C	tr|A0A063C6N2|A0A063C6N2_USTVR U3 small nucleolar RNA associated protein OS=Ustilaginoidea virens OX=1159556 GN=UV8b_2229 PE=3 SV=1	UV8b_2229	7.19e-05	121.99	2	LLTC(1)AADR	0.022444	40845000	0	22646000	18199000
	A0A063C6K0	509	C	tr|A0A063C6K0|A0A063C6K0_USTVR Transcription factor tos4 OS=Ustilaginoidea virens OX=1159556 GN=UV8b_2015 PE=4 SV=1	UV8b_2015	4.5e-05	83.862	2	AALESTPC(1)IGIIPR	0.53395	16872000	0	9086500	7785600
	A0A063C6F2	277	C	tr|A0A063C6F2|A0A063C6F2_USTVR Hydroxymethylbilane synthase OS=Ustilaginoidea virens OX=1159556 GN=UV8b_16 PE=3 SV=1	UV8b_16	0.000740693	114.28	2	ATVVSVC(1)GK	-0.071676	585520000	249730000	201970000	133820000
	A0A063C6F2	93	C	tr|A0A063C6F2|A0A063C6F2_USTVR Hydroxymethylbilane synthase OS=Ustilaginoidea virens OX=1159556 GN=UV8b_16 PE=3 SV=1	UV8b_16	7.62e-10	94.09	2	DMPTTLPDDC(1)SLGAITKR	-1.8085	547020000	65025000	187640000	190480000
	A0A063C6F2	252	C	tr|A0A063C6F2|A0A063C6F2_USTVR Hydroxymethylbilane synthase OS=Ustilaginoidea virens OX=1159556 GN=UV8b_16 PE=3 SV=1	UV8b_16	6.68e-65	194.39	2	ELEGGC(1)SVPIGVETR	0.31583	2889000000	482490000	1172100000	1234400000
	A0A063C6F2	238	C	tr|A0A063C6F2|A0A063C6F2_USTVR Hydroxymethylbilane synthase OS=Ustilaginoidea virens OX=1159556 GN=UV8b_16 PE=3 SV=1	UV8b_16	2.05e-07	133.13	3	QIEDKETALAC(1)LAER	0.89494	75081000	67157000	0	0
	A0A063C686	364	C	tr|A0A063C686|A0A063C686_USTVR Esterase-like protein OS=Ustilaginoidea virens OX=1159556 GN=UV8b_3306 PE=4 SV=1	UV8b_3306	0.00136484	112.66	2	SSC(1)PVFR	0.68461	12237000	0	0	12237000
	A0A063C5W1	1271	C	tr|A0A063C5W1|A0A063C5W1_USTVR DUF1339 domain protein OS=Ustilaginoidea virens OX=1159556 GN=UV8b_2284 PE=3 SV=1	UV8b_2284	3.2e-05	85.958	2	LYC(1)AC(1)C(1)EDIYNPK	-2.1346	32912000	32912000	0	0
	A0A063C5W1	1273	C	tr|A0A063C5W1|A0A063C5W1_USTVR DUF1339 domain protein OS=Ustilaginoidea virens OX=1159556 GN=UV8b_2284 PE=3 SV=1	UV8b_2284	3.2e-05	85.958	2	LYC(1)AC(1)C(1)EDIYNPK	-2.1346	32912000	32912000	0	0
	A0A063C5W1	1274	C	tr|A0A063C5W1|A0A063C5W1_USTVR DUF1339 domain protein OS=Ustilaginoidea virens OX=1159556 GN=UV8b_2284 PE=3 SV=1	UV8b_2284	3.2e-05	85.958	2	LYC(1)AC(1)C(1)EDIYNPK	-2.1346	32912000	32912000	0	0
	A0A063C5W1	962	C	tr|A0A063C5W1|A0A063C5W1_USTVR DUF1339 domain protein OS=Ustilaginoidea virens OX=1159556 GN=UV8b_2284 PE=3 SV=1;tr|A0A1B5KU65|A0A1B5KU65_USTVR RIC1 domain-containing protein OS=Ustilaginoidea virens OX=1159556 GN=UVI_02031670 PE=4 SV=1	UV8b_2284	0.00010761	98.249	2	AIQEGDWELC(1)K	0.8704	53643000	0	42316000	0
	A0A063C5W1	863	C	tr|A0A063C5W1|A0A063C5W1_USTVR DUF1339 domain protein OS=Ustilaginoidea virens OX=1159556 GN=UV8b_2284 PE=3 SV=1;tr|A0A1B5KU65|A0A1B5KU65_USTVR RIC1 domain-containing protein OS=Ustilaginoidea virens OX=1159556 GN=UVI_02031670 PE=4 SV=1	UV8b_2284	2.34e-06	69.737	3	VLDEEADTC(1)PKPGDAVLPR	1.3842	18867000	0	0	18867000
	A0A063C6P8	491	C	tr|A0A063C6P8|A0A063C6P8_USTVR Isochorismatase family protein family OS=Ustilaginoidea virens OX=1159556 GN=UV8b_3119 PE=3 SV=1	UV8b_3119	0.00240162	72.607	2	GLC(1)EGDTDIIR	-0.42612	53227000	0	24407000	28820000
	A0A063C3K6	202	C	tr|A0A063C3K6|A0A063C3K6_USTVR Cysteine desulfurase OS=Ustilaginoidea virens OX=1159556 GN=UV8b_2957 PE=3 SV=1	UV8b_2957	4.81e-12	144.29	2	C(1)VLDSCR	-0.7565	30458000	0	10067000	11392000
	A0A063C3K6	207	C	tr|A0A063C3K6|A0A063C3K6_USTVR Cysteine desulfurase OS=Ustilaginoidea virens OX=1159556 GN=UV8b_2957 PE=3 SV=1	UV8b_2957	0.00731835	75.311	2	CVLDSC(1)R	0.13488	17557000	0	7239500	10317000
	A0A063C3K6	424	C	tr|A0A063C3K6|A0A063C3K6_USTVR Cysteine desulfurase OS=Ustilaginoidea virens OX=1159556 GN=UV8b_2957 PE=3 SV=1	UV8b_2957	5.35e-33	142.1	2	DIALSSGSAC(1)TSASLEPSYVLR	2.365	9155700	9155700	0	0
	A0A063C3K6	352	C	tr|A0A063C3K6|A0A063C3K6_USTVR Cysteine desulfurase OS=Ustilaginoidea virens OX=1159556 GN=UV8b_2957 PE=3 SV=1	UV8b_2957	7.07e-12	125.28	2	SGTLAPPLVVGFGEAC(1)R	-0.074635	300350000	57494000	113530000	129320000
	A0A063C0Y8	568	C	tr|A0A063C0Y8|A0A063C0Y8_USTVR Uncharacterized protein OS=Ustilaginoidea virens OX=1159556 GN=UV8b_2291 PE=4 SV=1	UV8b_2291	0.0175169	43.808	2	VVC(1)AVSAMGC(1)R	1.5889	95385000	95385000	0	0
	A0A063C0Y8	575	C	tr|A0A063C0Y8|A0A063C0Y8_USTVR Uncharacterized protein OS=Ustilaginoidea virens OX=1159556 GN=UV8b_2291 PE=4 SV=1	UV8b_2291	0.0175169	43.808	2	VVC(1)AVSAMGC(1)R	1.5889	95385000	95385000	0	0
	A0A063C3E7	413	C	tr|A0A063C3E7|A0A063C3E7_USTVR Dihydroorotate dehydrogenase (quinone), mitochondrial OS=Ustilaginoidea virens OX=1159556 GN=UV8b_3165 PE=3 SV=1	UV8b_3165	4.92e-26	163.9	2	PC(1)GPDEHSK	-0.1231	130190000	24445000	45702000	32373000
	A0A063C123	79	C	tr|A0A063C123|A0A063C123_USTVR Uncharacterized protein OS=Ustilaginoidea virens OX=1159556 GN=UV8b_4804 PE=3 SV=1;tr|A0A1B5L919|A0A1B5L919_USTVR Uncharacterized protein OS=Ustilaginoidea virens OX=1159556 GN=UVI_02014680 PE=4 SV=1	UV8b_4804	1.06e-11	80.585	3	ESAAQC(1)AAAAAAAAAAAAGGK	0.50266	35517000	8161500	10206000	9920900
	A0A063C107	48	C	tr|A0A063C107|A0A063C107_USTVR AP complex subunit sigma OS=Ustilaginoidea virens OX=1159556 GN=UV8b_2951 PE=3 SV=1;tr|A0A1B5KUU2|A0A1B5KUU2_USTVR AP complex subunit sigma OS=Ustilaginoidea virens OX=1159556 GN=UVI_02028260 PE=3 SV=1	UV8b_2951	0.00305415	96.253	2	MC(1)NFLEYK	0.36308	8090100	8090100	0	0
	A0A063C0Z2	285	C	tr|A0A063C0Z2|A0A063C0Z2_USTVR MYG1 protein OS=Ustilaginoidea virens OX=1159556 GN=UV8b_2931 PE=3 SV=1	UV8b_2931	1.17e-19	151.27	2	IQC(1)VPESK	0.11742	1005500000	293310000	364820000	347380000
	A0A063C0Y7	6	C	tr|A0A063C0Y7|A0A063C0Y7_USTVR Uncharacterized protein OS=Ustilaginoidea virens OX=1159556 GN=UV8b_4964 PE=4 SV=1	UV8b_4964	0.0240035	56.89	2	MAAAVC(1)AK	-2.4136	30492000	0	0	30492000
	A0A063C0V1	753	C	tr|A0A063C0V1|A0A063C0V1_USTVR Kelch repeat protein OS=Ustilaginoidea virens OX=1159556 GN=UV8b_2246 PE=4 SV=1	UV8b_2246	0.0283111	89.296	2	C(1)LDGGHGGR	1.0247	7840000	0	7840000	0
	A0A063C0U6	476	C	tr|A0A063C0U6|A0A063C0U6_USTVR Glucan 1,3-beta-glucosidase OS=Ustilaginoidea virens OX=1159556 GN=UV8b_5113 PE=4 SV=1	UV8b_5113	9.02e-39	170.52	2	VVMLQQC(1)DGNENQ	-0.41061	123440000	28532000	33533000	29303000
	A0A063C0K8	614	C	tr|A0A063C0K8|A0A063C0K8_USTVR Nuclear pore complex protein Nup85 OS=Ustilaginoidea virens OX=1159556 GN=UV8b_4113 PE=3 SV=1	UV8b_4113	0.00260418	69.979	2	C(1)QIGSSPDYFDR	-2.3716	7256100	0	0	7256100
	A0A063C0K8	911	C	tr|A0A063C0K8|A0A063C0K8_USTVR Nuclear pore complex protein Nup85 OS=Ustilaginoidea virens OX=1159556 GN=UV8b_4113 PE=3 SV=1	UV8b_4113	1.56e-13	149.96	2	DEAIKC(1)EETSSAK	0.62755	17035000	17035000	0	0
	A0A063C0K8	479	C	tr|A0A063C0K8|A0A063C0K8_USTVR Nuclear pore complex protein Nup85 OS=Ustilaginoidea virens OX=1159556 GN=UV8b_4113 PE=3 SV=1	UV8b_4113	0.00386153	67.704	2	FADATC(1)EMLEK	0.044673	82824000	10804000	36952000	35068000
	A0A063C0K8	454	C	tr|A0A063C0K8|A0A063C0K8_USTVR Nuclear pore complex protein Nup85 OS=Ustilaginoidea virens OX=1159556 GN=UV8b_4113 PE=3 SV=1	UV8b_4113	0.00509447	73.248	2	NAGWDQVC(1)R	2.5617	25961000	25961000	0	0
	A0A063C1A8	296	C	tr|A0A063C1A8|A0A063C1A8_USTVR Acetyltransferase component of pyruvate dehydrogenase complex OS=Ustilaginoidea virens OX=1159556 GN=UV8b_3915 PE=3 SV=1;tr|A0A1B5L1V7|A0A1B5L1V7_USTVR Dihydrolipoamide acetyltransferase component of pyruvate dehydrogenase co	UV8b_3915	0.00791356	77.741	2	AIATAC(1)KK	0.86602	423950000	8467300	36477000	28348000
	A0A063C0J4	40	C	tr|A0A063C0J4|A0A063C0J4_USTVR Sugar phosphate phosphatase OS=Ustilaginoidea virens OX=1159556 GN=UV8b_5328 PE=3 SV=1	UV8b_5328	4.09e-07	119.39	3	C(1)VTSDPTSFAHDSVR	0.56424	77051000	36275000	0	0
	A0A063C0I0	75	C	tr|A0A063C0I0|A0A063C0I0_USTVR External NADH-ubiquinone oxidoreductase OS=Ustilaginoidea virens OX=1159556 GN=UV8b_2545 PE=4 SV=1	UV8b_2545	0.00171472	110.63	2	EHSC(1)FLK	1.4754	54713000	54713000	0	0
	A0A063C0I0	93	C	tr|A0A063C0I0|A0A063C0I0_USTVR External NADH-ubiquinone oxidoreductase OS=Ustilaginoidea virens OX=1159556 GN=UV8b_2545 PE=4 SV=1	UV8b_2545	1.22e-05	131.44	2	IMDC(1)VETAAFK	-0.64556	129190000	65685000	34288000	29214000
	A0A063C0H4	28	C	tr|A0A063C0H4|A0A063C0H4_USTVR 60S ribosomal protein L32 OS=Ustilaginoidea virens OX=1159556 GN=UV8b_2535 PE=3 SV=1	UV8b_2535	1.97e-25	160.69	2	C(1)LAPSWR	-0.4409	1619100000	216740000	675830000	726560000
	A0A063C0E8	326	C	tr|A0A063C0E8|A0A063C0E8_USTVR Methylthioribose-1-phosphate isomerase OS=Ustilaginoidea virens OX=1159556 GN=MRI1 PE=3 SV=1	MRI1	7.3e-12	145.17	2	ADGSVDESC(1)K	0.18387	263910000	97505000	0	166400000
	A0A063C0E8	367	C	tr|A0A063C0E8|A0A063C0E8_USTVR Methylthioribose-1-phosphate isomerase OS=Ustilaginoidea virens OX=1159556 GN=MRI1 PE=3 SV=1	MRI1	5.92e-05	125.98	2	GTVEKGPC(1)GEFDFGK	-0.093271	126170000	113430000	0	0
	A0A063C031	109	C	tr|A0A063C031|A0A063C031_USTVR MYND-type zinc finger protein samB OS=Ustilaginoidea virens OX=1159556 GN=UV8b_4534 PE=3 SV=1	UV8b_4534	7.46e-05	125.75	2	LC(1)DEHSLEDAR	0.055986	20225000	8956400	0	11269000
	A0A063C031	522	C	tr|A0A063C031|A0A063C031_USTVR MYND-type zinc finger protein samB OS=Ustilaginoidea virens OX=1159556 GN=UV8b_4534 PE=3 SV=1;tr|A0A1B5L8Z4|A0A1B5L8Z4_USTVR MYND-type zinc finger protein samB OS=Ustilaginoidea virens OX=1159556 GN=UVI_02062330 PE=3 SV=1	UV8b_4534	0.0222475	45.257	2	TDWQAVC(1)SQLLDK	1.9282	7454800	0	0	7454800
	A0A063C031	736	C	tr|A0A063C031|A0A063C031_USTVR MYND-type zinc finger protein samB OS=Ustilaginoidea virens OX=1159556 GN=UV8b_4534 PE=3 SV=1;tr|A0A1B5L8Z4|A0A1B5L8Z4_USTVR MYND-type zinc finger protein samB OS=Ustilaginoidea virens OX=1159556 GN=UVI_02062330 PE=3 SV=1	UV8b_4534	0.00108939	87.323	2	VVC(1)GGLQPLK	0.45376	33710000	0	14405000	19305000
	A0A063C024	74	C	tr|A0A063C024|A0A063C024_USTVR 60S ribosomal protein L31 OS=Ustilaginoidea virens OX=1159556 GN=UV8b_3356 PE=3 SV=1	UV8b_3356	0.000970657	124.37	1	VWEC(1)GIK	0.21745	5908400000	1424700000	1715600000	1599900000
	A0A063C021	39	C	tr|A0A063C021|A0A063C021_USTVR 60S ribosomal protein L37a OS=Ustilaginoidea virens OX=1159556 GN=UV8b_2811 PE=3 SV=1	UV8b_2811	0.0196522	50.703	2	YTC(1)TFC(1)GK	-1.5445	61559000	61559000	0	0
	A0A063C021	42	C	tr|A0A063C021|A0A063C021_USTVR 60S ribosomal protein L37a OS=Ustilaginoidea virens OX=1159556 GN=UV8b_2811 PE=3 SV=1	UV8b_2811	0.0196522	50.703	2	YTC(1)TFC(1)GK	-1.5445	61559000	61559000	0	0
	A0A063C7W9	59	C	tr|A0A063C7W9|A0A063C7W9_USTVR Malate dehydrogenase OS=Ustilaginoidea virens OX=1159556 GN=UV8b_1990 PE=4 SV=1	UV8b_1990	0.0014405	74.841	2	TLASAPSC(1)DLSR	0.3304	111610000	20051000	47953000	43601000
	A0A063C7W9	236	C	tr|A0A063C7W9|A0A063C7W9_USTVR Malate dehydrogenase OS=Ustilaginoidea virens OX=1159556 GN=UV8b_1990 PE=4 SV=1	UV8b_1990	7.64e-06	99.215	2	VDTAGGSAPASC(1)K	0.064393	26695000	26695000	0	0
	A0A063C0J1	45	C	tr|A0A063C0J1|A0A063C0J1_USTVR 60S ribosomal protein L34 OS=Ustilaginoidea virens OX=1159556 GN=UV8b_2560 PE=3 SV=1	UV8b_2560	0.0290805	71.134	2	C(1)GDCGSK	0.23702	174800000	17848000	54537000	102410000
	A0A063C0J1	82	C	tr|A0A063C0J1|A0A063C0J1_USTVR 60S ribosomal protein L34 OS=Ustilaginoidea virens OX=1159556 GN=UV8b_2560 PE=3 SV=1	UV8b_2560	0.000563339	122.91	2	C(1)GGC(1)VR	-0.85785	1333900000	96860000	307380000	298250000
	A0A063C0J1	85	C	tr|A0A063C0J1|A0A063C0J1_USTVR 60S ribosomal protein L34 OS=Ustilaginoidea virens OX=1159556 GN=UV8b_2560 PE=3 SV=1	UV8b_2560	0.00224538	117.67	2	C(1)GGC(1)VR	-0.85785	588970000	10645000	43783000	298250000
	A0A063C3J8	78	C	tr|A0A063C3J8|A0A063C3J8_USTVR Putative 4-carboxymuconolactone decarboxylase OS=Ustilaginoidea virens OX=1159556 GN=UV8b_2947 PE=4 SV=1	UV8b_2947	1.68e-06	123.07	2	VAVC(1)NR	0.29202	26610000	26610000	0	0
	A0A063C1B2	10	C	tr|A0A063C1B2|A0A063C1B2_USTVR tRNA N6-adenosine threonylcarbamoyltransferase OS=Ustilaginoidea virens OX=1159556 GN=KAE1 PE=3 SV=1	KAE1	4.18e-05	121.36	2	SYIALGC(1)EGSANK	-0.53289	40778000	40778000	0	0
	A0A063C1B2	320	C	tr|A0A063C1B2|A0A063C1B2_USTVR tRNA N6-adenosine threonylcarbamoyltransferase OS=Ustilaginoidea virens OX=1159556 GN=KAE1 PE=3 SV=1	KAE1	3.61e-08	140.45	2	TALEDSVC(1)TQR	2.4898	137680000	105520000	32153000	0
	A0A063C1F4	212	C	tr|A0A063C1F4|A0A063C1F4_USTVR NADH dehydrogenase [ubiquinone] flavoprotein 1, mitochondrial OS=Ustilaginoidea virens OX=1159556 GN=UV8b_4924 PE=3 SV=1	UV8b_4924	6.53e-17	102.73	2	GGGAYVC(1)GEETSLIESLEGK	1.0216	11621000	11621000	0	0
	A0A063C1F4	385	C	tr|A0A063C1F4|A0A063C1F4_USTVR NADH dehydrogenase [ubiquinone] flavoprotein 1, mitochondrial OS=Ustilaginoidea virens OX=1159556 GN=UV8b_4924 PE=3 SV=1	UV8b_4924	4.59e-26	164.64	2	HESC(1)GQC(1)TPC(1)R	-0.97021	821580000	181870000	260560000	287620000
	A0A063C1F4	388	C	tr|A0A063C1F4|A0A063C1F4_USTVR NADH dehydrogenase [ubiquinone] flavoprotein 1, mitochondrial OS=Ustilaginoidea virens OX=1159556 GN=UV8b_4924 PE=3 SV=1	UV8b_4924	4.59e-26	164.64	2	HESC(1)GQC(1)TPC(1)R	-0.97021	772070000	165910000	260560000	254070000
	A0A063C1F4	391	C	tr|A0A063C1F4|A0A063C1F4_USTVR NADH dehydrogenase [ubiquinone] flavoprotein 1, mitochondrial OS=Ustilaginoidea virens OX=1159556 GN=UV8b_4924 PE=3 SV=1	UV8b_4924	4.59e-26	164.64	2	HESC(1)GQC(1)TPC(1)R	-0.97021	747670000	181870000	253080000	221190000
	A0A063C1F4	148	C	tr|A0A063C1F4|A0A063C1F4_USTVR NADH dehydrogenase [ubiquinone] flavoprotein 1, mitochondrial OS=Ustilaginoidea virens OX=1159556 GN=UV8b_4924 PE=3 SV=1	UV8b_4924	0.000293813	92.439	2	LIEGC(1)LVAGR	-0.47794	211910000	75159000	73807000	62942000
	A0A063C1F4	338	C	tr|A0A063C1F4|A0A063C1F4_USTVR NADH dehydrogenase [ubiquinone] flavoprotein 1, mitochondrial OS=Ustilaginoidea virens OX=1159556 GN=UV8b_4924 PE=3 SV=1	UV8b_4924	3.76e-07	122.51	2	SIC(1)DDQLMDFDALK	-0.61506	61578000	7214000	0	0
	A0A063C1F4	131	C	tr|A0A063C1F4|A0A063C1F4_USTVR NADH dehydrogenase [ubiquinone] flavoprotein 1, mitochondrial OS=Ustilaginoidea virens OX=1159556 GN=UV8b_4924 PE=3 SV=1	UV8b_4924	9.12e-115	218.18	3	YLVVNADEGEPGTC(1)KDR	0.63412	1270200000	328850000	486820000	445570000
	A0A063C3E5	204	C	tr|A0A063C3E5|A0A063C3E5_USTVR DSBA-like thioredoxin domain protein OS=Ustilaginoidea virens OX=1159556 GN=UV8b_1434 PE=4 SV=1	UV8b_1434	0.000331276	79.07	2	GVEAVPC(1)VTVLGK	0.28414	37157000	37157000	0	0
	A0A063C3E5	188	C	tr|A0A063C3E5|A0A063C3E5_USTVR DSBA-like thioredoxin domain protein OS=Ustilaginoidea virens OX=1159556 GN=UV8b_1434 PE=4 SV=1	UV8b_1434	4.77e-27	164.65	2	LVDC(1)QAEEAVEEK	2.6924	239460000	88204000	0	151250000
	A0A063C3E5	63	C	tr|A0A063C3E5|A0A063C3E5_USTVR DSBA-like thioredoxin domain protein OS=Ustilaginoidea virens OX=1159556 GN=UV8b_1434 PE=4 SV=1	UV8b_1434	0.0109505	62.659	2	SFC(1)LNPLFK	2.2245	9260500	9260500	0	0
	A0A063C394	459	C	tr|A0A063C394|A0A063C394_USTVR 3-hydroxyacyl-[acyl-carrier-protein] dehydratase OS=Ustilaginoidea virens OX=1159556 GN=UV8b_3249 PE=3 SV=1	UV8b_3249	0.0250249	60.76	2	DIC(1)IDTR	-0.60823	465430000	0	183580000	281850000
	A0A063C394	1976	C	tr|A0A063C394|A0A063C394_USTVR 3-hydroxyacyl-[acyl-carrier-protein] dehydratase OS=Ustilaginoidea virens OX=1159556 GN=UV8b_3249 PE=3 SV=1	UV8b_3249	0.00187713	90.709	2	EIISGC(1)AEK	-0.07128	1052200000	0	499630000	552590000
	A0A063C394	911	C	tr|A0A063C394|A0A063C394_USTVR 3-hydroxyacyl-[acyl-carrier-protein] dehydratase OS=Ustilaginoidea virens OX=1159556 GN=UV8b_3249 PE=3 SV=1	UV8b_3249	8.86e-48	180.87	2	RLNDDC(1)QK	-0.7268	1326500000	32846000	580890000	554340000
	A0A063C394	1417	C	tr|A0A063C394|A0A063C394_USTVR 3-hydroxyacyl-[acyl-carrier-protein] dehydratase OS=Ustilaginoidea virens OX=1159556 GN=UV8b_3249 PE=3 SV=1	UV8b_3249	2.46e-18	157.91	2	MVEVC(1)GTIVR	-1.8028	165790000	30944000	57295000	57563000
	A0A063C394	1066	C	tr|A0A063C394|A0A063C394_USTVR 3-hydroxyacyl-[acyl-carrier-protein] dehydratase OS=Ustilaginoidea virens OX=1159556 GN=UV8b_3249 PE=3 SV=1	UV8b_3249	0.000359662	110.41	2	TC(1)ILQGPAAVK	-0.67953	1424700000	0	757420000	667270000
	A0A063C394	918	C	tr|A0A063C394|A0A063C394_USTVR 3-hydroxyacyl-[acyl-carrier-protein] dehydratase OS=Ustilaginoidea virens OX=1159556 GN=UV8b_3249 PE=3 SV=1	UV8b_3249	0.017325	77.944	2	VWFGC(1)NK	0.60557	20057000	20057000	0	0
	A0A063C351	139	C	tr|A0A063C351|A0A063C351_USTVR NADH-ubiquinone oxidoreductase OS=Ustilaginoidea virens OX=1159556 GN=UV8b_4065 PE=4 SV=1	UV8b_4065	0.000109714	97.565	2	C(1)LEGAPEGVAK	0.8784	792270000	123260000	300310000	368700000
	A0A063C2Z1	275	C	tr|A0A063C2Z1|A0A063C2Z1_USTVR Histone-glutamine methyltransferase OS=Ustilaginoidea virens OX=1159556 GN=UV8b_1992 PE=3 SV=1	UV8b_1992	8.71e-19	130.95	3	ANC(1)IDSTAPPAEVFANEVQK	-2.7002	103010000	90318000	0	0
	A0A063C2Z1	314	C	tr|A0A063C2Z1|A0A063C2Z1_USTVR Histone-glutamine methyltransferase OS=Ustilaginoidea virens OX=1159556 GN=UV8b_1992 PE=3 SV=1	UV8b_1992	9.7e-12	144.65	2	DHC(1)LVAGEYQR	-0.62275	73938000	73938000	0	0
	A0A063C2P1	153	C	tr|A0A063C2P1|A0A063C2P1_USTVR Uncharacterized protein OS=Ustilaginoidea virens OX=1159556 GN=UV8b_4297 PE=4 SV=1	UV8b_4297	1.31e-55	184.21	2	VVHEKEEDGTSIC(1)NPK	-0.37971	576860000	124710000	128340000	164910000
	A0A063C2H6	257	C	tr|A0A063C2H6|A0A063C2H6_USTVR U3 small nucleolar RNA-associated protein 22 OS=Ustilaginoidea virens OX=1159556 GN=UV8b_4575 PE=3 SV=1	UV8b_4575	0.0204918	55.37	2	LTPAANC(1)TR	0.21045	88655000	57004000	31651000	0
	A0A063C2D5	338	C	tr|A0A063C2D5|A0A063C2D5_USTVR Aspartate-semialdehyde dehydrogenase OS=Ustilaginoidea virens OX=1159556 GN=UV8b_1812 PE=3 SV=1	UV8b_1812	8.28e-51	169.93	2	RPPPSADEC(1)K	0.14921	1875700000	348050000	793460000	682570000
	A0A063C2D5	322	C	tr|A0A063C2D5|A0A063C2D5_USTVR Aspartate-semialdehyde dehydrogenase OS=Ustilaginoidea virens OX=1159556 GN=UV8b_1812 PE=3 SV=1	UV8b_1812	3.15e-79	201.46	3	VSATC(1)NRVPVLDGHTAC(1)VSLR	-0.66658	513650000	59437000	106610000	101060000
	A0A063C2D5	310	C	tr|A0A063C2D5|A0A063C2D5_USTVR Aspartate-semialdehyde dehydrogenase OS=Ustilaginoidea virens OX=1159556 GN=UV8b_1812 PE=3 SV=1	UV8b_1812	1.85e-21	130.05	3	VSATC(1)NRVPVLDGHTAC(1)VSLR	-0.66658	193640000	0	85392000	81357000
	A0A063C1E5	86	C	tr|A0A063C1E5|A0A063C1E5_USTVR Enoyl-CoA hydratase/isomerase family protein OS=Ustilaginoidea virens OX=1159556 GN=UV8b_3713 PE=4 SV=1;tr|A0A063C452|A0A063C452_USTVR Enoyl-CoA hydratase/isomerase family protein OS=Ustilaginoidea virens OX=1159556 GN=UV8b_3	UV8b_3713	7.9e-06	81.597	3	GHIGEFQEC(1)ISEMER	-0.31185	27759000	0	14532000	0
	A0A063C2B4	56	C	tr|A0A063C2B4|A0A063C2B4_USTVR Putative nuclear condensin complex subunit 3 OS=Ustilaginoidea virens OX=1159556 GN=UV8b_3874 PE=3 SV=1	UV8b_3874	0.0149664	63.301	2	NQIC(1)AIFR	1.6203	20356000	0	9978900	10378000
	A0A063C248	501	C	tr|A0A063C248|A0A063C248_USTVR MYND-type zinc finger protein samB OS=Ustilaginoidea virens OX=1159556 GN=UV8b_4624 PE=3 SV=1	UV8b_4624	0.0228943	47.599	2	VVGGC(1)PGGGIK	0.89752	58930000	0	28383000	30547000
	A0A063C245	79	C	tr|A0A063C245|A0A063C245_USTVR Peptidyl-prolyl cis-trans isomerase OS=Ustilaginoidea virens OX=1159556 GN=UV8b_2882 PE=4 SV=1	UV8b_2882	3.38e-247	264.03	2	KGTPLGDVAPTESDC(1)SSAR	-0.28712	2575100000	545430000	189540000	180510000
	A0A063C207	266	C	tr|A0A063C207|A0A063C207_USTVR ATP-dependent RNA helicase mss116 OS=Ustilaginoidea virens OX=1159556 GN=UV8b_2157 PE=3 SV=1	UV8b_2157	5.41e-37	177.57	2	ELNDIVGC(1)LPSRDQK	2.2322	2311900000	510130000	809840000	912110000
	A0A063C207	437	C	tr|A0A063C207|A0A063C207_USTVR ATP-dependent RNA helicase mss116 OS=Ustilaginoidea virens OX=1159556 GN=UV8b_2157 PE=3 SV=1	UV8b_2157	3.71e-101	206.18	2	GMDFPDVTHVIQLDC(1)PR	3.7522	146880000	17222000	23709000	13311000
	A0A063C207	50	C	tr|A0A063C207|A0A063C207_USTVR ATP-dependent RNA helicase mss116 OS=Ustilaginoidea virens OX=1159556 GN=UV8b_2157 PE=3 SV=1	UV8b_2157	0.00934232	85.306	2	SLPC(1)ALR	0.31232	34790000	5140700	14610000	15039000
	A0A063C1T2	630	C	tr|A0A063C1T2|A0A063C1T2_USTVR DUF2347 superfamily protein OS=Ustilaginoidea virens OX=1159556 GN=UV8b_2777 PE=4 SV=1	UV8b_2777	0.00315987	94.407	2	GVEIC(1)GVR	-2.2159	570370000	264580000	179020000	126770000
	A0A063C1T2	392	C	tr|A0A063C1T2|A0A063C1T2_USTVR DUF2347 superfamily protein OS=Ustilaginoidea virens OX=1159556 GN=UV8b_2777 PE=4 SV=1	UV8b_2777	3.49e-100	204.13	2	LAATAC(1)EPDEPQPQPQPDSPR	-0.65924	39940000	0	16532000	23408000
	A0A063C1L8	313	C	tr|A0A063C1L8|A0A063C1L8_USTVR Branched-chain-amino-acid aminotransferase OS=Ustilaginoidea virens OX=1159556 GN=UV8b_4048 PE=3 SV=1	UV8b_4048	9.39e-08	138.25	2	SC(1)LDIVR	-0.21466	1687200000	467940000	541590000	677650000
	A0A063C1J7	146	C	tr|A0A063C1J7|A0A063C1J7_USTVR Delta 8-(E)-sphingolipid desaturase OS=Ustilaginoidea virens OX=1159556 GN=UV8b_2481 PE=4 SV=1	UV8b_2481	1.21e-61	116.35	3	AFIDVDDATC(1)GGESGAGQATESSPRPSSSR	3.7532	51418000	0	22969000	28449000
	A0A063C1J7	263	C	tr|A0A063C1J7|A0A063C1J7_USTVR Delta 8-(E)-sphingolipid desaturase OS=Ustilaginoidea virens OX=1159556 GN=UV8b_2481 PE=4 SV=1;tr|A0A1B5KXP0|A0A1B5KXP0_USTVR FA_desaturase domain-containing protein OS=Ustilaginoidea virens OX=1159556 GN=UVI_02021190 PE=4 SV	UV8b_2481	0.00052003	83	2	IADEGLYEC(1)SR	-1.159	9563400	9563400	0	0
	A0A063C1H3	773	C	tr|A0A063C1H3|A0A063C1H3_USTVR Mitochondrial presequence protease OS=Ustilaginoidea virens OX=1159556 GN=UV8b_3998 PE=3 SV=1	UV8b_3998	1.36e-21	151.1	2	TAITC(1)GPESVSQNSK	-2.5116	290590000	0	168180000	122410000
	A0A063C1H3	540	C	tr|A0A063C1H3|A0A063C1H3_USTVR Mitochondrial presequence protease OS=Ustilaginoidea virens OX=1159556 GN=UV8b_3998 PE=3 SV=1	UV8b_3998	1.9e-15	144.92	2	TNTEDLSC(1)LPTVHVK	2.1336	96699000	37519000	9725200	8191200
	A0A063C270	43	C	tr|A0A063C270|A0A063C270_USTVR Mitochondrial carrier protein LEU5 OS=Ustilaginoidea virens OX=1159556 GN=UV8b_3568 PE=3 SV=1	UV8b_3568	2.02e-05	72.958	3	HRHDPPVC(1)PTDEDTAPR	-1.3588	27899000	0	0	0
	A0A063C270	73	C	tr|A0A063C270|A0A063C270_USTVR Mitochondrial carrier protein LEU5 OS=Ustilaginoidea virens OX=1159556 GN=UV8b_3568 PE=3 SV=1	UV8b_3568	0.000891491	74.772	2	SGVAGGVAGC(1)AGK	0.82279	69796000	69796000	0	0
	A0A063C7X2	307	C	tr|A0A063C7X2|A0A063C7X2_USTVR Protein phosphatase 2C OS=Ustilaginoidea virens OX=1159556 GN=UV8b_673 PE=4 SV=1	UV8b_673	0.0294975	54.205	2	VAC(1)TGDSR	0.21112	6237900	6237900	0	0
	A0A063C5L9	752	C	tr|A0A063C5L9|A0A063C5L9_USTVR Uncharacterized protein OS=Ustilaginoidea virens OX=1159556 GN=UV8b_3444 PE=4 SV=1;tr|A0A1B5L1M5|A0A1B5L1M5_USTVR Uncharacterized protein OS=Ustilaginoidea virens OX=1159556 GN=UVI_02044860 PE=4 SV=1	UV8b_3444	0.0022727	51.774	2	IAPDTMYC(1)LFDAEPPDLR	-0.81091	20482000	6939900	0	0
	A0A063C5L9	462	C	tr|A0A063C5L9|A0A063C5L9_USTVR Uncharacterized protein OS=Ustilaginoidea virens OX=1159556 GN=UV8b_3444 PE=4 SV=1;tr|A0A1B5L1M5|A0A1B5L1M5_USTVR Uncharacterized protein OS=Ustilaginoidea virens OX=1159556 GN=UVI_02044860 PE=4 SV=1	UV8b_3444	5.03e-07	118.28	2	TLAMADDAFC(1)AALAR	0.086222	24150000	20647000	0	0
	A0A063C7Y3	253	C	tr|A0A063C7Y3|A0A063C7Y3_USTVR Hydroxymethylglutaryl-CoA lyase OS=Ustilaginoidea virens OX=1159556 GN=UV8b_1456 PE=3 SV=1	UV8b_1456	5.77e-30	148.21	2	C(1)MSAAGIR	-0.24152	29804000	0	29804000	0
	A0A063C7Y3	173	C	tr|A0A063C7Y3|A0A063C7Y3_USTVR Hydroxymethylglutaryl-CoA lyase OS=Ustilaginoidea virens OX=1159556 GN=UV8b_1456 PE=3 SV=1	UV8b_1456	1.14e-35	169.65	2	NLNC(1)DIQTSLDR	0.9573	45641000	0	45641000	0
	A0A063C0K6	502	C	tr|A0A063C0K6|A0A063C0K6_USTVR Exonuclease OS=Ustilaginoidea virens OX=1159556 GN=UV8b_5003 PE=3 SV=1;tr|A0A1B5KW09|A0A1B5KW09_USTVR Exonuclease domain-containing protein OS=Ustilaginoidea virens OX=1159556 GN=UVI_02048310 PE=3 SV=1	UV8b_5003	0.0222745	63.306	2	TC(1)LDLVK	-0.90864	58826000	33974000	0	24852000
	A0A063C0I5	1093	C	tr|A0A063C0I5|A0A063C0I5_USTVR Putative 5-oxoprolinase OS=Ustilaginoidea virens OX=1159556 GN=UV8b_4103 PE=3 SV=1;tr|A0A1B5L380|A0A1B5L380_USTVR Hydantoinase_B domain-containing protein OS=Ustilaginoidea virens OX=1159556 GN=UVI_02026860 PE=4 SV=1	UV8b_4103	8.92e-18	129.71	2	CLVSEDIPLNQGC(1)LRPVTVK	1.131	37014000	13815000	11034000	12165000
	A0A063C0I5	23	C	tr|A0A063C0I5|A0A063C0I5_USTVR Putative 5-oxoprolinase OS=Ustilaginoidea virens OX=1159556 GN=UV8b_4103 PE=3 SV=1;tr|A0A1B5L3A5|A0A1B5L3A5_USTVR Uncharacterized protein OS=Ustilaginoidea virens OX=1159556 GN=UVI_02026870 PE=4 SV=1	UV8b_4103	0.000713788	78.516	2	GGTFTDC(1)VGER	0.32675	165950000	36936000	44496000	49676000
	A0A063C0I5	1305	C	tr|A0A063C0I5|A0A063C0I5_USTVR Putative 5-oxoprolinase OS=Ustilaginoidea virens OX=1159556 GN=UV8b_4103 PE=3 SV=1;tr|A0A1B5L380|A0A1B5L380_USTVR Hydantoinase_B domain-containing protein OS=Ustilaginoidea virens OX=1159556 GN=UVI_02026860 PE=4 SV=1	UV8b_4103	4.08e-11	113.63	3	IIVC(1)TPGGGGWGPPGRK	1.5069	58812000	0	24774000	25306000
	A0A063C0C4	104	C	tr|A0A063C0C4|A0A063C0C4_USTVR Putative biotin apo-protein ligase OS=Ustilaginoidea virens OX=1159556 GN=UV8b_5268 PE=4 SV=1;tr|A0A1B5L0W9|A0A1B5L0W9_USTVR BPL/LPL catalytic domain-containing protein OS=Ustilaginoidea virens OX=1159556 GN=UVI_02012680 PE=4	UV8b_5268	0.00129797	82.645	2	ELGFFPGTC(1)R	-0.34782	52581000	0	26482000	26099000
	A0A063BZW2	313	C	tr|A0A063BZW2|A0A063BZW2_USTVR Disulfide isomerase OS=Ustilaginoidea virens OX=1159556 GN=UV8b_3682 PE=4 SV=1;tr|A0A1B5KZN7|A0A1B5KZN7_USTVR Thioredoxin domain-containing protein OS=Ustilaginoidea virens OX=1159556 GN=UVI_02019740 PE=4 SV=1	UV8b_3682	9.21e-07	101.93	3	LNIGEVNC(1)DKETR	0.41854	128430000	14708000	0	11765000
	A0A063BZ11	456	C	tr|A0A063BZ11|A0A063BZ11_USTVR ATP-NAD kinase family protein OS=Ustilaginoidea virens OX=1159556 GN=UV8b_3297 PE=3 SV=1;tr|A0A1B5L3F6|A0A1B5L3F6_USTVR Uncharacterized protein OS=Ustilaginoidea virens OX=1159556 GN=UVI_02042690 PE=3 SV=1	UV8b_3297	0.000953987	62.408	2	AGPGEEWHGGVPC(1)VIR	-0.84386	21031000	0	0	9919100
	A0A063BZ07	204	C	tr|A0A063BZ07|A0A063BZ07_USTVR Acetyl-hydrolase OS=Ustilaginoidea virens OX=1159556 GN=UV8b_4908 PE=4 SV=1;tr|A0A1B5KRJ0|A0A1B5KRJ0_USTVR Abhydrolase_3 domain-containing protein OS=Ustilaginoidea virens OX=1159556 GN=UVI_02013900 PE=4 SV=1	UV8b_4908	1.02e-05	126.71	2	FEDLC(1)DVSDDVVR	0.39612	65927000	14292000	32568000	19067000
	A0A063BZ07	197	C	tr|A0A063BZ07|A0A063BZ07_USTVR Acetyl-hydrolase OS=Ustilaginoidea virens OX=1159556 GN=UV8b_4908 PE=4 SV=1;tr|A0A1B5KRJ0|A0A1B5KRJ0_USTVR Abhydrolase_3 domain-containing protein OS=Ustilaginoidea virens OX=1159556 GN=UVI_02013900 PE=4 SV=1	UV8b_4908	0.0147353	63.565	2	TLEETC(1)LK	-0.56662	60568000	15500000	23405000	21663000
	A0A063BXM3	329	C	tr|A0A063BXM3|A0A063BXM3_USTVR Putative actin-related protein RO7 OS=Ustilaginoidea virens OX=1159556 GN=UV8b_6186 PE=3 SV=1;tr|A0A1B5L4K6|A0A1B5L4K6_USTVR Uncharacterized protein OS=Ustilaginoidea virens OX=1159556 GN=UVI_02042290 PE=3 SV=1	UV8b_6186	2.16e-55	179.67	2	LADVC(1)DDAFFDPSADR	1.6596	27132000	0	13913000	13219000
	A0A063C0M1	178	C	tr|A0A063C0M1|A0A063C0M1_USTVR COP9 signalosome complex subunit 12 OS=Ustilaginoidea virens OX=1159556 GN=UV8b_2595 PE=4 SV=1;tr|A0A1B5L019|A0A1B5L019_USTVR PCI domain-containing protein OS=Ustilaginoidea virens OX=1159556 GN=UVI_02002470 PE=4 SV=1	UV8b_2595	0.00912422	83.364	3	DC(1)EQHLKR	0.10064	164910000	0	73894000	75198000
	A0A063BXC3	217	C	tr|A0A063BXC3|A0A063BXC3_USTVR Short-chain-fatty-acid--CoA ligase OS=Ustilaginoidea virens OX=1159556 GN=UV8b_4284 PE=4 SV=1;tr|A0A1B5KVJ2|A0A1B5KVJ2_USTVR Uncharacterized protein OS=Ustilaginoidea virens OX=1159556 GN=UVI_02035730 PE=3 SV=1	UV8b_4284	2.92e-13	137.83	2	FGLEEC(1)R	0.82387	19419000	0	0	19419000
	A0A063BXC3	61	C	tr|A0A063BXC3|A0A063BXC3_USTVR Short-chain-fatty-acid--CoA ligase OS=Ustilaginoidea virens OX=1159556 GN=UV8b_4284 PE=4 SV=1;tr|A0A1B5KVJ2|A0A1B5KVJ2_USTVR Uncharacterized protein OS=Ustilaginoidea virens OX=1159556 GN=UVI_02035730 PE=3 SV=1	UV8b_4284	0.000376502	107.1	2	HGDC(1)AAVIAR	1.5687	122220000	22168000	48483000	51574000
	A0A063BX68	256	C	tr|A0A063BX68|A0A063BX68_USTVR Fungal transcriptional regulatory protein OS=Ustilaginoidea virens OX=1159556 GN=UV8b_5500 PE=4 SV=1;tr|A0A1B5KYY0|A0A1B5KYY0_USTVR Zn(2)-C6 fungal-type domain-containing protein OS=Ustilaginoidea virens OX=1159556 GN=UVI_020	UV8b_5500	0.006159	65.347	2	ELGADC(1)TWER	-0.53047	7798200	7798200	0	0
	A0A063BWS9	116	C	tr|A0A063BWS9|A0A063BWS9_USTVR Monothiol glutaredoxin-5 OS=Ustilaginoidea virens OX=1159556 GN=UV8b_4045 PE=4 SV=1;tr|A0A1B5L6X3|A0A1B5L6X3_USTVR Glutaredoxin domain-containing protein OS=Ustilaginoidea virens OX=1159556 GN=UVI_02045550 PE=4 SV=1	UV8b_4045	1.03e-05	131.41	2	EFVGGC(1)DILR	-0.32794	132550000	6725200	62472000	63353000
	A0A063BWS9	59	C	tr|A0A063BWS9|A0A063BWS9_USTVR Monothiol glutaredoxin-5 OS=Ustilaginoidea virens OX=1159556 GN=UV8b_4045 PE=4 SV=1;tr|A0A1B5L6X3|A0A1B5L6X3_USTVR Glutaredoxin domain-containing protein OS=Ustilaginoidea virens OX=1159556 GN=UVI_02045550 PE=4 SV=1	UV8b_4045	3.1e-26	158.01	2	GTPETPQC(1)GFSATVIK	-0.48668	37575000	37575000	0	0
	A0A063BVU5	114	C	tr|A0A063BVU5|A0A063BVU5_USTVR Acetylglutamate kinase OS=Ustilaginoidea virens OX=1159556 GN=UV8b_5120 PE=4 SV=1;tr|A0A1B5KYC4|A0A1B5KYC4_USTVR Acetylglutamate kinase OS=Ustilaginoidea virens OX=1159556 GN=UVI_02054060 PE=4 SV=1	UV8b_5120	1.45e-07	103.34	2	LGGAILTDYMDEVC(1)R	1.8705	5696100	5696100	0	0
	A0A063BTT7	264	C	tr|A0A063BTT7|A0A063BTT7_USTVR Guanine deaminase OS=Ustilaginoidea virens OX=1159556 GN=UV8b_6862 PE=3 SV=1;tr|A0A1B5L7W6|A0A1B5L7W6_USTVR Guanine deaminase OS=Ustilaginoidea virens OX=1159556 GN=UVI_02053050 PE=3 SV=1	UV8b_6862	4.63e-59	190.52	3	DC(1)IDHIAGRDPEGALVR	1.3116	617080000	100310000	186250000	160390000
	A0A063BTT7	227	C	tr|A0A063BTT7|A0A063BTT7_USTVR Guanine deaminase OS=Ustilaginoidea virens OX=1159556 GN=UV8b_6862 PE=3 SV=1;tr|A0A1B5L7W6|A0A1B5L7W6_USTVR Guanine deaminase OS=Ustilaginoidea virens OX=1159556 GN=UVI_02053050 PE=3 SV=1	UV8b_6862	0.000722367	111.95	2	ILADVC(1)LER	0.77923	142740000	32319000	56649000	53777000
	A0A063BTT7	133	C	tr|A0A063BTT7|A0A063BTT7_USTVR Guanine deaminase OS=Ustilaginoidea virens OX=1159556 GN=UV8b_6862 PE=3 SV=1;tr|A0A1B5L7W6|A0A1B5L7W6_USTVR Guanine deaminase OS=Ustilaginoidea virens OX=1159556 GN=UVI_02053050 PE=3 SV=1	UV8b_6862	2.75e-43	167.71	3	IPPTLASLGIPPAC(1)PVR	0.25571	76996000	10207000	9911800	10164000
	A0A063BTL4	114	C	tr|A0A063BTL4|A0A063BTL4_USTVR Tryptophan synthase OS=Ustilaginoidea virens OX=1159556 GN=UV8b_6972 PE=3 SV=1;tr|A0A1B5KVM0|A0A1B5KVM0_USTVR Tryptophan synthase OS=Ustilaginoidea virens OX=1159556 GN=UVI_02027500 PE=3 SV=1	UV8b_6972	2.83e-254	269.99	2	YGEEQLLQDC(1)R	-0.13111	394540000	95265000	129570000	169710000
	A0A063BTH3	207	C	tr|A0A063BTH3|A0A063BTH3_USTVR Deoxyribose-phosphate aldolase OS=Ustilaginoidea virens OX=1159556 GN=UV8b_5099 PE=3 SV=1;tr|A0A1B5L0X6|A0A1B5L0X6_USTVR Uncharacterized protein OS=Ustilaginoidea virens OX=1159556 GN=UVI_02053900 PE=3 SV=1	UV8b_5099	9.14e-35	169.65	2	YPEC(1)VDPQAPR	0.61765	85583000	37739000	20263000	27581000
	A0A063CEP7	46	C	tr|A0A063CEP7|A0A063CEP7_USTVR Zinc finger containing protein OS=Ustilaginoidea virens OX=1159556 GN=UV8b_370 PE=3 SV=1	UV8b_370	0.00934232	85.306	2	LC(1)LNVAR	-0.045012	33741000	0	0	33741000
	A0A063BXB7	162	C	tr|A0A063BXB7|A0A063BXB7_USTVR Putative septin AspA OS=Ustilaginoidea virens OX=1159556 GN=UV8b_4279 PE=3 SV=1;tr|A0A1B5KT47|A0A1B5KT47_USTVR Septin-type G domain-containing protein OS=Ustilaginoidea virens OX=1159556 GN=UVI_02035750 PE=4 SV=1	UV8b_4279	4.59e-26	164.24	2	C(1)NVIPVIGR	-0.36939	858360000	161100000	338620000	358650000
	A0A063BXB7	41	C	tr|A0A063BXB7|A0A063BXB7_USTVR Putative septin AspA OS=Ustilaginoidea virens OX=1159556 GN=UV8b_4279 PE=3 SV=1;tr|A0A1B5KSY2|A0A1B5KSY2_USTVR Septin-type G domain-containing protein OS=Ustilaginoidea virens OX=1159556 GN=UVI_02035760 PE=4 SV=1	UV8b_4279	1.9e-18	123.16	2	TTFVNTLC(1)NK	1.583	747590000	724810000	12757000	10027000
	A0A063CEH0	153	C	tr|A0A063CEH0|A0A063CEH0_USTVR 4a-hydroxytetrahydrobiopterin dehydratase OS=Ustilaginoidea virens OX=1159556 GN=UV8b_315 PE=3 SV=1	UV8b_315	1.01e-21	153.34	2	DFGELDPGPASC(1)DIK	-2.0411	156400000	19646000	61873000	74883000
	A0A063C1Y0	134	C	tr|A0A063C1Y0|A0A063C1Y0_USTVR Uncharacterized protein OS=Ustilaginoidea virens OX=1159556 GN=UV8b_4755 PE=3 SV=1;tr|A0A1B5KWW9|A0A1B5KWW9_USTVR Uncharacterized protein OS=Ustilaginoidea virens OX=1159556 GN=UVI_02020540 PE=3 SV=1	UV8b_4755	4.8e-06	90.653	2	C(1)DILVENYLPGTLR	1.6165	16128000	4201800	5713600	6212500
	A0A063C1Y0	405	C	tr|A0A063C1Y0|A0A063C1Y0_USTVR Uncharacterized protein OS=Ustilaginoidea virens OX=1159556 GN=UV8b_4755 PE=3 SV=1;tr|A0A1B5KWW9|A0A1B5KWW9_USTVR Uncharacterized protein OS=Ustilaginoidea virens OX=1159556 GN=UVI_02020540 PE=3 SV=1	UV8b_4755	4.9e-11	132.08	2	FSETQPC(1)IR	1.6319	185180000	101180000	0	83998000
	A0A063C1Y0	387	C	tr|A0A063C1Y0|A0A063C1Y0_USTVR Uncharacterized protein OS=Ustilaginoidea virens OX=1159556 GN=UV8b_4755 PE=3 SV=1;tr|A0A1B5KWW9|A0A1B5KWW9_USTVR Uncharacterized protein OS=Ustilaginoidea virens OX=1159556 GN=UVI_02020540 PE=3 SV=1	UV8b_4755	2.83e-06	87.667	2	NMVVEMNHEAC(1)GPVR	-1.6146	57035000	10187000	16738000	14395000
	A0A063C2H4	494	C	tr|A0A063C2H4|A0A063C2H4_USTVR Threonine dehydratase OS=Ustilaginoidea virens OX=1159556 GN=UV8b_3509 PE=3 SV=1;tr|A0A1B5KS98|A0A1B5KS98_USTVR Threonine dehydratase OS=Ustilaginoidea virens OX=1159556 GN=UVI_02018390 PE=3 SV=1	UV8b_3509	6.63e-84	196.24	3	DVDYPFEEC(1)TSSDVFR	0.34169	260460000	50474000	91898000	118080000
	A0A063C2H4	241	C	tr|A0A063C2H4|A0A063C2H4_USTVR Threonine dehydratase OS=Ustilaginoidea virens OX=1159556 GN=UV8b_3509 PE=3 SV=1;tr|A0A1B5KS98|A0A1B5KS98_USTVR Threonine dehydratase OS=Ustilaginoidea virens OX=1159556 GN=UVI_02018390 PE=3 SV=1	UV8b_3509	4.32e-16	88.755	3	IC(1)QDVVDHVVEVTTDEIC(1)AAIK	-0.28549	43260000	0	13862000	25529000
	A0A063C2H4	257	C	tr|A0A063C2H4|A0A063C2H4_USTVR Threonine dehydratase OS=Ustilaginoidea virens OX=1159556 GN=UV8b_3509 PE=3 SV=1;tr|A0A1B5KS98|A0A1B5KS98_USTVR Threonine dehydratase OS=Ustilaginoidea virens OX=1159556 GN=UVI_02018390 PE=3 SV=1	UV8b_3509	1.13e-05	58.904	3	IC(1)QDVVDHVVEVTTDEIC(1)AAIK	-0.28549	58807000	0	28064000	30743000
	A0A063C2H4	30	C	tr|A0A063C2H4|A0A063C2H4_USTVR Threonine dehydratase OS=Ustilaginoidea virens OX=1159556 GN=UV8b_3509 PE=3 SV=1;tr|A0A1B5KS98|A0A1B5KS98_USTVR Threonine dehydratase OS=Ustilaginoidea virens OX=1159556 GN=UVI_02018390 PE=3 SV=1	UV8b_3509	0.000421867	113.7	2	LEC(1)NVLLK	0.80419	141560000	107230000	18117000	16213000
	A0A063C2H4	472	C	tr|A0A063C2H4|A0A063C2H4_USTVR Threonine dehydratase OS=Ustilaginoidea virens OX=1159556 GN=UV8b_3509 PE=3 SV=1;tr|A0A1B5KS98|A0A1B5KS98_USTVR Threonine dehydratase OS=Ustilaginoidea virens OX=1159556 GN=UVI_02018390 PE=3 SV=1	UV8b_3509	3.44e-26	145.81	2	VLAGISC(1)PDQDSGELSQFLK	-0.71782	172030000	129250000	14056000	18627000
	A0A063CBU1	641	C	tr|A0A063CBU1|A0A063CBU1_USTVR Exocyst complex component EXO84 OS=Ustilaginoidea virens OX=1159556 GN=UV8b_323 PE=3 SV=1;tr|A0A1B5L072|A0A1B5L072_USTVR Exo84_C domain-containing protein OS=Ustilaginoidea virens OX=1159556 GN=UVI_02057760 PE=4 SV=1	UV8b_323	0.00587515	60.019	2	GGPVWTQC(1)MER	-0.94499	16351000	0	8013200	8338300
	A0A063CBU1	518	C	tr|A0A063CBU1|A0A063CBU1_USTVR Exocyst complex component EXO84 OS=Ustilaginoidea virens OX=1159556 GN=UV8b_323 PE=3 SV=1;tr|A0A1B5L2S3|A0A1B5L2S3_USTVR Exocyst complex component EXO84 OS=Ustilaginoidea virens OX=1159556 GN=UVI_02057770 PE=3 SV=1	UV8b_323	5.12e-06	128	2	LAC(1)VIIR	0.27603	5967000	0	5967000	0
	A0A063C9Q1	77	C	tr|A0A063C9Q1|A0A063C9Q1_USTVR Aspartate--tRNA ligase OS=Ustilaginoidea virens OX=1159556 GN=UV8b_1060 PE=3 SV=1;tr|A0A1B5KRX0|A0A1B5KRX0_USTVR Aspartate--tRNA ligase OS=Ustilaginoidea virens OX=1159556 GN=UVI_02015540 PE=3 SV=1	UV8b_1060	0.000681299	113.5	2	AIDETC(1)HGK	0.13808	4137500000	1592700000	1375700000	1169000000
	A0A063C9Q1	269	C	tr|A0A063C9Q1|A0A063C9Q1_USTVR Aspartate--tRNA ligase OS=Ustilaginoidea virens OX=1159556 GN=UV8b_1060 PE=3 SV=1;tr|A0A1B5KRX0|A0A1B5KRX0_USTVR Aspartate--tRNA ligase OS=Ustilaginoidea virens OX=1159556 GN=UVI_02015540 PE=3 SV=1	UV8b_1060	3.12e-23	136.83	3	FKEFEPPC(1)LIGAASEGGGNVFR	0.11979	620070000	185960000	0	331330000
	A0A063C9Q1	368	C	tr|A0A063C9Q1|A0A063C9Q1_USTVR Aspartate--tRNA ligase OS=Ustilaginoidea virens OX=1159556 GN=UV8b_1060 PE=3 SV=1;tr|A0A1B5KRX0|A0A1B5KRX0_USTVR Aspartate--tRNA ligase OS=Ustilaginoidea virens OX=1159556 GN=UVI_02015540 PE=3 SV=1	UV8b_1060	1.48e-135	232	2	GIQEQC(1)ADEIETVR	0.73919	1164900000	0	581260000	583690000
	A0A063C9Q1	206	C	tr|A0A063C9Q1|A0A063C9Q1_USTVR Aspartate--tRNA ligase OS=Ustilaginoidea virens OX=1159556 GN=UV8b_1060 PE=3 SV=1;tr|A0A1B5KRX0|A0A1B5KRX0_USTVR Aspartate--tRNA ligase OS=Ustilaginoidea virens OX=1159556 GN=UVI_02015540 PE=3 SV=1	UV8b_1060	1.17e-91	203.32	2	PIVDFSDDSAPPADADAC(1)K	-1.5245	232230000	182300000	21696000	28234000
	A0A063C916	643	C	tr|A0A063C916|A0A063C916_USTVR WD repeat containing protein 36 OS=Ustilaginoidea virens OX=1159556 GN=UV8b_2066 PE=3 SV=1;tr|A0A1B5L0C1|A0A1B5L0C1_USTVR Uncharacterized protein OS=Ustilaginoidea virens OX=1159556 GN=UVI_02053750 PE=3 SV=1	UV8b_2066	0.00675088	70.256	2	AIVSC(1)SLDGK	0.89349	57191000	19056000	21044000	17092000
	A0A063C916	1405	C	tr|A0A063C916|A0A063C916_USTVR WD repeat containing protein 36 OS=Ustilaginoidea virens OX=1159556 GN=UV8b_2066 PE=3 SV=1;tr|A0A1B5L0C1|A0A1B5L0C1_USTVR Uncharacterized protein OS=Ustilaginoidea virens OX=1159556 GN=UVI_02053750 PE=3 SV=1	UV8b_2066	1.48e-35	116.19	2	C(1)GGGGNVEILDCSDQLPNLVR	3.8557	7493200	0	0	7493200
	A0A063C916	1416	C	tr|A0A063C916|A0A063C916_USTVR WD repeat containing protein 36 OS=Ustilaginoidea virens OX=1159556 GN=UV8b_2066 PE=3 SV=1;tr|A0A1B5L0C1|A0A1B5L0C1_USTVR Uncharacterized protein OS=Ustilaginoidea virens OX=1159556 GN=UVI_02053750 PE=3 SV=1	UV8b_2066	3.32e-136	220.31	2	CGGGGNVEILDC(1)SDQLPNLVR	-0.37966	108520000	17543000	30772000	45498000
	A0A063C916	1770	C	tr|A0A063C916|A0A063C916_USTVR WD repeat containing protein 36 OS=Ustilaginoidea virens OX=1159556 GN=UV8b_2066 PE=3 SV=1;tr|A0A1B5L0C1|A0A1B5L0C1_USTVR Uncharacterized protein OS=Ustilaginoidea virens OX=1159556 GN=UVI_02053750 PE=3 SV=1	UV8b_2066	0.00523505	59.245	2	DMGMGC(1)C(1)VLR	-3.9634	5333300	0	2885400	2447800
	A0A063C916	1771	C	tr|A0A063C916|A0A063C916_USTVR WD repeat containing protein 36 OS=Ustilaginoidea virens OX=1159556 GN=UV8b_2066 PE=3 SV=1;tr|A0A1B5L0C1|A0A1B5L0C1_USTVR Uncharacterized protein OS=Ustilaginoidea virens OX=1159556 GN=UVI_02053750 PE=3 SV=1	UV8b_2066	0.00523505	59.245	2	DMGMGC(1)C(1)VLR	-3.9634	5333300	0	2885400	2447800
	A0A063C916	1337	C	tr|A0A063C916|A0A063C916_USTVR WD repeat containing protein 36 OS=Ustilaginoidea virens OX=1159556 GN=UV8b_2066 PE=3 SV=1;tr|A0A1B5L0C1|A0A1B5L0C1_USTVR Uncharacterized protein OS=Ustilaginoidea virens OX=1159556 GN=UVI_02053750 PE=3 SV=1;tr|A0A063BQE9|A0A	UV8b_2066	1.62e-10	135.99	2	ILADVPC(1)SGDGTLRK	0.17545	616230000	118600000	183510000	174720000
	A0A063C916	1477	C	tr|A0A063C916|A0A063C916_USTVR WD repeat containing protein 36 OS=Ustilaginoidea virens OX=1159556 GN=UV8b_2066 PE=3 SV=1;tr|A0A1B5L0C1|A0A1B5L0C1_USTVR Uncharacterized protein OS=Ustilaginoidea virens OX=1159556 GN=UVI_02053750 PE=3 SV=1	UV8b_2066	1.11e-130	202.65	2	LEGTEC(1)HDLPLER	-0.54806	269900000	49321000	109180000	111390000
	A0A063C916	1707	C	tr|A0A063C916|A0A063C916_USTVR WD repeat containing protein 36 OS=Ustilaginoidea virens OX=1159556 GN=UV8b_2066 PE=3 SV=1;tr|A0A1B5L0C1|A0A1B5L0C1_USTVR Uncharacterized protein OS=Ustilaginoidea virens OX=1159556 GN=UVI_02053750 PE=3 SV=1	UV8b_2066	2.7e-35	175.51	2	QDAPSAEVC(1)R	2.1538	191050000	0	88530000	102520000
	A0A063C916	390	C	tr|A0A063C916|A0A063C916_USTVR WD repeat containing protein 36 OS=Ustilaginoidea virens OX=1159556 GN=UV8b_2066 PE=3 SV=1;tr|A0A1B5L0C1|A0A1B5L0C1_USTVR Uncharacterized protein OS=Ustilaginoidea virens OX=1159556 GN=UVI_02053750 PE=3 SV=1;tr|A0A063BQE9|A0A	UV8b_2066	0.000113577	96.311	2	SGHAGPVNC(1)LR	0.040065	177340000	35845000	43316000	44626000
	A0A063C8Y7	259	C	tr|A0A063C8Y7|A0A063C8Y7_USTVR Thioredoxin OS=Ustilaginoidea virens OX=1159556 GN=UV8b_212 PE=4 SV=1;tr|A0A1B5L0C0|A0A1B5L0C0_USTVR Uncharacterized protein OS=Ustilaginoidea virens OX=1159556 GN=UVI_02011640 PE=3 SV=1	UV8b_212	0.0254587	60.358	2	C(1)ALADPR	-1.6922	13459000	0	6102900	7356500
	A0A063C8P8	50	C	tr|A0A063C8P8|A0A063C8P8_USTVR Putative cytoskeleton organization protein OS=Ustilaginoidea virens OX=1159556 GN=UV8b_1547 PE=3 SV=1;tr|A0A1B5L757|A0A1B5L757_USTVR Uncharacterized protein OS=Ustilaginoidea virens OX=1159556 GN=UVI_02008700 PE=3 SV=1	UV8b_1547	6.12e-13	146.11	2	VC(1)AESQLDDPNAK	0.38753	74574000	35419000	39154000	0
	A0A063C7N4	113	C	tr|A0A063C7N4|A0A063C7N4_USTVR 60S ribosomal protein L25 OS=Ustilaginoidea virens OX=1159556 GN=UV8b_603 PE=3 SV=1;tr|A0A1B5KZ22|A0A1B5KZ22_USTVR Ribosomal_L23eN domain-containing protein OS=Ustilaginoidea virens OX=1159556 GN=UVI_02000440 PE=3 SV=1	UV8b_603	0.00674863	69.812	2	QLYDIDC(1)VK	0.10041	908270000	889270000	19003000	0
	A0A063BZZ5	577	C	tr|A0A063BZZ5|A0A063BZZ5_USTVR rRNA processing protein OS=Ustilaginoidea virens OX=1159556 GN=UV8b_3326 PE=4 SV=1	UV8b_3326	0.0103353	99.511	2	LC(1)LTPR	-0.30885	47403000	0	25299000	22104000
	A0A063C2F2	23	C	tr|A0A063C2F2|A0A063C2F2_USTVR 30S ribosomal protein S9 OS=Ustilaginoidea virens OX=1159556 GN=UV8b_2536 PE=3 SV=1;tr|A0A1B5L387|A0A1B5L387_USTVR Uncharacterized protein OS=Ustilaginoidea virens OX=1159556 GN=UVI_02002960 PE=3 SV=1	UV8b_2536	2.57e-08	136.16	3	TATAVAHC(1)KAGK	0.34959	25017000000	21712000	891620000	704220000
	A0A063C2F2	10	C	tr|A0A063C2F2|A0A063C2F2_USTVR 30S ribosomal protein S9 OS=Ustilaginoidea virens OX=1159556 GN=UV8b_2536 PE=3 SV=1;tr|A0A1B5L387|A0A1B5L387_USTVR Uncharacterized protein OS=Ustilaginoidea virens OX=1159556 GN=UVI_02002960 PE=3 SV=1	UV8b_2536	1.63e-26	163.16	2	SSTTQSVQC(1)FGK	-0.71523	389930000	389930000	0	0
	A0A063C4F8	722	C	tr|A0A063C4F8|A0A063C4F8_USTVR Putative ATP dependent RNA helicase OS=Ustilaginoidea virens OX=1159556 GN=UV8b_3123 PE=4 SV=1;tr|A0A1B5KW36|A0A1B5KW36_USTVR Uncharacterized protein OS=Ustilaginoidea virens OX=1159556 GN=UVI_02029580 PE=4 SV=1	UV8b_3123	0.0251456	60.648	2	IYC(1)TEPR	-0.93554	20324000	0	0	20324000
	A0A063C4F8	1226	C	tr|A0A063C4F8|A0A063C4F8_USTVR Putative ATP dependent RNA helicase OS=Ustilaginoidea virens OX=1159556 GN=UV8b_3123 PE=4 SV=1;tr|A0A1B5KW36|A0A1B5KW36_USTVR Uncharacterized protein OS=Ustilaginoidea virens OX=1159556 GN=UVI_02029580 PE=4 SV=1	UV8b_3123	0.000848061	91.069	2	VC(1)QSNSGVGK	-0.60532	93075000	0	40207000	41572000
	A0A063C4F8	70	C	tr|A0A063C4F8|A0A063C4F8_USTVR Putative ATP dependent RNA helicase OS=Ustilaginoidea virens OX=1159556 GN=UV8b_3123 PE=4 SV=1;tr|A0A1B5KVU2|A0A1B5KVU2_USTVR Uncharacterized protein OS=Ustilaginoidea virens OX=1159556 GN=UVI_02029570 PE=4 SV=1	UV8b_3123	4.56e-42	103.68	3	TADDAPPSHQSAPPSTDSTIGDAAGAGSC(1)QQR	-0.15548	15130000	15130000	0	0
	A0A063C3T6	239	C	tr|A0A063C3T6|A0A063C3T6_USTVR 60S ribosomal protein L1 OS=Ustilaginoidea virens OX=1159556 GN=UV8b_4019 PE=4 SV=1;tr|A0A1B5L0N1|A0A1B5L0N1_USTVR Uncharacterized protein OS=Ustilaginoidea virens OX=1159556 GN=UVI_02054860 PE=4 SV=1	UV8b_4019	4.03e-05	105.52	2	IKADC(1)AEISEDVPK	1.5008	248520000	22145000	108680000	117690000
	A0A063C3T6	61	C	tr|A0A063C3T6|A0A063C3T6_USTVR 60S ribosomal protein L1 OS=Ustilaginoidea virens OX=1159556 GN=UV8b_4019 PE=4 SV=1;tr|A0A1B5L0N1|A0A1B5L0N1_USTVR Uncharacterized protein OS=Ustilaginoidea virens OX=1159556 GN=UVI_02054860 PE=4 SV=1	UV8b_4019	1.4e-27	160.03	2	FSLC(1)EAMR	-2.8565	214380000	34906000	78101000	75851000
	A0A063C3T6	155	C	tr|A0A063C3T6|A0A063C3T6_USTVR 60S ribosomal protein L1 OS=Ustilaginoidea virens OX=1159556 GN=UV8b_4019 PE=4 SV=1;tr|A0A1B5L0N1|A0A1B5L0N1_USTVR Uncharacterized protein OS=Ustilaginoidea virens OX=1159556 GN=UVI_02054860 PE=4 SV=1	UV8b_4019	2.08e-150	241.3	3	LIC(1)HESSEK	-1.1332	805280000	115210000	0	124400000
	A0A063C3E8	249	C	tr|A0A063C3E8|A0A063C3E8_USTVR Uncharacterized protein OS=Ustilaginoidea virens OX=1159556 GN=UV8b_1439 PE=4 SV=1;tr|A0A1B5KUH0|A0A1B5KUH0_USTVR RXT2_N domain-containing protein OS=Ustilaginoidea virens OX=1159556 GN=UVI_02009610 PE=4 SV=1	UV8b_1439	0.0093904	65.246	2	AEAHC(1)GPNR	-1.9921	12201000	0	12201000	0
	A0A063C3B4	49	C	tr|A0A063C3B4|A0A063C3B4_USTVR AN1-type zinc finger protein OS=Ustilaginoidea virens OX=1159556 GN=UV8b_4110 PE=4 SV=1;tr|A0A1B5L396|A0A1B5L396_USTVR AN1-type domain-containing protein OS=Ustilaginoidea virens OX=1159556 GN=UVI_02026810 PE=4 SV=1	UV8b_4110	0.00367696	65.156	2	C(1)SGLEDC(1)KK	-1.9244	38546000	0	38546000	0
	A0A063C3B4	24	C	tr|A0A063C3B4|A0A063C3B4_USTVR AN1-type zinc finger protein OS=Ustilaginoidea virens OX=1159556 GN=UV8b_4110 PE=4 SV=1;tr|A0A1B5L396|A0A1B5L396_USTVR AN1-type domain-containing protein OS=Ustilaginoidea virens OX=1159556 GN=UVI_02026810 PE=4 SV=1	UV8b_4110	0.000813106	55.724	3	IVGDC(1)GFC(1)NGHFC(1)GK	0.34708	10684000	10684000	0	0
	A0A063C3B4	27	C	tr|A0A063C3B4|A0A063C3B4_USTVR AN1-type zinc finger protein OS=Ustilaginoidea virens OX=1159556 GN=UV8b_4110 PE=4 SV=1;tr|A0A1B5L396|A0A1B5L396_USTVR AN1-type domain-containing protein OS=Ustilaginoidea virens OX=1159556 GN=UVI_02026810 PE=4 SV=1	UV8b_4110	0.000813106	55.724	3	IVGDC(1)GFC(1)NGHFC(1)GK	0.34708	10684000	10684000	0	0
	A0A063C3B4	32	C	tr|A0A063C3B4|A0A063C3B4_USTVR AN1-type zinc finger protein OS=Ustilaginoidea virens OX=1159556 GN=UV8b_4110 PE=4 SV=1;tr|A0A1B5L396|A0A1B5L396_USTVR AN1-type domain-containing protein OS=Ustilaginoidea virens OX=1159556 GN=UVI_02026810 PE=4 SV=1	UV8b_4110	0.000813106	55.724	3	IVGDC(1)GFC(1)NGHFC(1)GK	0.34708	10684000	10684000	0	0
	A0A063C325	79	C	tr|A0A063C325|A0A063C325_USTVR Acyl-CoA dehydrogenase family member 11 OS=Ustilaginoidea virens OX=1159556 GN=UV8b_4417 PE=4 SV=1;tr|A0A1B5L7A7|A0A1B5L7A7_USTVR APH domain-containing protein OS=Ustilaginoidea virens OX=1159556 GN=UVI_02034710 PE=4 SV=1	UV8b_4417	9.07e-05	103.74	2	LAGVC(1)QGIAAR	0.92907	52189000	13822000	21766000	16600000
	A0A063C2Z4	70	C	tr|A0A063C2Z4|A0A063C2Z4_USTVR Putative 3,2-trans-enoyl-CoA isomerase OS=Ustilaginoidea virens OX=1159556 GN=UV8b_3472 PE=4 SV=1;tr|A0A1B5KYQ0|A0A1B5KYQ0_USTVR Uncharacterized protein OS=Ustilaginoidea virens OX=1159556 GN=UVI_02045050 PE=4 SV=1	UV8b_3472	0.00988928	69.198	2	TLALEGC(1)R	-0.061816	251210000	52767000	101200000	97242000
	A0A063C2J8	74	C	tr|A0A063C2J8|A0A063C2J8_USTVR Mitochondrial 2-oxodicarboxylate carrier 1 OS=Ustilaginoidea virens OX=1159556 GN=UV8b_3332 PE=3 SV=1;tr|A0A1B5L606|A0A1B5L606_USTVR Uncharacterized protein OS=Ustilaginoidea virens OX=1159556 GN=UVI_02062130 PE=3 SV=1	UV8b_3332	0.00545371	67.507	2	YNGMVDC(1)VVK	0.674	59781000	0	26872000	32910000
	A0A063C2H5	255	C	tr|A0A063C2H5|A0A063C2H5_USTVR Coatomer subunit alpha OS=Ustilaginoidea virens OX=1159556 GN=UV8b_2566 PE=4 SV=1;tr|A0A1B5L020|A0A1B5L020_USTVR WD_REPEATS_REGION domain-containing protein OS=Ustilaginoidea virens OX=1159556 GN=UVI_02002730 PE=4 SV=1	UV8b_2566	2.59e-13	143.02	2	AWEVDTC(1)R	-0.4332	400300000	110560000	136890000	152860000
	A0A063C2H5	783	C	tr|A0A063C2H5|A0A063C2H5_USTVR Coatomer subunit alpha OS=Ustilaginoidea virens OX=1159556 GN=UV8b_2566 PE=4 SV=1;tr|A0A1B5L020|A0A1B5L020_USTVR WD_REPEATS_REGION domain-containing protein OS=Ustilaginoidea virens OX=1159556 GN=UVI_02002730 PE=4 SV=1	UV8b_2566	5.46e-22	92.463	3	SHGLNEEC(1)QAILEATGVTEDQLTVPR	-0.2923	23449000	23449000	0	0
	A0A063C2H5	1146	C	tr|A0A063C2H5|A0A063C2H5_USTVR Coatomer subunit alpha OS=Ustilaginoidea virens OX=1159556 GN=UV8b_2566 PE=4 SV=1;tr|A0A1B5L020|A0A1B5L020_USTVR WD_REPEATS_REGION domain-containing protein OS=Ustilaginoidea virens OX=1159556 GN=UVI_02002730 PE=4 SV=1	UV8b_2566	0.0166574	82.671	2	TKLQC(1)ER	-4.3076	36125000	0	0	36125000
	A0A063C2H5	1202	C	tr|A0A063C2H5|A0A063C2H5_USTVR Coatomer subunit alpha OS=Ustilaginoidea virens OX=1159556 GN=UV8b_2566 PE=4 SV=1;tr|A0A1B5L020|A0A1B5L020_USTVR WD_REPEATS_REGION domain-containing protein OS=Ustilaginoidea virens OX=1159556 GN=UVI_02002730 PE=4 SV=1	UV8b_2566	9.28e-09	137.9	2	VC(1)EVC(1)EVGK	0.13397	632940000	61167000	312300000	259470000
	A0A063C2H5	1205	C	tr|A0A063C2H5|A0A063C2H5_USTVR Coatomer subunit alpha OS=Ustilaginoidea virens OX=1159556 GN=UV8b_2566 PE=4 SV=1;tr|A0A1B5L020|A0A1B5L020_USTVR WD_REPEATS_REGION domain-containing protein OS=Ustilaginoidea virens OX=1159556 GN=UVI_02002730 PE=4 SV=1	UV8b_2566	1.45e-05	123.98	2	VC(1)EVC(1)EVGK	0.13397	340690000	25020000	175490000	140170000
	A0A063C3Z9	191	C	tr|A0A063C3Z9|A0A063C3Z9_USTVR L-Rhamnonate Dehydratase OS=Ustilaginoidea virens OX=1159556 GN=UV8b_3132 PE=4 SV=1;tr|A0A1B5KVV8|A0A1B5KVV8_USTVR MR_MLE domain-containing protein OS=Ustilaginoidea virens OX=1159556 GN=UVI_02029630 PE=4 SV=1	UV8b_3132	5.41e-26	156.69	2	VPLPFC(1)PEQGHVGLGK	1.2934	812820000	151550000	264580000	228180000
	A0A063C7X3	68	C	tr|A0A063C7X3|A0A063C7X3_USTVR Putative ABC transporter OS=Ustilaginoidea virens OX=1159556 GN=UV8b_2644 PE=4 SV=1	UV8b_2644	2.73e-10	112.5	2	LAPSNTIAIC(1)GVDPFK	1.6403	77648000	14171000	27272000	36205000
	A0A063CDY2	118	C	tr|A0A063CDY2|A0A063CDY2_USTVR Glucan synthesis regulatory protein OS=Ustilaginoidea virens OX=1159556 GN=UV8b_150 PE=3 SV=1	UV8b_150	2.51e-48	136.53	3	DQLC(1)EGATNNDLNDLEHQLDCSLPQDVR	-0.24089	41193000	9014100	17161000	15018000
	A0A063CDY2	135	C	tr|A0A063CDY2|A0A063CDY2_USTVR Glucan synthesis regulatory protein OS=Ustilaginoidea virens OX=1159556 GN=UV8b_150 PE=3 SV=1	UV8b_150	2.29e-07	57.803	3	DQLCEGATNNDLNDLEHQLDC(1)SLPQDVR	-0.66528	12179000	0	12179000	0
	A0A063CD42	94	C	tr|A0A063CD42|A0A063CD42_USTVR NADH-ubiquinone oxidoreductase 78 kDa subunit OS=Ustilaginoidea virens OX=1159556 GN=UV8b_681 PE=3 SV=1;tr|A0A1B5KTL8|A0A1B5KTL8_USTVR Uncharacterized protein OS=Ustilaginoidea virens OX=1159556 GN=UVI_02000980 PE=3 SV=1	UV8b_681	6.09e-51	176.87	2	PVASC(1)AWPVQPGMVVK	-2.507	352010000	15269000	32325000	34002000
	A0A063CD42	183	C	tr|A0A063CD42|A0A063CD42_USTVR NADH-ubiquinone oxidoreductase 78 kDa subunit OS=Ustilaginoidea virens OX=1159556 GN=UV8b_681 PE=3 SV=1;tr|A0A1B5KTL8|A0A1B5KTL8_USTVR Uncharacterized protein OS=Ustilaginoidea virens OX=1159556 GN=UVI_02000980 PE=3 SV=1	UV8b_681	0.0279824	52.299	2	CIHC(1)TR	0.37624	45224000	33716000	0	11508000
	A0A063CD42	298	C	tr|A0A063CD42|A0A063CD42_USTVR NADH-ubiquinone oxidoreductase 78 kDa subunit OS=Ustilaginoidea virens OX=1159556 GN=UV8b_681 PE=3 SV=1;tr|A0A1B5KTL8|A0A1B5KTL8_USTVR Uncharacterized protein OS=Ustilaginoidea virens OX=1159556 GN=UVI_02000980 PE=3 SV=1	UV8b_681	0.00221266	107.74	2	FAC(1)DGLK	3.362	608220000	146880000	244810000	209340000
	A0A063CD42	55	C	tr|A0A063CD42|A0A063CD42_USTVR NADH-ubiquinone oxidoreductase 78 kDa subunit OS=Ustilaginoidea virens OX=1159556 GN=UV8b_681 PE=3 SV=1	UV8b_681	7.95e-07	113.77	2	VSIEAGSALIQAC(1)EK	1.2456	51341000	0	10169000	12132000
	A0A063CD42	77	C	tr|A0A063CD42|A0A063CD42_USTVR NADH-ubiquinone oxidoreductase 78 kDa subunit OS=Ustilaginoidea virens OX=1159556 GN=UV8b_681 PE=3 SV=1	UV8b_681	1.45e-08	133.99	2	LMIAGNC(1)R	-1.4638	284540000	42421000	114050000	108260000
	A0A063CD42	80	C	tr|A0A063CD42|A0A063CD42_USTVR NADH-ubiquinone oxidoreductase 78 kDa subunit OS=Ustilaginoidea virens OX=1159556 GN=UV8b_681 PE=3 SV=1;tr|A0A1B5KTL8|A0A1B5KTL8_USTVR Uncharacterized protein OS=Ustilaginoidea virens OX=1159556 GN=UVI_02000980 PE=3 SV=1	UV8b_681	0.00040231	113.89	2	MC(1)LVEVEK	0.42278	197340000	15045000	14318000	14818000
	A0A063CD42	711	C	tr|A0A063CD42|A0A063CD42_USTVR NADH-ubiquinone oxidoreductase 78 kDa subunit OS=Ustilaginoidea virens OX=1159556 GN=UV8b_681 PE=3 SV=1;tr|A0A1B5KTL8|A0A1B5KTL8_USTVR Uncharacterized protein OS=Ustilaginoidea virens OX=1159556 GN=UVI_02000980 PE=3 SV=1	UV8b_681	0.0245014	40.724	2	SSPTMARC(1)SVAK	-1.8847	277250000	0	277250000	0
	A0A063CD42	66	C	tr|A0A063CD42|A0A063CD42_USTVR NADH-ubiquinone oxidoreductase 78 kDa subunit OS=Ustilaginoidea virens OX=1159556 GN=UV8b_681 PE=3 SV=1	UV8b_681	0.0101515	100.27	2	YC(1)YHEK	0.045962	481510000	135060000	171150000	175300000
	A0A063CA11	198	C	tr|A0A063CA11|A0A063CA11_USTVR Uncharacterized protein OS=Ustilaginoidea virens OX=1159556 GN=UV8b_554 PE=4 SV=1	UV8b_554	2.17e-05	55.186	2	APDAADAPVGDPVSESLLPTDMSC(1)R	1.7214	3226900	3226900	0	0
	A0A063C9X1	67	C	tr|A0A063C9X1|A0A063C9X1_USTVR DUF1909-domain-containing protein OS=Ustilaginoidea virens OX=1159556 GN=UV8b_911 PE=4 SV=1	UV8b_911	9.88e-06	91.626	2	GIADC(1)FPGK	-0.47514	849250000	0	459180000	390070000
	A0A063C9X1	36	C	tr|A0A063C9X1|A0A063C9X1_USTVR DUF1909-domain-containing protein OS=Ustilaginoidea virens OX=1159556 GN=UV8b_911 PE=4 SV=1	UV8b_911	1.89e-08	130.66	2	VNQQAMNIQC(1)QVC(1)K	0.12221	31303000	6323900	0	0
	A0A063C9X1	39	C	tr|A0A063C9X1|A0A063C9X1_USTVR DUF1909-domain-containing protein OS=Ustilaginoidea virens OX=1159556 GN=UV8b_911 PE=4 SV=1	UV8b_911	1.89e-08	130.66	2	VNQQAMNIQC(1)QVC(1)K	0.12221	31303000	6323900	0	0
	A0A063C9W5	258	C	tr|A0A063C9W5|A0A063C9W5_USTVR Intermembrane space AAA protease IAP-1 OS=Ustilaginoidea virens OX=1159556 GN=UV8b_517 PE=3 SV=1	UV8b_517	2.51e-06	132.32	3	FGDVHGC(1)DEAK	0.31193	438090000	13566000	136340000	138220000
	A0A063C9W1	170	C	tr|A0A063C9W1|A0A063C9W1_USTVR 3'(2'),5'-bisphosphate nucleotidase OS=Ustilaginoidea virens OX=1159556 GN=UV8b_901 PE=3 SV=1	UV8b_901	7.88e-34	161.99	2	VGVLGC(1)PNLPLDDAAR	-0.88022	876850000	325840000	296640000	254370000
	A0A063C9T1	297	C	tr|A0A063C9T1|A0A063C9T1_USTVR D-arabinitol 2-dehydrogenase OS=Ustilaginoidea virens OX=1159556 GN=UV8b_861 PE=4 SV=1	UV8b_861	1.81e-08	130.01	3	VNC(1)ISPGYMDTALNRVPALEAQK	1.4167	567830000	485850000	32058000	38443000
	A0A063C9P5	69	C	tr|A0A063C9P5|A0A063C9P5_USTVR AP-1 complex subunit gamma OS=Ustilaginoidea virens OX=1159556 GN=UV8b_437 PE=3 SV=1	UV8b_437	2.95e-05	129.28	3	THFGQIEC(1)LK	1.2274	66744000	24936000	17255000	17076000
	A0A063C9P5	358	C	tr|A0A063C9P5|A0A063C9P5_USTVR AP-1 complex subunit gamma OS=Ustilaginoidea virens OX=1159556 GN=UV8b_437 PE=3 SV=1;tr|A0A1B5L7N9|A0A1B5L7N9_USTVR AP-1 complex subunit gamma OS=Ustilaginoidea virens OX=1159556 GN=UVI_02047600 PE=3 SV=1	UV8b_437	0.000342193	75.243	3	NTILEC(1)LRDPDISIR	-0.28652	46005000	8779900	0	0
	A0A063C9M5	821	C	tr|A0A063C9M5|A0A063C9M5_USTVR Uncharacterized protein OS=Ustilaginoidea virens OX=1159556 GN=UV8b_407 PE=4 SV=1	UV8b_407	1.03e-11	90.725	2	GNSHTLC(1)SPEEFDALTTK	0.99874	24337000	24337000	0	0
	A0A063CA16	102	C	tr|A0A063CA16|A0A063CA16_USTVR Uncharacterized protein OS=Ustilaginoidea virens OX=1159556 GN=UV8b_559 PE=4 SV=1	UV8b_559	1.64e-64	194.5	2	LC(1)DTLTQLTDDILR	0.48754	7310400	7310400	0	0
	A0A063C9L9	137	C	tr|A0A063C9L9|A0A063C9L9_USTVR Methylcrotonoyl-CoA carboxylase beta chain OS=Ustilaginoidea virens OX=1159556 GN=UV8b_1826 PE=4 SV=1	UV8b_1826	3.34e-103	217.63	1	C(1)VIVANDSTVK	-1.2001	592680000	152810000	198540000	162240000
	A0A063C9L9	452	C	tr|A0A063C9L9|A0A063C9L9_USTVR Methylcrotonoyl-CoA carboxylase beta chain OS=Ustilaginoidea virens OX=1159556 GN=UV8b_1826 PE=4 SV=1	UV8b_1826	5.31e-08	136.36	2	LVTAVAC(1)ADVPK	-0.47154	971380000	393800000	298530000	279060000
	A0A063C993	132	C	tr|A0A063C993|A0A063C993_USTVR Peptide-methionine (R)-S-oxide reductase OS=Ustilaginoidea virens OX=1159556 GN=UV8b_870 PE=3 SV=1	UV8b_870	0.000875854	55.841	2	SGC(1)GWPAYFDSIPGAVTR	2.9421	7961800	7961800	0	0
	A0A063C945	368	C	tr|A0A063C945|A0A063C945_USTVR Uncharacterized protein OS=Ustilaginoidea virens OX=1159556 GN=UV8b_1200 PE=4 SV=1	UV8b_1200	1.73e-37	175.86	2	NKC(1)TVEQQTK	1.7552	320630000	90019000	117440000	106190000
	A0A063C8K7	189	C	tr|A0A063C8K7|A0A063C8K7_USTVR Proteasome subunit alpha type OS=Ustilaginoidea virens OX=1159556 GN=UV8b_1497 PE=3 SV=1	UV8b_1497	0.00325765	128.61	1	EAC(1)ATAVK	-0.10147	567360000	119630000	0	291090000
	A0A063C8K7	183	C	tr|A0A063C8K7|A0A063C8K7_USTVR Proteasome subunit alpha type OS=Ustilaginoidea virens OX=1159556 GN=UV8b_1497 PE=3 SV=1	UV8b_1497	9.02e-13	150.27	2	QDYKEDC(1)TLK	-0.15794	441670000	157140000	107760000	120550000
	A0A063C8K7	107	C	tr|A0A063C8K7|A0A063C8K7_USTVR Proteasome subunit alpha type OS=Ustilaginoidea virens OX=1159556 GN=UV8b_1497 PE=3 SV=1	UV8b_1497	5.34e-69	191.29	2	YLLTYNEDIPC(1)EQLVR	1.1358	48677000	48677000	0	0
	A0A063C8J7	474	C	tr|A0A063C8J7|A0A063C8J7_USTVR Carnitine acetyl transferase OS=Ustilaginoidea virens OX=1159556 GN=UV8b_1487 PE=3 SV=1	UV8b_1487	0.00145553	62.14	2	LADLIEQNEFQC(1)LDFK	-0.15794	4341000	4341000	0	0
	A0A063C8I4	29	C	tr|A0A063C8I4|A0A063C8I4_USTVR Queuine tRNA-ribosyltransferase accessory subunit 2 OS=Ustilaginoidea virens OX=1159556 GN=UV8b_2415 PE=3 SV=1;tr|A0A1B5L4Z4|A0A1B5L4Z4_USTVR Queuine tRNA-ribosyltransferase accessory subunit 2 OS=Ustilaginoidea virens OX=115	UV8b_2415	2.6e-12	131.37	2	VFELLGATVADGC(1)AAR	-1.0734	3628800	3628800	0	0
	A0A063C8B4	223	C	tr|A0A063C8B4|A0A063C8B4_USTVR Poly(A)-binding protein OS=Ustilaginoidea virens OX=1159556 GN=UV8b_2355 PE=4 SV=1	UV8b_2355	4.15e-05	84.169	2	LNASDSC(1)LPMSSER	-2.5887	113650000	113650000	0	0
	A0A063C8B4	436	C	tr|A0A063C8B4|A0A063C8B4_USTVR Poly(A)-binding protein OS=Ustilaginoidea virens OX=1159556 GN=UV8b_2355 PE=4 SV=1	UV8b_2355	3.43e-227	266.91	2	LVTITGTEEC(1)NR	0.72281	485360000	139590000	108610000	216900000
	A0A063C7Z3	115	C	tr|A0A063C7Z3|A0A063C7Z3_USTVR Putative Fungal specific transcription factor OS=Ustilaginoidea virens OX=1159556 GN=UV8b_1670 PE=4 SV=1	UV8b_1670	7.72e-47	185.81	2	LTPELIGEC(1)ER	0.14826	367990000	55369000	158050000	154570000
	A0A063C9I1	1389	C	tr|A0A063C9I1|A0A063C9I1_USTVR Myosin type II heavy chain OS=Ustilaginoidea virens OX=1159556 GN=UV8b_980 PE=3 SV=1	UV8b_980	0.00398425	84.097	2	WFEEEC(1)AK	-0.27728	27911000	0	13819000	14091000
	A0A063CDM5	261	C	tr|A0A063CDM5|A0A063CDM5_USTVR CobW/HypB/UreG, nucleotide-binding domain containing protein OS=Ustilaginoidea virens OX=1159556 GN=UV8b_30 PE=3 SV=1;tr|A0A1B5KWF2|A0A1B5KWF2_USTVR CobW C-terminal domain-containing protein OS=Ustilaginoidea virens OX=115955	UV8b_30	0.00168666	121.87	2	IIEC(1)TR	0.67306	120280000	0	120280000	0
	A0A063CDM5	543	C	tr|A0A063CDM5|A0A063CDM5_USTVR CobW/HypB/UreG, nucleotide-binding domain containing protein OS=Ustilaginoidea virens OX=1159556 GN=UV8b_30 PE=3 SV=1;tr|A0A1B5KWF2|A0A1B5KWF2_USTVR CobW C-terminal domain-containing protein OS=Ustilaginoidea virens OX=115955	UV8b_30	3.99e-96	211.64	2	LLDEC(1)LLTDGELAK	-0.4119	276550000	0	130720000	145830000
	A0A063CDM5	94	C	tr|A0A063CDM5|A0A063CDM5_USTVR CobW/HypB/UreG, nucleotide-binding domain containing protein OS=Ustilaginoidea virens OX=1159556 GN=UV8b_30 PE=3 SV=1;tr|A0A1B5KWF2|A0A1B5KWF2_USTVR CobW C-terminal domain-containing protein OS=Ustilaginoidea virens OX=115955	UV8b_30	1.57e-06	91.03	2	VIALQNGC(1)IC(1)C(1)TLR	1.7321	35969000	0	17711000	18258000
	A0A063CDM5	96	C	tr|A0A063CDM5|A0A063CDM5_USTVR CobW/HypB/UreG, nucleotide-binding domain containing protein OS=Ustilaginoidea virens OX=1159556 GN=UV8b_30 PE=3 SV=1;tr|A0A1B5KWF2|A0A1B5KWF2_USTVR CobW C-terminal domain-containing protein OS=Ustilaginoidea virens OX=115955	UV8b_30	1.57e-06	91.03	2	VIALQNGC(1)IC(1)C(1)TLR	1.7321	35969000	0	17711000	18258000
	A0A063CDM5	97	C	tr|A0A063CDM5|A0A063CDM5_USTVR CobW/HypB/UreG, nucleotide-binding domain containing protein OS=Ustilaginoidea virens OX=1159556 GN=UV8b_30 PE=3 SV=1;tr|A0A1B5KWF2|A0A1B5KWF2_USTVR CobW C-terminal domain-containing protein OS=Ustilaginoidea virens OX=115955	UV8b_30	1.57e-06	91.03	2	VIALQNGC(1)IC(1)C(1)TLR	1.7321	35969000	0	17711000	18258000
	A0A063CA60	68	C	tr|A0A063CA60|A0A063CA60_USTVR Ubiquitin family protein OS=Ustilaginoidea virens OX=1159556 GN=UV8b_1996 PE=4 SV=1	UV8b_1996	2.13e-36	173.28	2	QTLPLRPADC(1)NQR	-0.91776	189330000	15376000	58358000	52670000
	A0A063CA99	884	C	tr|A0A063CA99|A0A063CA99_USTVR Ribonucleoside-diphosphate reductase OS=Ustilaginoidea virens OX=1159556 GN=UV8b_639 PE=3 SV=1	UV8b_639	1.21e-17	91.858	2	DIYSEAVVAC(1)SIENPESC(1)VMC(1)SG	0.28915	17341000	0	8618000	8723200
	A0A063CA99	892	C	tr|A0A063CA99|A0A063CA99_USTVR Ribonucleoside-diphosphate reductase OS=Ustilaginoidea virens OX=1159556 GN=UV8b_639 PE=3 SV=1	UV8b_639	1.21e-17	91.858	2	DIYSEAVVAC(1)SIENPESC(1)VMC(1)SG	0.28915	17341000	0	8618000	8723200
	A0A063CA99	895	C	tr|A0A063CA99|A0A063CA99_USTVR Ribonucleoside-diphosphate reductase OS=Ustilaginoidea virens OX=1159556 GN=UV8b_639 PE=3 SV=1	UV8b_639	1.21e-17	91.858	2	DIYSEAVVAC(1)SIENPESC(1)VMC(1)SG	0.28915	17341000	0	8618000	8723200
	A0A063CA99	26	C	tr|A0A063CA99|A0A063CA99_USTVR Ribonucleoside-diphosphate reductase OS=Ustilaginoidea virens OX=1159556 GN=UV8b_639 PE=3 SV=1	UV8b_639	2.09e-50	174.73	2	LC(1)YGLDTEHVDPVAITQK	1.5531	105460000	72562000	0	0
	A0A063CA99	123	C	tr|A0A063CA99|A0A063CA99_USTVR Ribonucleoside-diphosphate reductase OS=Ustilaginoidea virens OX=1159556 GN=UV8b_639 PE=3 SV=1;tr|A0A1B5L264|A0A1B5L264_USTVR Ribonucleoside-diphosphate reductase OS=Ustilaginoidea virens OX=1159556 GN=UVI_02000680 PE=3 SV=1	UV8b_639	0.0286659	54.611	2	ATYEC(1)VMK	2.0549	36089000	36089000	0	0
	A0A063CA99	111	C	tr|A0A063CA99|A0A063CA99_USTVR Ribonucleoside-diphosphate reductase OS=Ustilaginoidea virens OX=1159556 GN=UV8b_639 PE=3 SV=1;tr|A0A1B5L264|A0A1B5L264_USTVR Ribonucleoside-diphosphate reductase OS=Ustilaginoidea virens OX=1159556 GN=UVI_02000680 PE=3 SV=1	UV8b_639	0.0012691	83.309	2	NSC(1)ASPMISK	-1.3084	149130000	149130000	0	0
	A0A063CA99	238	C	tr|A0A063CA99|A0A063CA99_USTVR Ribonucleoside-diphosphate reductase OS=Ustilaginoidea virens OX=1159556 GN=UV8b_639 PE=3 SV=1;tr|A0A1B5L264|A0A1B5L264_USTVR Ribonucleoside-diphosphate reductase OS=Ustilaginoidea virens OX=1159556 GN=UVI_02000680 PE=3 SV=1	UV8b_639	9.67e-05	133.79	2	TC(1)AMISK	-0.47712	196030000	0	70805000	62445000
	A0A063CD08	562	C	tr|A0A063CD08|A0A063CD08_USTVR Protein phosphatase 2C domain containing protein OS=Ustilaginoidea virens OX=1159556 GN=UV8b_651 PE=3 SV=1;tr|A0A1B5L4U9|A0A1B5L4U9_USTVR PPM-type phosphatase domain-containing protein OS=Ustilaginoidea virens OX=1159556 GN=U	UV8b_651	2.61e-09	135.86	2	DGDNATC(1)QVVR	2.9123	54978000	0	32231000	22748000
	A0A063CCB2	105	C	tr|A0A063CCB2|A0A063CCB2_USTVR Cytidine and deoxycytidylate deaminase OS=Ustilaginoidea virens OX=1159556 GN=UV8b_478 PE=4 SV=1	UV8b_478	0.0046662	53.013	3	LSGKLPC(1)VDR	-1.8988	22165000	0	0	11709000
	A0A063CC75	108	C	tr|A0A063CC75|A0A063CC75_USTVR Pyruvate dehydrogenase E1 component subunit alpha OS=Ustilaginoidea virens OX=1159556 GN=UV8b_433 PE=4 SV=1	UV8b_433	4.61e-05	55.631	3	GFC(1)HLSTGQEAVAVGIEHAITK	0.69261	6949300	0	6949300	0
	A0A063CC59	137	C	tr|A0A063CC59|A0A063CC59_USTVR Putative 40S ribosomal protein S3 OS=Ustilaginoidea virens OX=1159556 GN=UV8b_413 PE=3 SV=1;tr|A0A1B5KZ82|A0A1B5KZ82_USTVR KH type-2 domain-containing protein OS=Ustilaginoidea virens OX=1159556 GN=UVI_02047760 PE=3 SV=1	UV8b_413	0.000730317	112.84	2	GC(1)EVVVSGK	0.27528	6664900000	2653500000	1922400000	2089100000
	A0A063CC59	105	C	tr|A0A063CC59|A0A063CC59_USTVR Putative 40S ribosomal protein S3 OS=Ustilaginoidea virens OX=1159556 GN=UV8b_413 PE=3 SV=1;tr|A0A1B5KZ82|A0A1B5KZ82_USTVR KH type-2 domain-containing protein OS=Ustilaginoidea virens OX=1159556 GN=UVI_02047760 PE=3 SV=1	UV8b_413	3.35e-75	202.36	2	GLSAVAQC(1)ESLR	-1.2828	10244000000	2596000000	4131100000	3516600000
	A0A063CC29	285	C	tr|A0A063CC29|A0A063CC29_USTVR NADH-cytochrome b5 reductase OS=Ustilaginoidea virens OX=1159556 GN=UV8b_932 PE=4 SV=1;tr|A0A1B5KRP3|A0A1B5KRP3_USTVR NADH-cytochrome b5 reductase OS=Ustilaginoidea virens OX=1159556 GN=UVI_02016580 PE=3 SV=1	UV8b_932	0.000107169	98.392	2	VFVC(1)GPPGLMK	0.56752	344290000	146890000	106670000	84812000
	A0A063CC04	186	C	tr|A0A063CC04|A0A063CC04_USTVR Transcription factor spTFIIE alpha subunit OS=Ustilaginoidea virens OX=1159556 GN=UV8b_353 PE=4 SV=1	UV8b_353	1.07e-05	89.013	2	IDAVHIPEC(1)DFDR	-0.82341	69705000	5573400	0	17220000
	A0A063CBS5	456	C	tr|A0A063CBS5|A0A063CBS5_USTVR Urg3 OS=Ustilaginoidea virens OX=1159556 GN=UV8b_139 PE=4 SV=1	UV8b_139	3.04e-19	144.57	2	AATVGLLDLLC(1)AEVNK	0.10071	47476000	47476000	0	0
	A0A063CBS5	420	C	tr|A0A063CBS5|A0A063CBS5_USTVR Urg3 OS=Ustilaginoidea virens OX=1159556 GN=UV8b_139 PE=4 SV=1	UV8b_139	7.96e-05	123.72	2	GLQNYSEYC(1)R	-2.6707	18377000	18377000	0	0
	A0A063CA93	181	C	tr|A0A063CA93|A0A063CA93_USTVR Prolyl 4-hydroxylase OS=Ustilaginoidea virens OX=1159556 GN=UV8b_1056 PE=4 SV=1	UV8b_1056	2.75e-11	105.46	3	VSC(1)PVDDAAGARPPSR	-0.12648	45695000	13669000	32026000	0
	A0A063CBH9	239	C	tr|A0A063CBH9|A0A063CBH9_USTVR 4-aminobutyrate aminotransferase OS=Ustilaginoidea virens OX=1159556 GN=UV8b_1246 PE=3 SV=1	UV8b_1246	0.00199036	89.355	2	LFGC(1)LSTTR	-0.082432	53916000	34891000	8154100	10871000
	A0A063CB71	264	C	tr|A0A063CB71|A0A063CB71_USTVR Anthranilate synthase component 1 OS=Ustilaginoidea virens OX=1159556 GN=UV8b_735 PE=3 SV=1;tr|A0A1B5KTF6|A0A1B5KTF6_USTVR Anthranilate synthase OS=Ustilaginoidea virens OX=1159556 GN=UVI_02001410 PE=3 SV=1	UV8b_735	0.000337425	119.68	2	GDIFQC(1)VPSQR	-0.38426	116500000	116500000	0	0
	A0A063CAV7	99	C	tr|A0A063CAV7|A0A063CAV7_USTVR Aminotransferase OS=Ustilaginoidea virens OX=1159556 GN=UV8b_645 PE=4 SV=1;tr|A0A1B5L215|A0A1B5L215_USTVR Aminotran_1_2 domain-containing protein OS=Ustilaginoidea virens OX=1159556 GN=UVI_02000720 PE=4 SV=1	UV8b_645	3.15e-99	147.56	2	AAELGYFDEPDSWANLGQGAPEVEDDIAGC(1)FK	4.1983	66635000	56636000	0	0
	A0A063CAV7	247	C	tr|A0A063CAV7|A0A063CAV7_USTVR Aminotransferase OS=Ustilaginoidea virens OX=1159556 GN=UV8b_645 PE=4 SV=1;tr|A0A1B5L215|A0A1B5L215_USTVR Aminotran_1_2 domain-containing protein OS=Ustilaginoidea virens OX=1159556 GN=UVI_02000720 PE=4 SV=1	UV8b_645	1.72e-180	241.92	3	VVANPELAEIQDIC(1)R	0.06993	3508700000	64029000	161720000	134470000
	A0A063CAU9	112	C	tr|A0A063CAU9|A0A063CAU9_USTVR Hydrolase, TatD family protein OS=Ustilaginoidea virens OX=1159556 GN=UV8b_640 PE=4 SV=1;tr|A0A1B5L208|A0A1B5L208_USTVR Uncharacterized protein OS=Ustilaginoidea virens OX=1159556 GN=UVI_02000690 PE=4 SV=1	UV8b_640	1.36e-43	149.85	3	EHSTPC(1)EADGHAPMPEDILPDPAR	0.17544	124930000	8748600	33952000	37931000
	A0A063CAU9	357	C	tr|A0A063CAU9|A0A063CAU9_USTVR Hydrolase, TatD family protein OS=Ustilaginoidea virens OX=1159556 GN=UV8b_640 PE=4 SV=1;tr|A0A1B5L208|A0A1B5L208_USTVR Uncharacterized protein OS=Ustilaginoidea virens OX=1159556 GN=UVI_02000690 PE=4 SV=1	UV8b_640	0.000668878	119.34	2	NEPC(1)TIER	0.24501	370300000	67124000	59109000	53148000
	A0A063CAU9	378	C	tr|A0A063CAU9|A0A063CAU9_USTVR Hydrolase, TatD family protein OS=Ustilaginoidea virens OX=1159556 GN=UV8b_640 PE=4 SV=1;tr|A0A1B5L208|A0A1B5L208_USTVR Uncharacterized protein OS=Ustilaginoidea virens OX=1159556 GN=UVI_02000690 PE=4 SV=1	UV8b_640	5.89e-05	118.03	2	GVPVEEVC(1)EAAWR	-0.5648	222320000	56147000	166170000	0
	A0A063CAU9	259	C	tr|A0A063CAU9|A0A063CAU9_USTVR Hydrolase, TatD family protein OS=Ustilaginoidea virens OX=1159556 GN=UV8b_640 PE=4 SV=1;tr|A0A1B5L208|A0A1B5L208_USTVR Uncharacterized protein OS=Ustilaginoidea virens OX=1159556 GN=UVI_02000690 PE=4 SV=1	UV8b_640	7.17e-19	157.86	2	TADNC(1)QVVR	0.22604	384350000	163300000	100310000	120740000
	A0A063CAM6	156	C	tr|A0A063CAM6|A0A063CAM6_USTVR 60S ribosomal protein L3 OS=Ustilaginoidea virens OX=1159556 GN=UV8b_739 PE=3 SV=1;tr|A0A1B5KTI2|A0A1B5KTI2_USTVR Uncharacterized protein OS=Ustilaginoidea virens OX=1159556 GN=UVI_02001440 PE=3 SV=1	UV8b_739	2.7e-12	165.61	1	YC(1)TVVR	0.96665	6013800000	53538000	227350000	456360000
	A0A063CAL5	187	C	tr|A0A063CAL5|A0A063CAL5_USTVR Transcription initiation factor IIE subunit beta OS=Ustilaginoidea virens OX=1159556 GN=UV8b_1433 PE=3 SV=1	UV8b_1433	7.18e-08	99.5	2	DGWPDC(1)EDTLAALER	-0.42483	6232100	6232100	0	0
	A0A063CAE6	644	C	tr|A0A063CAE6|A0A063CAE6_USTVR Heat shock protein 60 (Antigen HIS-62) OS=Ustilaginoidea virens OX=1159556 GN=UV8b_689 PE=3 SV=1	UV8b_689	1.86e-21	159.65	2	KGVVGPGC(1)R	-0.31525	9267800000	1346900000	981750000	971110000
	A0A063CAE6	138	C	tr|A0A063CAE6|A0A063CAE6_USTVR Heat shock protein 60 (Antigen HIS-62) OS=Ustilaginoidea virens OX=1159556 GN=UV8b_689 PE=3 SV=1;tr|A0A1B5KTQ7|A0A1B5KTQ7_USTVR Uncharacterized protein OS=Ustilaginoidea virens OX=1159556 GN=UVI_02001070 PE=3 SV=1	UV8b_689	1.32e-18	155.42	2	NVAAGC(1)NPMDLR	-1.2363	1139500000	283160000	161070000	61818000
	A0A063CAB8	264	C	tr|A0A063CAB8|A0A063CAB8_USTVR OMP decarboxylase OS=Ustilaginoidea virens OX=1159556 GN=UV8b_659 PE=3 SV=1	UV8b_659	5.59e-13	150.35	2	EYTDAC(1)VDAAR	1.6883	396800000	112250000	185140000	99405000
	A0A063CBC5	119	C	tr|A0A063CBC5|A0A063CBC5_USTVR Putative F1F0 ATP synthase assembly protein Atp11 OS=Ustilaginoidea virens OX=1159556 GN=UV8b_1196 PE=3 SV=1	UV8b_1196	3.14e-23	141.55	2	EQPC(1)ADEPPASSAAAPPGTR	-0.2328	267930000	0	140330000	127600000
	A0A063BZY0	98	C	tr|A0A063BZY0|A0A063BZY0_USTVR Mediator of RNA polymerase II transcription subunit 9 OS=Ustilaginoidea virens OX=1159556 GN=MED9 PE=3 SV=1	MED9	8.66e-13	146.81	2	SIEEQNC(1)EIK	1.6042	66516000	36340000	0	30176000
	A0A063BUE0	294	C	tr|A0A063BUE0|A0A063BUE0_USTVR COP9 signalosome complex subunit 4 OS=Ustilaginoidea virens OX=1159556 GN=UV8b_4731 PE=3 SV=1	UV8b_4731	0.000337982	87.308	2	C(1)AILAPAGPSR	-0.63377	49141000	13184000	18799000	17158000
	A0A063BZJ2	15	C	tr|A0A063BZJ2|A0A063BZJ2_USTVR Ankyrin repeat domain containing protein OS=Ustilaginoidea virens OX=1159556 GN=UV8b_3125 PE=4 SV=1	UV8b_3125	0.000188406	86.898	2	LC(1)SEVASSC(1)DR	-0.18843	68347000	28380000	0	39967000
	A0A063BZJ2	22	C	tr|A0A063BZJ2|A0A063BZJ2_USTVR Ankyrin repeat domain containing protein OS=Ustilaginoidea virens OX=1159556 GN=UV8b_3125 PE=4 SV=1	UV8b_3125	0.000188406	86.898	2	LC(1)SEVASSC(1)DR	-0.18843	64082000	47882000	16200000	0
	A0A063BZJ2	630	C	tr|A0A063BZJ2|A0A063BZJ2_USTVR Ankyrin repeat domain containing protein OS=Ustilaginoidea virens OX=1159556 GN=UV8b_3125 PE=4 SV=1;tr|A0A1B5KYE1|A0A1B5KYE1_USTVR ANK_REP_REGION domain-containing protein OS=Ustilaginoidea virens OX=1159556 GN=UVI_02029600 P	UV8b_3125	0.0244233	83.229	2	C(1)VTHQR	-0.5013	2705100	0	2705100	0
	A0A063BZJ2	627	C	tr|A0A063BZJ2|A0A063BZJ2_USTVR Ankyrin repeat domain containing protein OS=Ustilaginoidea virens OX=1159556 GN=UV8b_3125 PE=4 SV=1;tr|A0A1B5KYE1|A0A1B5KYE1_USTVR ANK_REP_REGION domain-containing protein OS=Ustilaginoidea virens OX=1159556 GN=UVI_02029600 P	UV8b_3125	5.64e-69	166.04	2	SGADPNLPAAEYPC(1)FK	-0.13458	749960000	25138000	350470000	374360000
	A0A063BZJ2	493	C	tr|A0A063BZJ2|A0A063BZJ2_USTVR Ankyrin repeat domain containing protein OS=Ustilaginoidea virens OX=1159556 GN=UV8b_3125 PE=4 SV=1;tr|A0A1B5KYE1|A0A1B5KYE1_USTVR ANK_REP_REGION domain-containing protein OS=Ustilaginoidea virens OX=1159556 GN=UVI_02029600 P	UV8b_3125	2.91e-10	113.24	2	TLIDMLLNYGAC(1)PNEK	-0.0019256	15270000	15270000	0	0
	A0A063BPA3	317	C	tr|A0A063BPA3|A0A063BPA3_USTVR 2-nitropropane dioxygenase OS=Ustilaginoidea virens OX=1159556 GN=UV8b_8236 PE=4 SV=1	UV8b_8236	0.00219773	86.833	2	AVVSC(1)IHER	1.0121	257580000	51108000	86497000	78921000
	A0A063BPA3	200	C	tr|A0A063BPA3|A0A063BPA3_USTVR 2-nitropropane dioxygenase OS=Ustilaginoidea virens OX=1159556 GN=UV8b_8236 PE=4 SV=1	UV8b_8236	3.98e-91	198.74	2	DGADALVC(1)QGVDAGGHQFR	-2.6384	60954000	0	10821000	15500000
	A0A063BP83	271	C	tr|A0A063BP83|A0A063BP83_USTVR Uncharacterized protein OS=Ustilaginoidea virens OX=1159556 GN=UV8b_8239 PE=4 SV=1	UV8b_8239	6.68e-61	187.97	2	DDDSASC(1)AEAQGK	1.0195	35479000	13163000	0	22317000
	A0A063BP74	501	C	tr|A0A063BP74|A0A063BP74_USTVR Homoaconitase, mitochondrial OS=Ustilaginoidea virens OX=1159556 GN=UV8b_8245 PE=3 SV=1;tr|A0A1B5L7P6|A0A1B5L7P6_USTVR Homoaconitase, mitochondrial OS=Ustilaginoidea virens OX=1159556 GN=UVI_02064340 PE=3 SV=1	UV8b_8245	2.83e-29	161.19	2	C(1)GYGTGEPATIESK	-0.55654	348830000	77090000	137910000	133820000
	A0A063BP74	100	C	tr|A0A063BP74|A0A063BP74_USTVR Homoaconitase, mitochondrial OS=Ustilaginoidea virens OX=1159556 GN=UV8b_8245 PE=3 SV=1;tr|A0A1B5L7P6|A0A1B5L7P6_USTVR Homoaconitase, mitochondrial OS=Ustilaginoidea virens OX=1159556 GN=UVI_02064340 PE=3 SV=1	UV8b_8245	1.97e-56	150.09	3	C(1)LTHDNTWPVATR	2.0403	77877000	11429000	0	0
	A0A063BP74	591	C	tr|A0A063BP74|A0A063BP74_USTVR Homoaconitase, mitochondrial OS=Ustilaginoidea virens OX=1159556 GN=UV8b_8245 PE=3 SV=1;tr|A0A1B5L7P6|A0A1B5L7P6_USTVR Homoaconitase, mitochondrial OS=Ustilaginoidea virens OX=1159556 GN=UVI_02064340 PE=3 SV=1	UV8b_8245	7.91e-12	127.17	2	EGMAAVC(1)MENYDPEFR	1.0544	39308000	12808000	0	26500000
	A0A063BP74	374	C	tr|A0A063BP74|A0A063BP74_USTVR Homoaconitase, mitochondrial OS=Ustilaginoidea virens OX=1159556 GN=UV8b_8245 PE=3 SV=1;tr|A0A1B5L7P6|A0A1B5L7P6_USTVR Homoaconitase, mitochondrial OS=Ustilaginoidea virens OX=1159556 GN=UVI_02064340 PE=3 SV=1	UV8b_8245	1.87e-07	133.86	2	GYIVSC(1)TNSR	1.3995	163850000	46186000	58775000	58892000
	A0A063BP74	656	C	tr|A0A063BP74|A0A063BP74_USTVR Homoaconitase, mitochondrial OS=Ustilaginoidea virens OX=1159556 GN=UV8b_8245 PE=3 SV=1;tr|A0A1B5L7P6|A0A1B5L7P6_USTVR Homoaconitase, mitochondrial OS=Ustilaginoidea virens OX=1159556 GN=UVI_02064340 PE=3 SV=1	UV8b_8245	2.67e-08	131.12	2	NGINNALPC(1)LELPR	-0.59703	135160000	22065000	52523000	60572000
	A0A063BP34	99	C	tr|A0A063BP34|A0A063BP34_USTVR Longin-like protein OS=Ustilaginoidea virens OX=1159556 GN=UV8b_8271 PE=4 SV=1	UV8b_8271	0.00785745	72.789	2	MVC(1)VVDMR	-2.5603	27907000	0	11190000	16717000
	A0A063BP08	196	C	tr|A0A063BP08|A0A063BP08_USTVR Squalene phytoene synthase OS=Ustilaginoidea virens OX=1159556 GN=UV8b_6571 PE=4 SV=1;tr|A0A1B5L0Y7|A0A1B5L0Y7_USTVR Uncharacterized protein OS=Ustilaginoidea virens OX=1159556 GN=UVI_02003360 PE=3 SV=1	UV8b_6571	0.0193633	56.011	2	AC(1)GIIAVLR	-0.052841	2782100	0	0	2782100
	A0A063BP07	300	C	tr|A0A063BP07|A0A063BP07_USTVR Aspartate aminotransferase OS=Ustilaginoidea virens OX=1159556 GN=UV8b_6975 PE=3 SV=1	UV8b_6975	4.8e-06	90.653	2	VGAFSLVC(1)ADAAEK	-2.1495	61685000	61685000	0	0
	A0A063BNZ7	162	C	tr|A0A063BNZ7|A0A063BNZ7_USTVR 50S ribosomal subunit protein L15 OS=Ustilaginoidea virens OX=1159556 GN=UV8b_6556 PE=3 SV=1	UV8b_6556	0.00852707	58.676	2	GC(1)LKQPVDVVVSR	0.32001	17158000	0	8840900	8316900
	A0A063BNV6	84	C	tr|A0A063BNV6|A0A063BNV6_USTVR Peptidase S8 and S53 subtilisin kexin sedolisin OS=Ustilaginoidea virens OX=1159556 GN=UV8b_7084 PE=4 SV=1	UV8b_7084	3.88e-13	143.37	2	ALC(1)QQHKK	0.12088	73758000	0	31090000	29301000
	A0A063BNV6	275	C	tr|A0A063BNV6|A0A063BNV6_USTVR Peptidase S8 and S53 subtilisin kexin sedolisin OS=Ustilaginoidea virens OX=1159556 GN=UV8b_7084 PE=4 SV=1	UV8b_7084	2.13e-06	96.015	3	SHATLVANSAC(1)GK	1.8177	175320000	127370000	0	0
	A0A063BNV6	559	C	tr|A0A063BNV6|A0A063BNV6_USTVR Peptidase S8 and S53 subtilisin kexin sedolisin OS=Ustilaginoidea virens OX=1159556 GN=UV8b_7084 PE=4 SV=1	UV8b_7084	1.87e-07	133.86	2	SVSEYASC(1)LK	0.92145	120400000	120400000	0	0
	A0A063BNK9	211	C	tr|A0A063BNK9|A0A063BNK9_USTVR Dihydrofolate synthetase Fol3 OS=Ustilaginoidea virens OX=1159556 GN=UV8b_6768 PE=3 SV=1	UV8b_6768	1.16e-16	114.69	2	TGVPC(1)VVDGTNPPAVLDVLR	0.15376	22233000	8656100	6830300	6747000
	A0A063BNE8	14	C	tr|A0A063BNE8|A0A063BNE8_USTVR Sporulation protein SPS19 OS=Ustilaginoidea virens OX=1159556 GN=UV8b_6812 PE=4 SV=1;tr|A0A1B5L2W8|A0A1B5L2W8_USTVR Uncharacterized protein OS=Ustilaginoidea virens OX=1159556 GN=UVI_02049230 PE=4 SV=1	UV8b_6812	8.51e-15	113.94	2	LGADAC(1)IVGR	0.43171	20212000	6460600	13751000	0
	A0A063BN86	347	C	tr|A0A063BN86|A0A063BN86_USTVR Putative ribosome biogenesis protein Ssf2 OS=Ustilaginoidea virens OX=1159556 GN=UV8b_6859 PE=4 SV=1	UV8b_6859	0.00851886	66.692	2	VEEGLC(1)SGK	-0.092243	310630000	95605000	104460000	110570000
	A0A063BN35	243	C	tr|A0A063BN35|A0A063BN35_USTVR Complex I intermediate-associated protein 84 OS=Ustilaginoidea virens OX=1159556 GN=UV8b_7014 PE=4 SV=1	UV8b_7014	0.000749011	75.696	2	DC(1)LLESVCR	1.3266	3849100	0	0	3849100
	A0A063BMK9	305	C	tr|A0A063BMK9|A0A063BMK9_USTVR Acetolactate synthase OS=Ustilaginoidea virens OX=1159556 GN=UV8b_7180 PE=3 SV=1;tr|A0A1B5L5Y3|A0A1B5L5Y3_USTVR Acetolactate synthase OS=Ustilaginoidea virens OX=1159556 GN=UVI_02060630 PE=3 SV=1	UV8b_7180	2.26e-48	165.49	3	C(1)SIPVTTTLQGLGGFDELDDK	1.9654	52409000	48334000	0	0
	A0A063BMK9	664	C	tr|A0A063BMK9|A0A063BMK9_USTVR Acetolactate synthase OS=Ustilaginoidea virens OX=1159556 GN=UV8b_7180 PE=3 SV=1	UV8b_7180	0.0192163	66.138	2	TC(1)GLHGS	0.34283	137920000	0	0	137920000
	A0A063BMI7	37	C	tr|A0A063BMI7|A0A063BMI7_USTVR Phosphoglycerate mutase family protein OS=Ustilaginoidea virens OX=1159556 GN=UV8b_7226 PE=4 SV=1	UV8b_7226	2.86e-10	115.33	2	DPDLTPLGEQQC(1)AELR	1.9964	41771000	0	20977000	20793000
	A0A063BMI7	65	C	tr|A0A063BMI7|A0A063BMI7_USTVR Phosphoglycerate mutase family protein OS=Ustilaginoidea virens OX=1159556 GN=UV8b_7226 PE=4 SV=1	UV8b_7226	0.000999548	77.14	2	TC(1)ALAFGGPDR	-0.36969	24554000	24554000	0	0
	A0A063BMC1	740	C	tr|A0A063BMC1|A0A063BMC1_USTVR Coatomer subunit beta' OS=Ustilaginoidea virens OX=1159556 GN=UV8b_7264 PE=3 SV=1	UV8b_7264	0.0022863	107.32	2	C(1)VELLTK	-0.065385	732650000	213790000	269850000	249020000
	A0A063BPA6	159	C	tr|A0A063BPA6|A0A063BPA6_USTVR Uncharacterized protein OS=Ustilaginoidea virens OX=1159556 GN=UV8b_8180 PE=4 SV=1	UV8b_8180	0.00425744	110.63	2	ATAC(1)GMPR	0.78835	558160000	175000000	175610000	194850000
	A0A063BM95	145	C	tr|A0A063BM95|A0A063BM95_USTVR 2-oxoglutarate-dependent ethylene succinate-forming enzyme OS=Ustilaginoidea virens OX=1159556 GN=UV8b_7389 PE=3 SV=1	UV8b_7389	6.71e-06	88.441	2	C(1)PWPDAAFQQPMER	3.8379	13161000	13161000	0	0
	A0A063BM95	141	C	tr|A0A063BM95|A0A063BM95_USTVR 2-oxoglutarate-dependent ethylene succinate-forming enzyme OS=Ustilaginoidea virens OX=1159556 GN=UV8b_7389 PE=3 SV=1	UV8b_7389	4.9e-05	127.12	3	VLGMWPC(1)HGR	-0.14812	115810000	0	24494000	27945000
	A0A063BPN4	211	C	tr|A0A063BPN4|A0A063BPN4_USTVR Putative endosomal SPRY domain protein OS=Ustilaginoidea virens OX=1159556 GN=UV8b_6276 PE=4 SV=1	UV8b_6276	4.71e-16	115.78	2	AAAAAQAEDGGGC(1)DEAAEK	-0.94565	24914000	24914000	0	0
	A0A063BQ33	199	C	tr|A0A063BQ33|A0A063BQ33_USTVR DUF410 domain-containing protein OS=Ustilaginoidea virens OX=1159556 GN=UV8b_8037 PE=3 SV=1	UV8b_8037	0.000574807	119.06	2	AANTC(1)YR	0.69264	23233000	0	0	23233000
	A0A063BQ33	93	C	tr|A0A063BQ33|A0A063BQ33_USTVR DUF410 domain-containing protein OS=Ustilaginoidea virens OX=1159556 GN=UV8b_8037 PE=3 SV=1	UV8b_8037	0.000372107	128	2	LLTC(1)LR	0.17634	100180000	15204000	44456000	40516000
	A0A063BRH1	55	C	tr|A0A063BRH1|A0A063BRH1_USTVR Phospho-2-dehydro-3-deoxyheptonate aldolase OS=Ustilaginoidea virens OX=1159556 GN=UV8b_7478 PE=3 SV=1	UV8b_7478	3.76e-05	128.38	2	AHLC(1)DVAHGK	1.9081	256080000	49143000	46749000	60563000
	A0A063BRG5	147	C	tr|A0A063BRG5|A0A063BRG5_USTVR Ras-2 protein OS=Ustilaginoidea virens OX=1159556 GN=UV8b_7962 PE=4 SV=1	UV8b_7962	2.52e-75	205.13	2	ELGC(1)EFVEASAK	0.18127	253020000	84164000	73096000	80537000
	A0A063BRG5	157	C	tr|A0A063BRG5|A0A063BRG5_USTVR Ras-2 protein OS=Ustilaginoidea virens OX=1159556 GN=UV8b_7962 PE=4 SV=1	UV8b_7962	0.00404918	101.28	2	NC(1)INVEK	-0.54857	715680000	189260000	266000000	260410000
	A0A063BR99	254	C	tr|A0A063BR99|A0A063BR99_USTVR Isocitrate dehydrogenase [NAD] subunit, mitochondrial OS=Ustilaginoidea virens OX=1159556 GN=UV8b_5910 PE=3 SV=1;tr|A0A1B5L9F1|A0A1B5L9F1_USTVR Isocitrate dehydrogenase [NAD] subunit, mitochondrial OS=Ustilaginoidea virens OX	UV8b_5910	3.11e-276	270.27	2	DFPGIEFDDELLDNTC(1)LK	0.0029833	406590000	68699000	153200000	184700000
	A0A063BR99	85	C	tr|A0A063BR99|A0A063BR99_USTVR Isocitrate dehydrogenase [NAD] subunit, mitochondrial OS=Ustilaginoidea virens OX=1159556 GN=UV8b_5910 PE=3 SV=1;tr|A0A1B5L9F1|A0A1B5L9F1_USTVR Isocitrate dehydrogenase [NAD] subunit, mitochondrial OS=Ustilaginoidea virens OX	UV8b_5910	3.81e-293	278.93	2	TPISWESC(1)DVTPILK	1.0081	509890000	440100000	37802000	28943000
	A0A063BR86	96	C	tr|A0A063BR86|A0A063BR86_USTVR 50S ribosomal protein L27 OS=Ustilaginoidea virens OX=1159556 GN=UV8b_8005 PE=3 SV=1	UV8b_8005	1.83e-06	88.075	2	GTHWWPGENC(1)IMGR	-0.88833	33427000	0	8371800	8460300
	A0A063BR71	114	C	tr|A0A063BR71|A0A063BR71_USTVR NADH:ubiquinone oxidoreductase 18.4kD subunit OS=Ustilaginoidea virens OX=1159556 GN=UV8b_7609 PE=3 SV=1	UV8b_7609	3.51e-51	182.28	2	VVAC(1)DGGGGPAGHPR	0.4802	3349900000	554060000	841620000	670680000
	A0A063BR31	317	C	tr|A0A063BR31|A0A063BR31_USTVR DUF5672 domain-containing protein OS=Ustilaginoidea virens OX=1159556 GN=UV8b_8122 PE=4 SV=1	UV8b_8122	0.00391306	67.507	2	C(1)QGDNQEGEII	0.18177	17016000	6148300	10867000	0
	A0A063BR08	1189	C	tr|A0A063BR08|A0A063BR08_USTVR Beige/BEACH domain protein OS=Ustilaginoidea virens OX=1159556 GN=UV8b_8156 PE=4 SV=1	UV8b_8156	0.0195195	58.981	2	TNLAQPC(1)PK	-2.2999	29118000	0	0	29118000
	A0A063BQW1	17	C	tr|A0A063BQW1|A0A063BQW1_USTVR Nicotinamide riboside kinase 1 OS=Ustilaginoidea virens OX=1159556 GN=UV8b_6163 PE=4 SV=1	UV8b_6163	1.67e-05	86.313	2	ALVAGISGC(1)SSSGK	-0.81453	35039000	26607000	0	8432200
	A0A063BQW1	100	C	tr|A0A063BQW1|A0A063BQW1_USTVR Nicotinamide riboside kinase 1 OS=Ustilaginoidea virens OX=1159556 GN=UV8b_6163 PE=4 SV=1	UV8b_6163	1.86e-148	229.23	2	EDDNSVGQC(1)PVAESTVASLK	0.24795	241810000	31345000	101290000	109180000
	A0A063BQU6	63	C	tr|A0A063BQU6|A0A063BQU6_USTVR Putative ribosomal protein YmL8 OS=Ustilaginoidea virens OX=1159556 GN=UV8b_8222 PE=3 SV=1	UV8b_8222	0.0143019	54.157	3	KNNEPC(1)RR	0.10181	30022000	0	30022000	0
	A0A063BQJ8	156	C	tr|A0A063BQJ8|A0A063BQJ8_USTVR Uncharacterized protein OS=Ustilaginoidea virens OX=1159556 GN=UV8b_8345 PE=4 SV=1	UV8b_8345	0.0269686	88.942	2	SLC(1)ESGWR	-0.70406	77774000	62414000	0	15359000
	A0A063BQF8	230	C	tr|A0A063BQF8|A0A063BQF8_USTVR Oxoglutarate dehydrogenase (succinyl-transferring) OS=Ustilaginoidea virens OX=1159556 GN=UV8b_6442 PE=3 SV=1	UV8b_6442	1.4e-13	146.54	2	EIIAAC(1)ER	0.21583	600400000	176380000	211560000	212450000
	A0A063BQF8	303	C	tr|A0A063BQF8|A0A063BQF8_USTVR Oxoglutarate dehydrogenase (succinyl-transferring) OS=Ustilaginoidea virens OX=1159556 GN=UV8b_6442 PE=3 SV=1	UV8b_6442	1.56e-29	164.64	2	FGLEGC(1)ETLVPGMK	-0.57847	798970000	121240000	311140000	366590000
	A0A063BQF8	481	C	tr|A0A063BQF8|A0A063BQF8_USTVR Oxoglutarate dehydrogenase (succinyl-transferring) OS=Ustilaginoidea virens OX=1159556 GN=UV8b_6442 PE=3 SV=1	UV8b_6442	0.00149513	78.113	2	STAYC(1)TDIAK	0.014557	105590000	105590000	0	0
	A0A063BQE1	95	C	tr|A0A063BQE1|A0A063BQE1_USTVR Succinate dehydrogenase [ubiquinone] flavoprotein subunit, mitochondrial OS=Ustilaginoidea virens OX=1159556 GN=UV8b_8411 PE=3 SV=1	UV8b_8411	2.2e-34	164.48	2	AAFGLAEAGFNTAC(1)ISK	0.24703	37468000	37468000	0	0
	A0A063BQ92	551	C	tr|A0A063BQ92|A0A063BQ92_USTVR WSC domain-containing protein OS=Ustilaginoidea virens OX=1159556 GN=UV8b_6362 PE=4 SV=1;tr|A0A1B5KVD4|A0A1B5KVD4_USTVR Uncharacterized protein OS=Ustilaginoidea virens OX=1159556 GN=UVI_02007890 PE=4 SV=1	UV8b_6362	0.00822568	72.138	2	AVVAAC(1)SR	0.57186	119300000	46841000	33270000	39190000
	A0A063BQ92	99	C	tr|A0A063BQ92|A0A063BQ92_USTVR WSC domain-containing protein OS=Ustilaginoidea virens OX=1159556 GN=UV8b_6362 PE=4 SV=1	UV8b_6362	8.91e-19	114.24	2	C(1)NVGC(1)TAYPLEAC(1)GGK	-0.45206	46453000	46453000	0	0
	A0A063BQ92	103	C	tr|A0A063BQ92|A0A063BQ92_USTVR WSC domain-containing protein OS=Ustilaginoidea virens OX=1159556 GN=UV8b_6362 PE=4 SV=1	UV8b_6362	8.91e-19	114.24	2	C(1)NVGC(1)TAYPLEAC(1)GGK	-0.45206	46453000	46453000	0	0
	A0A063BQ92	111	C	tr|A0A063BQ92|A0A063BQ92_USTVR WSC domain-containing protein OS=Ustilaginoidea virens OX=1159556 GN=UV8b_6362 PE=4 SV=1	UV8b_6362	8.91e-19	114.24	2	C(1)NVGC(1)TAYPLEAC(1)GGK	-0.45206	46453000	46453000	0	0
	A0A063BQ92	941	C	tr|A0A063BQ92|A0A063BQ92_USTVR WSC domain-containing protein OS=Ustilaginoidea virens OX=1159556 GN=UV8b_6362 PE=4 SV=1;tr|A0A1B5KVD4|A0A1B5KVD4_USTVR Uncharacterized protein OS=Ustilaginoidea virens OX=1159556 GN=UVI_02007890 PE=4 SV=1	UV8b_6362	2.84e-288	282.16	3	SC(1)HDSQDGAASGR	0.42218	649060000	30445000	138960000	107280000
	A0A063BQ61	215	C	tr|A0A063BQ61|A0A063BQ61_USTVR Triosephosphate isomerase OS=Ustilaginoidea virens OX=1159556 GN=UV8b_7968 PE=3 SV=1;tr|A0A1B5KV18|A0A1B5KV18_USTVR Triosephosphate isomerase OS=Ustilaginoidea virens OX=1159556 GN=UVI_02005280 PE=3 SV=1	UV8b_7968	0.00711065	91.906	2	NC(1)GELSK	-0.61783	2042500000	733020000	0	1309400000
	A0A063BQ61	244	C	tr|A0A063BQ61|A0A063BQ61_USTVR Triosephosphate isomerase OS=Ustilaginoidea virens OX=1159556 GN=UV8b_7968 PE=3 SV=1;tr|A0A1B5KV18|A0A1B5KV18_USTVR Triosephosphate isomerase OS=Ustilaginoidea virens OX=1159556 GN=UVI_02005280 PE=3 SV=1	UV8b_7968	9.86e-15	121.96	2	PAFIDIINC(1)R	-1.4648	12186000	2786300	9400100	0
	A0A063BQ40	538	C	tr|A0A063BQ40|A0A063BQ40_USTVR Uncharacterized protein OS=Ustilaginoidea virens OX=1159556 GN=UV8b_8047 PE=4 SV=1;tr|A0A1B5L5Q8|A0A1B5L5Q8_USTVR Uncharacterized protein OS=Ustilaginoidea virens OX=1159556 GN=UVI_02030730 PE=4 SV=1	UV8b_8047	0.0136662	59.245	2	ALDPC(1)SALK	0.19652	6179900	6179900	0	0
	A0A063BPZ6	142	C	tr|A0A063BPZ6|A0A063BPZ6_USTVR Uncharacterized protein OS=Ustilaginoidea virens OX=1159556 GN=UV8b_8065 PE=4 SV=1	UV8b_8065	0.0238577	45.997	2	LAPGPGRSFTC(1)ATF	-1.889	32382000	32382000	0	0
	A0A063BRH9	146	C	tr|A0A063BRH9|A0A063BRH9_USTVR 37S ribosomal protein S12 OS=Ustilaginoidea virens OX=1159556 GN=UV8b_5855 PE=3 SV=1	UV8b_5855	8.31e-06	128.37	2	AQDC(1)PGVR	1.7316	494230000	0	229290000	264940000
	A0A063BM85	204	C	tr|A0A063BM85|A0A063BM85_USTVR Citrate synthase OS=Ustilaginoidea virens OX=1159556 GN=UV8b_7374 PE=3 SV=1	UV8b_7374	2.85e-11	101.53	2	ADYWEPTFDDC(1)ISLLAK	0.93119	30283000	30283000	0	0
	A0A063BM85	103	C	tr|A0A063BM85|A0A063BM85_USTVR Citrate synthase OS=Ustilaginoidea virens OX=1159556 GN=UV8b_7374 PE=3 SV=1	UV8b_7374	0.00859731	77.046	2	TIKDC(1)QK	-0.30958	19589000	0	7824600	8948500
	A0A063BM08	60	C	tr|A0A063BM08|A0A063BM08_USTVR Enoyl-CoA hydratase OS=Ustilaginoidea virens OX=1159556 GN=UV8b_7415 PE=3 SV=1	UV8b_7415	4.38e-48	138.08	2	ALNALC(1)TPLVDELNDALNGFNASDETR	-0.11172	13189000	13189000	0	0
	A0A063BM08	240	C	tr|A0A063BM08|A0A063BM08_USTVR Enoyl-CoA hydratase OS=Ustilaginoidea virens OX=1159556 GN=UV8b_7415 PE=3 SV=1;tr|A0A1B5L0I6|A0A1B5L0I6_USTVR Uncharacterized protein OS=Ustilaginoidea virens OX=1159556 GN=UVI_02046450 PE=3 SV=1	UV8b_7415	0.00587653	96.119	2	VAVQAC(1)K	-0.54131	1184900000	456600000	285870000	442470000
	A0A063BZQ7	458	C	tr|A0A063BZQ7|A0A063BZQ7_USTVR eIF-2B GDP-GTP exchange factor subunit epsilon OS=Ustilaginoidea virens OX=1159556 GN=UV8b_4553 PE=3 SV=1	UV8b_4553	0.000932592	70.908	2	SC(1)TLPQGC(1)LVGPR	-0.072063	107440000	38714000	31750000	36976000
	A0A063BZQ7	464	C	tr|A0A063BZQ7|A0A063BZQ7_USTVR eIF-2B GDP-GTP exchange factor subunit epsilon OS=Ustilaginoidea virens OX=1159556 GN=UV8b_4553 PE=3 SV=1	UV8b_4553	9.05e-06	118.71	2	SC(1)TLPQGC(1)LVGPR	-0.072063	113000000	25867000	45231000	41898000
	A0A063BXT8	334	C	tr|A0A063BXT8|A0A063BXT8_USTVR Cystathionine gamma-lyase OS=Ustilaginoidea virens OX=1159556 GN=UV8b_5001 PE=3 SV=1;tr|A0A063C0K6|A0A063C0K6_USTVR Exonuclease OS=Ustilaginoidea virens OX=1159556 GN=UV8b_5003 PE=3 SV=1	UV8b_5003	0.000341731	142.63	2	FC(1)QVTK	0.10244	774410000	404560000	369860000	0
[truncated: 1,066 more rows]
