# Supplementary material for: S-palmitoylation of MAP kinase is essential for fungal virulence
Source: mBio. 2024 Oct 29;15(12):e02704-24. doi: 10.1128/mbio.02704-24 (PMC11633104; doi:10.1128/mbio.02704-24)
Supplement: Table S3 — Gene ontology enrichment of S-palmitoylated proteins in U. virens. [file mbio.02704-24-s0004.xlsx]

## Sheet: all Classification
TABLE S3 Gene Ontology enrichment of S-palmitoylated proteins in U. virens.
GO Terms Level 1	GO Terms Level 2	Number of proteins	Related proteins
Biological Process	cellular metabolic process	700	A0A063BI94 A0A063BIB7 A0A063BK37 A0A063BKG8 A0A063BLG4 A0A063BNT3 A0A063BPU9 A0A063BQG9 A0A063BQN8 A0A063BQV3 A0A063BQX0 A0A063BRE5 A0A063BRF0 A0A063BRH2 A0A063BRV5 A0A063BSF5 A0A063BSG0 A0A063BSH8 A0A063BSK9 A0A063BSL3 A0A063BSP8 A0A063BSS5 A0A063BSU8 A0A063BSU9 A0A063BSZ0 A0A063BT33 A0A063C0D4 A0A063BX05 A0A063BXG0 A0A063BXG3 A0A063BXG5 A0A063BXT8 A0A063BXU8 A0A063BXV7 A0A063BXY9 A0A063BYJ5 A0A…
Biological Process	organic substance metabolic process	683	A0A063BI94 A0A063BIB7 A0A063BK37 A0A063BKG8 A0A063BLG4 A0A063BNT3 A0A063BPU9 A0A063BQG9 A0A063BQN8 A0A063BQV3 A0A063BQX0 A0A063BRE5 A0A063BRF0 A0A063BRH2 A0A063BRV5 A0A063BSF5 A0A063BSG0 A0A063BSH8 A0A063BSK9 A0A063BSL3 A0A063BSP8 A0A063BSS5 A0A063BSU8 A0A063BSU9 A0A063BSZ0 A0A063BT33 A0A063C0D4 A0A063BX05 A0A063BXG0 A0A063BXG3 A0A063BXG5 A0A063BXG6 A0A063BXT8 A0A063BXU8 A0A063BXV7 A0A063BXY9 A0A…
Biological Process	primary metabolic process	643	A0A063BI94 A0A063BIB7 A0A063BK37 A0A063BKG8 A0A063BLG4 A0A063BNT3 A0A063BQG9 A0A063BQN8 A0A063BQX0 A0A063BRE5 A0A063BRF0 A0A063BRH2 A0A063BRV5 A0A063BSF5 A0A063BSG0 A0A063BSH8 A0A063BSK9 A0A063BSL3 A0A063BSP8 A0A063BSS5 A0A063BSU8 A0A063BSU9 A0A063BSZ0 A0A063BT33 A0A063C0D4 A0A063BX05 A0A063BXG0 A0A063BXG3 A0A063BXG5 A0A063BXT8 A0A063BXU8 A0A063BXV7 A0A063BXY9 A0A063BYJ5 A0A063BZ27 A0A063BZ37 A0A…
Biological Process	nitrogen compound metabolic process	611	A0A063BI94 A0A063BIB7 A0A063BK37 A0A063BKG8 A0A063BLG4 A0A063BNT3 A0A063BPU9 A0A063BQG9 A0A063BQN8 A0A063BQV3 A0A063BQX0 A0A063BRE5 A0A063BRF0 A0A063BRH2 A0A063BRV5 A0A063BSF5 A0A063BSG0 A0A063BSH8 A0A063BSK9 A0A063BSL3 A0A063BSP8 A0A063BSS5 A0A063BSU9 A0A063BSZ0 A0A063BT33 A0A063C0D4 A0A063BX05 A0A063BXG0 A0A063BXG3 A0A063BXG5 A0A063BXT8 A0A063BXY9 A0A063BYJ5 A0A063BZ27 A0A063BZ37 A0A063BZJ0 A0A…
Biological Process	cellular component organization or biogenesis	397	A0A063BM01 A0A063BMQ6 A0A063BNE1 A0A063BNT3 A0A063BQF2 A0A063BQG9 A0A063BQH5 A0A063BQJ5 A0A063BQN8 A0A063BSK9 A0A063BSP8 A0A063BSS5 A0A063BT33 A0A063BX05 A0A063BXG6 A0A063BZR1 A0A063C083 A0A063C0G1 A0A063C2A0 A0A063C378 A0A063C3B3 A0A063C3J4 A0A063C441 A0A063C4G0 A0A063C5A9 A0A063C8H9 A0A063C761 A0A063C8Q7 A0A063CAG5 A0A063BID6 A0A063BIE8 A0A063BK30 A0A063BK52 A0A063BKH9 A0A063BKQ2 A0A063BKQ8 A0A…
Biological Process	biosynthetic process	347	A0A063BI94 A0A063BIB7 A0A063BKG8 A0A063BPU9 A0A063BQN8 A0A063BRE5 A0A063BRH2 A0A063BRV5 A0A063BSG0 A0A063BSL3 A0A063BSP8 A0A063BSS5 A0A063BSU9 A0A063C0D4 A0A063BXT8 A0A063BXU8 A0A063BXV7 A0A063BXY9 A0A063BYJ5 A0A063BZJ0 A0A063BZQ7 A0A063C083 A0A063C0G1 A0A063C0G7 A0A063C3N1 A0A063C6K6 A0A063C7G6 A0A063C8Q7 A0A063C9V1 A0A063BID9 A0A063BIE8 A0A063BK30 A0A063BKQ8 A0A063BKZ3 A0A063C552 A0A063BL73 A0A…
Biological Process	regulation of biological process	318	A0A063BIB7 A0A063BKG8 A0A063BLG4 A0A063BM01 A0A063BMQ6 A0A063BNT3 A0A063BQH5 A0A063BQJ5 A0A063BQX0 A0A063BSL3 A0A063BSZ0 A0A063BT33 A0A063BXG3 A0A063BXG6 A0A063BZ37 A0A063BZQ7 A0A063BZR1 A0A063C0G1 A0A063C2A0 A0A063C378 A0A063C3B3 A0A063C3J4 A0A063C3X9 A0A063C4G0 A0A063C5A9 A0A063C8H9 A0A063C637 A0A063C727 A0A063C7R4 A0A063C8Q7 A0A063C9B8 A0A063C9V1 A0A063CAG7 A0A063BID6 A0A063BK52 A0A063BKQ8 A0A…
Biological Process	cellular response to stimulus	225	A0A063BIB7 A0A063BKG8 A0A063BLG4 A0A063BM01 A0A063BMQ6 A0A063BQH5 A0A063BSF5 A0A063BSS5 A0A063BSZ0 A0A063BT33 A0A063BXG0 A0A063BXG3 A0A063BXG6 A0A063BZU0 A0A063C0G1 A0A063C1G3 A0A063C2A0 A0A063C378 A0A063C3J4 A0A063C3X9 A0A063C6K6 A0A063C727 A0A063C741 A0A063C7R4 A0A063C9V1 A0A063BIE4 A0A063BK30 A0A063BKQ8 A0A063BKY3 A0A063BL83 A0A063BLD5 A0A063BLN8 A0A063BLV9 A0A063BM14 A0A063BME2 A0A063BNP8 A0A…
Biological Process	establishment of localization	217	A0A063BI94 A0A063BNE1 A0A063BQH5 A0A063BQJ5 A0A063BQS5 A0A063BZ68 A0A063BSP8 A0A063BSS5 A0A063BSY8 A0A063BT33 A0A063BX05 A0A063BXG6 A0A063BZR1 A0A063C3J4 A0A063C4G0 A0A063C6K6 A0A063C761 A0A063BK52 A0A063BKH9 A0A063BKU5 A0A063C552 A0A063BL61 A0A063BLB1 A0A063BLN1 A0A063BLN8 A0A063BLN9 A0A063BM16 A0A063BMC1 A0A063BN02 A0A063BNL6 A0A063BNN6 A0A063BNP0 A0A063BNX3 A0A063BP02 A0A063BP83 A0A063BPD5 A0A…
Biological Process	small molecule metabolic process	205	A0A063BPU9 A0A063BQV3 A0A063BRE5 A0A063BRH2 A0A063BRV5 A0A063BSG0 A0A063BSU9 A0A063C0D4 A0A063BXG5 A0A063BXT8 A0A063BXU8 A0A063BXV7 A0A063BXY9 A0A063BZJ0 A0A063C083 A0A063C1G3 A0A063C3N1 A0A063C637 A0A063CAG7 A0A063BKZ4 A0A063BL45 A0A063C552 A0A063BL73 A0A063BL83 A0A063BLD5 A0A063BLE7 A0A063BLN2 A0A063BLU2 A0A063BM04 A0A063BM85 A0A063BME2 A0A063BME3 A0A063BMK9 A0A063BNE8 A0A063BNK9 A0A063BNV7 A0A…
Biological Process	cellular localization	202	A0A063BI94 A0A063BNE1 A0A063BQH5 A0A063BQJ5 A0A063BSP8 A0A063BSY8 A0A063BT33 A0A063BX05 A0A063BXG6 A0A063BZR1 A0A063C2A0 A0A063C3J4 A0A063C3X9 A0A063C4G0 A0A063C5A9 A0A063C761 A0A063BK52 A0A063BKH9 A0A063BKU5 A0A063BKY3 A0A063C552 A0A063BL61 A0A063BLB1 A0A063BLN8 A0A063BLN9 A0A063BM16 A0A063BMC1 A0A063BN02 A0A063BNP0 A0A063BNX3 A0A063BP02 A0A063BPE1 A0A063BPL9 A0A063BPN4 A0A063BQ33 A0A063BQ89 A0A…
Biological Process	macromolecule localization	183	A0A063BNE1 A0A063BQG9 A0A063BQH5 A0A063BQJ5 A0A063BSP8 A0A063BSS5 A0A063BSY8 A0A063BT33 A0A063BX05 A0A063BXG6 A0A063BZR1 A0A063C2A0 A0A063C3J4 A0A063C3X9 A0A063C5A9 A0A063C761 A0A063BK52 A0A063BKH9 A0A063BKU5 A0A063C552 A0A063BL61 A0A063BLB1 A0A063BLN8 A0A063BLN9 A0A063BM16 A0A063BMC1 A0A063BN02 A0A063BNS6 A0A063BNX3 A0A063BP02 A0A063BPL9 A0A063BPN4 A0A063BQ33 A0A063BQ89 A0A063BQC3 A0A063BQI0 A0A…
Biological Process	catabolic process	182	A0A063BLG4 A0A063BRE5 A0A063BSF5 A0A063BSU8 A0A063BT33 A0A063BXG0 A0A063BZ27 A0A063BZ37 A0A063BZU0 A0A063C1G3 A0A063C378 A0A063C3B3 A0A063C3N1 A0A063C637 A0A063C727 A0A063C741 A0A063C8Q7 A0A063C9V1 A0A063CAG7 A0A063BKV5 A0A063BL38 A0A063BL45 A0A063BLD5 A0A063BLU2 A0A063BM04 A0A063BM85 A0A063BN02 A0A063BNE8 A0A063BP02 A0A063BP07 A0A063BP18 A0A063BP31 A0A063BPE1 A0A063BPF7 A0A063BPL9 A0A063BPN4 A0A…
Biological Process	response to stress	171	A0A063BIB7 A0A063BKG8 A0A063BLG4 A0A063BM01 A0A063BQH5 A0A063BSF5 A0A063BSS5 A0A063BSZ0 A0A063BT33 A0A063BXG0 A0A063BXG3 A0A063BXG6 A0A063BZU0 A0A063C0G1 A0A063C378 A0A063C3J4 A0A063C5A9 A0A063C6K6 A0A063C727 A0A063C741 A0A063C7R4 A0A063BID6 A0A063BIE4 A0A063BKQ8 A0A063BL83 A0A063BLD5 A0A063BLN8 A0A063BLV9 A0A063BM14 A0A063BME2 A0A063BNL6 A0A063BNQ4 A0A063BP02 A0A063BPG4 A0A063BPJ3 A0A063BPL2 A0A…
Biological Process	other	530	A0A063C530 A0A063BQU9 A0A063BTD7 A0A063CAI8 A0A063CCV3 A0A063BU44 A0A063BM16 A0A063BZU0 A0A063CE89 A0A063C3D7 A0A063C5L3 A0A063BRB8 A0A063BW19 A0A063C1G3 A0A063BLD5 A0A063C6K6 A0A063CC59 A0A063BXG0 A0A063C4C0 A0A063C9D1 A0A063BQ61 A0A063BNE8 A0A063BRB0 A0A063C4C6 A0A063BLU2 A0A063BLB8 A0A063C6F2 A0A063BRM0 A0A063C3E3 A0A063BTX9 A0A063BVQ6 A0A063BWZ1 A0A063C2S1 A0A063BR99 A0A063BUY7 A0A063BXQ6 A0A…
Cellular Component	intracellular anatomical structure	870	A0A063BI94 A0A063BIB7 A0A063BK37 A0A063BKG8 A0A063BLG4 A0A063BM01 A0A063BNT3 A0A063BPU9 A0A063BQF2 A0A063BQG9 A0A063BQH5 A0A063BQJ5 A0A063BQN8 A0A063BQS5 A0A063BQX0 A0A063BRE5 A0A063BRH2 A0A063BRV5 A0A063BSF5 A0A063BSG0 A0A063BSH8 A0A063BSK9 A0A063BSL3 A0A063BSP8 A0A063BSS5 A0A063BSU8 A0A063BSU9 A0A063BSY8 A0A063BT33 A0A063C0D4 A0A063BX05 A0A063BXG0 A0A063BXG3 A0A063BXG6 A0A063BXT8 A0A063BXU8 A0A…
Cellular Component	organelle	754	A0A063BI94 A0A063BIB7 A0A063BKG8 A0A063BM01 A0A063BNT3 A0A063BPU9 A0A063BQG9 A0A063BQH5 A0A063BQJ5 A0A063BQS5 A0A063BQX0 A0A063BRE5 A0A063BSF5 A0A063BSG0 A0A063BSH8 A0A063BSK9 A0A063BSL3 A0A063BSP8 A0A063BSS5 A0A063BSU8 A0A063BSU9 A0A063BSY8 A0A063BT33 A0A063BX05 A0A063BXG0 A0A063BXG3 A0A063BXG6 A0A063BXT8 A0A063BXU8 A0A063BXV7 A0A063BXY9 A0A063BYJ5 A0A063BZ27 A0A063BZJ0 A0A063BZR1 A0A063C083 A0A…
Cellular Component	cytoplasm	749	A0A063BI94 A0A063BK37 A0A063BKG8 A0A063BLG4 A0A063BNT3 A0A063BPU9 A0A063BQF2 A0A063BQG9 A0A063BQH5 A0A063BQJ5 A0A063BQN8 A0A063BQS5 A0A063BQX0 A0A063BRE5 A0A063BRH2 A0A063BRV5 A0A063BSF5 A0A063BSG0 A0A063BSH8 A0A063BSL3 A0A063BSP8 A0A063BSU8 A0A063BSU9 A0A063BSY8 A0A063BT33 A0A063C0D4 A0A063BXG0 A0A063BXG3 A0A063BXG6 A0A063BXT8 A0A063BXU8 A0A063BXV7 A0A063BXY9 A0A063BYJ5 A0A063BZ27 A0A063BZ37 A0A…
Cellular Component	membrane	263	A0A063BKG8 A0A063BMQ6 A0A063BQH5 A0A063BQS5 A0A063BZ68 A0A063BSF5 A0A063BSY8 A0A063BT33 A0A063BXG0 A0A063BXG6 A0A063BXV7 A0A063BYJ5 A0A063BZR1 A0A063C083 A0A063C3X9 A0A063C4G0 A0A063C8H9 A0A063C727 A0A063C9V1 A0A063BK52 A0A063BKH9 A0A063BKP9 A0A063BKU5 A0A063BKY3 A0A063C552 A0A063BL61 A0A063BL83 A0A063BLB1 A0A063BLN1 A0A063BLN8 A0A063BM16 A0A063BMC1 A0A063BN02 A0A063BNL6 A0A063BNN6 A0A063BNS6 A0A…
Cellular Component	membrane-enclosed lumen	243	A0A063BM01 A0A063BNT3 A0A063BQG9 A0A063BQJ5 A0A063BRE5 A0A063BSG0 A0A063BSH8 A0A063BSS5 A0A063BX05 A0A063BXG6 A0A063C0G1 A0A063C0G7 A0A063C1G3 A0A063C4G0 A0A063CAG5 A0A063BKH9 A0A063BKQ2 A0A063BKQ8 A0A063BKZ3 A0A063BL38 A0A063BLB1 A0A063BLN2 A0A063BLU6 A0A063BLV9 A0A063BM04 A0A063BM14 A0A063BM16 A0A063BM85 A0A063BN86 A0A063BNE8 A0A063BNQ4 A0A063BNZ7 A0A063BP07 A0A063BP35 A0A063BPG4 A0A063BPL2 A0A…
Cellular Component	cytosol	197	A0A063BKG8 A0A063BLG4 A0A063BQF2 A0A063BRE5 A0A063BT33 A0A063C0D4 A0A063BXY9 A0A063BZQ7 A0A063BZR1 A0A063BZU0 A0A063C378 A0A063C3J4 A0A063C3N1 A0A063C637 A0A063C727 A0A063C7G6 A0A063C7R4 A0A063BID9 A0A063BKV5 A0A063BL38 A0A063C552 A0A063BL73 A0A063BLB1 A0A063BLB8 A0A063BLE7 A0A063BLN1 A0A063BLN8 A0A063BLU2 A0A063BM75 A0A063BN02 A0A063BN09 A0A063BP02 A0A063BP31 A0A063BPD7 A0A063BPF7 A0A063BPG4 A0A…
Cellular Component	endomembrane system	170	A0A063BI94 A0A063BKG8 A0A063BQJ5 A0A063BSF5 A0A063BSP8 A0A063BSY8 A0A063BXG0 A0A063BXG6 A0A063BXV7 A0A063BYJ5 A0A063BZR1 A0A063C3J4 A0A063C3X9 A0A063C4G0 A0A063C5A9 A0A063C761 A0A063BK52 A0A063BKU5 A0A063C552 A0A063BL61 A0A063BLB1 A0A063BMC1 A0A063BN02 A0A063BNP0 A0A063BNS6 A0A063BPL2 A0A063BPL9 A0A063BPN4 A0A063BPV9 A0A063BQ24 A0A063BQ80 A0A063BQ89 A0A063BQI0 A0A063BQI6 A0A063BQT8 A0A063BQU1 A0A…
Cellular Component	ribonucleoprotein complex	161	A0A063BQF2 A0A063BQG9 A0A063BQN8 A0A063BSK9 A0A063BSL3 A0A063BX05 A0A063BXG6 A0A063C0G7 A0A063C441 A0A063CAG5 A0A063BID9 A0A063BIE8 A0A063BK30 A0A063BKQ2 A0A063BKQ8 A0A063BKV5 A0A063BKZ3 A0A063BLN9 A0A063BM15 A0A063BMB9 A0A063BME3 A0A063BN86 A0A063BNZ7 A0A063BP04 A0A063BP46 A0A063BQ12 A0A063BQI0 A0A063BQM5 A0A063BQU6 A0A063BQW3 A0A063BR06 A0A063BR66 A0A063BR86 A0A063BRC6 A0A063BRH9 A0A063BRM9 A0A…
Cellular Component	catalytic complex	141	A0A063C3B3 A0A063C6K6 A0A063BL38 A0A063BL45 A0A063BLN2 A0A063BLU6 A0A063BM14 A0A063BMK9 A0A063BNP0 A0A063BNQ4 A0A063BP04 A0A063BP31 A0A063BPG4 A0A063BPJ3 A0A063BPL9 A0A063BPS8 A0A063BQ24 A0A063BQE1 A0A063BQE2 A0A063BQF8 A0A063BQI0 A0A063BQI9 A0A063BQM5 A0A063BQT8 A0A063BR71 A0A063BR99 A0A063BRK9 A0A063BRL4 A0A063BRP1 A0A063BS64 A0A063BSQ3 A0A063BSS6 A0A063BSW9 A0A063BSX3 A0A063BT45 A0A063BT77 A0A…
Cellular Component	cell periphery	131	A0A063BKG8 A0A063BMQ6 A0A063BQH5 A0A063BQS5 A0A063BZ68 A0A063C2A0 A0A063C3X9 A0A063C5A9 A0A063C8H9 A0A063C761 A0A063C9B8 A0A063C9V1 A0A063BID6 A0A063BKY3 A0A063BL83 A0A063BLN1 A0A063BLN8 A0A063BNL6 A0A063BNN6 A0A063BNP0 A0A063BNP3 A0A063BNP8 A0A063BNX3 A0A063BPL9 A0A063BPX4 A0A063BQ24 A0A063BQ61 A0A063BQE1 A0A063BQI6 A0A063BQU1 A0A063BRM8 A0A063BRW4 A0A063BS29 A0A063BS64 A0A063BS99 A0A063BSS6 A0A…
Cellular Component	intrinsic component of membrane	111	A0A063BQH5 A0A063BQS5 A0A063BZ68 A0A063BSY8 A0A063BXG0 A0A063BXG6 A0A063BYJ5 A0A063BZR1 A0A063C4G0 A0A063BKH9 A0A063BKU5 A0A063BKY3 A0A063BL61 A0A063BLB1 A0A063BLN1 A0A063BM16 A0A063BN02 A0A063BNN6 A0A063BNS6 A0A063BP83 A0A063BPD5 A0A063BPL9 A0A063BQ24 A0A063BQT8 A0A063BQU9 A0A063BQV9 A0A063BRV9 A0A063BRY2 A0A063BS29 A0A063BS71 A0A063BS75 A0A063BT87 A0A063BT96 A0A063BTE4 A0A063BTH0 A0A063BTJ0 A0A…
Cellular Component	envelope	110	A0A063BQJ5 A0A063BSG0 A0A063BXG6 A0A063BXV7 A0A063BZR1 A0A063C083 A0A063C4G0 A0A063C5A9 A0A063C727 A0A063BKH9 A0A063BKP9 A0A063BL61 A0A063BLB1 A0A063BM16 A0A063BP83 A0A063BPD5 A0A063BQ24 A0A063BQE1 A0A063BR71 A0A063BRL4 A0A063BRM0 A0A063BRP1 A0A063BRV9 A0A063BS75 A0A063BST1 A0A063BT69 A0A063BT96 A0A063BTB9 A0A063BTQ8 A0A063BU11 A0A063BU36 A0A063BU39 A0A063BUT2 A0A063BUT7 A0A063BUY7 A0A063BUZ5 A0A…
Cellular Component	other	432	A0A063C530 A0A063C2H5 A0A063CAI8 A0A063BQ33 A0A063CCV3 A0A063BT98 A0A063BM16 A0A063BZU0 A0A063C0M4 A0A063C5L3 A0A063BSQ3 A0A063BXU5 A0A063CAK1 A0A063BRB8 A0A063BXG0 A0A063C4C0 A0A063C9D1 A0A063BQ61 A0A063C4C6 A0A063BRB0 A0A063C4L6 A0A063BLB8 A0A063C3E3 A0A063C9P5 A0A063BTX9 A0A063C2S1 A0A063BR99 A0A063BXQ6 A0A063CAE6 A0A063CBC4 A0A063BTE6 A0A063C5X3 A0A063BTQ9 A0A063C8J4 A0A063BUX1 A0A063CEK0 A0A…
Molecular Function	organic cyclic compound binding	278	A0A063BMQ6 A0A063BQG9 A0A063BQN8 A0A063BQX0 A0A063BSG0 A0A063BSK9 A0A063BSL3 A0A063BSS5 A0A063BX05 A0A063BXG6 A0A063BXT8 A0A063BXY9 A0A063BZ37 A0A063BZQ7 A0A063BZU0 A0A063C0G1 A0A063C378 A0A063C8H9 A0A063C741 A0A063C761 A0A063C7G6 A0A063CAG5 A0A063BKJ4 A0A063BKQ2 A0A063BKQ8 A0A063BKV5 A0A063BKZ4 A0A063C552 A0A063BL83 A0A063BLB1 A0A063BLB8 A0A063BLN8 A0A063BLN9 A0A063BLV9 A0A063BM04 A0A063BM15 A0A…
Molecular Function	heterocyclic compound binding	276	A0A063BMQ6 A0A063BQG9 A0A063BQN8 A0A063BQX0 A0A063BSG0 A0A063BSK9 A0A063BSL3 A0A063BSS5 A0A063BX05 A0A063BXG6 A0A063BXT8 A0A063BXY9 A0A063BZ37 A0A063BZQ7 A0A063BZU0 A0A063C0G1 A0A063C378 A0A063C8H9 A0A063C741 A0A063C7G6 A0A063CAG5 A0A063BKJ4 A0A063BKQ2 A0A063BKQ8 A0A063BKV5 A0A063BKZ4 A0A063C552 A0A063BL83 A0A063BLB1 A0A063BLB8 A0A063BLN8 A0A063BLN9 A0A063BLV9 A0A063BM04 A0A063BM15 A0A063BMB9 A0A…
Molecular Function	transferase activity	195	A0A063BIB7 A0A063BKG8 A0A063BLG4 A0A063BNT3 A0A063BSG0 A0A063BSH8 A0A063BSU9 A0A063BSZ0 A0A063BXG5 A0A063BXT8 A0A063BXU8 A0A063BYJ5 A0A063BZ37 A0A063C378 A0A063C3B3 A0A063C3N1 A0A063C8Q7 A0A063BKJ4 A0A063BLE7 A0A063BLM6 A0A063BM14 A0A063BM85 A0A063BMK9 A0A063BNP3 A0A063BNQ4 A0A063BNZ6 A0A063BP07 A0A063BP18 A0A063BP81 A0A063BPF8 A0A063BPJ1 A0A063BPJ3 A0A063BPL9 A0A063BPM9 A0A063BQ51 A0A063BQC3 A0A…
Molecular Function	hydrolase activity	179	A0A063BMQ6 A0A063BNE1 A0A063BPU9 A0A063BQG9 A0A063BQS5 A0A063BRH2 A0A063BSL3 A0A063BSU8 A0A063BX05 A0A063BZ27 A0A063C0G1 A0A063C1G3 A0A063C3J4 A0A063C3X9 A0A063C8H9 A0A063C7G6 A0A063BIE8 A0A063BKQ2 A0A063BL73 A0A063BLN1 A0A063BLN8 A0A063BLN9 A0A063BN35 A0A063BNX3 A0A063BPD7 A0A063BPV9 A0A063BPX4 A0A063BQ24 A0A063BQE2 A0A063BQI6 A0A063BQY3 A0A063BR06 A0A063BRB0 A0A063BRC5 A0A063BRF8 A0A063BRG3 A0A…
Molecular Function	protein binding	156	A0A063BIB7 A0A063BM01 A0A063BQF2 A0A063BQH5 A0A063BQN8 A0A063BSF5 A0A063BSL3 A0A063BSP8 A0A063BT33 A0A063BXG0 A0A063BZQ7 A0A063C3B3 A0A063C3J4 A0A063C5A9 A0A063C8H9 A0A063C637 A0A063CAG7 A0A063BID6 A0A063BIE8 A0A063BK52 A0A063BKH9 A0A063BKU5 A0A063BKZ4 A0A063BL38 A0A063BLB8 A0A063BLN8 A0A063BLU2 A0A063BM04 A0A063BM14 A0A063BMC1 A0A063BN02 A0A063BN09 A0A063BNP0 A0A063BNP3 A0A063BP31 A0A063BPE1 A0A…
Molecular Function	ion binding	146	A0A063BM01 A0A063BMQ6 A0A063BQG9 A0A063BQH5 A0A063BSG0 A0A063BSL3 A0A063BX05 A0A063BXG0 A0A063BXG6 A0A063BXT8 A0A063C0G1 A0A063C378 A0A063C3B3 A0A063C3N1 A0A063C8H9 A0A063C741 A0A063C7G6 A0A063C8Q7 A0A063BKQ2 A0A063BKZ4 A0A063C552 A0A063BL73 A0A063BLB1 A0A063BLD5 A0A063BLN8 A0A063BLN9 A0A063BM04 A0A063BME3 A0A063BMK9 A0A063BNX3 A0A063BP02 A0A063BP18 A0A063BPF8 A0A063BPG4 A0A063BPM9 A0A063BQ43 A0A…
Molecular Function	small molecule binding	111	A0A063BMQ6 A0A063BQG9 A0A063BSG0 A0A063BSL3 A0A063BX05 A0A063BXG6 A0A063BXT8 A0A063C0G1 A0A063C378 A0A063C8H9 A0A063C741 A0A063C7G6 A0A063BKQ2 A0A063BKZ4 A0A063C552 A0A063BLB1 A0A063BLN8 A0A063BLN9 A0A063BM04 A0A063BME2 A0A063BMK9 A0A063BNX3 A0A063BP18 A0A063BPF8 A0A063BPM9 A0A063BQ43 A0A063BQE1 A0A063BQU1 A0A063BQW1 A0A063BQY3 A0A063BR66 A0A063BRB0 A0A063BS19 A0A063BS75 A0A063BT68 A0A063BTB0 A0A…
Molecular Function	catalytic activity, acting on a protein	107	A0A063BIB7 A0A063BLG4 A0A063BNT3 A0A063BRF0 A0A063BSZ0 A0A063BZ27 A0A063BZ37 A0A063C378 A0A063C3B3 A0A063C8Q7 A0A063BIE8 A0A063BNQ4 A0A063BP81 A0A063BPJ3 A0A063BPL2 A0A063BPM9 A0A063BPU5 A0A063BPV9 A0A063BQC3 A0A063BQI0 A0A063BQI6 A0A063BQU1 A0A063BQV9 A0A063BR86 A0A063BRC5 A0A063BRG0 A0A063BRI4 A0A063BRP1 A0A063BS64 A0A063BTB0 A0A063BTD7 A0A063BTN4 A0A063BTS0 A0A063BU31 A0A063BU51 A0A063BUR9 A0A…
Molecular Function	carbohydrate derivative binding	87	A0A063BMQ6 A0A063BQG9 A0A063BSG0 A0A063BSL3 A0A063BX05 A0A063BXG6 A0A063C0G1 A0A063C378 A0A063C8H9 A0A063C741 A0A063C7G6 A0A063BKQ2 A0A063BKZ4 A0A063C552 A0A063BLB1 A0A063BLN8 A0A063BLN9 A0A063BNX3 A0A063BP18 A0A063BPM9 A0A063BQ43 A0A063BQU1 A0A063BQW1 A0A063BQY3 A0A063BRB0 A0A063BS46 A0A063BS75 A0A063BT68 A0A063BTB0 A0A063BTF0 A0A063BTN3 A0A063BU91 A0A063BUT7 A0A063BUV4 A0A063BV51 A0A063BVP1 A0A…
Molecular Function	oxidoreductase activity	77	A0A063BRE5 A0A063BRV5 A0A063BXV7 A0A063BZJ0 A0A063BZU0 A0A063C4G2 A0A063C637 A0A063C727 A0A063C7R4 A0A063CAG7 A0A063BKP9 A0A063BL45 A0A063BL73 A0A063BL83 A0A063BM04 A0A063BME2 A0A063BN09 A0A063BNE8 A0A063BNV7 A0A063BPL2 A0A063BQE1 A0A063BQF8 A0A063BR99 A0A063BRM0 A0A063BS64 A0A063BS72 A0A063BSJ7 A0A063BTY6 A0A063BU39 A0A063BUB0 A0A063BUY7 A0A063BV91 A0A063BVB6 A0A063BVG4 A0A063BVI5 A0A063BW05 A0A…
Molecular Function	other	363	A0A063C530 A0A063CAI8 A0A063CCV3 A0A063BZU0 A0A063C3D7 A0A063C5L3 A0A063BRB8 A0A063BLD5 A0A063C6K6 A0A063CC59 A0A063BWU6 A0A063C9D1 A0A063BQ61 A0A063BLU2 A0A063BRM0 A0A063BVR8 A0A063BUY7 A0A063BVP1 A0A063BXY9 A0A063CBC4 A0A063BYZ9 A0A063C2F2 A0A063C270 A0A063BUX1 A0A063CEK0 A0A063BLN1 A0A063BWU2 A0A063C5E3 A0A063CE84 A0A063BZR1 A0A063CBR3 A0A063C799 A0A063BT77 A0A063BVX1 A0A063BVI5 A0A063BK37 A0A…

## Sheet: all list
TABLE S3 Gene Ontology enrichment of S-palmitoylated proteins in U. virens.
Category	Protein accession	Positions	Amino acid	Protein description	Gene names	PEP	Score	Charge	Modified sequence	Mass error [ppm]	Intensity	Intensity T	Intensity T1	Intensity T2	Subcellular localization	KEGG KO No.	KEGG Gene	KEGG pathway	Biological Process	Cellular Component	Molecular Function	Pfam ID	Domain description	KOG category	KOG NO.	KOG description
biosynthetic process	A0A063C083	297	C	tr|A0A063C083|A0A063C083_USTVR Glutamyl-tRNA(Gln) amidotransferase subunit A, mitochondrial OS=Ustilaginoidea virens OX=1159556 GN=UV8b_4261 PE=3 SV=1	UV8b_4261	0.00419823	66.19	2	AC(1)PPELAEDMSR	0.41847	49602000	0	26570000	23032000	mitochondria	K02433	gatA, QRSL1; aspartyl-tRNA(Asn)/glutamyl-tRNA(Gln) amidotransferase subunit A [EC:6.3.5.6 6.3.5.7]	map00970 Aminoacyl-tRNA biosynthesis; map01100 Metabolic pathways	GO:0006082 organic acid metabolic process; GO:0006139 nucleobase-containing compound metabolic process; GO:0006399 tRNA metabolic process; GO:0006412 translation; GO:0006518 peptide metabolic process; GO:0006520 cellular amino acid metabolic process; GO:0006725 cellular aromatic compound metabolic process; GO:0006807 nitrogen compound metabolic process; GO:0006996 organelle organization; GO:00070…	GO:0005622 intracellular anatomical structure; GO:0005737 cytoplasm; GO:0005739 mitochondrion; GO:0005740 mitochondrial envelope; GO:0005743 mitochondrial inner membrane; GO:0016020 membrane; GO:0019866 organelle inner membrane; GO:0019898 extrinsic component of membrane; GO:0030956 glutamyl-tRNA(Gln) amidotransferase complex; GO:0031090 organelle membrane; GO:0031312 extrinsic component of organ…	GO:0003824 catalytic activity; GO:0016874 ligase activity; GO:0016879 ligase activity, forming carbon-nitrogen bonds; GO:0016884 carbon-nitrogen ligase activity, with glutamine as amido-N-donor; GO:0050567 glutaminyl-tRNA synthase (glutamine-hydrolyzing) activity; GO:0140098 catalytic activity, acting on RNA; GO:0140101 catalytic activity, acting on a tRNA;			J	KOG1211	Amidases
biosynthetic process	A0A063C491	317	C	tr|A0A063C491|A0A063C491_USTVR ATP-dependent RNA helicase OS=Ustilaginoidea virens OX=1159556 GN=UV8b_1753 PE=4 SV=1	UV8b_1753	4.99e-108	208.47	3	EC(1)NFPSIAVHSGVSQEER	0.10725	365310000	219570000	36153000	34869000	cytoplasm,nucleus	K12812	DDX39B, UAP56, SUB2; ATP-dependent RNA helicase UAP56/SUB2 [EC:3.6.4.13]	map03013 Nucleocytoplasmic transport; map03015 mRNA surveillance pathway; map03040 Spliceosome	GO:0000375 RNA splicing, via transesterification reactions; GO:0000377 RNA splicing, via transesterification reactions with bulged adenosine as nucleophile; GO:0000398 mRNA splicing, via spliceosome; GO:0006139 nucleobase-containing compound metabolic process; GO:0006259 DNA metabolic process; GO:0006281 DNA repair; GO:0006283 transcription-coupled nucleotide-excision repair; GO:0006289 nucleotid…	GO:0000346 transcription export complex; GO:0000781 chromosome, telomeric region; GO:0005622 intracellular anatomical structure; GO:0005634 nucleus; GO:0005681 spliceosomal complex; GO:0005694 chromosome; GO:0005730 nucleolus; GO:0005737 cytoplasm; GO:0031974 membrane-enclosed lumen; GO:0031981 nuclear lumen; GO:0032991 protein-containing complex; GO:0043226 organelle; GO:0043227 membrane-bounded…	GO:0003724 RNA helicase activity; GO:0003824 catalytic activity; GO:0004386 helicase activity; GO:0008186 ATP-dependent activity, acting on RNA; GO:0016462 pyrophosphatase activity; GO:0016787 hydrolase activity; GO:0016817 hydrolase activity, acting on acid anhydrides; GO:0016818 hydrolase activity, acting on acid anhydrides, in phosphorus-containing anhydrides; GO:0016887 ATP hydrolysis activit…	PF00270; PF00271	PF00270 DEAD/DEAH box helicase; PF00271 Helicase conserved C-terminal domain	A	KOG0329	ATP-dependent RNA helicase
biosynthetic process	A0A063BTR6	156	C	tr|A0A063BTR6|A0A063BTR6_USTVR Eukaryotic translation initiation factor 3 subunit A OS=Ustilaginoidea virens OX=1159556 GN=TIF32 PE=3 SV=1;tr|A0A1B5L367|A0A1B5L367_USTVR Eukaryotic translation initiation factor 3 subunit A OS=Ustilaginoidea virens OX=11595	TIF32	0.0103353	99.511	2	LC(1)ELLR	0.2567	629760000	374720000	76939000	178100000	cytoplasm,nucleus	K03254	EIF3A; translation initiation factor 3 subunit A		GO:0001732 formation of cytoplasmic translation initiation complex; GO:0002181 cytoplasmic translation; GO:0002183 cytoplasmic translational initiation; GO:0002188 translation reinitiation; GO:0006412 translation; GO:0006413 translational initiation; GO:0006518 peptide metabolic process; GO:0006807 nitrogen compound metabolic process; GO:0008152 metabolic process; GO:0009058 biosynthetic process;…	GO:0000131 incipient cellular bud site; GO:0005622 intracellular anatomical structure; GO:0005737 cytoplasm; GO:0005852 eukaryotic translation initiation factor 3 complex; GO:0010494 cytoplasmic stress granule; GO:0016282 eukaryotic 43S preinitiation complex; GO:0032991 protein-containing complex; GO:0035770 ribonucleoprotein granule; GO:0036464 cytoplasmic ribonucleoprotein granule; GO:0043226 o…	GO:0003676 nucleic acid binding; GO:0003723 RNA binding; GO:0003729 mRNA binding; GO:0003743 translation initiation factor activity; GO:0005488 binding; GO:0008135 translation factor activity, RNA binding; GO:0097159 organic cyclic compound binding; GO:1901363 heterocyclic compound binding;	PF01399	PF01399 PCI domain	J	KOG2072	Translation initiation factor 3, subunit a (eIF-3a)
biosynthetic process	A0A063C491	92	C	tr|A0A063C491|A0A063C491_USTVR ATP-dependent RNA helicase OS=Ustilaginoidea virens OX=1159556 GN=UV8b_1753 PE=4 SV=1	UV8b_1753	1.5e-55	119.18	3	AIGDC(1)GFEHPSEVQQTC(1)IPQALLGGDIIC(1)QAK	0.90698	115860000	79303000	36556000	0	cytoplasm,nucleus	K12812	DDX39B, UAP56, SUB2; ATP-dependent RNA helicase UAP56/SUB2 [EC:3.6.4.13]	map03013 Nucleocytoplasmic transport; map03015 mRNA surveillance pathway; map03040 Spliceosome	GO:0000375 RNA splicing, via transesterification reactions; GO:0000377 RNA splicing, via transesterification reactions with bulged adenosine as nucleophile; GO:0000398 mRNA splicing, via spliceosome; GO:0006139 nucleobase-containing compound metabolic process; GO:0006259 DNA metabolic process; GO:0006281 DNA repair; GO:0006283 transcription-coupled nucleotide-excision repair; GO:0006289 nucleotid…	GO:0000346 transcription export complex; GO:0000781 chromosome, telomeric region; GO:0005622 intracellular anatomical structure; GO:0005634 nucleus; GO:0005681 spliceosomal complex; GO:0005694 chromosome; GO:0005730 nucleolus; GO:0005737 cytoplasm; GO:0031974 membrane-enclosed lumen; GO:0031981 nuclear lumen; GO:0032991 protein-containing complex; GO:0043226 organelle; GO:0043227 membrane-bounded…	GO:0003724 RNA helicase activity; GO:0003824 catalytic activity; GO:0004386 helicase activity; GO:0008186 ATP-dependent activity, acting on RNA; GO:0016462 pyrophosphatase activity; GO:0016787 hydrolase activity; GO:0016817 hydrolase activity, acting on acid anhydrides; GO:0016818 hydrolase activity, acting on acid anhydrides, in phosphorus-containing anhydrides; GO:0016887 ATP hydrolysis activit…	PF00270; PF00271	PF00270 DEAD/DEAH box helicase; PF00271 Helicase conserved C-terminal domain	A	KOG0329	ATP-dependent RNA helicase
biosynthetic process	A0A063C3L9	171	C	tr|A0A063C3L9|A0A063C3L9_USTVR Cytochrome P450 61 OS=Ustilaginoidea virens OX=1159556 GN=UV8b_3220 PE=3 SV=1	UV8b_3220	0.0125182	45.653	2	ALEC(1)YLPGQEEVYNR	-1.2377	6141200	6141200	0	0	plasma membrane	K09831	ERG5, CYP61A; sterol 22-desaturase [EC:1.14.19.41]	map00100 Steroid biosynthesis; map01100 Metabolic pathways; map01110 Biosynthesis of secondary metabolites	GO:0006066 alcohol metabolic process; GO:0006629 lipid metabolic process; GO:0006694 steroid biosynthetic process; GO:0006696 ergosterol biosynthetic process; GO:0008152 metabolic process; GO:0008202 steroid metabolic process; GO:0008204 ergosterol metabolic process; GO:0008610 lipid biosynthetic process; GO:0009058 biosynthetic process; GO:0009987 cellular process; GO:0016125 sterol metabolic pr…	GO:0005622 intracellular anatomical structure; GO:0005737 cytoplasm; GO:0005783 endoplasmic reticulum; GO:0012505 endomembrane system; GO:0043226 organelle; GO:0043227 membrane-bounded organelle; GO:0043229 intracellular organelle; GO:0043231 intracellular membrane-bounded organelle;	GO:0000249 C-22 sterol desaturase activity; GO:0003824 catalytic activity; GO:0016491 oxidoreductase activity; GO:0016705 oxidoreductase activity, acting on paired donors, with incorporation or reduction of molecular oxygen; GO:0016717 oxidoreductase activity, acting on paired donors, with oxidation of a pair of donors resulting in the reduction of molecular oxygen to two molecules of water; GO:0…	PF00067	PF00067 Cytochrome P450	QI	KOG0157	Cytochrome P450 CYP4/CYP19/CYP26 subfamilies
biosynthetic process	A0A063C491	80	C	tr|A0A063C491|A0A063C491_USTVR ATP-dependent RNA helicase OS=Ustilaginoidea virens OX=1159556 GN=UV8b_1753 PE=4 SV=1	UV8b_1753	1.5e-55	119.18	3	AIGDC(1)GFEHPSEVQQTC(1)IPQALLGGDIIC(1)QAK	0.90698	115860000	79303000	36556000	0	cytoplasm,nucleus	K12812	DDX39B, UAP56, SUB2; ATP-dependent RNA helicase UAP56/SUB2 [EC:3.6.4.13]	map03013 Nucleocytoplasmic transport; map03015 mRNA surveillance pathway; map03040 Spliceosome	GO:0000375 RNA splicing, via transesterification reactions; GO:0000377 RNA splicing, via transesterification reactions with bulged adenosine as nucleophile; GO:0000398 mRNA splicing, via spliceosome; GO:0006139 nucleobase-containing compound metabolic process; GO:0006259 DNA metabolic process; GO:0006281 DNA repair; GO:0006283 transcription-coupled nucleotide-excision repair; GO:0006289 nucleotid…	GO:0000346 transcription export complex; GO:0000781 chromosome, telomeric region; GO:0005622 intracellular anatomical structure; GO:0005634 nucleus; GO:0005681 spliceosomal complex; GO:0005694 chromosome; GO:0005730 nucleolus; GO:0005737 cytoplasm; GO:0031974 membrane-enclosed lumen; GO:0031981 nuclear lumen; GO:0032991 protein-containing complex; GO:0043226 organelle; GO:0043227 membrane-bounded…	GO:0003724 RNA helicase activity; GO:0003824 catalytic activity; GO:0004386 helicase activity; GO:0008186 ATP-dependent activity, acting on RNA; GO:0016462 pyrophosphatase activity; GO:0016787 hydrolase activity; GO:0016817 hydrolase activity, acting on acid anhydrides; GO:0016818 hydrolase activity, acting on acid anhydrides, in phosphorus-containing anhydrides; GO:0016887 ATP hydrolysis activit…	PF00270; PF00271	PF00270 DEAD/DEAH box helicase; PF00271 Helicase conserved C-terminal domain	A	KOG0329	ATP-dependent RNA helicase
biosynthetic process	A0A063C491	68	C	tr|A0A063C491|A0A063C491_USTVR ATP-dependent RNA helicase OS=Ustilaginoidea virens OX=1159556 GN=UV8b_1753 PE=4 SV=1	UV8b_1753	1.5e-55	119.18	3	AIGDC(1)GFEHPSEVQQTC(1)IPQALLGGDIIC(1)QAK	0.90698	115860000	79303000	36556000	0	cytoplasm,nucleus	K12812	DDX39B, UAP56, SUB2; ATP-dependent RNA helicase UAP56/SUB2 [EC:3.6.4.13]	map03013 Nucleocytoplasmic transport; map03015 mRNA surveillance pathway; map03040 Spliceosome	GO:0000375 RNA splicing, via transesterification reactions; GO:0000377 RNA splicing, via transesterification reactions with bulged adenosine as nucleophile; GO:0000398 mRNA splicing, via spliceosome; GO:0006139 nucleobase-containing compound metabolic process; GO:0006259 DNA metabolic process; GO:0006281 DNA repair; GO:0006283 transcription-coupled nucleotide-excision repair; GO:0006289 nucleotid…	GO:0000346 transcription export complex; GO:0000781 chromosome, telomeric region; GO:0005622 intracellular anatomical structure; GO:0005634 nucleus; GO:0005681 spliceosomal complex; GO:0005694 chromosome; GO:0005730 nucleolus; GO:0005737 cytoplasm; GO:0031974 membrane-enclosed lumen; GO:0031981 nuclear lumen; GO:0032991 protein-containing complex; GO:0043226 organelle; GO:0043227 membrane-bounded…	GO:0003724 RNA helicase activity; GO:0003824 catalytic activity; GO:0004386 helicase activity; GO:0008186 ATP-dependent activity, acting on RNA; GO:0016462 pyrophosphatase activity; GO:0016787 hydrolase activity; GO:0016817 hydrolase activity, acting on acid anhydrides; GO:0016818 hydrolase activity, acting on acid anhydrides, in phosphorus-containing anhydrides; GO:0016887 ATP hydrolysis activit…	PF00270; PF00271	PF00270 DEAD/DEAH box helicase; PF00271 Helicase conserved C-terminal domain	A	KOG0329	ATP-dependent RNA helicase
biosynthetic process	A0A063CA32	12	C	tr|A0A063CA32|A0A063CA32_USTVR PAP2 domain protein OS=Ustilaginoidea virens OX=1159556 GN=UV8b_574 PE=4 SV=1	UV8b_574	2.53e-20	90.714	3	DAPPTC(1)TTSAAAAAAAAAAAAASR	-0.72726	130770000	9037600	33542000	37373000	plasma membrane	K23451	LCB3; dihydrosphingosine 1-phosphate phosphatase [EC:3.1.3.-]	map00600 Sphingolipid metabolism; map01100 Metabolic pathways	GO:0006629 lipid metabolic process; GO:0006643 membrane lipid metabolic process; GO:0006665 sphingolipid metabolic process; GO:0006793 phosphorus metabolic process; GO:0006796 phosphate-containing compound metabolic process; GO:0006807 nitrogen compound metabolic process; GO:0007154 cell communication; GO:0007165 signal transduction; GO:0008152 metabolic process; GO:0008610 lipid biosynthetic pro…	GO:0005622 intracellular anatomical structure; GO:0005737 cytoplasm; GO:0005783 endoplasmic reticulum; GO:0005789 endoplasmic reticulum membrane; GO:0012505 endomembrane system; GO:0016020 membrane; GO:0016021 integral component of membrane; GO:0031224 intrinsic component of membrane; GO:0031984 organelle subcompartment; GO:0042175 nuclear outer membrane-endoplasmic reticulum membrane network; GO…	GO:0003824 catalytic activity; GO:0016787 hydrolase activity; GO:0016788 hydrolase activity, acting on ester bonds; GO:0016791 phosphatase activity; GO:0042392 sphingosine-1-phosphate phosphatase activity; GO:0042578 phosphoric ester hydrolase activity;			I	KOG2822	Sphingoid base-phosphate phosphatase
biosynthetic process	A0A063BYD2	359	C	tr|A0A063BYD2|A0A063BYD2_USTVR Putative negative regulator of DNA transposition (Rtt106) OS=Ustilaginoidea virens OX=1159556 GN=UV8b_4827 PE=4 SV=1	UV8b_4827	3.67e-61	133.25	3	KVC(1)EPGEPGAAGGGGGDDDDDDDDDDEQTELEK	-1.3395	73742000	0	36843000	36899000	extracellular				GO:0000122 negative regulation of transcription by RNA polymerase II; GO:0006139 nucleobase-containing compound metabolic process; GO:0006323 DNA packaging; GO:0006325 chromatin organization; GO:0006333 chromatin assembly or disassembly; GO:0006334 nucleosome assembly; GO:0006335 DNA replication-dependent chromatin assembly; GO:0006336 DNA replication-independent chromatin assembly; GO:0006338 ch…	GO:0000228 nuclear chromosome; GO:0000785 chromatin; GO:0005622 intracellular anatomical structure; GO:0005634 nucleus; GO:0005694 chromosome; GO:0031974 membrane-enclosed lumen; GO:0031981 nuclear lumen; GO:0043226 organelle; GO:0043227 membrane-bounded organelle; GO:0043228 non-membrane-bounded organelle; GO:0043229 intracellular organelle; GO:0043231 intracellular membrane-bounded organelle; G…	GO:0003676 nucleic acid binding; GO:0003677 DNA binding; GO:0003690 double-stranded DNA binding; GO:0005488 binding; GO:0005515 protein binding; GO:0042393 histone binding; GO:0097159 organic cyclic compound binding; GO:1901363 heterocyclic compound binding;	PF08512	PF08512 Histone chaperone Rttp106-like
biosynthetic process	A0A063C3N1	373	C	tr|A0A063C3N1|A0A063C3N1_USTVR Galactose-1-phosphate uridylyltransferase OS=Ustilaginoidea virens OX=1159556 GN=UV8b_3949 PE=3 SV=1	UV8b_3949	6.31e-28	164.89	2	GC(1)GGELYR	-1.0925	136660000	0	73028000	63629000	cytoplasm	K00965	galT, GALT; UDPglucose--hexose-1-phosphate uridylyltransferase [EC:2.7.7.12]	map00052 Galactose metabolism; map00520 Amino sugar and nucleotide sugar metabolism; map01100 Metabolic pathways; map01250 Biosynthesis of nucleotide sugars	GO:0005975 carbohydrate metabolic process; GO:0005996 monosaccharide metabolic process; GO:0006012 galactose metabolic process; GO:0006139 nucleobase-containing compound metabolic process; GO:0006464 cellular protein modification process; GO:0006486 protein glycosylation; GO:0006725 cellular aromatic compound metabolic process; GO:0006793 phosphorus metabolic process; GO:0006796 phosphate-contain…	GO:0005622 intracellular anatomical structure; GO:0005737 cytoplasm; GO:0005829 cytosol;	GO:0003824 catalytic activity; GO:0004335 galactokinase activity; GO:0005488 binding; GO:0005506 iron ion binding; GO:0008108 UDP-glucose:hexose-1-phosphate uridylyltransferase activity; GO:0008198 ferrous iron binding; GO:0008270 zinc ion binding; GO:0016301 kinase activity; GO:0016740 transferase activity; GO:0016772 transferase activity, transferring phosphorus-containing groups; GO:0016773 ph…	PF01087; PF02744	PF01087 Galactose-1-phosphate uridyl transferase, N-terminal domain; PF02744 Galactose-1-phosphate uridyl transferase, C-terminal domain	C	KOG2958	Galactose-1-phosphate uridylyltransferase
biosynthetic process	A0A063C472	153	C	tr|A0A063C472|A0A063C472_USTVR RNA polymerase II subunit 3 OS=Ustilaginoidea virens OX=1159556 GN=UV8b_2228 PE=3 SV=1	UV8b_2228	6.92e-136	216.68	3	HASPVGSPVINDPEGLGC(1)LIAK	2.4571	132950000	20220000	14544000	17357000	cytoplasm,nucleus	K03011	RPB3, POLR2C; DNA-directed RNA polymerase II subunit RPB3	map03020 RNA polymerase	GO:0006139 nucleobase-containing compound metabolic process; GO:0006351 transcription, DNA-templated; GO:0006353 DNA-templated transcription, termination; GO:0006366 transcription by RNA polymerase II; GO:0006369 termination of RNA polymerase II transcription; GO:0006725 cellular aromatic compound metabolic process; GO:0006807 nitrogen compound metabolic process; GO:0008152 metabolic process; GO:…	GO:0000228 nuclear chromosome; GO:0000428 DNA-directed RNA polymerase complex; GO:0000785 chromatin; GO:0005622 intracellular anatomical structure; GO:0005634 nucleus; GO:0005654 nucleoplasm; GO:0005665 RNA polymerase II, core complex; GO:0005694 chromosome; GO:0016591 RNA polymerase II, holoenzyme; GO:0030880 RNA polymerase complex; GO:0031974 membrane-enclosed lumen; GO:0031981 nuclear lumen; G…		PF01193; PF01000	PF01193 RNA polymerase Rpb3/Rpb11 dimerisation domain; PF01000 RNA polymerase Rpb3/RpoA insert domain	K	KOG1522	RNA polymerase II, subunit POLR2C/RPB3
biosynthetic process	A0A063C472	117	C	tr|A0A063C472|A0A063C472_USTVR RNA polymerase II subunit 3 OS=Ustilaginoidea virens OX=1159556 GN=UV8b_2228 PE=3 SV=1	UV8b_2228	0.0070282	74.255	2	C(1)TSDEIMK	1.2577	21066000	0	0	21066000	cytoplasm,nucleus	K03011	RPB3, POLR2C; DNA-directed RNA polymerase II subunit RPB3	map03020 RNA polymerase	GO:0006139 nucleobase-containing compound metabolic process; GO:0006351 transcription, DNA-templated; GO:0006353 DNA-templated transcription, termination; GO:0006366 transcription by RNA polymerase II; GO:0006369 termination of RNA polymerase II transcription; GO:0006725 cellular aromatic compound metabolic process; GO:0006807 nitrogen compound metabolic process; GO:0008152 metabolic process; GO:…	GO:0000228 nuclear chromosome; GO:0000428 DNA-directed RNA polymerase complex; GO:0000785 chromatin; GO:0005622 intracellular anatomical structure; GO:0005634 nucleus; GO:0005654 nucleoplasm; GO:0005665 RNA polymerase II, core complex; GO:0005694 chromosome; GO:0016591 RNA polymerase II, holoenzyme; GO:0030880 RNA polymerase complex; GO:0031974 membrane-enclosed lumen; GO:0031981 nuclear lumen; G…		PF01193; PF01000	PF01193 RNA polymerase Rpb3/Rpb11 dimerisation domain; PF01000 RNA polymerase Rpb3/RpoA insert domain	K	KOG1522	RNA polymerase II, subunit POLR2C/RPB3
biosynthetic process	A0A063C6K6	89	C	tr|A0A063C6K6|A0A063C6K6_USTVR Glutamate--cysteine ligase OS=Ustilaginoidea virens OX=1159556 GN=UV8b_3064 PE=3 SV=1	UV8b_3064	3.79e-05	84.479	2	EGC(1)VPALQAGPVTK	1.4056	100610000	28864000	40468000	31278000	cytoplasm	K11204	GCLC; glutamate--cysteine ligase catalytic subunit [EC:6.3.2.2]	map00270 Cysteine and methionine metabolism; map00480 Glutathione metabolism; map01100 Metabolic pathways; map01240 Biosynthesis of cofactors	GO:0000302 response to reactive oxygen species; GO:0006518 peptide metabolic process; GO:0006575 cellular modified amino acid metabolic process; GO:0006749 glutathione metabolic process; GO:0006750 glutathione biosynthetic process; GO:0006790 sulfur compound metabolic process; GO:0006807 nitrogen compound metabolic process; GO:0006810 transport; GO:0006811 ion transport; GO:0006820 anion transpor…	GO:0005622 intracellular anatomical structure; GO:0005737 cytoplasm; GO:0017109 glutamate-cysteine ligase complex; GO:0032991 protein-containing complex; GO:1902494 catalytic complex;	GO:0003824 catalytic activity; GO:0004357 glutamate-cysteine ligase activity; GO:0016874 ligase activity; GO:0016879 ligase activity, forming carbon-nitrogen bonds; GO:0016881 acid-amino acid ligase activity;			H	KOG3754	Gamma-glutamylcysteine synthetase
biosynthetic process	A0A063CBR3	1313	C	tr|A0A063CBR3|A0A063CBR3_USTVR Carbamoyl-phosphate synthase (glutamine-hydrolyzing) OS=Ustilaginoidea virens OX=1159556 GN=UV8b_298 PE=3 SV=1	UV8b_298	4.4e-13	80.844	3	AIMHQPFEEYPATTIQPDC(1)VGVK	1.9384	109060000	88770000	0	0	cytoplasm	K11541	URA2; carbamoyl-phosphate synthase / aspartate carbamoyltransferase [EC:6.3.5.5 2.1.3.2]	map00240 Pyrimidine metabolism; map00250 Alanine, aspartate and glutamate metabolism; map01100 Metabolic pathways; map01240 Biosynthesis of cofactors	GO:0000050 urea cycle; GO:0006082 organic acid metabolic process; GO:0006139 nucleobase-containing compound metabolic process; GO:0006142 regulation of pyrimidine nucleobase metabolic process; GO:0006206 pyrimidine nucleobase metabolic process; GO:0006207 'de novo' pyrimidine nucleobase biosynthetic process; GO:0006520 cellular amino acid metabolic process; GO:0006525 arginine metabolic process; …	GO:0005622 intracellular anatomical structure; GO:0005737 cytoplasm; GO:0005739 mitochondrion; GO:0016020 membrane; GO:0016021 integral component of membrane; GO:0031224 intrinsic component of membrane; GO:0043226 organelle; GO:0043227 membrane-bounded organelle; GO:0043229 intracellular organelle; GO:0043231 intracellular membrane-bounded organelle;	GO:0003824 catalytic activity; GO:0003922 GMP synthase (glutamine-hydrolyzing) activity; GO:0004070 aspartate carbamoyltransferase activity; GO:0004087 carbamoyl-phosphate synthase (ammonia) activity; GO:0004088 carbamoyl-phosphate synthase (glutamine-hydrolyzing) activity; GO:0004151 dihydroorotase activity; GO:0016740 transferase activity; GO:0016741 transferase activity, transferring one-carbo…	PF00988; PF00117; PF02786; PF02787; PF02142	PF00988 Carbamoyl-phosphate synthase small chain, CPSase domain; PF00117 Glutamine amidotransferase class-I; PF02786 Carbamoyl-phosphate synthase L chain, ATP binding domain; PF02787 Carbamoyl-phosphate synthetase large chain, oligomerisation domain; PF02142 MGS-like domain	R	KOG0370	Multifunctional pyrimidine synthesis protein CAD (includes carbamoyl-phophate synthetase, aspartate transcarbamylase, and glutamine amidotransferase)
biosynthetic process	A0A063C7G6	289	C	tr|A0A063C7G6|A0A063C7G6_USTVR Elongation factor G, mitochondrial OS=Ustilaginoidea virens OX=1159556 GN=MEF1 PE=3 SV=1	MEF1	9.63e-33	113.33	2	AVQPMLDAVC(1)DYLPNPSEIENTALDK	0.85475	132600000	7379300	13845000	19076000	cytoplasm	K02355	fusA, GFM, EFG; elongation factor G		GO:0006412 translation; GO:0006414 translational elongation; GO:0006518 peptide metabolic process; GO:0006807 nitrogen compound metabolic process; GO:0008152 metabolic process; GO:0009058 biosynthetic process; GO:0009059 macromolecule biosynthetic process; GO:0009987 cellular process; GO:0010467 gene expression; GO:0019538 protein metabolic process; GO:0032543 mitochondrial translation; GO:003464…	GO:0005622 intracellular anatomical structure; GO:0005737 cytoplasm; GO:0005739 mitochondrion; GO:0005829 cytosol; GO:0043226 organelle; GO:0043227 membrane-bounded organelle; GO:0043229 intracellular organelle; GO:0043231 intracellular membrane-bounded organelle;	GO:0000166 nucleotide binding; GO:0001882 nucleoside binding; GO:0001883 purine nucleoside binding; GO:0003676 nucleic acid binding; GO:0003723 RNA binding; GO:0003746 translation elongation factor activity; GO:0003824 catalytic activity; GO:0003924 GTPase activity; GO:0005488 binding; GO:0005525 GTP binding; GO:0008135 translation factor activity, RNA binding; GO:0016462 pyrophosphatase activity…	PF00009; PF03144; PF14492; PF03764; PF00679	PF00009 Elongation factor Tu GTP binding domain; PF03144 Elongation factor Tu domain 2; PF14492 Elongation Factor G, domain III; PF03764 Elongation factor G, domain IV; PF00679 Elongation factor G C-terminus	J	KOG0465	Mitochondrial elongation factor
biosynthetic process	A0A063CBR3	415	C	tr|A0A063CBR3|A0A063CBR3_USTVR Carbamoyl-phosphate synthase (glutamine-hydrolyzing) OS=Ustilaginoidea virens OX=1159556 GN=UV8b_298 PE=3 SV=1	UV8b_298	6.71e-49	152.71	3	C(1)SENPALLQQPVSFPGGTVEENER	1.6789	22455000	11738000	0	0	cytoplasm	K11541	URA2; carbamoyl-phosphate synthase / aspartate carbamoyltransferase [EC:6.3.5.5 2.1.3.2]	map00240 Pyrimidine metabolism; map00250 Alanine, aspartate and glutamate metabolism; map01100 Metabolic pathways; map01240 Biosynthesis of cofactors	GO:0000050 urea cycle; GO:0006082 organic acid metabolic process; GO:0006139 nucleobase-containing compound metabolic process; GO:0006142 regulation of pyrimidine nucleobase metabolic process; GO:0006206 pyrimidine nucleobase metabolic process; GO:0006207 'de novo' pyrimidine nucleobase biosynthetic process; GO:0006520 cellular amino acid metabolic process; GO:0006525 arginine metabolic process; …	GO:0005622 intracellular anatomical structure; GO:0005737 cytoplasm; GO:0005739 mitochondrion; GO:0016020 membrane; GO:0016021 integral component of membrane; GO:0031224 intrinsic component of membrane; GO:0043226 organelle; GO:0043227 membrane-bounded organelle; GO:0043229 intracellular organelle; GO:0043231 intracellular membrane-bounded organelle;	GO:0003824 catalytic activity; GO:0003922 GMP synthase (glutamine-hydrolyzing) activity; GO:0004070 aspartate carbamoyltransferase activity; GO:0004087 carbamoyl-phosphate synthase (ammonia) activity; GO:0004088 carbamoyl-phosphate synthase (glutamine-hydrolyzing) activity; GO:0004151 dihydroorotase activity; GO:0016740 transferase activity; GO:0016741 transferase activity, transferring one-carbo…	PF00988; PF00117; PF02786; PF02787; PF02142	PF00988 Carbamoyl-phosphate synthase small chain, CPSase domain; PF00117 Glutamine amidotransferase class-I; PF02786 Carbamoyl-phosphate synthase L chain, ATP binding domain; PF02787 Carbamoyl-phosphate synthetase large chain, oligomerisation domain; PF02142 MGS-like domain	R	KOG0370	Multifunctional pyrimidine synthesis protein CAD (includes carbamoyl-phophate synthetase, aspartate transcarbamylase, and glutamine amidotransferase)
biosynthetic process	A0A063C7G6	552	C	tr|A0A063C7G6|A0A063C7G6_USTVR Elongation factor G, mitochondrial OS=Ustilaginoidea virens OX=1159556 GN=MEF1 PE=3 SV=1	MEF1	0.0131588	76.847	2	FLTAC(1)AK	0.33629	41654000	13361000	10947000	17346000	cytoplasm	K02355	fusA, GFM, EFG; elongation factor G		GO:0006412 translation; GO:0006414 translational elongation; GO:0006518 peptide metabolic process; GO:0006807 nitrogen compound metabolic process; GO:0008152 metabolic process; GO:0009058 biosynthetic process; GO:0009059 macromolecule biosynthetic process; GO:0009987 cellular process; GO:0010467 gene expression; GO:0019538 protein metabolic process; GO:0032543 mitochondrial translation; GO:003464…	GO:0005622 intracellular anatomical structure; GO:0005737 cytoplasm; GO:0005739 mitochondrion; GO:0005829 cytosol; GO:0043226 organelle; GO:0043227 membrane-bounded organelle; GO:0043229 intracellular organelle; GO:0043231 intracellular membrane-bounded organelle;	GO:0000166 nucleotide binding; GO:0001882 nucleoside binding; GO:0001883 purine nucleoside binding; GO:0003676 nucleic acid binding; GO:0003723 RNA binding; GO:0003746 translation elongation factor activity; GO:0003824 catalytic activity; GO:0003924 GTPase activity; GO:0005488 binding; GO:0005525 GTP binding; GO:0008135 translation factor activity, RNA binding; GO:0016462 pyrophosphatase activity…	PF00009; PF03144; PF14492; PF03764; PF00679	PF00009 Elongation factor Tu GTP binding domain; PF03144 Elongation factor Tu domain 2; PF14492 Elongation Factor G, domain III; PF03764 Elongation factor G, domain IV; PF00679 Elongation factor G C-terminus	J	KOG0465	Mitochondrial elongation factor
biosynthetic process	A0A063BTN9	55	C	tr|A0A063BTN9|A0A063BTN9_USTVR Ubiquitin-like modifier-activating enzyme ATG7 OS=Ustilaginoidea virens OX=1159556 GN=UV8b_7012 PE=3 SV=1	UV8b_7012	0.000498504	77.732	2	VQEPEASC(1)K	0.84534	42103000	42103000	0	0	cytoplasm	K08337	ATG7; ubiquitin-like modifier-activating enzyme ATG7	map04136 Autophagy - other; map04138 Autophagy - yeast	GO:0000045 autophagosome assembly; GO:0000422 autophagy of mitochondrion; GO:0006464 cellular protein modification process; GO:0006497 protein lipidation; GO:0006501 C-terminal protein lipidation; GO:0006807 nitrogen compound metabolic process; GO:0006914 autophagy; GO:0006950 response to stress; GO:0006995 cellular response to nitrogen starvation; GO:0006996 organelle organization; GO:0007005 mi…	GO:0000407 phagophore assembly site; GO:0005622 intracellular anatomical structure; GO:0005737 cytoplasm; GO:0005739 mitochondrion; GO:0005829 cytosol; GO:0016020 membrane; GO:0043226 organelle; GO:0043227 membrane-bounded organelle; GO:0043229 intracellular organelle; GO:0043231 intracellular membrane-bounded organelle;	GO:0003824 catalytic activity; GO:0008641 ubiquitin-like modifier activating enzyme activity; GO:0016740 transferase activity; GO:0016874 ligase activity; GO:0016877 ligase activity, forming carbon-sulfur bonds; GO:0019778 Atg12 activating enzyme activity; GO:0019779 Atg8 activating enzyme activity;	PF16420; PF00899	PF16420 Ubiquitin-like modifier-activating enzyme ATG7 N-terminus; PF00899 ThiF family	H	KOG2337	Ubiquitin activating E1 enzyme-like protein
biosynthetic process	A0A063C7G6	560	C	tr|A0A063C7G6|A0A063C7G6_USTVR Elongation factor G, mitochondrial OS=Ustilaginoidea virens OX=1159556 GN=MEF1 PE=3 SV=1	MEF1	6.69e-06	86.344	2	GFDLAC(1)ENGPLLGHR	0.76941	5071600	5071600	0	0	cytoplasm	K02355	fusA, GFM, EFG; elongation factor G		GO:0006412 translation; GO:0006414 translational elongation; GO:0006518 peptide metabolic process; GO:0006807 nitrogen compound metabolic process; GO:0008152 metabolic process; GO:0009058 biosynthetic process; GO:0009059 macromolecule biosynthetic process; GO:0009987 cellular process; GO:0010467 gene expression; GO:0019538 protein metabolic process; GO:0032543 mitochondrial translation; GO:003464…	GO:0005622 intracellular anatomical structure; GO:0005737 cytoplasm; GO:0005739 mitochondrion; GO:0005829 cytosol; GO:0043226 organelle; GO:0043227 membrane-bounded organelle; GO:0043229 intracellular organelle; GO:0043231 intracellular membrane-bounded organelle;	GO:0000166 nucleotide binding; GO:0001882 nucleoside binding; GO:0001883 purine nucleoside binding; GO:0003676 nucleic acid binding; GO:0003723 RNA binding; GO:0003746 translation elongation factor activity; GO:0003824 catalytic activity; GO:0003924 GTPase activity; GO:0005488 binding; GO:0005525 GTP binding; GO:0008135 translation factor activity, RNA binding; GO:0016462 pyrophosphatase activity…	PF00009; PF03144; PF14492; PF03764; PF00679	PF00009 Elongation factor Tu GTP binding domain; PF03144 Elongation factor Tu domain 2; PF14492 Elongation Factor G, domain III; PF03764 Elongation factor G, domain IV; PF00679 Elongation factor G C-terminus	J	KOG0465	Mitochondrial elongation factor
biosynthetic process	A0A063BWA5	475	C	tr|A0A063BWA5|A0A063BWA5_USTVR Alpha-1,2-mannosyltransferase Kre5 OS=Ustilaginoidea virens OX=1159556 GN=UV8b_6555 PE=3 SV=1;tr|A0A1B5L0Z6|A0A1B5L0Z6_USTVR Uncharacterized protein OS=Ustilaginoidea virens OX=1159556 GN=UVI_02003470 PE=3 SV=1	UV8b_6555	4.48e-08	140.16	2	C(1)DTDIVDVEGK	0.39321	71438000	26782000	21723000	22933000	plasma membrane	K03854	KTR; mannosyltransferase [EC:2.4.1.-]		GO:0000032 cell wall mannoprotein biosynthetic process; GO:0006056 mannoprotein metabolic process; GO:0006057 mannoprotein biosynthetic process; GO:0006464 cellular protein modification process; GO:0006486 protein glycosylation; GO:0006487 protein N-linked glycosylation; GO:0006807 nitrogen compound metabolic process; GO:0008152 metabolic process; GO:0009058 biosynthetic process; GO:0009059 macro…	GO:0000139 Golgi membrane; GO:0005622 intracellular anatomical structure; GO:0005737 cytoplasm; GO:0005783 endoplasmic reticulum; GO:0005794 Golgi apparatus; GO:0012505 endomembrane system; GO:0016020 membrane; GO:0031090 organelle membrane; GO:0031984 organelle subcompartment; GO:0043226 organelle; GO:0043227 membrane-bounded organelle; GO:0043229 intracellular organelle; GO:0043231 intracellula…	GO:0000026 alpha-1,2-mannosyltransferase activity; GO:0000030 mannosyltransferase activity; GO:0003824 catalytic activity; GO:0016740 transferase activity; GO:0016757 glycosyltransferase activity; GO:0016758 hexosyltransferase activity;			G	KOG4472	Glycolipid 2-alpha-mannosyltransferase (alpha-1,2-mannosyltransferase)
biosynthetic process	A0A063BTN9	413	C	tr|A0A063BTN9|A0A063BTN9_USTVR Ubiquitin-like modifier-activating enzyme ATG7 OS=Ustilaginoidea virens OX=1159556 GN=UV8b_7012 PE=3 SV=1;tr|A0A1B5L746|A0A1B5L746_USTVR Ubiquitin-like modifier-activating enzyme ATG7 OS=Ustilaginoidea virens OX=1159556 GN=UV	UV8b_7012	0.000829719	51.888	3	QPLFEFSDC(1)ADGGRPK	-1.3552	7631100	0	7631100	0	cytoplasm	K08337	ATG7; ubiquitin-like modifier-activating enzyme ATG7	map04136 Autophagy - other; map04138 Autophagy - yeast	GO:0000045 autophagosome assembly; GO:0000422 autophagy of mitochondrion; GO:0006464 cellular protein modification process; GO:0006497 protein lipidation; GO:0006501 C-terminal protein lipidation; GO:0006807 nitrogen compound metabolic process; GO:0006914 autophagy; GO:0006950 response to stress; GO:0006995 cellular response to nitrogen starvation; GO:0006996 organelle organization; GO:0007005 mi…	GO:0000407 phagophore assembly site; GO:0005622 intracellular anatomical structure; GO:0005737 cytoplasm; GO:0005739 mitochondrion; GO:0005829 cytosol; GO:0016020 membrane; GO:0043226 organelle; GO:0043227 membrane-bounded organelle; GO:0043229 intracellular organelle; GO:0043231 intracellular membrane-bounded organelle;	GO:0003824 catalytic activity; GO:0008641 ubiquitin-like modifier activating enzyme activity; GO:0016740 transferase activity; GO:0016874 ligase activity; GO:0016877 ligase activity, forming carbon-sulfur bonds; GO:0019778 Atg12 activating enzyme activity; GO:0019779 Atg8 activating enzyme activity;	PF16420; PF00899	PF16420 Ubiquitin-like modifier-activating enzyme ATG7 N-terminus; PF00899 ThiF family	H	KOG2337	Ubiquitin activating E1 enzyme-like protein
biosynthetic process	A0A063C7G6	484	C	tr|A0A063C7G6|A0A063C7G6_USTVR Elongation factor G, mitochondrial OS=Ustilaginoidea virens OX=1159556 GN=MEF1 PE=3 SV=1	MEF1	0.0259785	52.255	2	TDC(1)ITGQPR	1.409	81298000	0	81298000	0	cytoplasm	K02355	fusA, GFM, EFG; elongation factor G		GO:0006412 translation; GO:0006414 translational elongation; GO:0006518 peptide metabolic process; GO:0006807 nitrogen compound metabolic process; GO:0008152 metabolic process; GO:0009058 biosynthetic process; GO:0009059 macromolecule biosynthetic process; GO:0009987 cellular process; GO:0010467 gene expression; GO:0019538 protein metabolic process; GO:0032543 mitochondrial translation; GO:003464…	GO:0005622 intracellular anatomical structure; GO:0005737 cytoplasm; GO:0005739 mitochondrion; GO:0005829 cytosol; GO:0043226 organelle; GO:0043227 membrane-bounded organelle; GO:0043229 intracellular organelle; GO:0043231 intracellular membrane-bounded organelle;	GO:0000166 nucleotide binding; GO:0001882 nucleoside binding; GO:0001883 purine nucleoside binding; GO:0003676 nucleic acid binding; GO:0003723 RNA binding; GO:0003746 translation elongation factor activity; GO:0003824 catalytic activity; GO:0003924 GTPase activity; GO:0005488 binding; GO:0005525 GTP binding; GO:0008135 translation factor activity, RNA binding; GO:0016462 pyrophosphatase activity…	PF00009; PF03144; PF14492; PF03764; PF00679	PF00009 Elongation factor Tu GTP binding domain; PF03144 Elongation factor Tu domain 2; PF14492 Elongation Factor G, domain III; PF03764 Elongation factor G, domain IV; PF00679 Elongation factor G C-terminus	J	KOG0465	Mitochondrial elongation factor
biosynthetic process	A0A063C491	172	C	tr|A0A063C491|A0A063C491_USTVR ATP-dependent RNA helicase OS=Ustilaginoidea virens OX=1159556 GN=UV8b_1753 PE=4 SV=1	UV8b_1753	4.54e-131	227.94	2	NKETC(1)PHIIVGTPGR	0.7065	2748300000	133700000	357220000	352110000	cytoplasm,nucleus	K12812	DDX39B, UAP56, SUB2; ATP-dependent RNA helicase UAP56/SUB2 [EC:3.6.4.13]	map03013 Nucleocytoplasmic transport; map03015 mRNA surveillance pathway; map03040 Spliceosome	GO:0000375 RNA splicing, via transesterification reactions; GO:0000377 RNA splicing, via transesterification reactions with bulged adenosine as nucleophile; GO:0000398 mRNA splicing, via spliceosome; GO:0006139 nucleobase-containing compound metabolic process; GO:0006259 DNA metabolic process; GO:0006281 DNA repair; GO:0006283 transcription-coupled nucleotide-excision repair; GO:0006289 nucleotid…	GO:0000346 transcription export complex; GO:0000781 chromosome, telomeric region; GO:0005622 intracellular anatomical structure; GO:0005634 nucleus; GO:0005681 spliceosomal complex; GO:0005694 chromosome; GO:0005730 nucleolus; GO:0005737 cytoplasm; GO:0031974 membrane-enclosed lumen; GO:0031981 nuclear lumen; GO:0032991 protein-containing complex; GO:0043226 organelle; GO:0043227 membrane-bounded…	GO:0003724 RNA helicase activity; GO:0003824 catalytic activity; GO:0004386 helicase activity; GO:0008186 ATP-dependent activity, acting on RNA; GO:0016462 pyrophosphatase activity; GO:0016787 hydrolase activity; GO:0016817 hydrolase activity, acting on acid anhydrides; GO:0016818 hydrolase activity, acting on acid anhydrides, in phosphorus-containing anhydrides; GO:0016887 ATP hydrolysis activit…	PF00270; PF00271	PF00270 DEAD/DEAH box helicase; PF00271 Helicase conserved C-terminal domain	A	KOG0329	ATP-dependent RNA helicase
biosynthetic process	A0A063C0B9	66	C	tr|A0A063C0B9|A0A063C0B9_USTVR ATP citrate synthase OS=Ustilaginoidea virens OX=1159556 GN=UV8b_5263 PE=4 SV=1	UV8b_5263	7.24e-05	112.13	2	AVQGMLDFDFIC(1)K	0.7435	53334000	14149000	8490500	9667900	cytoplasm	K01648	ACLY; ATP citrate (pro-S)-lyase [EC:2.3.3.8]	map00020 Citrate cycle (TCA cycle); map01100 Metabolic pathways; map01110 Biosynthesis of secondary metabolites	GO:0006082 organic acid metabolic process; GO:0006084 acetyl-CoA metabolic process; GO:0006085 acetyl-CoA biosynthetic process; GO:0006091 generation of precursor metabolites and energy; GO:0006101 citrate metabolic process; GO:0006139 nucleobase-containing compound metabolic process; GO:0006163 purine nucleotide metabolic process; GO:0006164 purine nucleotide biosynthetic process; GO:0006629 lip…	GO:0005622 intracellular anatomical structure; GO:0005737 cytoplasm; GO:0005829 cytosol; GO:0009346 ATP-independent citrate lyase complex; GO:0032991 protein-containing complex;	GO:0003824 catalytic activity; GO:0003878 ATP citrate synthase activity; GO:0016740 transferase activity; GO:0016746 acyltransferase activity; GO:0046912 acyltransferase, acyl groups converted into alkyl on transfer;	PF02629; PF00549; PF00285	PF02629 CoA binding domain; PF00549 CoA-ligase; PF00285 Citrate synthase, C-terminal domain	C	KOG1254	ATP-citrate lyase
biosynthetic process	A0A063C491	348	C	tr|A0A063C491|A0A063C491_USTVR ATP-dependent RNA helicase OS=Ustilaginoidea virens OX=1159556 GN=UV8b_1753 PE=4 SV=1	UV8b_1753	0.00098468	88.948	2	IC(1)VATDVFGR	1.2222	36382000	36382000	0	0	cytoplasm,nucleus	K12812	DDX39B, UAP56, SUB2; ATP-dependent RNA helicase UAP56/SUB2 [EC:3.6.4.13]	map03013 Nucleocytoplasmic transport; map03015 mRNA surveillance pathway; map03040 Spliceosome	GO:0000375 RNA splicing, via transesterification reactions; GO:0000377 RNA splicing, via transesterification reactions with bulged adenosine as nucleophile; GO:0000398 mRNA splicing, via spliceosome; GO:0006139 nucleobase-containing compound metabolic process; GO:0006259 DNA metabolic process; GO:0006281 DNA repair; GO:0006283 transcription-coupled nucleotide-excision repair; GO:0006289 nucleotid…	GO:0000346 transcription export complex; GO:0000781 chromosome, telomeric region; GO:0005622 intracellular anatomical structure; GO:0005634 nucleus; GO:0005681 spliceosomal complex; GO:0005694 chromosome; GO:0005730 nucleolus; GO:0005737 cytoplasm; GO:0031974 membrane-enclosed lumen; GO:0031981 nuclear lumen; GO:0032991 protein-containing complex; GO:0043226 organelle; GO:0043227 membrane-bounded…	GO:0003724 RNA helicase activity; GO:0003824 catalytic activity; GO:0004386 helicase activity; GO:0008186 ATP-dependent activity, acting on RNA; GO:0016462 pyrophosphatase activity; GO:0016787 hydrolase activity; GO:0016817 hydrolase activity, acting on acid anhydrides; GO:0016818 hydrolase activity, acting on acid anhydrides, in phosphorus-containing anhydrides; GO:0016887 ATP hydrolysis activit…	PF00270; PF00271	PF00270 DEAD/DEAH box helicase; PF00271 Helicase conserved C-terminal domain	A	KOG0329	ATP-dependent RNA helicase
biosynthetic process	A0A063C491	205	C	tr|A0A063C491|A0A063C491_USTVR ATP-dependent RNA helicase OS=Ustilaginoidea virens OX=1159556 GN=UV8b_1753 PE=4 SV=1	UV8b_1753	1.57e-05	127.56	2	IFVLDEC(1)DK	-0.039093	508530000	285840000	110980000	111720000	cytoplasm,nucleus	K12812	DDX39B, UAP56, SUB2; ATP-dependent RNA helicase UAP56/SUB2 [EC:3.6.4.13]	map03013 Nucleocytoplasmic transport; map03015 mRNA surveillance pathway; map03040 Spliceosome	GO:0000375 RNA splicing, via transesterification reactions; GO:0000377 RNA splicing, via transesterification reactions with bulged adenosine as nucleophile; GO:0000398 mRNA splicing, via spliceosome; GO:0006139 nucleobase-containing compound metabolic process; GO:0006259 DNA metabolic process; GO:0006281 DNA repair; GO:0006283 transcription-coupled nucleotide-excision repair; GO:0006289 nucleotid…	GO:0000346 transcription export complex; GO:0000781 chromosome, telomeric region; GO:0005622 intracellular anatomical structure; GO:0005634 nucleus; GO:0005681 spliceosomal complex; GO:0005694 chromosome; GO:0005730 nucleolus; GO:0005737 cytoplasm; GO:0031974 membrane-enclosed lumen; GO:0031981 nuclear lumen; GO:0032991 protein-containing complex; GO:0043226 organelle; GO:0043227 membrane-bounded…	GO:0003724 RNA helicase activity; GO:0003824 catalytic activity; GO:0004386 helicase activity; GO:0008186 ATP-dependent activity, acting on RNA; GO:0016462 pyrophosphatase activity; GO:0016787 hydrolase activity; GO:0016817 hydrolase activity, acting on acid anhydrides; GO:0016818 hydrolase activity, acting on acid anhydrides, in phosphorus-containing anhydrides; GO:0016887 ATP hydrolysis activit…	PF00270; PF00271	PF00270 DEAD/DEAH box helicase; PF00271 Helicase conserved C-terminal domain	A	KOG0329	ATP-dependent RNA helicase
biosynthetic process	A0A063CA75	371	C	tr|A0A063CA75|A0A063CA75_USTVR 1,3-beta-glucanosyltransferase OS=Ustilaginoidea virens OX=1159556 GN=UV8b_1036 PE=3 SV=1	UV8b_1036	2.11e-23	108.71	2	WQASPQLPPTPNADAC(1)SC(1)MAK	-0.29533	30038000	0	11534000	18504000	extracellular	K22832	GAS1; 1,3-beta-glucanosyltransferase GAS1 [EC:2.4.1.-]		GO:0000271 polysaccharide biosynthetic process; GO:0005975 carbohydrate metabolic process; GO:0005976 polysaccharide metabolic process; GO:0006073 cellular glucan metabolic process; GO:0006074 (1->3)-beta-D-glucan metabolic process; GO:0006075 (1->3)-beta-D-glucan biosynthetic process; GO:0008152 metabolic process; GO:0009058 biosynthetic process; GO:0009059 macromolecule biosynthetic process; GO…	GO:0000935 division septum; GO:0000936 primary cell septum; GO:0005618 cell wall; GO:0005886 plasma membrane; GO:0009277 fungal-type cell wall; GO:0009897 external side of plasma membrane; GO:0009986 cell surface; GO:0016020 membrane; GO:0030312 external encapsulating structure; GO:0030427 site of polarized growth; GO:0030428 cell septum; GO:0031224 intrinsic component of membrane; GO:0031225 anc…	GO:0003824 catalytic activity; GO:0016740 transferase activity; GO:0042123 glucanosyltransferase activity; GO:0042124 1,3-beta-glucanosyltransferase activity;	PF03198; PF07983	PF03198 Glucanosyltransferase; PF07983 X8 domain
biosynthetic process	A0A063CA75	369	C	tr|A0A063CA75|A0A063CA75_USTVR 1,3-beta-glucanosyltransferase OS=Ustilaginoidea virens OX=1159556 GN=UV8b_1036 PE=3 SV=1	UV8b_1036	2.11e-23	108.71	2	WQASPQLPPTPNADAC(1)SC(1)MAK	-0.29533	30038000	0	11534000	18504000	extracellular	K22832	GAS1; 1,3-beta-glucanosyltransferase GAS1 [EC:2.4.1.-]		GO:0000271 polysaccharide biosynthetic process; GO:0005975 carbohydrate metabolic process; GO:0005976 polysaccharide metabolic process; GO:0006073 cellular glucan metabolic process; GO:0006074 (1->3)-beta-D-glucan metabolic process; GO:0006075 (1->3)-beta-D-glucan biosynthetic process; GO:0008152 metabolic process; GO:0009058 biosynthetic process; GO:0009059 macromolecule biosynthetic process; GO…	GO:0000935 division septum; GO:0000936 primary cell septum; GO:0005618 cell wall; GO:0005886 plasma membrane; GO:0009277 fungal-type cell wall; GO:0009897 external side of plasma membrane; GO:0009986 cell surface; GO:0016020 membrane; GO:0030312 external encapsulating structure; GO:0030427 site of polarized growth; GO:0030428 cell septum; GO:0031224 intrinsic component of membrane; GO:0031225 anc…	GO:0003824 catalytic activity; GO:0016740 transferase activity; GO:0042123 glucanosyltransferase activity; GO:0042124 1,3-beta-glucanosyltransferase activity;	PF03198; PF07983	PF03198 Glucanosyltransferase; PF07983 X8 domain
biosynthetic process	A0A063CA75	99	C	tr|A0A063CA75|A0A063CA75_USTVR 1,3-beta-glucanosyltransferase OS=Ustilaginoidea virens OX=1159556 GN=UV8b_1036 PE=3 SV=1	UV8b_1036	3.02e-05	81.625	3	TYAIDPTADHSAC(1)MK	0.12747	27101000	16308000	0	0	extracellular	K22832	GAS1; 1,3-beta-glucanosyltransferase GAS1 [EC:2.4.1.-]		GO:0000271 polysaccharide biosynthetic process; GO:0005975 carbohydrate metabolic process; GO:0005976 polysaccharide metabolic process; GO:0006073 cellular glucan metabolic process; GO:0006074 (1->3)-beta-D-glucan metabolic process; GO:0006075 (1->3)-beta-D-glucan biosynthetic process; GO:0008152 metabolic process; GO:0009058 biosynthetic process; GO:0009059 macromolecule biosynthetic process; GO…	GO:0000935 division septum; GO:0000936 primary cell septum; GO:0005618 cell wall; GO:0005886 plasma membrane; GO:0009277 fungal-type cell wall; GO:0009897 external side of plasma membrane; GO:0009986 cell surface; GO:0016020 membrane; GO:0030312 external encapsulating structure; GO:0030427 site of polarized growth; GO:0030428 cell septum; GO:0031224 intrinsic component of membrane; GO:0031225 anc…	GO:0003824 catalytic activity; GO:0016740 transferase activity; GO:0042123 glucanosyltransferase activity; GO:0042124 1,3-beta-glucanosyltransferase activity;	PF03198; PF07983	PF03198 Glucanosyltransferase; PF07983 X8 domain
biosynthetic process	A0A063CA75	347	C	tr|A0A063CA75|A0A063CA75_USTVR 1,3-beta-glucanosyltransferase OS=Ustilaginoidea virens OX=1159556 GN=UV8b_1036 PE=3 SV=1	UV8b_1036	1.34e-05	131.06	2	AADC(1)PAVNAK	-0.25625	861970000	210410000	267650000	383900000	extracellular	K22832	GAS1; 1,3-beta-glucanosyltransferase GAS1 [EC:2.4.1.-]		GO:0000271 polysaccharide biosynthetic process; GO:0005975 carbohydrate metabolic process; GO:0005976 polysaccharide metabolic process; GO:0006073 cellular glucan metabolic process; GO:0006074 (1->3)-beta-D-glucan metabolic process; GO:0006075 (1->3)-beta-D-glucan biosynthetic process; GO:0008152 metabolic process; GO:0009058 biosynthetic process; GO:0009059 macromolecule biosynthetic process; GO…	GO:0000935 division septum; GO:0000936 primary cell septum; GO:0005618 cell wall; GO:0005886 plasma membrane; GO:0009277 fungal-type cell wall; GO:0009897 external side of plasma membrane; GO:0009986 cell surface; GO:0016020 membrane; GO:0030312 external encapsulating structure; GO:0030427 site of polarized growth; GO:0030428 cell septum; GO:0031224 intrinsic component of membrane; GO:0031225 anc…	GO:0003824 catalytic activity; GO:0016740 transferase activity; GO:0042123 glucanosyltransferase activity; GO:0042124 1,3-beta-glucanosyltransferase activity;	PF03198; PF07983	PF03198 Glucanosyltransferase; PF07983 X8 domain
biosynthetic process	A0A063C9Z5	177	C	tr|A0A063C9Z5|A0A063C9Z5_USTVR DNA-directed RNA polymerase subunit OS=Ustilaginoidea virens OX=1159556 GN=UV8b_941 PE=3 SV=1;tr|A0A6F8PDS9|A0A6F8PDS9_USTVR DNA-directed RNA polymerase (Fragment) OS=Ustilaginoidea virens OX=1159556 PE=4 SV=1;tr|I1WZ52|I1WZ5	UV8b_941	4.88e-52	115.55	3	NDEDFAPGMKPVVNNHGGC(1)GNVQPQVR	1.4172	37346000	0	18341000	19005000	nucleus	K03006	RPB1, POLR2A; DNA-directed RNA polymerase II subunit RPB1 [EC:2.7.7.6]	map03020 RNA polymerase	GO:0000731 DNA synthesis involved in DNA repair; GO:0006139 nucleobase-containing compound metabolic process; GO:0006259 DNA metabolic process; GO:0006281 DNA repair; GO:0006301 postreplication repair; GO:0006351 transcription, DNA-templated; GO:0006366 transcription by RNA polymerase II; GO:0006725 cellular aromatic compound metabolic process; GO:0006807 nitrogen compound metabolic process; GO:0…	GO:0000228 nuclear chromosome; GO:0000428 DNA-directed RNA polymerase complex; GO:0000785 chromatin; GO:0005622 intracellular anatomical structure; GO:0005634 nucleus; GO:0005654 nucleoplasm; GO:0005665 RNA polymerase II, core complex; GO:0005694 chromosome; GO:0005737 cytoplasm; GO:0005739 mitochondrion; GO:0010494 cytoplasmic stress granule; GO:0016591 RNA polymerase II, holoenzyme; GO:0030880 …	GO:0003676 nucleic acid binding; GO:0003677 DNA binding; GO:0005488 binding; GO:0097159 organic cyclic compound binding; GO:1901363 heterocyclic compound binding;	PF04997; PF00623; PF04983; PF05000; PF04998; PF04992; PF04990	PF04997 RNA polymerase Rpb1, domain 1; PF00623 RNA polymerase Rpb1, domain 2; PF04983 RNA polymerase Rpb1, domain 3; PF05000 RNA polymerase Rpb1, domain 4; PF04998 RNA polymerase Rpb1, domain 5; PF04992 RNA polymerase Rpb1, domain 6; PF04990 RNA polymerase Rpb1, domain 7	K	KOG0260	RNA polymerase II, large subunit
biosynthetic process	A0A063C0B9	587	C	tr|A0A063C0B9|A0A063C0B9_USTVR ATP citrate synthase OS=Ustilaginoidea virens OX=1159556 GN=UV8b_5263 PE=4 SV=1	UV8b_5263	1.76e-79	199.7	2	NC(1)GAFSTEEAEDYLK	1.1179	1250900000	1234700000	8665800	7572300	cytoplasm	K01648	ACLY; ATP citrate (pro-S)-lyase [EC:2.3.3.8]	map00020 Citrate cycle (TCA cycle); map01100 Metabolic pathways; map01110 Biosynthesis of secondary metabolites	GO:0006082 organic acid metabolic process; GO:0006084 acetyl-CoA metabolic process; GO:0006085 acetyl-CoA biosynthetic process; GO:0006091 generation of precursor metabolites and energy; GO:0006101 citrate metabolic process; GO:0006139 nucleobase-containing compound metabolic process; GO:0006163 purine nucleotide metabolic process; GO:0006164 purine nucleotide biosynthetic process; GO:0006629 lip…	GO:0005622 intracellular anatomical structure; GO:0005737 cytoplasm; GO:0005829 cytosol; GO:0009346 ATP-independent citrate lyase complex; GO:0032991 protein-containing complex;	GO:0003824 catalytic activity; GO:0003878 ATP citrate synthase activity; GO:0016740 transferase activity; GO:0016746 acyltransferase activity; GO:0046912 acyltransferase, acyl groups converted into alkyl on transfer;	PF02629; PF00549; PF00285	PF02629 CoA binding domain; PF00549 CoA-ligase; PF00285 Citrate synthase, C-terminal domain	C	KOG1254	ATP-citrate lyase
biosynthetic process	A0A063C083	129	C	tr|A0A063C083|A0A063C083_USTVR Glutamyl-tRNA(Gln) amidotransferase subunit A, mitochondrial OS=Ustilaginoidea virens OX=1159556 GN=UV8b_4261 PE=3 SV=1	UV8b_4261	3.67e-16	149.58	2	DNIATAEFPTQC(1)GSR	-0.176	98326000	22042000	40675000	35609000	mitochondria	K02433	gatA, QRSL1; aspartyl-tRNA(Asn)/glutamyl-tRNA(Gln) amidotransferase subunit A [EC:6.3.5.6 6.3.5.7]	map00970 Aminoacyl-tRNA biosynthesis; map01100 Metabolic pathways	GO:0006082 organic acid metabolic process; GO:0006139 nucleobase-containing compound metabolic process; GO:0006399 tRNA metabolic process; GO:0006412 translation; GO:0006518 peptide metabolic process; GO:0006520 cellular amino acid metabolic process; GO:0006725 cellular aromatic compound metabolic process; GO:0006807 nitrogen compound metabolic process; GO:0006996 organelle organization; GO:00070…	GO:0005622 intracellular anatomical structure; GO:0005737 cytoplasm; GO:0005739 mitochondrion; GO:0005740 mitochondrial envelope; GO:0005743 mitochondrial inner membrane; GO:0016020 membrane; GO:0019866 organelle inner membrane; GO:0019898 extrinsic component of membrane; GO:0030956 glutamyl-tRNA(Gln) amidotransferase complex; GO:0031090 organelle membrane; GO:0031312 extrinsic component of organ…	GO:0003824 catalytic activity; GO:0016874 ligase activity; GO:0016879 ligase activity, forming carbon-nitrogen bonds; GO:0016884 carbon-nitrogen ligase activity, with glutamine as amido-N-donor; GO:0050567 glutaminyl-tRNA synthase (glutamine-hydrolyzing) activity; GO:0140098 catalytic activity, acting on RNA; GO:0140101 catalytic activity, acting on a tRNA;			J	KOG1211	Amidases
biosynthetic process	A0A063C0G7	186	C	tr|A0A063C0G7|A0A063C0G7_USTVR Putative ribosomal protein DAP3 OS=Ustilaginoidea virens OX=1159556 GN=UV8b_4361 PE=3 SV=1	UV8b_4361	0.0162258	68.915	2	C(1)VLTGSK	1.5467	31912000	31912000	0	0	mitochondria	K17408	DAP3, MRPS29; small subunit ribosomal protein S29		GO:0006412 translation; GO:0006518 peptide metabolic process; GO:0006807 nitrogen compound metabolic process; GO:0008152 metabolic process; GO:0009058 biosynthetic process; GO:0009059 macromolecule biosynthetic process; GO:0009987 cellular process; GO:0010467 gene expression; GO:0019538 protein metabolic process; GO:0032543 mitochondrial translation; GO:0034641 cellular nitrogen compound metaboli…	GO:0000313 organellar ribosome; GO:0000314 organellar small ribosomal subunit; GO:0005622 intracellular anatomical structure; GO:0005737 cytoplasm; GO:0005739 mitochondrion; GO:0005759 mitochondrial matrix; GO:0005761 mitochondrial ribosome; GO:0005763 mitochondrial small ribosomal subunit; GO:0005840 ribosome; GO:0015935 small ribosomal subunit; GO:0031974 membrane-enclosed lumen; GO:0032991 pro…	GO:0003735 structural constituent of ribosome; GO:0005198 structural molecule activity;			J	KOG3928	Mitochondrial ribosome small subunit component, mediator of apoptosis DAP3
biosynthetic process	A0A063C680	121	C	tr|A0A063C680|A0A063C680_USTVR Putative 1-acylglycerol-3-phosphate acyltransferase OS=Ustilaginoidea virens OX=1159556 GN=UV8b_3296 PE=3 SV=1	UV8b_3296	0.0106112	48.796	2	LAAC(1)LPIVC(1)SR	3.5227	23190000	23190000	0	0	plasma membrane				GO:0006629 lipid metabolic process; GO:0006644 phospholipid metabolic process; GO:0006650 glycerophospholipid metabolic process; GO:0006793 phosphorus metabolic process; GO:0006796 phosphate-containing compound metabolic process; GO:0008152 metabolic process; GO:0008610 lipid biosynthetic process; GO:0008654 phospholipid biosynthetic process; GO:0009058 biosynthetic process; GO:0009987 cellular p…	GO:0005622 intracellular anatomical structure; GO:0005634 nucleus; GO:0005737 cytoplasm; GO:0005783 endoplasmic reticulum; GO:0005811 lipid droplet; GO:0012505 endomembrane system; GO:0016020 membrane; GO:0016021 integral component of membrane; GO:0031224 intrinsic component of membrane; GO:0043226 organelle; GO:0043227 membrane-bounded organelle; GO:0043228 non-membrane-bounded organelle; GO:004…	GO:0003824 catalytic activity; GO:0008374 O-acyltransferase activity; GO:0016411 acylglycerol O-acyltransferase activity; GO:0016740 transferase activity; GO:0016746 acyltransferase activity; GO:0016747 acyltransferase activity, transferring groups other than amino-acyl groups;			I	KOG1505	Lysophosphatidic acid acyltransferase LPAAT and related acyltransferases
biosynthetic process	A0A063C680	116	C	tr|A0A063C680|A0A063C680_USTVR Putative 1-acylglycerol-3-phosphate acyltransferase OS=Ustilaginoidea virens OX=1159556 GN=UV8b_3296 PE=3 SV=1	UV8b_3296	0.0106112	48.796	2	LAAC(1)LPIVC(1)SR	3.5227	23190000	23190000	0	0	plasma membrane				GO:0006629 lipid metabolic process; GO:0006644 phospholipid metabolic process; GO:0006650 glycerophospholipid metabolic process; GO:0006793 phosphorus metabolic process; GO:0006796 phosphate-containing compound metabolic process; GO:0008152 metabolic process; GO:0008610 lipid biosynthetic process; GO:0008654 phospholipid biosynthetic process; GO:0009058 biosynthetic process; GO:0009987 cellular p…	GO:0005622 intracellular anatomical structure; GO:0005634 nucleus; GO:0005737 cytoplasm; GO:0005783 endoplasmic reticulum; GO:0005811 lipid droplet; GO:0012505 endomembrane system; GO:0016020 membrane; GO:0016021 integral component of membrane; GO:0031224 intrinsic component of membrane; GO:0043226 organelle; GO:0043227 membrane-bounded organelle; GO:0043228 non-membrane-bounded organelle; GO:004…	GO:0003824 catalytic activity; GO:0008374 O-acyltransferase activity; GO:0016411 acylglycerol O-acyltransferase activity; GO:0016740 transferase activity; GO:0016746 acyltransferase activity; GO:0016747 acyltransferase activity, transferring groups other than amino-acyl groups;			I	KOG1505	Lysophosphatidic acid acyltransferase LPAAT and related acyltransferases
biosynthetic process	A0A063C446	301	C	tr|A0A063C446|A0A063C446_USTVR Imidazole glycerol phosphate synthase hisHF OS=Ustilaginoidea virens OX=1159556 GN=UV8b_3705 PE=3 SV=1	UV8b_3705	8.68e-22	157.68	2	DC(1)PVADLPMLEVLR	2.3523	347160000	22656000	142800000	172440000	cytoplasm,mitochondria	K01663	HIS7; imidazole glycerol-phosphate synthase [EC:4.3.2.10]	map00340 Histidine metabolism; map01100 Metabolic pathways; map01110 Biosynthesis of secondary metabolites; map01230 Biosynthesis of amino acids	GO:0000105 histidine biosynthetic process; GO:0006082 organic acid metabolic process; GO:0006520 cellular amino acid metabolic process; GO:0006547 histidine metabolic process; GO:0006725 cellular aromatic compound metabolic process; GO:0006807 nitrogen compound metabolic process; GO:0008152 metabolic process; GO:0008652 cellular amino acid biosynthetic process; GO:0009058 biosynthetic process; GO…	GO:0005622 intracellular anatomical structure;	GO:0000107 imidazoleglycerol-phosphate synthase activity; GO:0003824 catalytic activity; GO:0004359 glutaminase activity; GO:0016740 transferase activity; GO:0016757 glycosyltransferase activity; GO:0016763 pentosyltransferase activity; GO:0016787 hydrolase activity; GO:0016810 hydrolase activity, acting on carbon-nitrogen (but not peptide) bonds; GO:0016811 hydrolase activity, acting on carbon-n…	PF00117	PF00117 Glutamine amidotransferase class-I	E	KOG0623	Glutamine amidotransferase/cyclase
biosynthetic process	A0A063C8U6	405	C	tr|A0A063C8U6|A0A063C8U6_USTVR Indole-3-glycerol phosphate synthase OS=Ustilaginoidea virens OX=1159556 GN=UV8b_1259 PE=3 SV=1;tr|A0A1B5KT95|A0A1B5KT95_USTVR Multifunctional tryptophan biosynthesis protein OS=Ustilaginoidea virens OX=1159556 GN=UVI_0203777	UV8b_1259	7.73e-59	171.13	3	APDASAFITELC(1)SGVKPADSK	-0.0017886	55527000	55527000	0	0	cytoplasm	K13501	TRP1; anthranilate synthase / indole-3-glycerol phosphate synthase / phosphoribosylanthranilate isomerase [EC:4.1.3.27 4.1.1.48 5.3.1.24]	map00400 Phenylalanine, tyrosine and tryptophan biosynthesis; map01100 Metabolic pathways; map01110 Biosynthesis of secondary metabolites; map01230 Biosynthesis of amino acids	GO:0000162 tryptophan biosynthetic process; GO:0006082 organic acid metabolic process; GO:0006520 cellular amino acid metabolic process; GO:0006568 tryptophan metabolic process; GO:0006576 cellular biogenic amine metabolic process; GO:0006586 indolalkylamine metabolic process; GO:0006725 cellular aromatic compound metabolic process; GO:0006807 nitrogen compound metabolic process; GO:0008152 metab…	GO:0005622 intracellular anatomical structure; GO:0005737 cytoplasm; GO:0005950 anthranilate synthase complex; GO:0032991 protein-containing complex; GO:1902494 catalytic complex;	GO:0003824 catalytic activity; GO:0004049 anthranilate synthase activity; GO:0004425 indole-3-glycerol-phosphate synthase activity; GO:0004640 phosphoribosylanthranilate isomerase activity; GO:0016829 lyase activity; GO:0016830 carbon-carbon lyase activity; GO:0016831 carboxy-lyase activity; GO:0016832 aldehyde-lyase activity; GO:0016833 oxo-acid-lyase activity; GO:0016853 isomerase activity; GO:…	PF00117; PF00218; PF00697	PF00117 Glutamine amidotransferase class-I; PF00218 Indole-3-glycerol phosphate synthase; PF00697 N-(5'phosphoribosyl)anthranilate (PRA) isomerase	E	KOG4202	Phosphoribosylanthranilate isomerase
biosynthetic process	A0A063BY61	51	C	tr|A0A063BY61|A0A063BY61_USTVR Mitochondrial peptidyl-tRNA hydrolase OS=Ustilaginoidea virens OX=1159556 GN=UV8b_5307 PE=4 SV=1	UV8b_5307	9.17e-35	169.65	2	HSC(1)AVSQGPK	0.11361	119520000	0	75070000	44454000	mitochondria	K01056	PTH1, pth, spoVC; peptidyl-tRNA hydrolase, PTH1 family [EC:3.1.1.29]		GO:0006412 translation; GO:0006518 peptide metabolic process; GO:0006807 nitrogen compound metabolic process; GO:0008152 metabolic process; GO:0009058 biosynthetic process; GO:0009059 macromolecule biosynthetic process; GO:0009987 cellular process; GO:0010467 gene expression; GO:0019538 protein metabolic process; GO:0032543 mitochondrial translation; GO:0034641 cellular nitrogen compound metaboli…	GO:0005622 intracellular anatomical structure; GO:0005737 cytoplasm; GO:0005739 mitochondrion; GO:0043226 organelle; GO:0043227 membrane-bounded organelle; GO:0043229 intracellular organelle; GO:0043231 intracellular membrane-bounded organelle;	GO:0003824 catalytic activity; GO:0004045 aminoacyl-tRNA hydrolase activity; GO:0016787 hydrolase activity; GO:0016788 hydrolase activity, acting on ester bonds; GO:0052689 carboxylic ester hydrolase activity; GO:0140098 catalytic activity, acting on RNA; GO:0140101 catalytic activity, acting on a tRNA;	PF01195	PF01195 Peptidyl-tRNA hydrolase	J	KOG2255	Peptidyl-tRNA hydrolase
biosynthetic process	A0A063BTY6	65	C	tr|A0A063BTY6|A0A063BTY6_USTVR Methylenetetrahydrofolate dehydrogenase OS=Ustilaginoidea virens OX=1159556 GN=UV8b_6805 PE=4 SV=1	UV8b_6805	4.16e-47	186.54	2	TC(1)QDNGFK	-0.94225	187890000	78633000	14907000	23291000	cytoplasm	K00295	MTD1; methylenetetrahydrofolate dehydrogenase (NAD+) [EC:1.5.1.15]	map00670 One carbon pool by folate; map01100 Metabolic pathways	GO:0006082 organic acid metabolic process; GO:0006139 nucleobase-containing compound metabolic process; GO:0006144 purine nucleobase metabolic process; GO:0006575 cellular modified amino acid metabolic process; GO:0006725 cellular aromatic compound metabolic process; GO:0006730 one-carbon metabolic process; GO:0006760 folic acid-containing compound metabolic process; GO:0006766 vitamin metabolic …	GO:0005622 intracellular anatomical structure; GO:0005737 cytoplasm; GO:0005829 cytosol;	GO:0003824 catalytic activity; GO:0004487 methylenetetrahydrofolate dehydrogenase (NAD+) activity; GO:0016491 oxidoreductase activity; GO:0016645 oxidoreductase activity, acting on the CH-NH group of donors; GO:0016646 oxidoreductase activity, acting on the CH-NH group of donors, NAD or NADP as acceptor;	PF00763; PF02882	PF00763 Tetrahydrofolate dehydrogenase/cyclohydrolase, catalytic domain; PF02882 Tetrahydrofolate dehydrogenase/cyclohydrolase, NAD(P)-binding domain	H	KOG0089	Methylenetetrahydrofolate dehydrogenase/methylenetetrahydrofolate cyclohydrolase
biosynthetic process	A0A063BTY6	245	C	tr|A0A063BTY6|A0A063BTY6_USTVR Methylenetetrahydrofolate dehydrogenase OS=Ustilaginoidea virens OX=1159556 GN=UV8b_6805 PE=4 SV=1	UV8b_6805	9.44e-51	175.29	2	DC(1)LPLSDVVIGGVPTESFK	0.9168	211090000	98295000	54688000	50508000	cytoplasm	K00295	MTD1; methylenetetrahydrofolate dehydrogenase (NAD+) [EC:1.5.1.15]	map00670 One carbon pool by folate; map01100 Metabolic pathways	GO:0006082 organic acid metabolic process; GO:0006139 nucleobase-containing compound metabolic process; GO:0006144 purine nucleobase metabolic process; GO:0006575 cellular modified amino acid metabolic process; GO:0006725 cellular aromatic compound metabolic process; GO:0006730 one-carbon metabolic process; GO:0006760 folic acid-containing compound metabolic process; GO:0006766 vitamin metabolic …	GO:0005622 intracellular anatomical structure; GO:0005737 cytoplasm; GO:0005829 cytosol;	GO:0003824 catalytic activity; GO:0004487 methylenetetrahydrofolate dehydrogenase (NAD+) activity; GO:0016491 oxidoreductase activity; GO:0016645 oxidoreductase activity, acting on the CH-NH group of donors; GO:0016646 oxidoreductase activity, acting on the CH-NH group of donors, NAD or NADP as acceptor;	PF00763; PF02882	PF00763 Tetrahydrofolate dehydrogenase/cyclohydrolase, catalytic domain; PF02882 Tetrahydrofolate dehydrogenase/cyclohydrolase, NAD(P)-binding domain	H	KOG0089	Methylenetetrahydrofolate dehydrogenase/methylenetetrahydrofolate cyclohydrolase
biosynthetic process	A0A063BY73	164	C	tr|A0A063BY73|A0A063BY73_USTVR 40S ribosomal protein S2 OS=Ustilaginoidea virens OX=1159556 GN=UV8b_3360 PE=3 SV=1	UV8b_3360	8.19e-12	148.07	2	C(1)GSVTVR	-0.78112	8440200000	2386700000	2992700000	3060900000	cytoplasm	K02981	RP-S2e, RPS2; small subunit ribosomal protein S2e	map03010 Ribosome	GO:0002181 cytoplasmic translation; GO:0006403 RNA localization; GO:0006405 RNA export from nucleus; GO:0006407 rRNA export from nucleus; GO:0006412 translation; GO:0006417 regulation of translation; GO:0006450 regulation of translational fidelity; GO:0006518 peptide metabolic process; GO:0006611 protein export from nucleus; GO:0006807 nitrogen compound metabolic process; GO:0006810 transport; GO…	GO:0005622 intracellular anatomical structure; GO:0005737 cytoplasm; GO:0005829 cytosol; GO:0005840 ribosome; GO:0015935 small ribosomal subunit; GO:0022626 cytosolic ribosome; GO:0022627 cytosolic small ribosomal subunit; GO:0030684 preribosome; GO:0032040 small-subunit processome; GO:0032991 protein-containing complex; GO:0043226 organelle; GO:0043228 non-membrane-bounded organelle; GO:0043229 …	GO:0003676 nucleic acid binding; GO:0003723 RNA binding; GO:0003735 structural constituent of ribosome; GO:0005198 structural molecule activity; GO:0005488 binding; GO:0019843 rRNA binding; GO:0070181 small ribosomal subunit rRNA binding; GO:0097159 organic cyclic compound binding; GO:1901363 heterocyclic compound binding;	PF00333; PF03719	PF00333 Ribosomal protein S5, N-terminal domain; PF03719 Ribosomal protein S5, C-terminal domain	J	KOG0877	40S ribosomal protein S2/30S ribosomal protein S5
biosynthetic process	A0A063C4R8	268	C	tr|A0A063C4R8|A0A063C4R8_USTVR 3-ketosteroid reductase OS=Ustilaginoidea virens OX=1159556 GN=UV8b_858 PE=4 SV=1	UV8b_858	0.00227962	41.136	3	VFDIDDMQC(1)FERPEAYESAK	-1.04	3541600	3541600	0	0	cytoplasm	K09827	ERG27; 3-keto steroid reductase [EC:1.1.1.270]	map00100 Steroid biosynthesis; map01100 Metabolic pathways; map01110 Biosynthesis of secondary metabolites	GO:0006066 alcohol metabolic process; GO:0006629 lipid metabolic process; GO:0006694 steroid biosynthetic process; GO:0006696 ergosterol biosynthetic process; GO:0008152 metabolic process; GO:0008202 steroid metabolic process; GO:0008204 ergosterol metabolic process; GO:0008610 lipid biosynthetic process; GO:0009058 biosynthetic process; GO:0009987 cellular process; GO:0016125 sterol metabolic pr…	GO:0005622 intracellular anatomical structure; GO:0005737 cytoplasm; GO:0005739 mitochondrion; GO:0005740 mitochondrial envelope; GO:0005741 mitochondrial outer membrane; GO:0005783 endoplasmic reticulum; GO:0005789 endoplasmic reticulum membrane; GO:0005811 lipid droplet; GO:0012505 endomembrane system; GO:0016020 membrane; GO:0019867 outer membrane; GO:0031090 organelle membrane; GO:0031966 mit…	GO:0000253 3-keto sterol reductase activity; GO:0003824 catalytic activity; GO:0016491 oxidoreductase activity; GO:0016614 oxidoreductase activity, acting on CH-OH group of donors; GO:0016616 oxidoreductase activity, acting on the CH-OH group of donors, NAD or NADP as acceptor;			I	KOG1478	3-keto sterol reductase
biosynthetic process	A0A063C4R8	100	C	tr|A0A063C4R8|A0A063C4R8_USTVR 3-ketosteroid reductase OS=Ustilaginoidea virens OX=1159556 GN=UV8b_858 PE=4 SV=1	UV8b_858	9.43e-08	127.51	2	GPGPGC(1)AWQDAVAR	-0.93725	65389000	65389000	0	0	cytoplasm	K09827	ERG27; 3-keto steroid reductase [EC:1.1.1.270]	map00100 Steroid biosynthesis; map01100 Metabolic pathways; map01110 Biosynthesis of secondary metabolites	GO:0006066 alcohol metabolic process; GO:0006629 lipid metabolic process; GO:0006694 steroid biosynthetic process; GO:0006696 ergosterol biosynthetic process; GO:0008152 metabolic process; GO:0008202 steroid metabolic process; GO:0008204 ergosterol metabolic process; GO:0008610 lipid biosynthetic process; GO:0009058 biosynthetic process; GO:0009987 cellular process; GO:0016125 sterol metabolic pr…	GO:0005622 intracellular anatomical structure; GO:0005737 cytoplasm; GO:0005739 mitochondrion; GO:0005740 mitochondrial envelope; GO:0005741 mitochondrial outer membrane; GO:0005783 endoplasmic reticulum; GO:0005789 endoplasmic reticulum membrane; GO:0005811 lipid droplet; GO:0012505 endomembrane system; GO:0016020 membrane; GO:0019867 outer membrane; GO:0031090 organelle membrane; GO:0031966 mit…	GO:0000253 3-keto sterol reductase activity; GO:0003824 catalytic activity; GO:0016491 oxidoreductase activity; GO:0016614 oxidoreductase activity, acting on CH-OH group of donors; GO:0016616 oxidoreductase activity, acting on the CH-OH group of donors, NAD or NADP as acceptor;			I	KOG1478	3-keto sterol reductase
biosynthetic process	A0A063C4R8	133	C	tr|A0A063C4R8|A0A063C4R8_USTVR 3-ketosteroid reductase OS=Ustilaginoidea virens OX=1159556 GN=UV8b_858 PE=4 SV=1	UV8b_858	7.02e-33	126.76	2	C(1)GTVSNPDGLDGEYLR	-0.71907	34488000	34488000	0	0	cytoplasm	K09827	ERG27; 3-keto steroid reductase [EC:1.1.1.270]	map00100 Steroid biosynthesis; map01100 Metabolic pathways; map01110 Biosynthesis of secondary metabolites	GO:0006066 alcohol metabolic process; GO:0006629 lipid metabolic process; GO:0006694 steroid biosynthetic process; GO:0006696 ergosterol biosynthetic process; GO:0008152 metabolic process; GO:0008202 steroid metabolic process; GO:0008204 ergosterol metabolic process; GO:0008610 lipid biosynthetic process; GO:0009058 biosynthetic process; GO:0009987 cellular process; GO:0016125 sterol metabolic pr…	GO:0005622 intracellular anatomical structure; GO:0005737 cytoplasm; GO:0005739 mitochondrion; GO:0005740 mitochondrial envelope; GO:0005741 mitochondrial outer membrane; GO:0005783 endoplasmic reticulum; GO:0005789 endoplasmic reticulum membrane; GO:0005811 lipid droplet; GO:0012505 endomembrane system; GO:0016020 membrane; GO:0019867 outer membrane; GO:0031090 organelle membrane; GO:0031966 mit…	GO:0000253 3-keto sterol reductase activity; GO:0003824 catalytic activity; GO:0016491 oxidoreductase activity; GO:0016614 oxidoreductase activity, acting on CH-OH group of donors; GO:0016616 oxidoreductase activity, acting on the CH-OH group of donors, NAD or NADP as acceptor;			I	KOG1478	3-keto sterol reductase
biosynthetic process	A0A063BTT4	898	C	tr|A0A063BTT4|A0A063BTT4_USTVR Histone transcription regulator 3 homolog OS=Ustilaginoidea virens OX=1159556 GN=UV8b_6857 PE=3 SV=1;tr|A0A1B5L571|A0A1B5L571_USTVR Histone transcription regulator 3 homolog OS=Ustilaginoidea virens OX=1159556 GN=UVI_02053000	UV8b_6857	0.010151	42.789	2	LGDAYEAIGYPTKQFSC(1)LLK	-1.335	121770000	121770000	0	0	nucleus				GO:0000082 G1/S transition of mitotic cell cycle; GO:0000083 regulation of transcription involved in G1/S transition of mitotic cell cycle; GO:0000278 mitotic cell cycle; GO:0006139 nucleobase-containing compound metabolic process; GO:0006323 DNA packaging; GO:0006325 chromatin organization; GO:0006333 chromatin assembly or disassembly; GO:0006334 nucleosome assembly; GO:0006336 DNA replication-i…	GO:0000417 HIR complex; GO:0005622 intracellular anatomical structure; GO:0005634 nucleus; GO:0032991 protein-containing complex; GO:0043226 organelle; GO:0043227 membrane-bounded organelle; GO:0043229 intracellular organelle; GO:0043231 intracellular membrane-bounded organelle;	GO:0003712 transcription coregulator activity; GO:0003714 transcription corepressor activity; GO:0140110 transcription regulator activity;
biosynthetic process	A0A063BYV3	298	C	tr|A0A063BYV3|A0A063BYV3_USTVR DNA topoisomerase I OS=Ustilaginoidea virens OX=1159556 GN=UV8b_5803 PE=3 SV=1;tr|A0A1B5KV82|A0A1B5KV82_USTVR DNA topoisomerase I OS=Ustilaginoidea virens OX=1159556 GN=UVI_02004310 PE=3 SV=1	UV8b_5803	0.00341657	67.776	2	TNFFNDFC(1)DFVK	-0.083027	14385000	1565100	6633600	6186700	nucleus	K03163	TOP1; DNA topoisomerase I [EC:5.6.2.1]		GO:0000018 regulation of DNA recombination; GO:0000019 regulation of mitotic recombination; GO:0000070 mitotic sister chromatid segregation; GO:0000183 rDNA heterochromatin assembly; GO:0000278 mitotic cell cycle; GO:0000280 nuclear division; GO:0000819 sister chromatid segregation; GO:0006139 nucleobase-containing compound metabolic process; GO:0006259 DNA metabolic process; GO:0006260 DNA repli…	GO:0000228 nuclear chromosome; GO:0000785 chromatin; GO:0005622 intracellular anatomical structure; GO:0005634 nucleus; GO:0005657 replication fork; GO:0005694 chromosome; GO:0005730 nucleolus; GO:0005737 cytoplasm; GO:0005829 cytosol; GO:0031298 replication fork protection complex; GO:0031974 membrane-enclosed lumen; GO:0031981 nuclear lumen; GO:0032991 protein-containing complex; GO:0043226 org…	GO:0003676 nucleic acid binding; GO:0003677 DNA binding; GO:0003824 catalytic activity; GO:0003916 DNA topoisomerase activity; GO:0003917 DNA topoisomerase type I (single strand cut, ATP-independent) activity; GO:0005488 binding; GO:0016853 isomerase activity; GO:0097159 organic cyclic compound binding; GO:0140097 catalytic activity, acting on DNA; GO:1901363 heterocyclic compound binding;	PF01028	PF01028 Eukaryotic DNA topoisomerase I, catalytic core	L	KOG0981	DNA topoisomerase I
biosynthetic process	A0A063BYV3	645	C	tr|A0A063BYV3|A0A063BYV3_USTVR DNA topoisomerase I OS=Ustilaginoidea virens OX=1159556 GN=UV8b_5803 PE=3 SV=1;tr|A0A1B5KV82|A0A1B5KV82_USTVR DNA topoisomerase I OS=Ustilaginoidea virens OX=1159556 GN=UVI_02004310 PE=3 SV=1	UV8b_5803	0.000139966	121.52	3	LYNDC(1)NRK	0.8863	250100000	27071000	73235000	57870000	nucleus	K03163	TOP1; DNA topoisomerase I [EC:5.6.2.1]		GO:0000018 regulation of DNA recombination; GO:0000019 regulation of mitotic recombination; GO:0000070 mitotic sister chromatid segregation; GO:0000183 rDNA heterochromatin assembly; GO:0000278 mitotic cell cycle; GO:0000280 nuclear division; GO:0000819 sister chromatid segregation; GO:0006139 nucleobase-containing compound metabolic process; GO:0006259 DNA metabolic process; GO:0006260 DNA repli…	GO:0000228 nuclear chromosome; GO:0000785 chromatin; GO:0005622 intracellular anatomical structure; GO:0005634 nucleus; GO:0005657 replication fork; GO:0005694 chromosome; GO:0005730 nucleolus; GO:0005737 cytoplasm; GO:0005829 cytosol; GO:0031298 replication fork protection complex; GO:0031974 membrane-enclosed lumen; GO:0031981 nuclear lumen; GO:0032991 protein-containing complex; GO:0043226 org…	GO:0003676 nucleic acid binding; GO:0003677 DNA binding; GO:0003824 catalytic activity; GO:0003916 DNA topoisomerase activity; GO:0003917 DNA topoisomerase type I (single strand cut, ATP-independent) activity; GO:0005488 binding; GO:0016853 isomerase activity; GO:0097159 organic cyclic compound binding; GO:0140097 catalytic activity, acting on DNA; GO:1901363 heterocyclic compound binding;	PF01028	PF01028 Eukaryotic DNA topoisomerase I, catalytic core	L	KOG0981	DNA topoisomerase I
biosynthetic process	A0A063C8U6	643	C	tr|A0A063C8U6|A0A063C8U6_USTVR Indole-3-glycerol phosphate synthase OS=Ustilaginoidea virens OX=1159556 GN=UV8b_1259 PE=3 SV=1;tr|A0A1B5KT95|A0A1B5KT95_USTVR Multifunctional tryptophan biosynthesis protein OS=Ustilaginoidea virens OX=1159556 GN=UVI_0203777	UV8b_1259	0.00173243	92.439	2	IC(1)AFVEAAK	-0.57309	125730000	79256000	0	0	cytoplasm	K13501	TRP1; anthranilate synthase / indole-3-glycerol phosphate synthase / phosphoribosylanthranilate isomerase [EC:4.1.3.27 4.1.1.48 5.3.1.24]	map00400 Phenylalanine, tyrosine and tryptophan biosynthesis; map01100 Metabolic pathways; map01110 Biosynthesis of secondary metabolites; map01230 Biosynthesis of amino acids	GO:0000162 tryptophan biosynthetic process; GO:0006082 organic acid metabolic process; GO:0006520 cellular amino acid metabolic process; GO:0006568 tryptophan metabolic process; GO:0006576 cellular biogenic amine metabolic process; GO:0006586 indolalkylamine metabolic process; GO:0006725 cellular aromatic compound metabolic process; GO:0006807 nitrogen compound metabolic process; GO:0008152 metab…	GO:0005622 intracellular anatomical structure; GO:0005737 cytoplasm; GO:0005950 anthranilate synthase complex; GO:0032991 protein-containing complex; GO:1902494 catalytic complex;	GO:0003824 catalytic activity; GO:0004049 anthranilate synthase activity; GO:0004425 indole-3-glycerol-phosphate synthase activity; GO:0004640 phosphoribosylanthranilate isomerase activity; GO:0016829 lyase activity; GO:0016830 carbon-carbon lyase activity; GO:0016831 carboxy-lyase activity; GO:0016832 aldehyde-lyase activity; GO:0016833 oxo-acid-lyase activity; GO:0016853 isomerase activity; GO:…	PF00117; PF00218; PF00697	PF00117 Glutamine amidotransferase class-I; PF00218 Indole-3-glycerol phosphate synthase; PF00697 N-(5'phosphoribosyl)anthranilate (PRA) isomerase	E	KOG4202	Phosphoribosylanthranilate isomerase
biosynthetic process	A0A063BWA5	489	C	tr|A0A063BWA5|A0A063BWA5_USTVR Alpha-1,2-mannosyltransferase Kre5 OS=Ustilaginoidea virens OX=1159556 GN=UV8b_6555 PE=3 SV=1;tr|A0A1B5L0Z6|A0A1B5L0Z6_USTVR Uncharacterized protein OS=Ustilaginoidea virens OX=1159556 GN=UVI_02003470 PE=3 SV=1	UV8b_6555	1.19e-10	115.78	2	EGSC(1)LPEWVDVAGGWAP	-0.43763	27810000	11183000	0	16627000	plasma membrane	K03854	KTR; mannosyltransferase [EC:2.4.1.-]		GO:0000032 cell wall mannoprotein biosynthetic process; GO:0006056 mannoprotein metabolic process; GO:0006057 mannoprotein biosynthetic process; GO:0006464 cellular protein modification process; GO:0006486 protein glycosylation; GO:0006487 protein N-linked glycosylation; GO:0006807 nitrogen compound metabolic process; GO:0008152 metabolic process; GO:0009058 biosynthetic process; GO:0009059 macro…	GO:0000139 Golgi membrane; GO:0005622 intracellular anatomical structure; GO:0005737 cytoplasm; GO:0005783 endoplasmic reticulum; GO:0005794 Golgi apparatus; GO:0012505 endomembrane system; GO:0016020 membrane; GO:0031090 organelle membrane; GO:0031984 organelle subcompartment; GO:0043226 organelle; GO:0043227 membrane-bounded organelle; GO:0043229 intracellular organelle; GO:0043231 intracellula…	GO:0000026 alpha-1,2-mannosyltransferase activity; GO:0000030 mannosyltransferase activity; GO:0003824 catalytic activity; GO:0016740 transferase activity; GO:0016757 glycosyltransferase activity; GO:0016758 hexosyltransferase activity;			G	KOG4472	Glycolipid 2-alpha-mannosyltransferase (alpha-1,2-mannosyltransferase)
biosynthetic process	A0A063BYE0	691	C	tr|A0A063BYE0|A0A063BYE0_USTVR THO complex subunit 2 OS=Ustilaginoidea virens OX=1159556 GN=UV8b_3956 PE=3 SV=1	UV8b_3956	0.00145398	79.059	2	ANTSTEC(1)PIK	0.67258	85821000	0	45518000	40302000	plasma membrane	K12879	THOC2; THO complex subunit 2	map03013 Nucleocytoplasmic transport; map03040 Spliceosome	GO:0006139 nucleobase-containing compound metabolic process; GO:0006259 DNA metabolic process; GO:0006281 DNA repair; GO:0006283 transcription-coupled nucleotide-excision repair; GO:0006289 nucleotide-excision repair; GO:0006310 DNA recombination; GO:0006351 transcription, DNA-templated; GO:0006354 DNA-templated transcription, elongation; GO:0006355 regulation of transcription, DNA-templated; GO:…	GO:0000346 transcription export complex; GO:0000347 THO complex; GO:0000445 THO complex part of transcription export complex; GO:0000446 nucleoplasmic THO complex; GO:0000781 chromosome, telomeric region; GO:0005622 intracellular anatomical structure; GO:0005634 nucleus; GO:0005654 nucleoplasm; GO:0005694 chromosome; GO:0008023 transcription elongation factor complex; GO:0031974 membrane-enclosed…	GO:0003676 nucleic acid binding; GO:0003677 DNA binding; GO:0003723 RNA binding; GO:0003729 mRNA binding; GO:0005488 binding; GO:0097159 organic cyclic compound binding; GO:1901363 heterocyclic compound binding;			K	KOG1874	KEKE-like motif-containing transcription regulator (Rlr1)/suppressor of sin4
biosynthetic process	A0A063BWA5	426	C	tr|A0A063BWA5|A0A063BWA5_USTVR Alpha-1,2-mannosyltransferase Kre5 OS=Ustilaginoidea virens OX=1159556 GN=UV8b_6555 PE=3 SV=1;tr|A0A1B5L0Z6|A0A1B5L0Z6_USTVR Uncharacterized protein OS=Ustilaginoidea virens OX=1159556 GN=UVI_02003470 PE=3 SV=1	UV8b_6555	1.49e-156	236.57	2	HTTIQHC(1)PGNAPSR	-0.81553	417750000	13419000	27625000	24119000	plasma membrane	K03854	KTR; mannosyltransferase [EC:2.4.1.-]		GO:0000032 cell wall mannoprotein biosynthetic process; GO:0006056 mannoprotein metabolic process; GO:0006057 mannoprotein biosynthetic process; GO:0006464 cellular protein modification process; GO:0006486 protein glycosylation; GO:0006487 protein N-linked glycosylation; GO:0006807 nitrogen compound metabolic process; GO:0008152 metabolic process; GO:0009058 biosynthetic process; GO:0009059 macro…	GO:0000139 Golgi membrane; GO:0005622 intracellular anatomical structure; GO:0005737 cytoplasm; GO:0005783 endoplasmic reticulum; GO:0005794 Golgi apparatus; GO:0012505 endomembrane system; GO:0016020 membrane; GO:0031090 organelle membrane; GO:0031984 organelle subcompartment; GO:0043226 organelle; GO:0043227 membrane-bounded organelle; GO:0043229 intracellular organelle; GO:0043231 intracellula…	GO:0000026 alpha-1,2-mannosyltransferase activity; GO:0000030 mannosyltransferase activity; GO:0003824 catalytic activity; GO:0016740 transferase activity; GO:0016757 glycosyltransferase activity; GO:0016758 hexosyltransferase activity;			G	KOG4472	Glycolipid 2-alpha-mannosyltransferase (alpha-1,2-mannosyltransferase)
biosynthetic process	A0A063BIE8	165	C	tr|A0A063BIE8|A0A063BIE8_USTVR Eukaryotic translation initiation factor 3 subunit F OS=Ustilaginoidea virens OX=1159556 GN=UV8b_8224 PE=3 SV=1	UV8b_8224	1.6e-05	103.22	2	C(1)YISAPVAVNAER	-1.6579	680520000	294170000	185610000	200740000	cytoplasm,nucleus	K03249	EIF3F; translation initiation factor 3 subunit F		GO:0001732 formation of cytoplasmic translation initiation complex; GO:0002181 cytoplasmic translation; GO:0002183 cytoplasmic translational initiation; GO:0006412 translation; GO:0006413 translational initiation; GO:0006464 cellular protein modification process; GO:0006508 proteolysis; GO:0006518 peptide metabolic process; GO:0006807 nitrogen compound metabolic process; GO:0008152 metabolic proc…	GO:0005622 intracellular anatomical structure; GO:0005737 cytoplasm; GO:0005852 eukaryotic translation initiation factor 3 complex; GO:0016282 eukaryotic 43S preinitiation complex; GO:0032991 protein-containing complex; GO:0070993 translation preinitiation complex; GO:0071540 eukaryotic translation initiation factor 3 complex, eIF3e; GO:0071541 eukaryotic translation initiation factor 3 complex, …	GO:0003824 catalytic activity; GO:0004843 thiol-dependent deubiquitinase; GO:0005488 binding; GO:0005515 protein binding; GO:0008233 peptidase activity; GO:0008234 cysteine-type peptidase activity; GO:0016787 hydrolase activity; GO:0019783 ubiquitin-like protein-specific protease activity; GO:0031369 translation initiation factor binding; GO:0101005 deubiquitinase activity; GO:0140096 catalytic a…			J	KOG2975	Translation initiation factor 3, subunit f (eIF-3f)
biosynthetic process	A0A063CBR3	729	C	tr|A0A063CBR3|A0A063CBR3_USTVR Carbamoyl-phosphate synthase (glutamine-hydrolyzing) OS=Ustilaginoidea virens OX=1159556 GN=UV8b_298 PE=3 SV=1	UV8b_298	0.0191666	57.859	2	EYC(1)IIEVNAR	2.0224	28165000	20875000	0	7290100	cytoplasm	K11541	URA2; carbamoyl-phosphate synthase / aspartate carbamoyltransferase [EC:6.3.5.5 2.1.3.2]	map00240 Pyrimidine metabolism; map00250 Alanine, aspartate and glutamate metabolism; map01100 Metabolic pathways; map01240 Biosynthesis of cofactors	GO:0000050 urea cycle; GO:0006082 organic acid metabolic process; GO:0006139 nucleobase-containing compound metabolic process; GO:0006142 regulation of pyrimidine nucleobase metabolic process; GO:0006206 pyrimidine nucleobase metabolic process; GO:0006207 'de novo' pyrimidine nucleobase biosynthetic process; GO:0006520 cellular amino acid metabolic process; GO:0006525 arginine metabolic process; …	GO:0005622 intracellular anatomical structure; GO:0005737 cytoplasm; GO:0005739 mitochondrion; GO:0016020 membrane; GO:0016021 integral component of membrane; GO:0031224 intrinsic component of membrane; GO:0043226 organelle; GO:0043227 membrane-bounded organelle; GO:0043229 intracellular organelle; GO:0043231 intracellular membrane-bounded organelle;	GO:0003824 catalytic activity; GO:0003922 GMP synthase (glutamine-hydrolyzing) activity; GO:0004070 aspartate carbamoyltransferase activity; GO:0004087 carbamoyl-phosphate synthase (ammonia) activity; GO:0004088 carbamoyl-phosphate synthase (glutamine-hydrolyzing) activity; GO:0004151 dihydroorotase activity; GO:0016740 transferase activity; GO:0016741 transferase activity, transferring one-carbo…	PF00988; PF00117; PF02786; PF02787; PF02142	PF00988 Carbamoyl-phosphate synthase small chain, CPSase domain; PF00117 Glutamine amidotransferase class-I; PF02786 Carbamoyl-phosphate synthase L chain, ATP binding domain; PF02787 Carbamoyl-phosphate synthetase large chain, oligomerisation domain; PF02142 MGS-like domain	R	KOG0370	Multifunctional pyrimidine synthesis protein CAD (includes carbamoyl-phophate synthetase, aspartate transcarbamylase, and glutamine amidotransferase)
biosynthetic process	A0A063CBR3	335	C	tr|A0A063CBR3|A0A063CBR3_USTVR Carbamoyl-phosphate synthase (glutamine-hydrolyzing) OS=Ustilaginoidea virens OX=1159556 GN=UV8b_298 PE=3 SV=1	UV8b_298	2.83e-05	91.313	2	GHNIPC(1)TSMVTGK	-0.88266	144650000	25881000	25264000	54703000	cytoplasm	K11541	URA2; carbamoyl-phosphate synthase / aspartate carbamoyltransferase [EC:6.3.5.5 2.1.3.2]	map00240 Pyrimidine metabolism; map00250 Alanine, aspartate and glutamate metabolism; map01100 Metabolic pathways; map01240 Biosynthesis of cofactors	GO:0000050 urea cycle; GO:0006082 organic acid metabolic process; GO:0006139 nucleobase-containing compound metabolic process; GO:0006142 regulation of pyrimidine nucleobase metabolic process; GO:0006206 pyrimidine nucleobase metabolic process; GO:0006207 'de novo' pyrimidine nucleobase biosynthetic process; GO:0006520 cellular amino acid metabolic process; GO:0006525 arginine metabolic process; …	GO:0005622 intracellular anatomical structure; GO:0005737 cytoplasm; GO:0005739 mitochondrion; GO:0016020 membrane; GO:0016021 integral component of membrane; GO:0031224 intrinsic component of membrane; GO:0043226 organelle; GO:0043227 membrane-bounded organelle; GO:0043229 intracellular organelle; GO:0043231 intracellular membrane-bounded organelle;	GO:0003824 catalytic activity; GO:0003922 GMP synthase (glutamine-hydrolyzing) activity; GO:0004070 aspartate carbamoyltransferase activity; GO:0004087 carbamoyl-phosphate synthase (ammonia) activity; GO:0004088 carbamoyl-phosphate synthase (glutamine-hydrolyzing) activity; GO:0004151 dihydroorotase activity; GO:0016740 transferase activity; GO:0016741 transferase activity, transferring one-carbo…	PF00988; PF00117; PF02786; PF02787; PF02142	PF00988 Carbamoyl-phosphate synthase small chain, CPSase domain; PF00117 Glutamine amidotransferase class-I; PF02786 Carbamoyl-phosphate synthase L chain, ATP binding domain; PF02787 Carbamoyl-phosphate synthetase large chain, oligomerisation domain; PF02142 MGS-like domain	R	KOG0370	Multifunctional pyrimidine synthesis protein CAD (includes carbamoyl-phophate synthetase, aspartate transcarbamylase, and glutamine amidotransferase)
biosynthetic process	A0A063BK30	93	C	tr|A0A063BK30|A0A063BK30_USTVR Eukaryotic translation initiation factor 3 subunit M OS=Ustilaginoidea virens OX=1159556 GN=UV8b_8353 PE=3 SV=1	UV8b_8353	0.000103937	99.442	2	YLQTLC(1)GNLAK	0.58633	77546000	61046000	8998800	7501200	nucleus	K15030	EIF3M; translation initiation factor 3 subunit M		GO:0001732 formation of cytoplasmic translation initiation complex; GO:0002181 cytoplasmic translation; GO:0002183 cytoplasmic translational initiation; GO:0006412 translation; GO:0006413 translational initiation; GO:0006518 peptide metabolic process; GO:0006807 nitrogen compound metabolic process; GO:0008152 metabolic process; GO:0009058 biosynthetic process; GO:0009059 macromolecule biosyntheti…	GO:0005622 intracellular anatomical structure; GO:0005737 cytoplasm; GO:0005852 eukaryotic translation initiation factor 3 complex; GO:0016282 eukaryotic 43S preinitiation complex; GO:0032991 protein-containing complex; GO:0070993 translation preinitiation complex; GO:1990904 ribonucleoprotein complex;		PF01399; PF18005	PF01399 PCI domain; PF18005 eIF3 subunit M, C-terminal helix	R	KOG2753	Uncharacterized conserved protein, contains PCI domain
biosynthetic process	A0A063C3T4	67	C	tr|A0A063C3T4|A0A063C3T4_USTVR Translation machinery-associated protein 22 OS=Ustilaginoidea virens OX=1159556 GN=UV8b_1594 PE=3 SV=1	UV8b_1594	1.65e-57	161.24	2	FAC(1)NGTIVNDTEMGEVIQLQGDQR	-0.0096026	22762000	0	9073400	13689000	cytoplasm,nucleus	K03113	EIF1, SUI1; translation initiation factor 1		GO:0001731 formation of translation preinitiation complex; GO:0002181 cytoplasmic translation; GO:0002183 cytoplasmic translational initiation; GO:0006412 translation; GO:0006413 translational initiation; GO:0006518 peptide metabolic process; GO:0006807 nitrogen compound metabolic process; GO:0008152 metabolic process; GO:0009058 biosynthetic process; GO:0009059 macromolecule biosynthetic process…	GO:0005622 intracellular anatomical structure; GO:0005737 cytoplasm; GO:0016282 eukaryotic 43S preinitiation complex; GO:0032991 protein-containing complex; GO:0043614 multi-eIF complex; GO:0070993 translation preinitiation complex; GO:1990904 ribonucleoprotein complex;	GO:0003676 nucleic acid binding; GO:0003723 RNA binding; GO:0003743 translation initiation factor activity; GO:0005488 binding; GO:0005515 protein binding; GO:0008135 translation factor activity, RNA binding; GO:0031369 translation initiation factor binding; GO:0043021 ribonucleoprotein complex binding; GO:0043024 ribosomal small subunit binding; GO:0044877 protein-containing complex binding; GO:…	PF01253	PF01253 Translation initiation factor SUI1	J	KOG1770	Translation initiation factor 1 (eIF-1/SUI1)
biosynthetic process	A0A063BKQ8	37	C	tr|A0A063BKQ8|A0A063BKQ8_USTVR Pescadillo homolog OS=Ustilaginoidea virens OX=1159556 GN=NOP7 PE=3 SV=1	NOP7	0.0015103	122.17	2	QLC(1)IWK	-1.8788	22460000	0	11121000	11339000	nucleus	K14843	PES1, NOP7; pescadillo		GO:0000462 maturation of SSU-rRNA from tricistronic rRNA transcript (SSU-rRNA, 5.8S rRNA, LSU-rRNA); GO:0000463 maturation of LSU-rRNA from tricistronic rRNA transcript (SSU-rRNA, 5.8S rRNA, LSU-rRNA); GO:0000470 maturation of LSU-rRNA; GO:0006139 nucleobase-containing compound metabolic process; GO:0006259 DNA metabolic process; GO:0006260 DNA replication; GO:0006261 DNA-dependent DNA replicatio…	GO:0005622 intracellular anatomical structure; GO:0005634 nucleus; GO:0005730 nucleolus; GO:0030684 preribosome; GO:0030686 90S preribosome; GO:0030687 preribosome, large subunit precursor; GO:0031974 membrane-enclosed lumen; GO:0031981 nuclear lumen; GO:0032991 protein-containing complex; GO:0043226 organelle; GO:0043227 membrane-bounded organelle; GO:0043228 non-membrane-bounded organelle; GO:0…	GO:0003676 nucleic acid binding; GO:0003723 RNA binding; GO:0003729 mRNA binding; GO:0005488 binding; GO:0097159 organic cyclic compound binding; GO:1901363 heterocyclic compound binding;			A	KOG2481	Protein required for normal rRNA processing
biosynthetic process	A0A063C3R2	78	C	tr|A0A063C3R2|A0A063C3R2_USTVR Autophagocytosis protein OS=Ustilaginoidea virens OX=1159556 GN=UV8b_1569 PE=4 SV=1	UV8b_1569	0.0229299	84.609	2	NVPC(1)HR	-0.33581	330840000	32223000	0	298610000	mitochondria	K08343	ATG3; ubiquitin-like-conjugating enzyme ATG3	map04136 Autophagy - other; map04138 Autophagy - yeast	GO:0000045 autophagosome assembly; GO:0000422 autophagy of mitochondrion; GO:0006464 cellular protein modification process; GO:0006497 protein lipidation; GO:0006501 C-terminal protein lipidation; GO:0006807 nitrogen compound metabolic process; GO:0006914 autophagy; GO:0006996 organelle organization; GO:0007005 mitochondrion organization; GO:0007033 vacuole organization; GO:0008104 protein locali…	GO:0000151 ubiquitin ligase complex; GO:0000153 cytoplasmic ubiquitin ligase complex; GO:0005622 intracellular anatomical structure; GO:0005737 cytoplasm; GO:0005829 cytosol; GO:0032991 protein-containing complex; GO:1902494 catalytic complex; GO:1990234 transferase complex;	GO:0003824 catalytic activity; GO:0016740 transferase activity; GO:0019776 Atg8 ligase activity;	PF03987	PF03987 Autophagocytosis associated protein, active-site domain	R	KOG2981	Protein involved in autophagocytosis during starvation
biosynthetic process	A0A063C3R2	246	C	tr|A0A063C3R2|A0A063C3R2_USTVR Autophagocytosis protein OS=Ustilaginoidea virens OX=1159556 GN=UV8b_1569 PE=4 SV=1	UV8b_1569	0.00539681	102.71	2	MASVHPC(1)K	1.5196	1231700000	87845000	0	115630000	mitochondria	K08343	ATG3; ubiquitin-like-conjugating enzyme ATG3	map04136 Autophagy - other; map04138 Autophagy - yeast	GO:0000045 autophagosome assembly; GO:0000422 autophagy of mitochondrion; GO:0006464 cellular protein modification process; GO:0006497 protein lipidation; GO:0006501 C-terminal protein lipidation; GO:0006807 nitrogen compound metabolic process; GO:0006914 autophagy; GO:0006996 organelle organization; GO:0007005 mitochondrion organization; GO:0007033 vacuole organization; GO:0008104 protein locali…	GO:0000151 ubiquitin ligase complex; GO:0000153 cytoplasmic ubiquitin ligase complex; GO:0005622 intracellular anatomical structure; GO:0005737 cytoplasm; GO:0005829 cytosol; GO:0032991 protein-containing complex; GO:1902494 catalytic complex; GO:1990234 transferase complex;	GO:0003824 catalytic activity; GO:0016740 transferase activity; GO:0019776 Atg8 ligase activity;	PF03987	PF03987 Autophagocytosis associated protein, active-site domain	R	KOG2981	Protein involved in autophagocytosis during starvation
biosynthetic process	A0A063C393	138	C	tr|A0A063C393|A0A063C393_USTVR Sterol 24-C-methyltransferase OS=Ustilaginoidea virens OX=1159556 GN=UV8b_3438 PE=3 SV=1	UV8b_3438	3.9e-112	223.08	1	VLDVGC(1)GVGGPAR	0.51964	3292100000	629310000	1255100000	1073700000	cytoplasm	K00559	SMT1, ERG6; sterol 24-C-methyltransferase [EC:2.1.1.41]	map00100 Steroid biosynthesis; map01100 Metabolic pathways; map01110 Biosynthesis of secondary metabolites	GO:0006066 alcohol metabolic process; GO:0006629 lipid metabolic process; GO:0006694 steroid biosynthetic process; GO:0006696 ergosterol biosynthetic process; GO:0008152 metabolic process; GO:0008202 steroid metabolic process; GO:0008204 ergosterol metabolic process; GO:0008610 lipid biosynthetic process; GO:0009058 biosynthetic process; GO:0009987 cellular process; GO:0016125 sterol metabolic pr…	GO:0005622 intracellular anatomical structure; GO:0005737 cytoplasm; GO:0005739 mitochondrion; GO:0005740 mitochondrial envelope; GO:0005741 mitochondrial outer membrane; GO:0005783 endoplasmic reticulum; GO:0005811 lipid droplet; GO:0005886 plasma membrane; GO:0012505 endomembrane system; GO:0016020 membrane; GO:0019867 outer membrane; GO:0031090 organelle membrane; GO:0031966 mitochondrial memb…	GO:0003824 catalytic activity; GO:0003838 sterol 24-C-methyltransferase activity; GO:0008168 methyltransferase activity; GO:0008169 C-methyltransferase activity; GO:0008757 S-adenosylmethionine-dependent methyltransferase activity; GO:0016740 transferase activity; GO:0016741 transferase activity, transferring one-carbon groups;	PF08241	PF08241 Methyltransferase domain	IR	KOG1269	SAM-dependent methyltransferases
biosynthetic process	A0A063C393	357	C	tr|A0A063C393|A0A063C393_USTVR Sterol 24-C-methyltransferase OS=Ustilaginoidea virens OX=1159556 GN=UV8b_3438 PE=3 SV=1	UV8b_3438	1.54e-84	200.44	2	TADSLALAADC(1)LVAGGR	-0.61333	238970000	199770000	11519000	17319000	cytoplasm	K00559	SMT1, ERG6; sterol 24-C-methyltransferase [EC:2.1.1.41]	map00100 Steroid biosynthesis; map01100 Metabolic pathways; map01110 Biosynthesis of secondary metabolites	GO:0006066 alcohol metabolic process; GO:0006629 lipid metabolic process; GO:0006694 steroid biosynthetic process; GO:0006696 ergosterol biosynthetic process; GO:0008152 metabolic process; GO:0008202 steroid metabolic process; GO:0008204 ergosterol metabolic process; GO:0008610 lipid biosynthetic process; GO:0009058 biosynthetic process; GO:0009987 cellular process; GO:0016125 sterol metabolic pr…	GO:0005622 intracellular anatomical structure; GO:0005737 cytoplasm; GO:0005739 mitochondrion; GO:0005740 mitochondrial envelope; GO:0005741 mitochondrial outer membrane; GO:0005783 endoplasmic reticulum; GO:0005811 lipid droplet; GO:0005886 plasma membrane; GO:0012505 endomembrane system; GO:0016020 membrane; GO:0019867 outer membrane; GO:0031090 organelle membrane; GO:0031966 mitochondrial memb…	GO:0003824 catalytic activity; GO:0003838 sterol 24-C-methyltransferase activity; GO:0008168 methyltransferase activity; GO:0008169 C-methyltransferase activity; GO:0008757 S-adenosylmethionine-dependent methyltransferase activity; GO:0016740 transferase activity; GO:0016741 transferase activity, transferring one-carbon groups;	PF08241	PF08241 Methyltransferase domain	IR	KOG1269	SAM-dependent methyltransferases
biosynthetic process	A0A063BTM6	419	C	tr|A0A063BTM6|A0A063BTM6_USTVR tRNA uridine 5-carboxymethylaminomethyl modification enzyme gidA OS=Ustilaginoidea virens OX=1159556 GN=UV8b_7475 PE=3 SV=1	UV8b_7475	2.39e-91	208.56	3	LSNTGSC(1)IDHQR	0.26461	195390000	36583000	28111000	41371000	cytoskeleton	K03495	gidA, mnmG, MTO1; tRNA uridine 5-carboxymethylaminomethyl modification enzyme		GO:0000959 mitochondrial RNA metabolic process; GO:0000963 mitochondrial RNA processing; GO:0001510 RNA methylation; GO:0002097 tRNA wobble base modification; GO:0002098 tRNA wobble uridine modification; GO:0006139 nucleobase-containing compound metabolic process; GO:0006396 RNA processing; GO:0006399 tRNA metabolic process; GO:0006400 tRNA modification; GO:0006412 translation; GO:0006518 peptide…	GO:0005622 intracellular anatomical structure; GO:0005737 cytoplasm; GO:0005739 mitochondrion; GO:0043226 organelle; GO:0043227 membrane-bounded organelle; GO:0043229 intracellular organelle; GO:0043231 intracellular membrane-bounded organelle;	GO:0000166 nucleotide binding; GO:0005488 binding; GO:0036094 small molecule binding; GO:0043167 ion binding; GO:0043168 anion binding; GO:0050660 flavin adenine dinucleotide binding; GO:0097159 organic cyclic compound binding; GO:1901265 nucleoside phosphate binding; GO:1901363 heterocyclic compound binding;	PF13932	PF13932 tRNA modifying enzyme MnmG/GidA C-terminal domain	J	KOG2311	NAD/FAD-utilizing protein possibly involved in translation
biosynthetic process	A0A063BYK4	110	C	tr|A0A063BYK4|A0A063BYK4_USTVR 37S ribosomal protein S25, mitochondrial OS=Ustilaginoidea virens OX=1159556 GN=UV8b_3480 PE=4 SV=1	UV8b_3480	0.0175637	57.032	2	DYQHC(1)DWSK	-0.70281	13948000	13948000	0	0	mitochondria	K17402	MRPS23; small subunit ribosomal protein S23		GO:0006412 translation; GO:0006518 peptide metabolic process; GO:0006807 nitrogen compound metabolic process; GO:0008152 metabolic process; GO:0009058 biosynthetic process; GO:0009059 macromolecule biosynthetic process; GO:0009987 cellular process; GO:0010467 gene expression; GO:0019538 protein metabolic process; GO:0032543 mitochondrial translation; GO:0034641 cellular nitrogen compound metaboli…	GO:0000313 organellar ribosome; GO:0000314 organellar small ribosomal subunit; GO:0005622 intracellular anatomical structure; GO:0005737 cytoplasm; GO:0005739 mitochondrion; GO:0005759 mitochondrial matrix; GO:0005761 mitochondrial ribosome; GO:0005763 mitochondrial small ribosomal subunit; GO:0005840 ribosome; GO:0015935 small ribosomal subunit; GO:0031974 membrane-enclosed lumen; GO:0032991 pro…	GO:0003735 structural constituent of ribosome; GO:0005198 structural molecule activity;
biosynthetic process	A0A063CBR3	926	C	tr|A0A063CBR3|A0A063CBR3_USTVR Carbamoyl-phosphate synthase (glutamine-hydrolyzing) OS=Ustilaginoidea virens OX=1159556 GN=UV8b_298 PE=3 SV=1	UV8b_298	0.00168666	121.87	2	LGFC(1)DR	-0.037922	186850000	74504000	42887000	69460000	cytoplasm	K11541	URA2; carbamoyl-phosphate synthase / aspartate carbamoyltransferase [EC:6.3.5.5 2.1.3.2]	map00240 Pyrimidine metabolism; map00250 Alanine, aspartate and glutamate metabolism; map01100 Metabolic pathways; map01240 Biosynthesis of cofactors	GO:0000050 urea cycle; GO:0006082 organic acid metabolic process; GO:0006139 nucleobase-containing compound metabolic process; GO:0006142 regulation of pyrimidine nucleobase metabolic process; GO:0006206 pyrimidine nucleobase metabolic process; GO:0006207 'de novo' pyrimidine nucleobase biosynthetic process; GO:0006520 cellular amino acid metabolic process; GO:0006525 arginine metabolic process; …	GO:0005622 intracellular anatomical structure; GO:0005737 cytoplasm; GO:0005739 mitochondrion; GO:0016020 membrane; GO:0016021 integral component of membrane; GO:0031224 intrinsic component of membrane; GO:0043226 organelle; GO:0043227 membrane-bounded organelle; GO:0043229 intracellular organelle; GO:0043231 intracellular membrane-bounded organelle;	GO:0003824 catalytic activity; GO:0003922 GMP synthase (glutamine-hydrolyzing) activity; GO:0004070 aspartate carbamoyltransferase activity; GO:0004087 carbamoyl-phosphate synthase (ammonia) activity; GO:0004088 carbamoyl-phosphate synthase (glutamine-hydrolyzing) activity; GO:0004151 dihydroorotase activity; GO:0016740 transferase activity; GO:0016741 transferase activity, transferring one-carbo…	PF00988; PF00117; PF02786; PF02787; PF02142	PF00988 Carbamoyl-phosphate synthase small chain, CPSase domain; PF00117 Glutamine amidotransferase class-I; PF02786 Carbamoyl-phosphate synthase L chain, ATP binding domain; PF02787 Carbamoyl-phosphate synthetase large chain, oligomerisation domain; PF02142 MGS-like domain	R	KOG0370	Multifunctional pyrimidine synthesis protein CAD (includes carbamoyl-phophate synthetase, aspartate transcarbamylase, and glutamine amidotransferase)
biosynthetic process	A0A063BYK4	127	C	tr|A0A063BYK4|A0A063BYK4_USTVR 37S ribosomal protein S25, mitochondrial OS=Ustilaginoidea virens OX=1159556 GN=UV8b_3480 PE=4 SV=1	UV8b_3480	0.00429734	67.385	2	QPGLALTGEC(1)VIQR	-0.087238	24318000	24318000	0	0	mitochondria	K17402	MRPS23; small subunit ribosomal protein S23		GO:0006412 translation; GO:0006518 peptide metabolic process; GO:0006807 nitrogen compound metabolic process; GO:0008152 metabolic process; GO:0009058 biosynthetic process; GO:0009059 macromolecule biosynthetic process; GO:0009987 cellular process; GO:0010467 gene expression; GO:0019538 protein metabolic process; GO:0032543 mitochondrial translation; GO:0034641 cellular nitrogen compound metaboli…	GO:0000313 organellar ribosome; GO:0000314 organellar small ribosomal subunit; GO:0005622 intracellular anatomical structure; GO:0005737 cytoplasm; GO:0005739 mitochondrion; GO:0005759 mitochondrial matrix; GO:0005761 mitochondrial ribosome; GO:0005763 mitochondrial small ribosomal subunit; GO:0005840 ribosome; GO:0015935 small ribosomal subunit; GO:0031974 membrane-enclosed lumen; GO:0032991 pro…	GO:0003735 structural constituent of ribosome; GO:0005198 structural molecule activity;
biosynthetic process	A0A063C393	265	C	tr|A0A063C393|A0A063C393_USTVR Sterol 24-C-methyltransferase OS=Ustilaginoidea virens OX=1159556 GN=UV8b_3438 PE=3 SV=1	UV8b_3438	2.39e-114	218.18	2	LGIEQGDGISNMC(1)K	0.61079	1378000000	61405000	56009000	61500000	cytoplasm	K00559	SMT1, ERG6; sterol 24-C-methyltransferase [EC:2.1.1.41]	map00100 Steroid biosynthesis; map01100 Metabolic pathways; map01110 Biosynthesis of secondary metabolites	GO:0006066 alcohol metabolic process; GO:0006629 lipid metabolic process; GO:0006694 steroid biosynthetic process; GO:0006696 ergosterol biosynthetic process; GO:0008152 metabolic process; GO:0008202 steroid metabolic process; GO:0008204 ergosterol metabolic process; GO:0008610 lipid biosynthetic process; GO:0009058 biosynthetic process; GO:0009987 cellular process; GO:0016125 sterol metabolic pr…	GO:0005622 intracellular anatomical structure; GO:0005737 cytoplasm; GO:0005739 mitochondrion; GO:0005740 mitochondrial envelope; GO:0005741 mitochondrial outer membrane; GO:0005783 endoplasmic reticulum; GO:0005811 lipid droplet; GO:0005886 plasma membrane; GO:0012505 endomembrane system; GO:0016020 membrane; GO:0019867 outer membrane; GO:0031090 organelle membrane; GO:0031966 mitochondrial memb…	GO:0003824 catalytic activity; GO:0003838 sterol 24-C-methyltransferase activity; GO:0008168 methyltransferase activity; GO:0008169 C-methyltransferase activity; GO:0008757 S-adenosylmethionine-dependent methyltransferase activity; GO:0016740 transferase activity; GO:0016741 transferase activity, transferring one-carbon groups;	PF08241	PF08241 Methyltransferase domain	IR	KOG1269	SAM-dependent methyltransferases
biosynthetic process	A0A063C3Q4	499	C	tr|A0A063C3Q4|A0A063C3Q4_USTVR Eukaryotic translation initiation factor 3 subunit B OS=Ustilaginoidea virens OX=1159556 GN=PRT1 PE=3 SV=1;tr|A0A1B5L749|A0A1B5L749_USTVR Eukaryotic translation initiation factor 3 subunit B OS=Ustilaginoidea virens OX=115955	PRT1	2.85e-05	129.38	2	TAVSFFC(1)PEK	-0.21004	169510000	169510000	0	0	cytoplasm,nucleus	K03253	EIF3B; translation initiation factor 3 subunit B		GO:0002181 cytoplasmic translation; GO:0002183 cytoplasmic translational initiation; GO:0006412 translation; GO:0006413 translational initiation; GO:0006518 peptide metabolic process; GO:0006807 nitrogen compound metabolic process; GO:0008152 metabolic process; GO:0009058 biosynthetic process; GO:0009059 macromolecule biosynthetic process; GO:0009847 spore germination; GO:0009987 cellular process…	GO:0005618 cell wall; GO:0005622 intracellular anatomical structure; GO:0005737 cytoplasm; GO:0005852 eukaryotic translation initiation factor 3 complex; GO:0009277 fungal-type cell wall; GO:0010494 cytoplasmic stress granule; GO:0016282 eukaryotic 43S preinitiation complex; GO:0030312 external encapsulating structure; GO:0032991 protein-containing complex; GO:0033290 eukaryotic 48S preinitiation…	GO:0003676 nucleic acid binding; GO:0003723 RNA binding; GO:0003743 translation initiation factor activity; GO:0005488 binding; GO:0008135 translation factor activity, RNA binding; GO:0097159 organic cyclic compound binding; GO:1901363 heterocyclic compound binding;			J	KOG2314	Translation initiation factor 3, subunit b (eIF-3b)
biosynthetic process	A0A063C2Z9	574	C	tr|A0A063C2Z9|A0A063C2Z9_USTVR Kinase OS=Ustilaginoidea virens OX=1159556 GN=UV8b_3477 PE=3 SV=1	UV8b_3477	1.45e-05	120.09	2	NLLQPTPPPEC(1)FR	0.62482	48115000	11754000	15234000	21127000	nucleus	K07756	IP6K, IHPK; inositol-hexakisphosphate 5-kinase [EC:2.7.4.21]	map04070 Phosphatidylinositol signaling system; map04138 Autophagy - yeast	GO:0006066 alcohol metabolic process; GO:0006109 regulation of carbohydrate metabolic process; GO:0006793 phosphorus metabolic process; GO:0006796 phosphate-containing compound metabolic process; GO:0008152 metabolic process; GO:0009058 biosynthetic process; GO:0009889 regulation of biosynthetic process; GO:0009987 cellular process; GO:0010675 regulation of cellular carbohydrate metabolic process…	GO:0005622 intracellular anatomical structure; GO:0005737 cytoplasm;	GO:0000827 inositol-1,3,4,5,6-pentakisphosphate kinase activity; GO:0000828 inositol hexakisphosphate kinase activity; GO:0000829 inositol heptakisphosphate kinase activity; GO:0003824 catalytic activity; GO:0016301 kinase activity; GO:0016740 transferase activity; GO:0016772 transferase activity, transferring phosphorus-containing groups; GO:0016776 phosphotransferase activity, phosphate group a…			KIT	KOG1620	Inositol polyphosphate multikinase, component of the ARGR transcription regulatory complex
biosynthetic process	A0A063C1D7	71	C	tr|A0A063C1D7|A0A063C1D7_USTVR Methylenetetrahydrofolate reductase OS=Ustilaginoidea virens OX=1159556 GN=UV8b_2426 PE=3 SV=1	UV8b_2426	0.000105407	123.16	2	SLELAELC(1)QR	-2.005	33187000	33187000	0	0	cytoplasm	K25004	MTHFR; methylenetetrahydrofolate reductase (NADPH) [EC:1.5.1.53]	map00670 One carbon pool by folate; map01100 Metabolic pathways	GO:0000096 sulfur amino acid metabolic process; GO:0000097 sulfur amino acid biosynthetic process; GO:0006082 organic acid metabolic process; GO:0006520 cellular amino acid metabolic process; GO:0006555 methionine metabolic process; GO:0006730 one-carbon metabolic process; GO:0006790 sulfur compound metabolic process; GO:0006807 nitrogen compound metabolic process; GO:0008152 metabolic process; G…	GO:0005622 intracellular anatomical structure; GO:0005737 cytoplasm; GO:0005829 cytosol;	GO:0003824 catalytic activity; GO:0004489 methylenetetrahydrofolate reductase (NAD(P)H) activity; GO:0016491 oxidoreductase activity; GO:0016645 oxidoreductase activity, acting on the CH-NH group of donors; GO:0016646 oxidoreductase activity, acting on the CH-NH group of donors, NAD or NADP as acceptor;	PF02219	PF02219 Methylenetetrahydrofolate reductase	E	KOG0564	5,10-methylenetetrahydrofolate reductase
biosynthetic process	A0A063C1F6	73	C	tr|A0A063C1F6|A0A063C1F6_USTVR Oligosaccharyl transferase subunit OS=Ustilaginoidea virens OX=1159556 GN=UV8b_3116 PE=3 SV=1	UV8b_3116	0.00731835	75.311	2	FSC(1)QVC(1)R	-0.88585	47849000	47849000	0	0	plasma membrane	K12669	OST3, OST6; oligosaccharyltransferase complex subunit gamma	map00510 N-Glycan biosynthesis; map00513 Various types of N-glycan biosynthesis; map01100 Metabolic pathways; map04141 Protein processing in endoplasmic reticulum	GO:0006464 cellular protein modification process; GO:0006486 protein glycosylation; GO:0006487 protein N-linked glycosylation; GO:0006493 protein O-linked glycosylation; GO:0006807 nitrogen compound metabolic process; GO:0008152 metabolic process; GO:0009058 biosynthetic process; GO:0009059 macromolecule biosynthetic process; GO:0009100 glycoprotein metabolic process; GO:0009101 glycoprotein bios…	GO:0005622 intracellular anatomical structure; GO:0005737 cytoplasm; GO:0005783 endoplasmic reticulum; GO:0005789 endoplasmic reticulum membrane; GO:0008250 oligosaccharyltransferase complex; GO:0012505 endomembrane system; GO:0016020 membrane; GO:0016021 integral component of membrane; GO:0031224 intrinsic component of membrane; GO:0031984 organelle subcompartment; GO:0032991 protein-containing …	GO:0003824 catalytic activity; GO:0004576 oligosaccharyl transferase activity; GO:0004579 dolichyl-diphosphooligosaccharide-protein glycotransferase activity; GO:0016740 transferase activity; GO:0016757 glycosyltransferase activity; GO:0016758 hexosyltransferase activity;			M	KOG4177	Ankyrin
biosynthetic process	A0A063BYK5	76	C	tr|A0A063BYK5|A0A063BYK5_USTVR Aldehyde dehydrogenase OS=Ustilaginoidea virens OX=1159556 GN=UV8b_4026 PE=3 SV=1	UV8b_4026	4.15e-26	127.66	2	QETLPVDVAGIQNAC(1)LEALANIR	-1.0401	19205000	10413000	0	0	plasma membrane	K00128	ALDH; aldehyde dehydrogenase (NAD+) [EC:1.2.1.3]	map00010 Glycolysis / Gluconeogenesis; map00053 Ascorbate and aldarate metabolism; map00071 Fatty acid degradation; map00280 Valine, leucine and isoleucine degradation; map00310 Lysine degradation; map00330 Arginine and proline metabolism; map00340 Histidine metabolism; map00380 Tryptophan metabolism; map00410 beta-Alanine metabolism; map00561 Glycerolipid metabolism; map00620 Pyruvate metabolism…	GO:0006081 cellular aldehyde metabolic process; GO:0006082 organic acid metabolic process; GO:0006520 cellular amino acid metabolic process; GO:0006570 tyrosine metabolic process; GO:0006629 lipid metabolic process; GO:0006643 membrane lipid metabolic process; GO:0006665 sphingolipid metabolic process; GO:0006725 cellular aromatic compound metabolic process; GO:0006743 ubiquinone metabolic proces…	GO:0005622 intracellular anatomical structure; GO:0005737 cytoplasm; GO:0005739 mitochondrion; GO:0005740 mitochondrial envelope; GO:0005741 mitochondrial outer membrane; GO:0005768 endosome; GO:0005783 endoplasmic reticulum; GO:0005811 lipid droplet; GO:0012505 endomembrane system; GO:0016020 membrane; GO:0016021 integral component of membrane; GO:0019867 outer membrane; GO:0031090 organelle mem…	GO:0003824 catalytic activity; GO:0004028 3-chloroallyl aldehyde dehydrogenase activity; GO:0004029 aldehyde dehydrogenase (NAD+) activity; GO:0016491 oxidoreductase activity; GO:0016620 oxidoreductase activity, acting on the aldehyde or oxo group of donors, NAD or NADP as acceptor; GO:0016903 oxidoreductase activity, acting on the aldehyde or oxo group of donors; GO:0018484 4-hydroxybenzaldehyde…			C	KOG2456	Aldehyde dehydrogenase
biosynthetic process	A0A063C3L6	473	C	tr|A0A063C3L6|A0A063C3L6_USTVR E3 ubiquitin-protein ligase listerin OS=Ustilaginoidea virens OX=1159556 GN=UV8b_2028 PE=3 SV=1	UV8b_2028	3.16e-16	120.87	2	LGGILC(1)ANTTASLPEVSK	3.2236	28887000	28887000	0	0	mitochondria	K22377	LTN1; E3 ubiquitin-protein ligase listerin [EC:2.3.2.27]		GO:0006325 chromatin organization; GO:0006355 regulation of transcription, DNA-templated; GO:0006412 translation; GO:0006414 translational elongation; GO:0006417 regulation of translation; GO:0006464 cellular protein modification process; GO:0006508 proteolysis; GO:0006511 ubiquitin-dependent protein catabolic process; GO:0006518 peptide metabolic process; GO:0006807 nitrogen compound metabolic p…	GO:0005622 intracellular anatomical structure; GO:0005634 nucleus; GO:0032991 protein-containing complex; GO:0043226 organelle; GO:0043227 membrane-bounded organelle; GO:0043229 intracellular organelle; GO:0043231 intracellular membrane-bounded organelle; GO:1990112 RQC complex;	GO:0003824 catalytic activity; GO:0004842 ubiquitin-protein transferase activity; GO:0005488 binding; GO:0008270 zinc ion binding; GO:0016740 transferase activity; GO:0019787 ubiquitin-like protein transferase activity; GO:0043021 ribonucleoprotein complex binding; GO:0043023 ribosomal large subunit binding; GO:0043167 ion binding; GO:0043169 cation binding; GO:0044877 protein-containing complex …	PF13639	PF13639 Ring finger domain	O	KOG0803	Predicted E3 ubiquitin ligase
biosynthetic process	A0A063C3L6	1379	C	tr|A0A063C3L6|A0A063C3L6_USTVR E3 ubiquitin-protein ligase listerin OS=Ustilaginoidea virens OX=1159556 GN=UV8b_2028 PE=3 SV=1	UV8b_2028	0.0141221	64.265	2	EIC(1)DYDVK	-0.3106	23428000	23428000	0	0	mitochondria	K22377	LTN1; E3 ubiquitin-protein ligase listerin [EC:2.3.2.27]		GO:0006325 chromatin organization; GO:0006355 regulation of transcription, DNA-templated; GO:0006412 translation; GO:0006414 translational elongation; GO:0006417 regulation of translation; GO:0006464 cellular protein modification process; GO:0006508 proteolysis; GO:0006511 ubiquitin-dependent protein catabolic process; GO:0006518 peptide metabolic process; GO:0006807 nitrogen compound metabolic p…	GO:0005622 intracellular anatomical structure; GO:0005634 nucleus; GO:0032991 protein-containing complex; GO:0043226 organelle; GO:0043227 membrane-bounded organelle; GO:0043229 intracellular organelle; GO:0043231 intracellular membrane-bounded organelle; GO:1990112 RQC complex;	GO:0003824 catalytic activity; GO:0004842 ubiquitin-protein transferase activity; GO:0005488 binding; GO:0008270 zinc ion binding; GO:0016740 transferase activity; GO:0019787 ubiquitin-like protein transferase activity; GO:0043021 ribonucleoprotein complex binding; GO:0043023 ribosomal large subunit binding; GO:0043167 ion binding; GO:0043169 cation binding; GO:0044877 protein-containing complex …	PF13639	PF13639 Ring finger domain	O	KOG0803	Predicted E3 ubiquitin ligase
biosynthetic process	A0A063CBR3	256	C	tr|A0A063CBR3|A0A063CBR3_USTVR Carbamoyl-phosphate synthase (glutamine-hydrolyzing) OS=Ustilaginoidea virens OX=1159556 GN=UV8b_298 PE=3 SV=1	UV8b_298	5.71e-07	110.66	2	GVEVMVC(1)PWDHDLAK	-0.20082	13861000	13861000	0	0	cytoplasm	K11541	URA2; carbamoyl-phosphate synthase / aspartate carbamoyltransferase [EC:6.3.5.5 2.1.3.2]	map00240 Pyrimidine metabolism; map00250 Alanine, aspartate and glutamate metabolism; map01100 Metabolic pathways; map01240 Biosynthesis of cofactors	GO:0000050 urea cycle; GO:0006082 organic acid metabolic process; GO:0006139 nucleobase-containing compound metabolic process; GO:0006142 regulation of pyrimidine nucleobase metabolic process; GO:0006206 pyrimidine nucleobase metabolic process; GO:0006207 'de novo' pyrimidine nucleobase biosynthetic process; GO:0006520 cellular amino acid metabolic process; GO:0006525 arginine metabolic process; …	GO:0005622 intracellular anatomical structure; GO:0005737 cytoplasm; GO:0005739 mitochondrion; GO:0016020 membrane; GO:0016021 integral component of membrane; GO:0031224 intrinsic component of membrane; GO:0043226 organelle; GO:0043227 membrane-bounded organelle; GO:0043229 intracellular organelle; GO:0043231 intracellular membrane-bounded organelle;	GO:0003824 catalytic activity; GO:0003922 GMP synthase (glutamine-hydrolyzing) activity; GO:0004070 aspartate carbamoyltransferase activity; GO:0004087 carbamoyl-phosphate synthase (ammonia) activity; GO:0004088 carbamoyl-phosphate synthase (glutamine-hydrolyzing) activity; GO:0004151 dihydroorotase activity; GO:0016740 transferase activity; GO:0016741 transferase activity, transferring one-carbo…	PF00988; PF00117; PF02786; PF02787; PF02142	PF00988 Carbamoyl-phosphate synthase small chain, CPSase domain; PF00117 Glutamine amidotransferase class-I; PF02786 Carbamoyl-phosphate synthase L chain, ATP binding domain; PF02787 Carbamoyl-phosphate synthetase large chain, oligomerisation domain; PF02142 MGS-like domain	R	KOG0370	Multifunctional pyrimidine synthesis protein CAD (includes carbamoyl-phophate synthetase, aspartate transcarbamylase, and glutamine amidotransferase)
biosynthetic process	A0A063BZQ7	464	C	tr|A0A063BZQ7|A0A063BZQ7_USTVR eIF-2B GDP-GTP exchange factor subunit epsilon OS=Ustilaginoidea virens OX=1159556 GN=UV8b_4553 PE=3 SV=1	UV8b_4553	9.05e-06	118.71	2	SC(1)TLPQGC(1)LVGPR	-0.072063	113000000	25867000	45231000	41898000	mitochondria	K03240	EIF2B5; translation initiation factor eIF-2B subunit epsilon		GO:0002181 cytoplasmic translation; GO:0002183 cytoplasmic translational initiation; GO:0006412 translation; GO:0006413 translational initiation; GO:0006417 regulation of translation; GO:0006446 regulation of translational initiation; GO:0006518 peptide metabolic process; GO:0006807 nitrogen compound metabolic process; GO:0008152 metabolic process; GO:0009058 biosynthetic process; GO:0009059 macr…	GO:0005622 intracellular anatomical structure; GO:0005737 cytoplasm; GO:0005829 cytosol; GO:0005851 eukaryotic translation initiation factor 2B complex; GO:0032045 guanyl-nucleotide exchange factor complex; GO:0032991 protein-containing complex;	GO:0003676 nucleic acid binding; GO:0003723 RNA binding; GO:0003743 translation initiation factor activity; GO:0005085 guanyl-nucleotide exchange factor activity; GO:0005488 binding; GO:0005515 protein binding; GO:0008135 translation factor activity, RNA binding; GO:0019899 enzyme binding; GO:0051020 GTPase binding; GO:0097159 organic cyclic compound binding; GO:0098772 molecular function regulat…			J	KOG1461	Translation initiation factor 2B, epsilon subunit (eIF-2Bepsilon/GCD6)
biosynthetic process	A0A063BID9	23	C	tr|A0A063BID9|A0A063BID9_USTVR 60S ribosomal protein L28 OS=Ustilaginoidea virens OX=1159556 GN=UV8b_8262 PE=3 SV=1	UV8b_8262	4.39e-14	149.4	2	NNNC(1)FLSK	0.34457	1528900000	1206000000	132050000	190880000	nucleus	K02903	RP-L28e, RPL28; large subunit ribosomal protein L28e	map03010 Ribosome	GO:0002181 cytoplasmic translation; GO:0006412 translation; GO:0006518 peptide metabolic process; GO:0006807 nitrogen compound metabolic process; GO:0008152 metabolic process; GO:0009058 biosynthetic process; GO:0009059 macromolecule biosynthetic process; GO:0009987 cellular process; GO:0010467 gene expression; GO:0019538 protein metabolic process; GO:0034641 cellular nitrogen compound metabolic …	GO:0005622 intracellular anatomical structure; GO:0005737 cytoplasm; GO:0005829 cytosol; GO:0005840 ribosome; GO:0015934 large ribosomal subunit; GO:0022625 cytosolic large ribosomal subunit; GO:0022626 cytosolic ribosome; GO:0032991 protein-containing complex; GO:0043226 organelle; GO:0043228 non-membrane-bounded organelle; GO:0043229 intracellular organelle; GO:0043232 intracellular non-membran…	GO:0003735 structural constituent of ribosome; GO:0005198 structural molecule activity;			J	KOG3412	60S ribosomal protein L28
biosynthetic process	A0A063C1A9	176	C	tr|A0A063C1A9|A0A063C1A9_USTVR Thiamine thiazole synthase OS=Ustilaginoidea virens OX=1159556 GN=UV8b_4884 PE=3 SV=1	UV8b_4884	1.95e-07	74.953	3	MFNATC(1)VEDLITRPSEQGVR	0.50044	66769000	0	37303000	29466000	cytoplasm	K03146	THI4, THI1; cysteine-dependent adenosine diphosphate thiazole synthase [EC:2.4.2.60]	map00730 Thiamine metabolism; map01100 Metabolic pathways; map01240 Biosynthesis of cofactors	GO:0000002 mitochondrial genome maintenance; GO:0006725 cellular aromatic compound metabolic process; GO:0006766 vitamin metabolic process; GO:0006767 water-soluble vitamin metabolic process; GO:0006772 thiamine metabolic process; GO:0006790 sulfur compound metabolic process; GO:0006807 nitrogen compound metabolic process; GO:0006996 organelle organization; GO:0007005 mitochondrion organization; …	GO:0005622 intracellular anatomical structure; GO:0005737 cytoplasm; GO:0005739 mitochondrion; GO:0005829 cytosol; GO:0043226 organelle; GO:0043227 membrane-bounded organelle; GO:0043229 intracellular organelle; GO:0043231 intracellular membrane-bounded organelle;	GO:0005488 binding; GO:0005506 iron ion binding; GO:0008198 ferrous iron binding; GO:0043167 ion binding; GO:0043169 cation binding; GO:0046872 metal ion binding; GO:0046914 transition metal ion binding;			R	KOG2960	Protein involved in thiamine biosynthesis and DNA damage tolerance
biosynthetic process	A0A063BYE0	210	C	tr|A0A063BYE0|A0A063BYE0_USTVR THO complex subunit 2 OS=Ustilaginoidea virens OX=1159556 GN=UV8b_3956 PE=3 SV=1	UV8b_3956	3.05e-20	120.12	2	LEAQDAGAC(1)VK	-2.4104	39607000	39607000	0	0	plasma membrane	K12879	THOC2; THO complex subunit 2	map03013 Nucleocytoplasmic transport; map03040 Spliceosome	GO:0006139 nucleobase-containing compound metabolic process; GO:0006259 DNA metabolic process; GO:0006281 DNA repair; GO:0006283 transcription-coupled nucleotide-excision repair; GO:0006289 nucleotide-excision repair; GO:0006310 DNA recombination; GO:0006351 transcription, DNA-templated; GO:0006354 DNA-templated transcription, elongation; GO:0006355 regulation of transcription, DNA-templated; GO:…	GO:0000346 transcription export complex; GO:0000347 THO complex; GO:0000445 THO complex part of transcription export complex; GO:0000446 nucleoplasmic THO complex; GO:0000781 chromosome, telomeric region; GO:0005622 intracellular anatomical structure; GO:0005634 nucleus; GO:0005654 nucleoplasm; GO:0005694 chromosome; GO:0008023 transcription elongation factor complex; GO:0031974 membrane-enclosed…	GO:0003676 nucleic acid binding; GO:0003677 DNA binding; GO:0003723 RNA binding; GO:0003729 mRNA binding; GO:0005488 binding; GO:0097159 organic cyclic compound binding; GO:1901363 heterocyclic compound binding;			K	KOG1874	KEKE-like motif-containing transcription regulator (Rlr1)/suppressor of sin4
biosynthetic process	A0A063BWA5	110	C	tr|A0A063BWA5|A0A063BWA5_USTVR Alpha-1,2-mannosyltransferase Kre5 OS=Ustilaginoidea virens OX=1159556 GN=UV8b_6555 PE=3 SV=1;tr|A0A1B5L0Z6|A0A1B5L0Z6_USTVR Uncharacterized protein OS=Ustilaginoidea virens OX=1159556 GN=UVI_02003470 PE=3 SV=1	UV8b_6555	6.53e-08	126.76	2	VFVTGC(1)LEPDTSKPR	-0.1031	134840000	28243000	30584000	17064000	plasma membrane	K03854	KTR; mannosyltransferase [EC:2.4.1.-]		GO:0000032 cell wall mannoprotein biosynthetic process; GO:0006056 mannoprotein metabolic process; GO:0006057 mannoprotein biosynthetic process; GO:0006464 cellular protein modification process; GO:0006486 protein glycosylation; GO:0006487 protein N-linked glycosylation; GO:0006807 nitrogen compound metabolic process; GO:0008152 metabolic process; GO:0009058 biosynthetic process; GO:0009059 macro…	GO:0000139 Golgi membrane; GO:0005622 intracellular anatomical structure; GO:0005737 cytoplasm; GO:0005783 endoplasmic reticulum; GO:0005794 Golgi apparatus; GO:0012505 endomembrane system; GO:0016020 membrane; GO:0031090 organelle membrane; GO:0031984 organelle subcompartment; GO:0043226 organelle; GO:0043227 membrane-bounded organelle; GO:0043229 intracellular organelle; GO:0043231 intracellula…	GO:0000026 alpha-1,2-mannosyltransferase activity; GO:0000030 mannosyltransferase activity; GO:0003824 catalytic activity; GO:0016740 transferase activity; GO:0016757 glycosyltransferase activity; GO:0016758 hexosyltransferase activity;			G	KOG4472	Glycolipid 2-alpha-mannosyltransferase (alpha-1,2-mannosyltransferase)
biosynthetic process	A0A063CA99	884	C	tr|A0A063CA99|A0A063CA99_USTVR Ribonucleoside-diphosphate reductase OS=Ustilaginoidea virens OX=1159556 GN=UV8b_639 PE=3 SV=1	UV8b_639	1.21e-17	91.858	2	DIYSEAVVAC(1)SIENPESC(1)VMC(1)SG	0.28915	17341000	0	8618000	8723200	mitochondria	K10807	RRM1; ribonucleoside-diphosphate reductase subunit M1 [EC:1.17.4.1]	map00230 Purine metabolism; map00240 Pyrimidine metabolism; map00480 Glutathione metabolism; map01100 Metabolic pathways	GO:0006139 nucleobase-containing compound metabolic process; GO:0006165 nucleoside diphosphate phosphorylation; GO:0006213 pyrimidine nucleoside metabolic process; GO:0006220 pyrimidine nucleotide metabolic process; GO:0006221 pyrimidine nucleotide biosynthetic process; GO:0006235 dTTP biosynthetic process; GO:0006240 dCDP biosynthetic process; GO:0006725 cellular aromatic compound metabolic proc…	GO:0005622 intracellular anatomical structure; GO:0005634 nucleus; GO:0005737 cytoplasm; GO:0005739 mitochondrion; GO:0005829 cytosol; GO:0005971 ribonucleoside-diphosphate reductase complex; GO:0032991 protein-containing complex; GO:0043226 organelle; GO:0043227 membrane-bounded organelle; GO:0043229 intracellular organelle; GO:0043231 intracellular membrane-bounded organelle; GO:1902494 catalyt…	GO:0000166 nucleotide binding; GO:0003824 catalytic activity; GO:0004550 nucleoside diphosphate kinase activity; GO:0004748 ribonucleoside-diphosphate reductase activity, thioredoxin disulfide as acceptor; GO:0005488 binding; GO:0005524 ATP binding; GO:0016301 kinase activity; GO:0016491 oxidoreductase activity; GO:0016725 oxidoreductase activity, acting on CH or CH2 groups; GO:0016728 oxidoreduc…	PF03477; PF00317	PF03477 ATP cone domain; PF00317 Ribonucleotide reductase, all-alpha domain	F	KOG1112	Ribonucleotide reductase, alpha subunit
biosynthetic process	A0A063BYH7	42	C	tr|A0A063BYH7|A0A063BYH7_USTVR Elongation factor 1-beta OS=Ustilaginoidea virens OX=1159556 GN=UV8b_3996 PE=3 SV=1	UV8b_3996	0.00399841	66.595	2	YSASQADVAC(1)FK	-3.0397	9112100	9112100	0	0	mitochondria	K03232	EEF1B; elongation factor 1-beta		GO:0002181 cytoplasmic translation; GO:0002182 cytoplasmic translational elongation; GO:0006412 translation; GO:0006414 translational elongation; GO:0006417 regulation of translation; GO:0006449 regulation of translational termination; GO:0006518 peptide metabolic process; GO:0006807 nitrogen compound metabolic process; GO:0008152 metabolic process; GO:0009058 biosynthetic process; GO:0009059 mac…	GO:0005622 intracellular anatomical structure; GO:0005737 cytoplasm; GO:0005853 eukaryotic translation elongation factor 1 complex; GO:0032991 protein-containing complex;	GO:0003676 nucleic acid binding; GO:0003723 RNA binding; GO:0003746 translation elongation factor activity; GO:0005085 guanyl-nucleotide exchange factor activity; GO:0005488 binding; GO:0005515 protein binding; GO:0008135 translation factor activity, RNA binding; GO:0019899 enzyme binding; GO:0051020 GTPase binding; GO:0097159 organic cyclic compound binding; GO:0098772 molecular function regulat…	PF10587; PF00736	PF10587 Eukaryotic elongation factor 1 beta central acidic region; PF00736 EF-1 guanine nucleotide exchange domain	K	KOG1668	Elongation factor 1 beta/delta chain
biosynthetic process	A0A063CA99	892	C	tr|A0A063CA99|A0A063CA99_USTVR Ribonucleoside-diphosphate reductase OS=Ustilaginoidea virens OX=1159556 GN=UV8b_639 PE=3 SV=1	UV8b_639	1.21e-17	91.858	2	DIYSEAVVAC(1)SIENPESC(1)VMC(1)SG	0.28915	17341000	0	8618000	8723200	mitochondria	K10807	RRM1; ribonucleoside-diphosphate reductase subunit M1 [EC:1.17.4.1]	map00230 Purine metabolism; map00240 Pyrimidine metabolism; map00480 Glutathione metabolism; map01100 Metabolic pathways	GO:0006139 nucleobase-containing compound metabolic process; GO:0006165 nucleoside diphosphate phosphorylation; GO:0006213 pyrimidine nucleoside metabolic process; GO:0006220 pyrimidine nucleotide metabolic process; GO:0006221 pyrimidine nucleotide biosynthetic process; GO:0006235 dTTP biosynthetic process; GO:0006240 dCDP biosynthetic process; GO:0006725 cellular aromatic compound metabolic proc…	GO:0005622 intracellular anatomical structure; GO:0005634 nucleus; GO:0005737 cytoplasm; GO:0005739 mitochondrion; GO:0005829 cytosol; GO:0005971 ribonucleoside-diphosphate reductase complex; GO:0032991 protein-containing complex; GO:0043226 organelle; GO:0043227 membrane-bounded organelle; GO:0043229 intracellular organelle; GO:0043231 intracellular membrane-bounded organelle; GO:1902494 catalyt…	GO:0000166 nucleotide binding; GO:0003824 catalytic activity; GO:0004550 nucleoside diphosphate kinase activity; GO:0004748 ribonucleoside-diphosphate reductase activity, thioredoxin disulfide as acceptor; GO:0005488 binding; GO:0005524 ATP binding; GO:0016301 kinase activity; GO:0016491 oxidoreductase activity; GO:0016725 oxidoreductase activity, acting on CH or CH2 groups; GO:0016728 oxidoreduc…	PF03477; PF00317	PF03477 ATP cone domain; PF00317 Ribonucleotide reductase, all-alpha domain	F	KOG1112	Ribonucleotide reductase, alpha subunit
biosynthetic process	A0A063CA99	895	C	tr|A0A063CA99|A0A063CA99_USTVR Ribonucleoside-diphosphate reductase OS=Ustilaginoidea virens OX=1159556 GN=UV8b_639 PE=3 SV=1	UV8b_639	1.21e-17	91.858	2	DIYSEAVVAC(1)SIENPESC(1)VMC(1)SG	0.28915	17341000	0	8618000	8723200	mitochondria	K10807	RRM1; ribonucleoside-diphosphate reductase subunit M1 [EC:1.17.4.1]	map00230 Purine metabolism; map00240 Pyrimidine metabolism; map00480 Glutathione metabolism; map01100 Metabolic pathways	GO:0006139 nucleobase-containing compound metabolic process; GO:0006165 nucleoside diphosphate phosphorylation; GO:0006213 pyrimidine nucleoside metabolic process; GO:0006220 pyrimidine nucleotide metabolic process; GO:0006221 pyrimidine nucleotide biosynthetic process; GO:0006235 dTTP biosynthetic process; GO:0006240 dCDP biosynthetic process; GO:0006725 cellular aromatic compound metabolic proc…	GO:0005622 intracellular anatomical structure; GO:0005634 nucleus; GO:0005737 cytoplasm; GO:0005739 mitochondrion; GO:0005829 cytosol; GO:0005971 ribonucleoside-diphosphate reductase complex; GO:0032991 protein-containing complex; GO:0043226 organelle; GO:0043227 membrane-bounded organelle; GO:0043229 intracellular organelle; GO:0043231 intracellular membrane-bounded organelle; GO:1902494 catalyt…	GO:0000166 nucleotide binding; GO:0003824 catalytic activity; GO:0004550 nucleoside diphosphate kinase activity; GO:0004748 ribonucleoside-diphosphate reductase activity, thioredoxin disulfide as acceptor; GO:0005488 binding; GO:0005524 ATP binding; GO:0016301 kinase activity; GO:0016491 oxidoreductase activity; GO:0016725 oxidoreductase activity, acting on CH or CH2 groups; GO:0016728 oxidoreduc…	PF03477; PF00317	PF03477 ATP cone domain; PF00317 Ribonucleotide reductase, all-alpha domain	F	KOG1112	Ribonucleotide reductase, alpha subunit
biosynthetic process	A0A063CA99	26	C	tr|A0A063CA99|A0A063CA99_USTVR Ribonucleoside-diphosphate reductase OS=Ustilaginoidea virens OX=1159556 GN=UV8b_639 PE=3 SV=1	UV8b_639	2.09e-50	174.73	2	LC(1)YGLDTEHVDPVAITQK	1.5531	105460000	72562000	0	0	mitochondria	K10807	RRM1; ribonucleoside-diphosphate reductase subunit M1 [EC:1.17.4.1]	map00230 Purine metabolism; map00240 Pyrimidine metabolism; map00480 Glutathione metabolism; map01100 Metabolic pathways	GO:0006139 nucleobase-containing compound metabolic process; GO:0006165 nucleoside diphosphate phosphorylation; GO:0006213 pyrimidine nucleoside metabolic process; GO:0006220 pyrimidine nucleotide metabolic process; GO:0006221 pyrimidine nucleotide biosynthetic process; GO:0006235 dTTP biosynthetic process; GO:0006240 dCDP biosynthetic process; GO:0006725 cellular aromatic compound metabolic proc…	GO:0005622 intracellular anatomical structure; GO:0005634 nucleus; GO:0005737 cytoplasm; GO:0005739 mitochondrion; GO:0005829 cytosol; GO:0005971 ribonucleoside-diphosphate reductase complex; GO:0032991 protein-containing complex; GO:0043226 organelle; GO:0043227 membrane-bounded organelle; GO:0043229 intracellular organelle; GO:0043231 intracellular membrane-bounded organelle; GO:1902494 catalyt…	GO:0000166 nucleotide binding; GO:0003824 catalytic activity; GO:0004550 nucleoside diphosphate kinase activity; GO:0004748 ribonucleoside-diphosphate reductase activity, thioredoxin disulfide as acceptor; GO:0005488 binding; GO:0005524 ATP binding; GO:0016301 kinase activity; GO:0016491 oxidoreductase activity; GO:0016725 oxidoreductase activity, acting on CH or CH2 groups; GO:0016728 oxidoreduc…	PF03477; PF00317	PF03477 ATP cone domain; PF00317 Ribonucleotide reductase, all-alpha domain	F	KOG1112	Ribonucleotide reductase, alpha subunit
biosynthetic process	A0A063CA99	123	C	tr|A0A063CA99|A0A063CA99_USTVR Ribonucleoside-diphosphate reductase OS=Ustilaginoidea virens OX=1159556 GN=UV8b_639 PE=3 SV=1;tr|A0A1B5L264|A0A1B5L264_USTVR Ribonucleoside-diphosphate reductase OS=Ustilaginoidea virens OX=1159556 GN=UVI_02000680 PE=3 SV=1	UV8b_639	0.0286659	54.611	2	ATYEC(1)VMK	2.0549	36089000	36089000	0	0	mitochondria	K10807	RRM1; ribonucleoside-diphosphate reductase subunit M1 [EC:1.17.4.1]	map00230 Purine metabolism; map00240 Pyrimidine metabolism; map00480 Glutathione metabolism; map01100 Metabolic pathways	GO:0006139 nucleobase-containing compound metabolic process; GO:0006165 nucleoside diphosphate phosphorylation; GO:0006213 pyrimidine nucleoside metabolic process; GO:0006220 pyrimidine nucleotide metabolic process; GO:0006221 pyrimidine nucleotide biosynthetic process; GO:0006235 dTTP biosynthetic process; GO:0006240 dCDP biosynthetic process; GO:0006725 cellular aromatic compound metabolic proc…	GO:0005622 intracellular anatomical structure; GO:0005634 nucleus; GO:0005737 cytoplasm; GO:0005739 mitochondrion; GO:0005829 cytosol; GO:0005971 ribonucleoside-diphosphate reductase complex; GO:0032991 protein-containing complex; GO:0043226 organelle; GO:0043227 membrane-bounded organelle; GO:0043229 intracellular organelle; GO:0043231 intracellular membrane-bounded organelle; GO:1902494 catalyt…	GO:0000166 nucleotide binding; GO:0003824 catalytic activity; GO:0004550 nucleoside diphosphate kinase activity; GO:0004748 ribonucleoside-diphosphate reductase activity, thioredoxin disulfide as acceptor; GO:0005488 binding; GO:0005524 ATP binding; GO:0016301 kinase activity; GO:0016491 oxidoreductase activity; GO:0016725 oxidoreductase activity, acting on CH or CH2 groups; GO:0016728 oxidoreduc…	PF03477; PF00317	PF03477 ATP cone domain; PF00317 Ribonucleotide reductase, all-alpha domain	F	KOG1112	Ribonucleotide reductase, alpha subunit
biosynthetic process	A0A063CA99	111	C	tr|A0A063CA99|A0A063CA99_USTVR Ribonucleoside-diphosphate reductase OS=Ustilaginoidea virens OX=1159556 GN=UV8b_639 PE=3 SV=1;tr|A0A1B5L264|A0A1B5L264_USTVR Ribonucleoside-diphosphate reductase OS=Ustilaginoidea virens OX=1159556 GN=UVI_02000680 PE=3 SV=1	UV8b_639	0.0012691	83.309	2	NSC(1)ASPMISK	-1.3084	149130000	149130000	0	0	mitochondria	K10807	RRM1; ribonucleoside-diphosphate reductase subunit M1 [EC:1.17.4.1]	map00230 Purine metabolism; map00240 Pyrimidine metabolism; map00480 Glutathione metabolism; map01100 Metabolic pathways	GO:0006139 nucleobase-containing compound metabolic process; GO:0006165 nucleoside diphosphate phosphorylation; GO:0006213 pyrimidine nucleoside metabolic process; GO:0006220 pyrimidine nucleotide metabolic process; GO:0006221 pyrimidine nucleotide biosynthetic process; GO:0006235 dTTP biosynthetic process; GO:0006240 dCDP biosynthetic process; GO:0006725 cellular aromatic compound metabolic proc…	GO:0005622 intracellular anatomical structure; GO:0005634 nucleus; GO:0005737 cytoplasm; GO:0005739 mitochondrion; GO:0005829 cytosol; GO:0005971 ribonucleoside-diphosphate reductase complex; GO:0032991 protein-containing complex; GO:0043226 organelle; GO:0043227 membrane-bounded organelle; GO:0043229 intracellular organelle; GO:0043231 intracellular membrane-bounded organelle; GO:1902494 catalyt…	GO:0000166 nucleotide binding; GO:0003824 catalytic activity; GO:0004550 nucleoside diphosphate kinase activity; GO:0004748 ribonucleoside-diphosphate reductase activity, thioredoxin disulfide as acceptor; GO:0005488 binding; GO:0005524 ATP binding; GO:0016301 kinase activity; GO:0016491 oxidoreductase activity; GO:0016725 oxidoreductase activity, acting on CH or CH2 groups; GO:0016728 oxidoreduc…	PF03477; PF00317	PF03477 ATP cone domain; PF00317 Ribonucleotide reductase, all-alpha domain	F	KOG1112	Ribonucleotide reductase, alpha subunit
biosynthetic process	A0A063CA99	238	C	tr|A0A063CA99|A0A063CA99_USTVR Ribonucleoside-diphosphate reductase OS=Ustilaginoidea virens OX=1159556 GN=UV8b_639 PE=3 SV=1;tr|A0A1B5L264|A0A1B5L264_USTVR Ribonucleoside-diphosphate reductase OS=Ustilaginoidea virens OX=1159556 GN=UVI_02000680 PE=3 SV=1	UV8b_639	9.67e-05	133.79	2	TC(1)AMISK	-0.47712	196030000	0	70805000	62445000	mitochondria	K10807	RRM1; ribonucleoside-diphosphate reductase subunit M1 [EC:1.17.4.1]	map00230 Purine metabolism; map00240 Pyrimidine metabolism; map00480 Glutathione metabolism; map01100 Metabolic pathways	GO:0006139 nucleobase-containing compound metabolic process; GO:0006165 nucleoside diphosphate phosphorylation; GO:0006213 pyrimidine nucleoside metabolic process; GO:0006220 pyrimidine nucleotide metabolic process; GO:0006221 pyrimidine nucleotide biosynthetic process; GO:0006235 dTTP biosynthetic process; GO:0006240 dCDP biosynthetic process; GO:0006725 cellular aromatic compound metabolic proc…	GO:0005622 intracellular anatomical structure; GO:0005634 nucleus; GO:0005737 cytoplasm; GO:0005739 mitochondrion; GO:0005829 cytosol; GO:0005971 ribonucleoside-diphosphate reductase complex; GO:0032991 protein-containing complex; GO:0043226 organelle; GO:0043227 membrane-bounded organelle; GO:0043229 intracellular organelle; GO:0043231 intracellular membrane-bounded organelle; GO:1902494 catalyt…	GO:0000166 nucleotide binding; GO:0003824 catalytic activity; GO:0004550 nucleoside diphosphate kinase activity; GO:0004748 ribonucleoside-diphosphate reductase activity, thioredoxin disulfide as acceptor; GO:0005488 binding; GO:0005524 ATP binding; GO:0016301 kinase activity; GO:0016491 oxidoreductase activity; GO:0016725 oxidoreductase activity, acting on CH or CH2 groups; GO:0016728 oxidoreduc…	PF03477; PF00317	PF03477 ATP cone domain; PF00317 Ribonucleotide reductase, all-alpha domain	F	KOG1112	Ribonucleotide reductase, alpha subunit
biosynthetic process	A0A063BTM6	178	C	tr|A0A063BTM6|A0A063BTM6_USTVR tRNA uridine 5-carboxymethylaminomethyl modification enzyme gidA OS=Ustilaginoidea virens OX=1159556 GN=UV8b_7475 PE=3 SV=1	UV8b_7475	0.0141221	64.265	2	YC(1)PSLESK	1.9152	32326000	21732000	10593000	0	cytoskeleton	K03495	gidA, mnmG, MTO1; tRNA uridine 5-carboxymethylaminomethyl modification enzyme		GO:0000959 mitochondrial RNA metabolic process; GO:0000963 mitochondrial RNA processing; GO:0001510 RNA methylation; GO:0002097 tRNA wobble base modification; GO:0002098 tRNA wobble uridine modification; GO:0006139 nucleobase-containing compound metabolic process; GO:0006396 RNA processing; GO:0006399 tRNA metabolic process; GO:0006400 tRNA modification; GO:0006412 translation; GO:0006518 peptide…	GO:0005622 intracellular anatomical structure; GO:0005737 cytoplasm; GO:0005739 mitochondrion; GO:0043226 organelle; GO:0043227 membrane-bounded organelle; GO:0043229 intracellular organelle; GO:0043231 intracellular membrane-bounded organelle;	GO:0000166 nucleotide binding; GO:0005488 binding; GO:0036094 small molecule binding; GO:0043167 ion binding; GO:0043168 anion binding; GO:0050660 flavin adenine dinucleotide binding; GO:0097159 organic cyclic compound binding; GO:1901265 nucleoside phosphate binding; GO:1901363 heterocyclic compound binding;	PF13932	PF13932 tRNA modifying enzyme MnmG/GidA C-terminal domain	J	KOG2311	NAD/FAD-utilizing protein possibly involved in translation
biosynthetic process	A0A063C414	185	C	tr|A0A063C414|A0A063C414_USTVR Imidazoleglycerol-phosphate dehydratase OS=Ustilaginoidea virens OX=1159556 GN=UV8b_1152 PE=3 SV=1	UV8b_1152	0.00061954	84.213	2	LTLHVDC(1)LR	0.92904	41350000	0	13650000	0	mitochondria	K01693	hisB; imidazoleglycerol-phosphate dehydratase [EC:4.2.1.19]	map00340 Histidine metabolism; map01100 Metabolic pathways; map01110 Biosynthesis of secondary metabolites; map01230 Biosynthesis of amino acids	GO:0000105 histidine biosynthetic process; GO:0006082 organic acid metabolic process; GO:0006520 cellular amino acid metabolic process; GO:0006547 histidine metabolic process; GO:0006725 cellular aromatic compound metabolic process; GO:0006807 nitrogen compound metabolic process; GO:0008152 metabolic process; GO:0008652 cellular amino acid biosynthetic process; GO:0009058 biosynthetic process; GO…		GO:0003824 catalytic activity; GO:0004424 imidazoleglycerol-phosphate dehydratase activity; GO:0016829 lyase activity; GO:0016835 carbon-oxygen lyase activity; GO:0016836 hydro-lyase activity;			E	KOG3143	Imidazoleglycerol-phosphate dehydratase
biosynthetic process	A0A063BTN3	370	C	tr|A0A063BTN3|A0A063BTN3_USTVR DNA helicase OS=Ustilaginoidea virens OX=1159556 GN=UV8b_7408 PE=3 SV=1	UV8b_7408	0.00585735	62.823	2	SGLIVLPC(1)GAGK	1.0273	4511700	0	4511700	0	nucleus	K10843	ERCC3, XPB; DNA excision repair protein ERCC-3 [EC:5.6.2.4]	map03022 Basal transcription factors; map03420 Nucleotide excision repair	GO:0000018 regulation of DNA recombination; GO:0000019 regulation of mitotic recombination; GO:0001109 promoter clearance during DNA-templated transcription; GO:0001111 promoter clearance from RNA polymerase II promoter; GO:0001112 DNA-templated transcription open complex formation; GO:0001113 transcription open complex formation at RNA polymerase II promoter; GO:0001120 protein-DNA complex remod…	GO:0000109 nucleotide-excision repair complex; GO:0000112 nucleotide-excision repair factor 3 complex; GO:0000428 DNA-directed RNA polymerase complex; GO:0000439 transcription factor TFIIH core complex; GO:0005622 intracellular anatomical structure; GO:0005634 nucleus; GO:0005654 nucleoplasm; GO:0005667 transcription regulator complex; GO:0005675 transcription factor TFIIH holo complex; GO:000573…	GO:0000166 nucleotide binding; GO:0003676 nucleic acid binding; GO:0003677 DNA binding; GO:0003678 DNA helicase activity; GO:0003824 catalytic activity; GO:0004386 helicase activity; GO:0005488 binding; GO:0005524 ATP binding; GO:0008094 ATP-dependent activity, acting on DNA; GO:0015616 DNA translocase activity; GO:0016462 pyrophosphatase activity; GO:0016787 hydrolase activity; GO:0016817 hydrol…	PF13625; PF16203	PF13625 Helicase conserved C-terminal domain; PF16203 ERCC3/RAD25/XPB C-terminal helicase	KL	KOG1123	RNA polymerase II transcription initiation/nucleotide excision repair factor TFIIH, 3'-5' helicase subunit SSL2
biosynthetic process	A0A063BRF8	62	C	tr|A0A063BRF8|A0A063BRF8_USTVR Enolase-phosphatase E1 OS=Ustilaginoidea virens OX=1159556 GN=UTR4 PE=3 SV=1	UTR4	0.00898255	86.086	2	SFPEDC(1)R	0.38709	11428000	0	11428000	0	cytoplasm	K09880	mtnC, ENOPH1; enolase-phosphatase E1 [EC:3.1.3.77]	map00270 Cysteine and methionine metabolism; map01100 Metabolic pathways	GO:0000096 sulfur amino acid metabolic process; GO:0000097 sulfur amino acid biosynthetic process; GO:0006082 organic acid metabolic process; GO:0006520 cellular amino acid metabolic process; GO:0006555 methionine metabolic process; GO:0006790 sulfur compound metabolic process; GO:0006793 phosphorus metabolic process; GO:0006796 phosphate-containing compound metabolic process; GO:0006807 nitrogen…	GO:0005622 intracellular anatomical structure; GO:0005634 nucleus; GO:0005737 cytoplasm; GO:0005829 cytosol; GO:0043226 organelle; GO:0043227 membrane-bounded organelle; GO:0043229 intracellular organelle; GO:0043231 intracellular membrane-bounded organelle;	GO:0003824 catalytic activity; GO:0016787 hydrolase activity; GO:0016788 hydrolase activity, acting on ester bonds; GO:0016791 phosphatase activity; GO:0042578 phosphoric ester hydrolase activity; GO:0043874 acireductone synthase activity;			E	KOG2630	Enolase-phosphatase E-1
biosynthetic process	A0A063C8Q7	46	C	tr|A0A063C8Q7|A0A063C8Q7_USTVR RING-type E3 ubiquitin transferase OS=Ustilaginoidea virens OX=1159556 GN=UV8b_1557 PE=4 SV=1;tr|A0A1B5L6V6|A0A1B5L6V6_USTVR RING-type E3 ubiquitin transferase OS=Ustilaginoidea virens OX=1159556 GN=UVI_02008610 PE=4 SV=1	UV8b_1557	2.92e-25	141.73	2	DASC(1)QNPSPNTPIPAAVLK	-0.1102	246870000	0	124120000	122750000	nucleus	K22381	ZNF598; E3 ubiquitin-protein ligase ZNF598 [EC:2.3.2.27]		GO:0006325 chromatin organization; GO:0006412 translation; GO:0006414 translational elongation; GO:0006417 regulation of translation; GO:0006464 cellular protein modification process; GO:0006518 peptide metabolic process; GO:0006807 nitrogen compound metabolic process; GO:0006996 organelle organization; GO:0008152 metabolic process; GO:0009056 catabolic process; GO:0009057 macromolecule catabolic…	GO:0005622 intracellular anatomical structure; GO:0005737 cytoplasm;	GO:0003824 catalytic activity; GO:0004842 ubiquitin-protein transferase activity; GO:0005488 binding; GO:0008270 zinc ion binding; GO:0016740 transferase activity; GO:0019787 ubiquitin-like protein transferase activity; GO:0043167 ion binding; GO:0043169 cation binding; GO:0046872 metal ion binding; GO:0046914 transition metal ion binding; GO:0061630 ubiquitin protein ligase activity; GO:0061659 …			O	KOG2231	Predicted E3 ubiquitin ligase
biosynthetic process	A0A063C8Q7	210	C	tr|A0A063C8Q7|A0A063C8Q7_USTVR RING-type E3 ubiquitin transferase OS=Ustilaginoidea virens OX=1159556 GN=UV8b_1557 PE=4 SV=1;tr|A0A1B5L6V6|A0A1B5L6V6_USTVR RING-type E3 ubiquitin transferase OS=Ustilaginoidea virens OX=1159556 GN=UVI_02008610 PE=4 SV=1	UV8b_1557	2.63e-05	128.48	2	MC(1)DLCTR	-0.89823	28341000	0	14811000	13530000	nucleus	K22381	ZNF598; E3 ubiquitin-protein ligase ZNF598 [EC:2.3.2.27]		GO:0006325 chromatin organization; GO:0006412 translation; GO:0006414 translational elongation; GO:0006417 regulation of translation; GO:0006464 cellular protein modification process; GO:0006518 peptide metabolic process; GO:0006807 nitrogen compound metabolic process; GO:0006996 organelle organization; GO:0008152 metabolic process; GO:0009056 catabolic process; GO:0009057 macromolecule catabolic…	GO:0005622 intracellular anatomical structure; GO:0005737 cytoplasm;	GO:0003824 catalytic activity; GO:0004842 ubiquitin-protein transferase activity; GO:0005488 binding; GO:0008270 zinc ion binding; GO:0016740 transferase activity; GO:0019787 ubiquitin-like protein transferase activity; GO:0043167 ion binding; GO:0043169 cation binding; GO:0046872 metal ion binding; GO:0046914 transition metal ion binding; GO:0061630 ubiquitin protein ligase activity; GO:0061659 …			O	KOG2231	Predicted E3 ubiquitin ligase
biosynthetic process	A0A063C394	918	C	tr|A0A063C394|A0A063C394_USTVR 3-hydroxyacyl-[acyl-carrier-protein] dehydratase OS=Ustilaginoidea virens OX=1159556 GN=UV8b_3249 PE=3 SV=1	UV8b_3249	0.017325	77.944	2	VWFGC(1)NK	0.60557	20057000	20057000	0	0	mitochondria	K00668	FAS1; fatty acid synthase subunit beta, fungi type [EC:2.3.1.86]	map00061 Fatty acid biosynthesis; map01100 Metabolic pathways; map01212 Fatty acid metabolism	GO:0001676 long-chain fatty acid metabolic process; GO:0006082 organic acid metabolic process; GO:0006629 lipid metabolic process; GO:0006631 fatty acid metabolic process; GO:0006633 fatty acid biosynthetic process; GO:0008152 metabolic process; GO:0008610 lipid biosynthetic process; GO:0009058 biosynthetic process; GO:0009987 cellular process; GO:0016053 organic acid biosynthetic process; GO:001…	GO:0005622 intracellular anatomical structure; GO:0005737 cytoplasm; GO:0005739 mitochondrion; GO:0005811 lipid droplet; GO:0005829 cytosol; GO:0005835 fatty acid synthase complex; GO:0032991 protein-containing complex; GO:0043226 organelle; GO:0043227 membrane-bounded organelle; GO:0043228 non-membrane-bounded organelle; GO:0043229 intracellular organelle; GO:0043231 intracellular membrane-bound…	GO:0003824 catalytic activity; GO:0004312 fatty acid synthase activity; GO:0004313 [acyl-carrier-protein] S-acetyltransferase activity; GO:0004314 [acyl-carrier-protein] S-malonyltransferase activity; GO:0004317 3-hydroxypalmitoyl-[acyl-carrier-protein] dehydratase activity; GO:0004318 enoyl-[acyl-carrier-protein] reductase (NADH) activity; GO:0004319 enoyl-[acyl-carrier-protein] reductase (NADPH…	PF17828; PF17951; PF13452; PF01575; PF00698	PF17828 N-terminal domain in fatty acid synthase subunit beta; PF17951 Fatty acid synthase meander beta sheet domain; PF13452 N-terminal half of MaoC dehydratase; PF01575 MaoC like domain; PF00698 Acyl transferase domain
biosynthetic process	A0A063C394	1066	C	tr|A0A063C394|A0A063C394_USTVR 3-hydroxyacyl-[acyl-carrier-protein] dehydratase OS=Ustilaginoidea virens OX=1159556 GN=UV8b_3249 PE=3 SV=1	UV8b_3249	0.000359662	110.41	2	TC(1)ILQGPAAVK	-0.67953	1424700000	0	757420000	667270000	mitochondria	K00668	FAS1; fatty acid synthase subunit beta, fungi type [EC:2.3.1.86]	map00061 Fatty acid biosynthesis; map01100 Metabolic pathways; map01212 Fatty acid metabolism	GO:0001676 long-chain fatty acid metabolic process; GO:0006082 organic acid metabolic process; GO:0006629 lipid metabolic process; GO:0006631 fatty acid metabolic process; GO:0006633 fatty acid biosynthetic process; GO:0008152 metabolic process; GO:0008610 lipid biosynthetic process; GO:0009058 biosynthetic process; GO:0009987 cellular process; GO:0016053 organic acid biosynthetic process; GO:001…	GO:0005622 intracellular anatomical structure; GO:0005737 cytoplasm; GO:0005739 mitochondrion; GO:0005811 lipid droplet; GO:0005829 cytosol; GO:0005835 fatty acid synthase complex; GO:0032991 protein-containing complex; GO:0043226 organelle; GO:0043227 membrane-bounded organelle; GO:0043228 non-membrane-bounded organelle; GO:0043229 intracellular organelle; GO:0043231 intracellular membrane-bound…	GO:0003824 catalytic activity; GO:0004312 fatty acid synthase activity; GO:0004313 [acyl-carrier-protein] S-acetyltransferase activity; GO:0004314 [acyl-carrier-protein] S-malonyltransferase activity; GO:0004317 3-hydroxypalmitoyl-[acyl-carrier-protein] dehydratase activity; GO:0004318 enoyl-[acyl-carrier-protein] reductase (NADH) activity; GO:0004319 enoyl-[acyl-carrier-protein] reductase (NADPH…	PF17828; PF17951; PF13452; PF01575; PF00698	PF17828 N-terminal domain in fatty acid synthase subunit beta; PF17951 Fatty acid synthase meander beta sheet domain; PF13452 N-terminal half of MaoC dehydratase; PF01575 MaoC like domain; PF00698 Acyl transferase domain
biosynthetic process	A0A063C394	1417	C	tr|A0A063C394|A0A063C394_USTVR 3-hydroxyacyl-[acyl-carrier-protein] dehydratase OS=Ustilaginoidea virens OX=1159556 GN=UV8b_3249 PE=3 SV=1	UV8b_3249	2.46e-18	157.91	2	MVEVC(1)GTIVR	-1.8028	165790000	30944000	57295000	57563000	mitochondria	K00668	FAS1; fatty acid synthase subunit beta, fungi type [EC:2.3.1.86]	map00061 Fatty acid biosynthesis; map01100 Metabolic pathways; map01212 Fatty acid metabolism	GO:0001676 long-chain fatty acid metabolic process; GO:0006082 organic acid metabolic process; GO:0006629 lipid metabolic process; GO:0006631 fatty acid metabolic process; GO:0006633 fatty acid biosynthetic process; GO:0008152 metabolic process; GO:0008610 lipid biosynthetic process; GO:0009058 biosynthetic process; GO:0009987 cellular process; GO:0016053 organic acid biosynthetic process; GO:001…	GO:0005622 intracellular anatomical structure; GO:0005737 cytoplasm; GO:0005739 mitochondrion; GO:0005811 lipid droplet; GO:0005829 cytosol; GO:0005835 fatty acid synthase complex; GO:0032991 protein-containing complex; GO:0043226 organelle; GO:0043227 membrane-bounded organelle; GO:0043228 non-membrane-bounded organelle; GO:0043229 intracellular organelle; GO:0043231 intracellular membrane-bound…	GO:0003824 catalytic activity; GO:0004312 fatty acid synthase activity; GO:0004313 [acyl-carrier-protein] S-acetyltransferase activity; GO:0004314 [acyl-carrier-protein] S-malonyltransferase activity; GO:0004317 3-hydroxypalmitoyl-[acyl-carrier-protein] dehydratase activity; GO:0004318 enoyl-[acyl-carrier-protein] reductase (NADH) activity; GO:0004319 enoyl-[acyl-carrier-protein] reductase (NADPH…	PF17828; PF17951; PF13452; PF01575; PF00698	PF17828 N-terminal domain in fatty acid synthase subunit beta; PF17951 Fatty acid synthase meander beta sheet domain; PF13452 N-terminal half of MaoC dehydratase; PF01575 MaoC like domain; PF00698 Acyl transferase domain
biosynthetic process	A0A063C394	911	C	tr|A0A063C394|A0A063C394_USTVR 3-hydroxyacyl-[acyl-carrier-protein] dehydratase OS=Ustilaginoidea virens OX=1159556 GN=UV8b_3249 PE=3 SV=1	UV8b_3249	8.86e-48	180.87	2	RLNDDC(1)QK	-0.7268	1326500000	32846000	580890000	554340000	mitochondria	K00668	FAS1; fatty acid synthase subunit beta, fungi type [EC:2.3.1.86]	map00061 Fatty acid biosynthesis; map01100 Metabolic pathways; map01212 Fatty acid metabolism	GO:0001676 long-chain fatty acid metabolic process; GO:0006082 organic acid metabolic process; GO:0006629 lipid metabolic process; GO:0006631 fatty acid metabolic process; GO:0006633 fatty acid biosynthetic process; GO:0008152 metabolic process; GO:0008610 lipid biosynthetic process; GO:0009058 biosynthetic process; GO:0009987 cellular process; GO:0016053 organic acid biosynthetic process; GO:001…	GO:0005622 intracellular anatomical structure; GO:0005737 cytoplasm; GO:0005739 mitochondrion; GO:0005811 lipid droplet; GO:0005829 cytosol; GO:0005835 fatty acid synthase complex; GO:0032991 protein-containing complex; GO:0043226 organelle; GO:0043227 membrane-bounded organelle; GO:0043228 non-membrane-bounded organelle; GO:0043229 intracellular organelle; GO:0043231 intracellular membrane-bound…	GO:0003824 catalytic activity; GO:0004312 fatty acid synthase activity; GO:0004313 [acyl-carrier-protein] S-acetyltransferase activity; GO:0004314 [acyl-carrier-protein] S-malonyltransferase activity; GO:0004317 3-hydroxypalmitoyl-[acyl-carrier-protein] dehydratase activity; GO:0004318 enoyl-[acyl-carrier-protein] reductase (NADH) activity; GO:0004319 enoyl-[acyl-carrier-protein] reductase (NADPH…	PF17828; PF17951; PF13452; PF01575; PF00698	PF17828 N-terminal domain in fatty acid synthase subunit beta; PF17951 Fatty acid synthase meander beta sheet domain; PF13452 N-terminal half of MaoC dehydratase; PF01575 MaoC like domain; PF00698 Acyl transferase domain
biosynthetic process	A0A063C394	1976	C	tr|A0A063C394|A0A063C394_USTVR 3-hydroxyacyl-[acyl-carrier-protein] dehydratase OS=Ustilaginoidea virens OX=1159556 GN=UV8b_3249 PE=3 SV=1	UV8b_3249	0.00187713	90.709	2	EIISGC(1)AEK	-0.07128	1052200000	0	499630000	552590000	mitochondria	K00668	FAS1; fatty acid synthase subunit beta, fungi type [EC:2.3.1.86]	map00061 Fatty acid biosynthesis; map01100 Metabolic pathways; map01212 Fatty acid metabolism	GO:0001676 long-chain fatty acid metabolic process; GO:0006082 organic acid metabolic process; GO:0006629 lipid metabolic process; GO:0006631 fatty acid metabolic process; GO:0006633 fatty acid biosynthetic process; GO:0008152 metabolic process; GO:0008610 lipid biosynthetic process; GO:0009058 biosynthetic process; GO:0009987 cellular process; GO:0016053 organic acid biosynthetic process; GO:001…	GO:0005622 intracellular anatomical structure; GO:0005737 cytoplasm; GO:0005739 mitochondrion; GO:0005811 lipid droplet; GO:0005829 cytosol; GO:0005835 fatty acid synthase complex; GO:0032991 protein-containing complex; GO:0043226 organelle; GO:0043227 membrane-bounded organelle; GO:0043228 non-membrane-bounded organelle; GO:0043229 intracellular organelle; GO:0043231 intracellular membrane-bound…	GO:0003824 catalytic activity; GO:0004312 fatty acid synthase activity; GO:0004313 [acyl-carrier-protein] S-acetyltransferase activity; GO:0004314 [acyl-carrier-protein] S-malonyltransferase activity; GO:0004317 3-hydroxypalmitoyl-[acyl-carrier-protein] dehydratase activity; GO:0004318 enoyl-[acyl-carrier-protein] reductase (NADH) activity; GO:0004319 enoyl-[acyl-carrier-protein] reductase (NADPH…	PF17828; PF17951; PF13452; PF01575; PF00698	PF17828 N-terminal domain in fatty acid synthase subunit beta; PF17951 Fatty acid synthase meander beta sheet domain; PF13452 N-terminal half of MaoC dehydratase; PF01575 MaoC like domain; PF00698 Acyl transferase domain
biosynthetic process	A0A063C394	459	C	tr|A0A063C394|A0A063C394_USTVR 3-hydroxyacyl-[acyl-carrier-protein] dehydratase OS=Ustilaginoidea virens OX=1159556 GN=UV8b_3249 PE=3 SV=1	UV8b_3249	0.0250249	60.76	2	DIC(1)IDTR	-0.60823	465430000	0	183580000	281850000	mitochondria	K00668	FAS1; fatty acid synthase subunit beta, fungi type [EC:2.3.1.86]	map00061 Fatty acid biosynthesis; map01100 Metabolic pathways; map01212 Fatty acid metabolism	GO:0001676 long-chain fatty acid metabolic process; GO:0006082 organic acid metabolic process; GO:0006629 lipid metabolic process; GO:0006631 fatty acid metabolic process; GO:0006633 fatty acid biosynthetic process; GO:0008152 metabolic process; GO:0008610 lipid biosynthetic process; GO:0009058 biosynthetic process; GO:0009987 cellular process; GO:0016053 organic acid biosynthetic process; GO:001…	GO:0005622 intracellular anatomical structure; GO:0005737 cytoplasm; GO:0005739 mitochondrion; GO:0005811 lipid droplet; GO:0005829 cytosol; GO:0005835 fatty acid synthase complex; GO:0032991 protein-containing complex; GO:0043226 organelle; GO:0043227 membrane-bounded organelle; GO:0043228 non-membrane-bounded organelle; GO:0043229 intracellular organelle; GO:0043231 intracellular membrane-bound…	GO:0003824 catalytic activity; GO:0004312 fatty acid synthase activity; GO:0004313 [acyl-carrier-protein] S-acetyltransferase activity; GO:0004314 [acyl-carrier-protein] S-malonyltransferase activity; GO:0004317 3-hydroxypalmitoyl-[acyl-carrier-protein] dehydratase activity; GO:0004318 enoyl-[acyl-carrier-protein] reductase (NADH) activity; GO:0004319 enoyl-[acyl-carrier-protein] reductase (NADPH…	PF17828; PF17951; PF13452; PF01575; PF00698	PF17828 N-terminal domain in fatty acid synthase subunit beta; PF17951 Fatty acid synthase meander beta sheet domain; PF13452 N-terminal half of MaoC dehydratase; PF01575 MaoC like domain; PF00698 Acyl transferase domain
biosynthetic process	A0A063CBR3	1132	C	tr|A0A063CBR3|A0A063CBR3_USTVR Carbamoyl-phosphate synthase (glutamine-hydrolyzing) OS=Ustilaginoidea virens OX=1159556 GN=UV8b_298 PE=3 SV=1	UV8b_298	1.67e-05	115.71	2	EFC(1)NAVGYPVLVR	0.82205	40303000	12573000	15455000	12275000	cytoplasm	K11541	URA2; carbamoyl-phosphate synthase / aspartate carbamoyltransferase [EC:6.3.5.5 2.1.3.2]	map00240 Pyrimidine metabolism; map00250 Alanine, aspartate and glutamate metabolism; map01100 Metabolic pathways; map01240 Biosynthesis of cofactors	GO:0000050 urea cycle; GO:0006082 organic acid metabolic process; GO:0006139 nucleobase-containing compound metabolic process; GO:0006142 regulation of pyrimidine nucleobase metabolic process; GO:0006206 pyrimidine nucleobase metabolic process; GO:0006207 'de novo' pyrimidine nucleobase biosynthetic process; GO:0006520 cellular amino acid metabolic process; GO:0006525 arginine metabolic process; …	GO:0005622 intracellular anatomical structure; GO:0005737 cytoplasm; GO:0005739 mitochondrion; GO:0016020 membrane; GO:0016021 integral component of membrane; GO:0031224 intrinsic component of membrane; GO:0043226 organelle; GO:0043227 membrane-bounded organelle; GO:0043229 intracellular organelle; GO:0043231 intracellular membrane-bounded organelle;	GO:0003824 catalytic activity; GO:0003922 GMP synthase (glutamine-hydrolyzing) activity; GO:0004070 aspartate carbamoyltransferase activity; GO:0004087 carbamoyl-phosphate synthase (ammonia) activity; GO:0004088 carbamoyl-phosphate synthase (glutamine-hydrolyzing) activity; GO:0004151 dihydroorotase activity; GO:0016740 transferase activity; GO:0016741 transferase activity, transferring one-carbo…	PF00988; PF00117; PF02786; PF02787; PF02142	PF00988 Carbamoyl-phosphate synthase small chain, CPSase domain; PF00117 Glutamine amidotransferase class-I; PF02786 Carbamoyl-phosphate synthase L chain, ATP binding domain; PF02787 Carbamoyl-phosphate synthetase large chain, oligomerisation domain; PF02142 MGS-like domain	R	KOG0370	Multifunctional pyrimidine synthesis protein CAD (includes carbamoyl-phophate synthetase, aspartate transcarbamylase, and glutamine amidotransferase)
biosynthetic process	A0A063BY17	114	C	tr|A0A063BY17|A0A063BY17_USTVR S-(hydroxymethyl)glutathione dehydrogenase OS=Ustilaginoidea virens OX=1159556 GN=UV8b_4112 PE=3 SV=1	UV8b_4112	3.8e-05	124.92	2	TNLC(1)GKIR	-0.81929	69459000	0	9481000	16747000	cytoplasm	K00121	frmA, ADH5, adhC; S-(hydroxymethyl)glutathione dehydrogenase / alcohol dehydrogenase [EC:1.1.1.284 1.1.1.1]	map00010 Glycolysis / Gluconeogenesis; map00071 Fatty acid degradation; map00350 Tyrosine metabolism; map00620 Pyruvate metabolism; map00680 Methane metabolism; map01100 Metabolic pathways; map01110 Biosynthesis of secondary metabolites; map01200 Carbon metabolism	GO:0000947 amino acid catabolic process to alcohol via Ehrlich pathway; GO:0000955 amino acid catabolic process via Ehrlich pathway; GO:0006066 alcohol metabolic process; GO:0006081 cellular aldehyde metabolic process; GO:0006082 organic acid metabolic process; GO:0006520 cellular amino acid metabolic process; GO:0006807 nitrogen compound metabolic process; GO:0008152 metabolic process; GO:000905…	GO:0005622 intracellular anatomical structure; GO:0005737 cytoplasm; GO:0005739 mitochondrion; GO:0043226 organelle; GO:0043227 membrane-bounded organelle; GO:0043229 intracellular organelle; GO:0043231 intracellular membrane-bounded organelle;	GO:0003824 catalytic activity; GO:0004022 alcohol dehydrogenase (NAD+) activity; GO:0016491 oxidoreductase activity; GO:0016614 oxidoreductase activity, acting on CH-OH group of donors; GO:0016616 oxidoreductase activity, acting on the CH-OH group of donors, NAD or NADP as acceptor; GO:0033833 hydroxymethylfurfural reductase (NADH) activity; GO:0051903 S-(hydroxymethyl)glutathione dehydrogenase a…	PF08240; PF00107	PF08240 Alcohol dehydrogenase GroES-like domain; PF00107 Zinc-binding dehydrogenase	Q	KOG0022	Alcohol dehydrogenase, class III
biosynthetic process	A0A063BY17	342	C	tr|A0A063BY17|A0A063BY17_USTVR S-(hydroxymethyl)glutathione dehydrogenase OS=Ustilaginoidea virens OX=1159556 GN=UV8b_4112 PE=3 SV=1	UV8b_4112	0.0116934	67.035	2	GC(1)AFGGIK	0.1178	346630000	270580000	40945000	35103000	cytoplasm	K00121	frmA, ADH5, adhC; S-(hydroxymethyl)glutathione dehydrogenase / alcohol dehydrogenase [EC:1.1.1.284 1.1.1.1]	map00010 Glycolysis / Gluconeogenesis; map00071 Fatty acid degradation; map00350 Tyrosine metabolism; map00620 Pyruvate metabolism; map00680 Methane metabolism; map01100 Metabolic pathways; map01110 Biosynthesis of secondary metabolites; map01200 Carbon metabolism	GO:0000947 amino acid catabolic process to alcohol via Ehrlich pathway; GO:0000955 amino acid catabolic process via Ehrlich pathway; GO:0006066 alcohol metabolic process; GO:0006081 cellular aldehyde metabolic process; GO:0006082 organic acid metabolic process; GO:0006520 cellular amino acid metabolic process; GO:0006807 nitrogen compound metabolic process; GO:0008152 metabolic process; GO:000905…	GO:0005622 intracellular anatomical structure; GO:0005737 cytoplasm; GO:0005739 mitochondrion; GO:0043226 organelle; GO:0043227 membrane-bounded organelle; GO:0043229 intracellular organelle; GO:0043231 intracellular membrane-bounded organelle;	GO:0003824 catalytic activity; GO:0004022 alcohol dehydrogenase (NAD+) activity; GO:0016491 oxidoreductase activity; GO:0016614 oxidoreductase activity, acting on CH-OH group of donors; GO:0016616 oxidoreductase activity, acting on the CH-OH group of donors, NAD or NADP as acceptor; GO:0033833 hydroxymethylfurfural reductase (NADH) activity; GO:0051903 S-(hydroxymethyl)glutathione dehydrogenase a…	PF08240; PF00107	PF08240 Alcohol dehydrogenase GroES-like domain; PF00107 Zinc-binding dehydrogenase	Q	KOG0022	Alcohol dehydrogenase, class III
biosynthetic process	A0A063BZQ7	458	C	tr|A0A063BZQ7|A0A063BZQ7_USTVR eIF-2B GDP-GTP exchange factor subunit epsilon OS=Ustilaginoidea virens OX=1159556 GN=UV8b_4553 PE=3 SV=1	UV8b_4553	0.000932592	70.908	2	SC(1)TLPQGC(1)LVGPR	-0.072063	107440000	38714000	31750000	36976000	mitochondria	K03240	EIF2B5; translation initiation factor eIF-2B subunit epsilon		GO:0002181 cytoplasmic translation; GO:0002183 cytoplasmic translational initiation; GO:0006412 translation; GO:0006413 translational initiation; GO:0006417 regulation of translation; GO:0006446 regulation of translational initiation; GO:0006518 peptide metabolic process; GO:0006807 nitrogen compound metabolic process; GO:0008152 metabolic process; GO:0009058 biosynthetic process; GO:0009059 macr…	GO:0005622 intracellular anatomical structure; GO:0005737 cytoplasm; GO:0005829 cytosol; GO:0005851 eukaryotic translation initiation factor 2B complex; GO:0032045 guanyl-nucleotide exchange factor complex; GO:0032991 protein-containing complex;	GO:0003676 nucleic acid binding; GO:0003723 RNA binding; GO:0003743 translation initiation factor activity; GO:0005085 guanyl-nucleotide exchange factor activity; GO:0005488 binding; GO:0005515 protein binding; GO:0008135 translation factor activity, RNA binding; GO:0019899 enzyme binding; GO:0051020 GTPase binding; GO:0097159 organic cyclic compound binding; GO:0098772 molecular function regulat…			J	KOG1461	Translation initiation factor 2B, epsilon subunit (eIF-2Bepsilon/GCD6)
biosynthetic process	A0A063C550	218	C	tr|A0A063C550|A0A063C550_USTVR 50S ribosomal protein L14 OS=Ustilaginoidea virens OX=1159556 GN=UV8b_2884 PE=3 SV=1	UV8b_2884	1.11e-17	152.34	2	FDDNAC(1)VLLNK	1.3727	24168000	24168000	0	0	extracellular	K02874	RP-L14, MRPL14, rplN; large subunit ribosomal protein L14	map03010 Ribosome	GO:0006412 translation; GO:0006518 peptide metabolic process; GO:0006807 nitrogen compound metabolic process; GO:0008152 metabolic process; GO:0009058 biosynthetic process; GO:0009059 macromolecule biosynthetic process; GO:0009987 cellular process; GO:0010467 gene expression; GO:0019538 protein metabolic process; GO:0032543 mitochondrial translation; GO:0034641 cellular nitrogen compound metaboli…	GO:0000313 organellar ribosome; GO:0000315 organellar large ribosomal subunit; GO:0005622 intracellular anatomical structure; GO:0005737 cytoplasm; GO:0005739 mitochondrion; GO:0005759 mitochondrial matrix; GO:0005761 mitochondrial ribosome; GO:0005762 mitochondrial large ribosomal subunit; GO:0005840 ribosome; GO:0015934 large ribosomal subunit; GO:0031974 membrane-enclosed lumen; GO:0032991 pro…	GO:0003676 nucleic acid binding; GO:0003723 RNA binding; GO:0003735 structural constituent of ribosome; GO:0005198 structural molecule activity; GO:0005488 binding; GO:0019843 rRNA binding; GO:0070180 large ribosomal subunit rRNA binding; GO:0097159 organic cyclic compound binding; GO:1901363 heterocyclic compound binding;	PF00238	PF00238 Ribosomal protein L14p/L23e	J	KOG0901	60S ribosomal protein L14/L17/L23
biosynthetic process	A0A063BUM3	49	C	tr|A0A063BUM3|A0A063BUM3_USTVR Protein DOM34 homolog OS=Ustilaginoidea virens OX=1159556 GN=UV8b_5553 PE=3 SV=1	UV8b_5553	7.16e-22	158.05	2	KIVC(1)TDDDTGASTAK	-0.66755	402990000	80396000	72077000	72068000	cytoplasm	K06965	PELO, DOM34, pelA; protein pelota	map03015 mRNA surveillance pathway	GO:0000956 nuclear-transcribed mRNA catabolic process; GO:0002181 cytoplasmic translation; GO:0002184 cytoplasmic translational termination; GO:0006139 nucleobase-containing compound metabolic process; GO:0006401 RNA catabolic process; GO:0006402 mRNA catabolic process; GO:0006412 translation; GO:0006415 translational termination; GO:0006417 regulation of translation; GO:0006518 peptide metabolic…	GO:0005622 intracellular anatomical structure; GO:0005737 cytoplasm; GO:0032991 protein-containing complex; GO:1990533 Dom34-Hbs1 complex;	GO:0003676 nucleic acid binding; GO:0003723 RNA binding; GO:0003747 translation release factor activity; GO:0003824 catalytic activity; GO:0004518 nuclease activity; GO:0004519 endonuclease activity; GO:0004521 endoribonuclease activity; GO:0004540 ribonuclease activity; GO:0005488 binding; GO:0008079 translation termination factor activity; GO:0008135 translation factor activity, RNA binding; GO…	PF03463; PF03464; PF03465	PF03463 eRF1 domain 1; PF03464 eRF1 domain 2; PF03465 eRF1 domain 3	J	KOG2869	Meiotic cell division protein Pelota/DOM34
biosynthetic process	A0A063C542	121	C	tr|A0A063C542|A0A063C542_USTVR Adenosine kinase OS=Ustilaginoidea virens OX=1159556 GN=UV8b_1703 PE=3 SV=1	UV8b_1703	5.57e-59	190.51	3	C(1)GVVITGHNR	-0.55965	1362500000	236990000	524860000	491100000	cytoplasm	K00856	ADK, adoK; adenosine kinase [EC:2.7.1.20]	map00230 Purine metabolism; map01100 Metabolic pathways	GO:0006139 nucleobase-containing compound metabolic process; GO:0006144 purine nucleobase metabolic process; GO:0006163 purine nucleotide metabolic process; GO:0006164 purine nucleotide biosynthetic process; GO:0006166 purine ribonucleoside salvage; GO:0006167 AMP biosynthetic process; GO:0006169 adenosine salvage; GO:0006725 cellular aromatic compound metabolic process; GO:0006753 nucleoside pho…	GO:0005622 intracellular anatomical structure; GO:0005634 nucleus; GO:0005737 cytoplasm; GO:0005829 cytosol; GO:0043226 organelle; GO:0043227 membrane-bounded organelle; GO:0043229 intracellular organelle; GO:0043231 intracellular membrane-bounded organelle;	GO:0003824 catalytic activity; GO:0004001 adenosine kinase activity; GO:0016301 kinase activity; GO:0016740 transferase activity; GO:0016772 transferase activity, transferring phosphorus-containing groups; GO:0016773 phosphotransferase activity, alcohol group as acceptor; GO:0019205 nucleobase-containing compound kinase activity; GO:0019206 nucleoside kinase activity;	PF00294	PF00294 pfkB family carbohydrate kinase	G	KOG2854	Possible pfkB family carbohydrate kinase
biosynthetic process	A0A063C198	82	C	tr|A0A063C198|A0A063C198_USTVR Diphosphomevalonate decarboxylase OS=Ustilaginoidea virens OX=1159556 GN=UV8b_3051 PE=3 SV=1	UV8b_3051	0.0268357	80.999	2	TQAC(1)FR	0.8663	314220000	0	314220000	0	cytoplasm	K01597	MVD, mvaD; diphosphomevalonate decarboxylase [EC:4.1.1.33]	map00900 Terpenoid backbone biosynthesis; map01100 Metabolic pathways; map01110 Biosynthesis of secondary metabolites	GO:0006066 alcohol metabolic process; GO:0006084 acetyl-CoA metabolic process; GO:0006139 nucleobase-containing compound metabolic process; GO:0006163 purine nucleotide metabolic process; GO:0006629 lipid metabolic process; GO:0006637 acyl-CoA metabolic process; GO:0006644 phospholipid metabolic process; GO:0006694 steroid biosynthetic process; GO:0006696 ergosterol biosynthetic process; GO:00067…	GO:0005622 intracellular anatomical structure; GO:0005737 cytoplasm; GO:0005829 cytosol;	GO:0003824 catalytic activity; GO:0004163 diphosphomevalonate decarboxylase activity; GO:0016829 lyase activity; GO:0016830 carbon-carbon lyase activity; GO:0016831 carboxy-lyase activity;	PF18376	PF18376 Mevalonate 5-diphosphate decarboxylase C-terminal domain	I	KOG2833	Mevalonate pyrophosphate decarboxylase
biosynthetic process	A0A063BSL3	222	C	tr|A0A063BSL3|A0A063BSL3_USTVR Developmentally regulated GTP-binding protein 1 OS=Ustilaginoidea virens OX=1159556 GN=UV8b_7437 PE=4 SV=1;tr|A0A1B5L0L2|A0A1B5L0L2_USTVR OBG-type G domain-containing protein OS=Ustilaginoidea virens OX=1159556 GN=UVI_0204628	UV8b_7437	4.44e-11	137.59	2	C(1)DATVDDLIDVLEAK	-0.37723	54630000	21494000	15418000	17718000	cytoplasm	K06944	DRG, RBG; developmentally-regulated GTP-binding protein [EC:3.6.5.-]		GO:0002181 cytoplasmic translation; GO:0006412 translation; GO:0006518 peptide metabolic process; GO:0006807 nitrogen compound metabolic process; GO:0008152 metabolic process; GO:0009058 biosynthetic process; GO:0009059 macromolecule biosynthetic process; GO:0009987 cellular process; GO:0010467 gene expression; GO:0010646 regulation of cell communication; GO:0010647 positive regulation of cell co…	GO:0005622 intracellular anatomical structure; GO:0005737 cytoplasm; GO:0005844 polysome; GO:0010494 cytoplasmic stress granule; GO:0032991 protein-containing complex; GO:0035770 ribonucleoprotein granule; GO:0036464 cytoplasmic ribonucleoprotein granule; GO:0043226 organelle; GO:0043228 non-membrane-bounded organelle; GO:0043229 intracellular organelle; GO:0043232 intracellular non-membrane-boun…	GO:0000166 nucleotide binding; GO:0001882 nucleoside binding; GO:0001883 purine nucleoside binding; GO:0003824 catalytic activity; GO:0003924 GTPase activity; GO:0005488 binding; GO:0005515 protein binding; GO:0005525 GTP binding; GO:0016462 pyrophosphatase activity; GO:0016787 hydrolase activity; GO:0016817 hydrolase activity, acting on acid anhydrides; GO:0016818 hydrolase activity, acting on a…	PF02824	PF02824 TGS domain	T	KOG1487	GTP-binding protein DRG1 (ODN superfamily)
biosynthetic process	A0A063BZ11	456	C	tr|A0A063BZ11|A0A063BZ11_USTVR ATP-NAD kinase family protein OS=Ustilaginoidea virens OX=1159556 GN=UV8b_3297 PE=3 SV=1;tr|A0A1B5L3F6|A0A1B5L3F6_USTVR Uncharacterized protein OS=Ustilaginoidea virens OX=1159556 GN=UVI_02042690 PE=3 SV=1	UV8b_3297	0.000953987	62.408	2	AGPGEEWHGGVPC(1)VIR	-0.84386	21031000	0	0	9919100	mitochondria	K19386	POS5; NADH kinase [EC:2.7.1.86]		GO:0006139 nucleobase-containing compound metabolic process; GO:0006725 cellular aromatic compound metabolic process; GO:0006739 NADP metabolic process; GO:0006741 NADP biosynthetic process; GO:0006753 nucleoside phosphate metabolic process; GO:0006793 phosphorus metabolic process; GO:0006796 phosphate-containing compound metabolic process; GO:0006807 nitrogen compound metabolic process; GO:00069…	GO:0005622 intracellular anatomical structure; GO:0005737 cytoplasm; GO:0005739 mitochondrion; GO:0005759 mitochondrial matrix; GO:0031974 membrane-enclosed lumen; GO:0043226 organelle; GO:0043227 membrane-bounded organelle; GO:0043229 intracellular organelle; GO:0043231 intracellular membrane-bounded organelle; GO:0043233 organelle lumen; GO:0070013 intracellular organelle lumen;	GO:0003824 catalytic activity; GO:0016301 kinase activity; GO:0016740 transferase activity; GO:0016772 transferase activity, transferring phosphorus-containing groups; GO:0016773 phosphotransferase activity, alcohol group as acceptor; GO:0042736 NADH kinase activity;	PF01513; PF20143	PF01513 ATP-NAD kinase N-terminal domain; PF20143 ATP-NAD kinase C-terminal domain	G	KOG2178	Predicted sugar kinase
biosynthetic process	A0A063BUB0	323	C	tr|A0A063BUB0|A0A063BUB0_USTVR Proline dehydrogenase OS=Ustilaginoidea virens OX=1159556 GN=UV8b_6677 PE=3 SV=1	UV8b_6677	9.67e-12	143.85	2	EC(1)FHDTK	1.1285	319610000	319610000	0	0	cytoplasm	K00318	PRODH, fadM, putB; proline dehydrogenase [EC:1.5.5.2]	map00330 Arginine and proline metabolism; map01100 Metabolic pathways; map01110 Biosynthesis of secondary metabolites	GO:0006082 organic acid metabolic process; GO:0006520 cellular amino acid metabolic process; GO:0006536 glutamate metabolic process; GO:0006537 glutamate biosynthetic process; GO:0006560 proline metabolic process; GO:0006562 proline catabolic process; GO:0006807 nitrogen compound metabolic process; GO:0008152 metabolic process; GO:0008652 cellular amino acid biosynthetic process; GO:0009056 catab…	GO:0005622 intracellular anatomical structure; GO:0005737 cytoplasm; GO:0005739 mitochondrion; GO:0043226 organelle; GO:0043227 membrane-bounded organelle; GO:0043229 intracellular organelle; GO:0043231 intracellular membrane-bounded organelle;	GO:0000166 nucleotide binding; GO:0003824 catalytic activity; GO:0004657 proline dehydrogenase activity; GO:0005488 binding; GO:0016491 oxidoreductase activity; GO:0016645 oxidoreductase activity, acting on the CH-NH group of donors; GO:0036094 small molecule binding; GO:0043167 ion binding; GO:0043168 anion binding; GO:0050660 flavin adenine dinucleotide binding; GO:0071949 FAD binding; GO:00971…			E	KOG0186	Proline oxidase
biosynthetic process	A0A063BSL3	322	C	tr|A0A063BSL3|A0A063BSL3_USTVR Developmentally regulated GTP-binding protein 1 OS=Ustilaginoidea virens OX=1159556 GN=UV8b_7437 PE=4 SV=1	UV8b_7437	5.19e-75	196.88	2	CTVEDFC(1)NAIHR	-0.75035	150350000	10771000	61928000	57957000	cytoplasm	K06944	DRG, RBG; developmentally-regulated GTP-binding protein [EC:3.6.5.-]		GO:0002181 cytoplasmic translation; GO:0006412 translation; GO:0006518 peptide metabolic process; GO:0006807 nitrogen compound metabolic process; GO:0008152 metabolic process; GO:0009058 biosynthetic process; GO:0009059 macromolecule biosynthetic process; GO:0009987 cellular process; GO:0010467 gene expression; GO:0010646 regulation of cell communication; GO:0010647 positive regulation of cell co…	GO:0005622 intracellular anatomical structure; GO:0005737 cytoplasm; GO:0005844 polysome; GO:0010494 cytoplasmic stress granule; GO:0032991 protein-containing complex; GO:0035770 ribonucleoprotein granule; GO:0036464 cytoplasmic ribonucleoprotein granule; GO:0043226 organelle; GO:0043228 non-membrane-bounded organelle; GO:0043229 intracellular organelle; GO:0043232 intracellular non-membrane-boun…	GO:0000166 nucleotide binding; GO:0001882 nucleoside binding; GO:0001883 purine nucleoside binding; GO:0003824 catalytic activity; GO:0003924 GTPase activity; GO:0005488 binding; GO:0005515 protein binding; GO:0005525 GTP binding; GO:0016462 pyrophosphatase activity; GO:0016787 hydrolase activity; GO:0016817 hydrolase activity, acting on acid anhydrides; GO:0016818 hydrolase activity, acting on a…	PF02824	PF02824 TGS domain	T	KOG1487	GTP-binding protein DRG1 (ODN superfamily)
biosynthetic process	A0A063C535	303	C	tr|A0A063C535|A0A063C535_USTVR Eukaryotic release factor 1 OS=Ustilaginoidea virens OX=1159556 GN=UV8b_1698 PE=3 SV=1	UV8b_1698	0.000680711	111.82	2	VC(1)YGIDDTLK	-0.94381	138100000	138100000	0	0	cytoplasm	K03265	ETF1, ERF1; peptide chain release factor subunit 1	map03015 mRNA surveillance pathway	GO:0002181 cytoplasmic translation; GO:0002184 cytoplasmic translational termination; GO:0006139 nucleobase-containing compound metabolic process; GO:0006351 transcription, DNA-templated; GO:0006353 DNA-templated transcription, termination; GO:0006412 translation; GO:0006415 translational termination; GO:0006518 peptide metabolic process; GO:0006725 cellular aromatic compound metabolic process; G…	GO:0005622 intracellular anatomical structure; GO:0005737 cytoplasm; GO:0010494 cytoplasmic stress granule; GO:0018444 translation release factor complex; GO:0032991 protein-containing complex; GO:0035770 ribonucleoprotein granule; GO:0036464 cytoplasmic ribonucleoprotein granule; GO:0043226 organelle; GO:0043228 non-membrane-bounded organelle; GO:0043229 intracellular organelle; GO:0043232 intra…	GO:0003676 nucleic acid binding; GO:0003723 RNA binding; GO:0003729 mRNA binding; GO:0003747 translation release factor activity; GO:0005488 binding; GO:0005515 protein binding; GO:0008022 protein C-terminus binding; GO:0008079 translation termination factor activity; GO:0008135 translation factor activity, RNA binding; GO:0016149 translation release factor activity, codon specific; GO:0097159 or…	PF03463; PF03464; PF03465	PF03463 eRF1 domain 1; PF03464 eRF1 domain 2; PF03465 eRF1 domain 3	J	KOG0688	Peptide chain release factor 1 (eRF1)
biosynthetic process	A0A063C026	324	C	tr|A0A063C026|A0A063C026_USTVR Putative TBP associated factor (Mot1) OS=Ustilaginoidea virens OX=1159556 GN=UV8b_2816 PE=4 SV=1	UV8b_2816	0.00522684	116	2	LC(1)DFLK	0.25332	18904000	0	9513700	9389900	cytoplasm	K15192	BTAF1, MOT1; TATA-binding protein-associated factor [EC:5.6.2.-]		GO:0006139 nucleobase-containing compound metabolic process; GO:0006351 transcription, DNA-templated; GO:0006355 regulation of transcription, DNA-templated; GO:0006357 regulation of transcription by RNA polymerase II; GO:0006360 transcription by RNA polymerase I; GO:0006364 rRNA processing; GO:0006366 transcription by RNA polymerase II; GO:0006396 RNA processing; GO:0006725 cellular aromatic comp…	GO:0000228 nuclear chromosome; GO:0005622 intracellular anatomical structure; GO:0005634 nucleus; GO:0005694 chromosome; GO:0005737 cytoplasm; GO:0005739 mitochondrion; GO:0031974 membrane-enclosed lumen; GO:0031981 nuclear lumen; GO:0043226 organelle; GO:0043227 membrane-bounded organelle; GO:0043228 non-membrane-bounded organelle; GO:0043229 intracellular organelle; GO:0043231 intracellular mem…	GO:0003676 nucleic acid binding; GO:0003677 DNA binding; GO:0003824 catalytic activity; GO:0005488 binding; GO:0005515 protein binding; GO:0008134 transcription factor binding; GO:0016462 pyrophosphatase activity; GO:0016787 hydrolase activity; GO:0016817 hydrolase activity, acting on acid anhydrides; GO:0016818 hydrolase activity, acting on acid anhydrides, in phosphorus-containing anhydrides; G…	PF00176; PF00271	PF00176 SNF2-related domain; PF00271 Helicase conserved C-terminal domain	K	KOG0392	SNF2 family DNA-dependent ATPase domain-containing protein
biosynthetic process	A0A063C559	130	C	tr|A0A063C559|A0A063C559_USTVR Chorismate mutase OS=Ustilaginoidea virens OX=1159556 GN=UV8b_1023 PE=4 SV=1	UV8b_1023	0.00319926	70.028	2	FLPAVC(1)ANSGR	-0.84409	80187000	0	40040000	40147000	nucleus	K01850	E5.4.99.5; chorismate mutase [EC:5.4.99.5]	map00400 Phenylalanine, tyrosine and tryptophan biosynthesis; map01100 Metabolic pathways; map01110 Biosynthesis of secondary metabolites; map01230 Biosynthesis of amino acids	GO:0000162 tryptophan biosynthetic process; GO:0006082 organic acid metabolic process; GO:0006520 cellular amino acid metabolic process; GO:0006558 L-phenylalanine metabolic process; GO:0006568 tryptophan metabolic process; GO:0006570 tyrosine metabolic process; GO:0006571 tyrosine biosynthetic process; GO:0006576 cellular biogenic amine metabolic process; GO:0006586 indolalkylamine metabolic pro…	GO:0005622 intracellular anatomical structure; GO:0005634 nucleus; GO:0005737 cytoplasm; GO:0043226 organelle; GO:0043227 membrane-bounded organelle; GO:0043229 intracellular organelle; GO:0043231 intracellular membrane-bounded organelle;	GO:0003824 catalytic activity; GO:0004106 chorismate mutase activity; GO:0016853 isomerase activity; GO:0016866 intramolecular transferase activity;			E	KOG0795	Chorismate mutase
biosynthetic process	A0A063BSP8	303	C	tr|A0A063BSP8|A0A063BSP8_USTVR Budding site selection protein OS=Ustilaginoidea virens OX=1159556 GN=UV8b_6856 PE=4 SV=1;tr|A0A1B5L661|A0A1B5L661_USTVR Uncharacterized protein OS=Ustilaginoidea virens OX=1159556 GN=UVI_02052990 PE=4 SV=1	UV8b_6856	4.42e-09	139.28	2	MALGC(1)ADR	-1.6214	218420000	69432000	59375000	89617000	cytoskeleton	K19881	BUD7, BCH1; Chs5-Arf1p-binding protein BUD7/BCH1		GO:0000271 polysaccharide biosynthetic process; GO:0000278 mitotic cell cycle; GO:0000281 mitotic cytokinesis; GO:0000282 cellular bud site selection; GO:0000910 cytokinesis; GO:0005975 carbohydrate metabolic process; GO:0005976 polysaccharide metabolic process; GO:0006022 aminoglycan metabolic process; GO:0006023 aminoglycan biosynthetic process; GO:0006030 chitin metabolic process; GO:0006031 c…	GO:0005622 intracellular anatomical structure; GO:0005634 nucleus; GO:0005737 cytoplasm; GO:0005794 Golgi apparatus; GO:0005798 Golgi-associated vesicle; GO:0012505 endomembrane system; GO:0030133 transport vesicle; GO:0030135 coated vesicle; GO:0030136 clathrin-coated vesicle; GO:0030140 trans-Golgi network transport vesicle; GO:0031410 cytoplasmic vesicle; GO:0031982 vesicle; GO:0032991 protein…	GO:0005488 binding; GO:0005515 protein binding; GO:0019899 enzyme binding; GO:0031267 small GTPase binding; GO:0051020 GTPase binding;
biosynthetic process	A0A063BSP8	118	C	tr|A0A063BSP8|A0A063BSP8_USTVR Budding site selection protein OS=Ustilaginoidea virens OX=1159556 GN=UV8b_6856 PE=4 SV=1;tr|A0A1B5L661|A0A1B5L661_USTVR Uncharacterized protein OS=Ustilaginoidea virens OX=1159556 GN=UVI_02052990 PE=4 SV=1	UV8b_6856	6.92e-07	79.346	3	VHVSIPGTVESYC(1)VDER	-0.51904	15268000	15268000	0	0	cytoskeleton	K19881	BUD7, BCH1; Chs5-Arf1p-binding protein BUD7/BCH1		GO:0000271 polysaccharide biosynthetic process; GO:0000278 mitotic cell cycle; GO:0000281 mitotic cytokinesis; GO:0000282 cellular bud site selection; GO:0000910 cytokinesis; GO:0005975 carbohydrate metabolic process; GO:0005976 polysaccharide metabolic process; GO:0006022 aminoglycan metabolic process; GO:0006023 aminoglycan biosynthetic process; GO:0006030 chitin metabolic process; GO:0006031 c…	GO:0005622 intracellular anatomical structure; GO:0005634 nucleus; GO:0005737 cytoplasm; GO:0005794 Golgi apparatus; GO:0005798 Golgi-associated vesicle; GO:0012505 endomembrane system; GO:0030133 transport vesicle; GO:0030135 coated vesicle; GO:0030136 clathrin-coated vesicle; GO:0030140 trans-Golgi network transport vesicle; GO:0031410 cytoplasmic vesicle; GO:0031982 vesicle; GO:0032991 protein…	GO:0005488 binding; GO:0005515 protein binding; GO:0019899 enzyme binding; GO:0031267 small GTPase binding; GO:0051020 GTPase binding;
biosynthetic process	A0A063BSS5	215	C	tr|A0A063BSS5|A0A063BSS5_USTVR OB domain-containing protein OS=Ustilaginoidea virens OX=1159556 GN=UV8b_7316 PE=4 SV=1;tr|A0A1B5L863|A0A1B5L863_USTVR Uncharacterized protein OS=Ustilaginoidea virens OX=1159556 GN=UVI_02033190 PE=3 SV=1	UV8b_7316	5.72e-06	98.033	2	LSGC(1)SAVAKK	1.0432	544930000	0	237180000	291730000	cytoplasm	K10739	RFA2, RPA2; replication factor A2	map03030 DNA replication; map03420 Nucleotide excision repair; map03430 Mismatch repair; map03440 Homologous recombination	GO:0000003 reproduction; GO:0000278 mitotic cell cycle; GO:0000280 nuclear division; GO:0000722 telomere maintenance via recombination; GO:0000723 telomere maintenance; GO:0000724 double-strand break repair via homologous recombination; GO:0000725 recombinational repair; GO:0006139 nucleobase-containing compound metabolic process; GO:0006259 DNA metabolic process; GO:0006260 DNA replication; GO:0…	GO:0000228 nuclear chromosome; GO:0000781 chromosome, telomeric region; GO:0000793 condensed chromosome; GO:0000794 condensed nuclear chromosome; GO:0005622 intracellular anatomical structure; GO:0005634 nucleus; GO:0005657 replication fork; GO:0005662 DNA replication factor A complex; GO:0005694 chromosome; GO:0030894 replisome; GO:0031974 membrane-enclosed lumen; GO:0031981 nuclear lumen; GO:00…	GO:0003676 nucleic acid binding; GO:0003677 DNA binding; GO:0003690 double-stranded DNA binding; GO:0003697 single-stranded DNA binding; GO:0005488 binding; GO:0043565 sequence-specific DNA binding; GO:0097159 organic cyclic compound binding; GO:1901363 heterocyclic compound binding;	PF01336	PF01336 OB-fold nucleic acid binding domain	L	KOG3108	Single-stranded DNA-binding replication protein A (RPA), medium (30 kD) subunit
biosynthetic process	A0A063BVH0	476	C	tr|A0A063BVH0|A0A063BVH0_USTVR Vacuolar transporter chaperone 4 OS=Ustilaginoidea virens OX=1159556 GN=UV8b_4313 PE=4 SV=1	UV8b_4313	0.00902707	42.629	3	FIHGTAC(1)LFPER	-1.5769	11311000	0	0	11311000	plasma membrane				GO:0006082 organic acid metabolic process; GO:0006793 phosphorus metabolic process; GO:0006796 phosphate-containing compound metabolic process; GO:0006797 polyphosphate metabolic process; GO:0006799 polyphosphate biosynthetic process; GO:0006810 transport; GO:0006914 autophagy; GO:0006996 organelle organization; GO:0007033 vacuole organization; GO:0007034 vacuolar transport; GO:0007154 cell commu…	GO:0000322 storage vacuole; GO:0000323 lytic vacuole; GO:0000324 fungal-type vacuole; GO:0000329 fungal-type vacuole membrane; GO:0005622 intracellular anatomical structure; GO:0005737 cytoplasm; GO:0005773 vacuole; GO:0005774 vacuolar membrane; GO:0005783 endoplasmic reticulum; GO:0012505 endomembrane system; GO:0016020 membrane; GO:0016021 integral component of membrane; GO:0031090 organelle me…	GO:0000822 inositol hexakisphosphate binding; GO:0003824 catalytic activity; GO:0005488 binding; GO:0008976 polyphosphate kinase activity; GO:0016301 kinase activity; GO:0016740 transferase activity; GO:0016772 transferase activity, transferring phosphorus-containing groups; GO:0016776 phosphotransferase activity, phosphate group as acceptor; GO:0036094 small molecule binding; GO:0043167 ion bind…	PF09359	PF09359 VTC domain	UO	KOG4580	Component of vacuolar transporter chaperone (Vtc) involved in vacuole fusion
biosynthetic process	A0A063C7W5	263	C	tr|A0A063C7W5|A0A063C7W5_USTVR Zinc finger protein zpr1 OS=Ustilaginoidea virens OX=1159556 GN=UV8b_526 PE=3 SV=1;tr|A0A1B5L263|A0A1B5L263_USTVR Uncharacterized protein OS=Ustilaginoidea virens OX=1159556 GN=UVI_02023710 PE=3 SV=1	UV8b_526	9.11e-33	110.44	2	SETC(1)ALEC(1)PELQLHVNPGTLGGR	-1.34	24135000	12563000	0	11572000	cytoplasm	K06874	K06874; zinc finger protein		GO:0000086 G2/M transition of mitotic cell cycle; GO:0000278 mitotic cell cycle; GO:0002181 cytoplasmic translation; GO:0006412 translation; GO:0006518 peptide metabolic process; GO:0006807 nitrogen compound metabolic process; GO:0006950 response to stress; GO:0007049 cell cycle; GO:0007154 cell communication; GO:0008152 metabolic process; GO:0009058 biosynthetic process; GO:0009059 macromolecule…	GO:0005622 intracellular anatomical structure; GO:0005634 nucleus; GO:0005737 cytoplasm; GO:0043226 organelle; GO:0043227 membrane-bounded organelle; GO:0043229 intracellular organelle; GO:0043231 intracellular membrane-bounded organelle;	GO:0005488 binding; GO:0005515 protein binding; GO:0061770 translation elongation factor binding;			R	KOG2703	C4-type Zn-finger protein
biosynthetic process	A0A063C7W5	267	C	tr|A0A063C7W5|A0A063C7W5_USTVR Zinc finger protein zpr1 OS=Ustilaginoidea virens OX=1159556 GN=UV8b_526 PE=3 SV=1;tr|A0A1B5L263|A0A1B5L263_USTVR Uncharacterized protein OS=Ustilaginoidea virens OX=1159556 GN=UVI_02023710 PE=3 SV=1	UV8b_526	9.11e-33	107.98	2	SETC(1)ALEC(1)PELQLHVNPGTLGGR	-1.34	29833000	12201000	17631000	0	cytoplasm	K06874	K06874; zinc finger protein		GO:0000086 G2/M transition of mitotic cell cycle; GO:0000278 mitotic cell cycle; GO:0002181 cytoplasmic translation; GO:0006412 translation; GO:0006518 peptide metabolic process; GO:0006807 nitrogen compound metabolic process; GO:0006950 response to stress; GO:0007049 cell cycle; GO:0007154 cell communication; GO:0008152 metabolic process; GO:0009058 biosynthetic process; GO:0009059 macromolecule…	GO:0005622 intracellular anatomical structure; GO:0005634 nucleus; GO:0005737 cytoplasm; GO:0043226 organelle; GO:0043227 membrane-bounded organelle; GO:0043229 intracellular organelle; GO:0043231 intracellular membrane-bounded organelle;	GO:0005488 binding; GO:0005515 protein binding; GO:0061770 translation elongation factor binding;			R	KOG2703	C4-type Zn-finger protein
biosynthetic process	A0A063BVH0	366	C	tr|A0A063BVH0|A0A063BVH0_USTVR Vacuolar transporter chaperone 4 OS=Ustilaginoidea virens OX=1159556 GN=UV8b_4313 PE=4 SV=1	UV8b_4313	0.0162517	83.229	2	GYKPVC(1)R	0.18977	44133000	0	16151000	27981000	plasma membrane				GO:0006082 organic acid metabolic process; GO:0006793 phosphorus metabolic process; GO:0006796 phosphate-containing compound metabolic process; GO:0006797 polyphosphate metabolic process; GO:0006799 polyphosphate biosynthetic process; GO:0006810 transport; GO:0006914 autophagy; GO:0006996 organelle organization; GO:0007033 vacuole organization; GO:0007034 vacuolar transport; GO:0007154 cell commu…	GO:0000322 storage vacuole; GO:0000323 lytic vacuole; GO:0000324 fungal-type vacuole; GO:0000329 fungal-type vacuole membrane; GO:0005622 intracellular anatomical structure; GO:0005737 cytoplasm; GO:0005773 vacuole; GO:0005774 vacuolar membrane; GO:0005783 endoplasmic reticulum; GO:0012505 endomembrane system; GO:0016020 membrane; GO:0016021 integral component of membrane; GO:0031090 organelle me…	GO:0000822 inositol hexakisphosphate binding; GO:0003824 catalytic activity; GO:0005488 binding; GO:0008976 polyphosphate kinase activity; GO:0016301 kinase activity; GO:0016740 transferase activity; GO:0016772 transferase activity, transferring phosphorus-containing groups; GO:0016776 phosphotransferase activity, phosphate group as acceptor; GO:0036094 small molecule binding; GO:0043167 ion bind…	PF09359	PF09359 VTC domain	UO	KOG4580	Component of vacuolar transporter chaperone (Vtc) involved in vacuole fusion
biosynthetic process	A0A063BSU9	207	C	tr|A0A063BSU9|A0A063BSU9_USTVR Phosphomevalonate kinase OS=Ustilaginoidea virens OX=1159556 GN=UV8b_5891 PE=4 SV=1;tr|A0A1B5KYD5|A0A1B5KYD5_USTVR Phosphomevalonate kinase OS=Ustilaginoidea virens OX=1159556 GN=UVI_02055940 PE=3 SV=1	UV8b_5891	5.62e-09	106.32	2	MC(1)DVDC(1)GSQTVGMVTK	0.18043	23715000	0	0	23715000	mitochondria	K00938	E2.7.4.2, mvaK2; phosphomevalonate kinase [EC:2.7.4.2]	map00900 Terpenoid backbone biosynthesis; map01100 Metabolic pathways; map01110 Biosynthesis of secondary metabolites	GO:0006066 alcohol metabolic process; GO:0006082 organic acid metabolic process; GO:0006084 acetyl-CoA metabolic process; GO:0006139 nucleobase-containing compound metabolic process; GO:0006163 purine nucleotide metabolic process; GO:0006629 lipid metabolic process; GO:0006637 acyl-CoA metabolic process; GO:0006644 phospholipid metabolic process; GO:0006694 steroid biosynthetic process; GO:000669…	GO:0005622 intracellular anatomical structure; GO:0005634 nucleus; GO:0005737 cytoplasm; GO:0043226 organelle; GO:0043227 membrane-bounded organelle; GO:0043229 intracellular organelle; GO:0043231 intracellular membrane-bounded organelle;	GO:0003824 catalytic activity; GO:0004631 phosphomevalonate kinase activity; GO:0016301 kinase activity; GO:0016740 transferase activity; GO:0016772 transferase activity, transferring phosphorus-containing groups; GO:0016776 phosphotransferase activity, phosphate group as acceptor;			I	KOG4519	Phosphomevalonate kinase
biosynthetic process	A0A063BSU9	211	C	tr|A0A063BSU9|A0A063BSU9_USTVR Phosphomevalonate kinase OS=Ustilaginoidea virens OX=1159556 GN=UV8b_5891 PE=4 SV=1;tr|A0A1B5KYD5|A0A1B5KYD5_USTVR Phosphomevalonate kinase OS=Ustilaginoidea virens OX=1159556 GN=UVI_02055940 PE=3 SV=1	UV8b_5891	5.62e-09	106.32	2	MC(1)DVDC(1)GSQTVGMVTK	0.18043	87355000	0	63640000	23715000	mitochondria	K00938	E2.7.4.2, mvaK2; phosphomevalonate kinase [EC:2.7.4.2]	map00900 Terpenoid backbone biosynthesis; map01100 Metabolic pathways; map01110 Biosynthesis of secondary metabolites	GO:0006066 alcohol metabolic process; GO:0006082 organic acid metabolic process; GO:0006084 acetyl-CoA metabolic process; GO:0006139 nucleobase-containing compound metabolic process; GO:0006163 purine nucleotide metabolic process; GO:0006629 lipid metabolic process; GO:0006637 acyl-CoA metabolic process; GO:0006644 phospholipid metabolic process; GO:0006694 steroid biosynthetic process; GO:000669…	GO:0005622 intracellular anatomical structure; GO:0005634 nucleus; GO:0005737 cytoplasm; GO:0043226 organelle; GO:0043227 membrane-bounded organelle; GO:0043229 intracellular organelle; GO:0043231 intracellular membrane-bounded organelle;	GO:0003824 catalytic activity; GO:0004631 phosphomevalonate kinase activity; GO:0016301 kinase activity; GO:0016740 transferase activity; GO:0016772 transferase activity, transferring phosphorus-containing groups; GO:0016776 phosphotransferase activity, phosphate group as acceptor;			I	KOG4519	Phosphomevalonate kinase
biosynthetic process	A0A063C4Y9	63	C	tr|A0A063C4Y9|A0A063C4Y9_USTVR 60S ribosomal protein L19 OS=Ustilaginoidea virens OX=1159556 GN=UV8b_3595 PE=3 SV=1	UV8b_3595	4.19e-09	140.49	3	TAHITPGTPMPC(1)R	-0.36337	419910000	47345000	137540000	98468000	cytoplasm	K02867	RP-L11, MRPL11, rplK; large subunit ribosomal protein L11	map03010 Ribosome	GO:0000027 ribosomal large subunit assembly; GO:0006412 translation; GO:0006518 peptide metabolic process; GO:0006807 nitrogen compound metabolic process; GO:0006996 organelle organization; GO:0008152 metabolic process; GO:0009058 biosynthetic process; GO:0009059 macromolecule biosynthetic process; GO:0009987 cellular process; GO:0010467 gene expression; GO:0016043 cellular component organization…	GO:0000313 organellar ribosome; GO:0000315 organellar large ribosomal subunit; GO:0005622 intracellular anatomical structure; GO:0005737 cytoplasm; GO:0005739 mitochondrion; GO:0005759 mitochondrial matrix; GO:0005761 mitochondrial ribosome; GO:0005762 mitochondrial large ribosomal subunit; GO:0005840 ribosome; GO:0015934 large ribosomal subunit; GO:0031974 membrane-enclosed lumen; GO:0032991 pro…	GO:0003676 nucleic acid binding; GO:0003723 RNA binding; GO:0003735 structural constituent of ribosome; GO:0005198 structural molecule activity; GO:0005488 binding; GO:0019843 rRNA binding; GO:0097159 organic cyclic compound binding; GO:1901363 heterocyclic compound binding;	PF03946; PF00298	PF03946 Ribosomal protein L11, N-terminal domain; PF00298 Ribosomal protein L11, RNA binding domain	J	KOG3257	Mitochondrial/chloroplast ribosomal protein L11
biosynthetic process	A0A063BXU5	65	C	tr|A0A063BXU5|A0A063BXU5_USTVR DNA-directed RNA polymerase II subunit RPB11 OS=Ustilaginoidea virens OX=1159556 GN=UV8b_6079 PE=3 SV=1	UV8b_6079	0.0209467	55.112	2	DVFTAVC(1)EK	0.10109	6674700	6674700	0	0	nucleus	K03008	RPB11, POLR2J; DNA-directed RNA polymerase II subunit RPB11	map03020 RNA polymerase	GO:0006139 nucleobase-containing compound metabolic process; GO:0006351 transcription, DNA-templated; GO:0006353 DNA-templated transcription, termination; GO:0006366 transcription by RNA polymerase II; GO:0006369 termination of RNA polymerase II transcription; GO:0006725 cellular aromatic compound metabolic process; GO:0006807 nitrogen compound metabolic process; GO:0008152 metabolic process; GO:…	GO:0000428 DNA-directed RNA polymerase complex; GO:0005622 intracellular anatomical structure; GO:0005634 nucleus; GO:0005654 nucleoplasm; GO:0005665 RNA polymerase II, core complex; GO:0016591 RNA polymerase II, holoenzyme; GO:0030880 RNA polymerase complex; GO:0031974 membrane-enclosed lumen; GO:0031981 nuclear lumen; GO:0032991 protein-containing complex; GO:0043226 organelle; GO:0043227 membr…		PF13656	PF13656 RNA polymerase Rpb3/Rpb11 dimerisation domain	K	KOG4392	RNA polymerase, subunit L
biosynthetic process	A0A063BXU3	44	C	tr|A0A063BXU3|A0A063BXU3_USTVR 6,7-dimethyl-8-ribityllumazine synthase OS=Ustilaginoidea virens OX=1159556 GN=UV8b_5006 PE=3 SV=1	UV8b_5006	0.0128212	77.72	2	LLAC(1)GVK	-0.65642	529250000	164450000	167850000	196960000	plasma membrane	K00794	ribH, RIB4; 6,7-dimethyl-8-ribityllumazine synthase [EC:2.5.1.78]	map00740 Riboflavin metabolism; map01100 Metabolic pathways; map01110 Biosynthesis of secondary metabolites; map01240 Biosynthesis of cofactors	GO:0006766 vitamin metabolic process; GO:0006767 water-soluble vitamin metabolic process; GO:0006771 riboflavin metabolic process; GO:0006807 nitrogen compound metabolic process; GO:0008152 metabolic process; GO:0009058 biosynthetic process; GO:0009110 vitamin biosynthetic process; GO:0009231 riboflavin biosynthetic process; GO:0009987 cellular process; GO:0018130 heterocycle biosynthetic process…	GO:0005622 intracellular anatomical structure; GO:0005634 nucleus; GO:0005737 cytoplasm; GO:0005739 mitochondrion; GO:0005740 mitochondrial envelope; GO:0005758 mitochondrial intermembrane space; GO:0031967 organelle envelope; GO:0031970 organelle envelope lumen; GO:0031974 membrane-enclosed lumen; GO:0031975 envelope; GO:0043226 organelle; GO:0043227 membrane-bounded organelle; GO:0043229 intrac…	GO:0000906 6,7-dimethyl-8-ribityllumazine synthase activity; GO:0003824 catalytic activity; GO:0005488 binding; GO:0016740 transferase activity; GO:0016765 transferase activity, transferring alkyl or aryl (other than methyl) groups; GO:0019842 vitamin binding; GO:0036094 small molecule binding; GO:0043167 ion binding; GO:0043168 anion binding; GO:0097159 organic cyclic compound binding; GO:190136…	PF00885	PF00885 6,7-dimethyl-8-ribityllumazine synthase	H	KOG3243	6,7-dimethyl-8-ribityllumazine synthase
biosynthetic process	A0A063BU91	926	C	tr|A0A063BU91|A0A063BU91_USTVR Carbamoyl-phosphate synthase arginine-specific large chain OS=Ustilaginoidea virens OX=1159556 GN=UV8b_5659 PE=4 SV=1	UV8b_5659	0.000211252	114.54	2	VIEC(1)NLR	-2.1611	1524400000	570330000	445650000	508380000	mitochondria	K01955	carB, CPA2; carbamoyl-phosphate synthase large subunit [EC:6.3.5.5]	map00240 Pyrimidine metabolism; map00250 Alanine, aspartate and glutamate metabolism; map01100 Metabolic pathways; map01240 Biosynthesis of cofactors	GO:0000050 urea cycle; GO:0006082 organic acid metabolic process; GO:0006139 nucleobase-containing compound metabolic process; GO:0006206 pyrimidine nucleobase metabolic process; GO:0006207 'de novo' pyrimidine nucleobase biosynthetic process; GO:0006520 cellular amino acid metabolic process; GO:0006525 arginine metabolic process; GO:0006526 arginine biosynthetic process; GO:0006725 cellular arom…	GO:0005622 intracellular anatomical structure; GO:0005737 cytoplasm; GO:0005951 carbamoyl-phosphate synthase complex; GO:0032991 protein-containing complex; GO:1902494 catalytic complex;	GO:0000166 nucleotide binding; GO:0003824 catalytic activity; GO:0004087 carbamoyl-phosphate synthase (ammonia) activity; GO:0004088 carbamoyl-phosphate synthase (glutamine-hydrolyzing) activity; GO:0005488 binding; GO:0005524 ATP binding; GO:0016874 ligase activity; GO:0016879 ligase activity, forming carbon-nitrogen bonds; GO:0016884 carbon-nitrogen ligase activity, with glutamine as amido-N-do…	PF02786; PF02787	PF02786 Carbamoyl-phosphate synthase L chain, ATP binding domain; PF02787 Carbamoyl-phosphate synthetase large chain, oligomerisation domain	R	KOG0370	Multifunctional pyrimidine synthesis protein CAD (includes carbamoyl-phophate synthetase, aspartate transcarbamylase, and glutamine amidotransferase)
biosynthetic process	A0A063C578	422	C	tr|A0A063C578|A0A063C578_USTVR 3-isopropylmalate dehydratase OS=Ustilaginoidea virens OX=1159556 GN=UV8b_1048 PE=3 SV=1;tr|A0A1B5KRW9|A0A1B5KRW9_USTVR 3-isopropylmalate dehydratase OS=Ustilaginoidea virens OX=1159556 GN=UVI_02015660 PE=3 SV=1	UV8b_1048	4.8e-10	85.42	2	EAGC(1)SMC(1)LGMNPDILAPQER	-2.0343	49012000	19433000	0	0	cytoplasm	K01702	LEU1; 3-isopropylmalate dehydratase [EC:4.2.1.33]	map00290 Valine, leucine and isoleucine biosynthesis; map01100 Metabolic pathways; map01110 Biosynthesis of secondary metabolites; map01210 2-Oxocarboxylic acid metabolism; map01230 Biosynthesis of amino acids	GO:0006082 organic acid metabolic process; GO:0006520 cellular amino acid metabolic process; GO:0006551 leucine metabolic process; GO:0006807 nitrogen compound metabolic process; GO:0008152 metabolic process; GO:0008652 cellular amino acid biosynthetic process; GO:0009058 biosynthetic process; GO:0009081 branched-chain amino acid metabolic process; GO:0009082 branched-chain amino acid biosyntheti…	GO:0005622 intracellular anatomical structure; GO:0005737 cytoplasm; GO:0005829 cytosol; GO:0010494 cytoplasmic stress granule; GO:0032991 protein-containing complex; GO:0035770 ribonucleoprotein granule; GO:0036464 cytoplasmic ribonucleoprotein granule; GO:0043226 organelle; GO:0043228 non-membrane-bounded organelle; GO:0043229 intracellular organelle; GO:0043232 intracellular non-membrane-bound…	GO:0003824 catalytic activity; GO:0003861 3-isopropylmalate dehydratase activity; GO:0016829 lyase activity; GO:0016835 carbon-oxygen lyase activity; GO:0016836 hydro-lyase activity;	PF00694	PF00694 Aconitase C-terminal domain	E	KOG0454	3-isopropylmalate dehydratase (aconitase superfamily)
biosynthetic process	A0A063C578	624	C	tr|A0A063C578|A0A063C578_USTVR 3-isopropylmalate dehydratase OS=Ustilaginoidea virens OX=1159556 GN=UV8b_1048 PE=3 SV=1;tr|A0A1B5KRW9|A0A1B5KRW9_USTVR 3-isopropylmalate dehydratase OS=Ustilaginoidea virens OX=1159556 GN=UVI_02015660 PE=3 SV=1	UV8b_1048	6.85e-10	130.56	2	ILVC(1)TGPNFGC(1)GSSR	1.0318	297670000	62710000	71089000	163870000	cytoplasm	K01702	LEU1; 3-isopropylmalate dehydratase [EC:4.2.1.33]	map00290 Valine, leucine and isoleucine biosynthesis; map01100 Metabolic pathways; map01110 Biosynthesis of secondary metabolites; map01210 2-Oxocarboxylic acid metabolism; map01230 Biosynthesis of amino acids	GO:0006082 organic acid metabolic process; GO:0006520 cellular amino acid metabolic process; GO:0006551 leucine metabolic process; GO:0006807 nitrogen compound metabolic process; GO:0008152 metabolic process; GO:0008652 cellular amino acid biosynthetic process; GO:0009058 biosynthetic process; GO:0009081 branched-chain amino acid metabolic process; GO:0009082 branched-chain amino acid biosyntheti…	GO:0005622 intracellular anatomical structure; GO:0005737 cytoplasm; GO:0005829 cytosol; GO:0010494 cytoplasmic stress granule; GO:0032991 protein-containing complex; GO:0035770 ribonucleoprotein granule; GO:0036464 cytoplasmic ribonucleoprotein granule; GO:0043226 organelle; GO:0043228 non-membrane-bounded organelle; GO:0043229 intracellular organelle; GO:0043232 intracellular non-membrane-bound…	GO:0003824 catalytic activity; GO:0003861 3-isopropylmalate dehydratase activity; GO:0016829 lyase activity; GO:0016835 carbon-oxygen lyase activity; GO:0016836 hydro-lyase activity;	PF00694	PF00694 Aconitase C-terminal domain	E	KOG0454	3-isopropylmalate dehydratase (aconitase superfamily)
biosynthetic process	A0A063C7N4	113	C	tr|A0A063C7N4|A0A063C7N4_USTVR 60S ribosomal protein L25 OS=Ustilaginoidea virens OX=1159556 GN=UV8b_603 PE=3 SV=1;tr|A0A1B5KZ22|A0A1B5KZ22_USTVR Ribosomal_L23eN domain-containing protein OS=Ustilaginoidea virens OX=1159556 GN=UVI_02000440 PE=3 SV=1	UV8b_603	0.00674863	69.812	2	QLYDIDC(1)VK	0.10041	908270000	889270000	19003000	0	mitochondria	K02893	RP-L23Ae, RPL23A; large subunit ribosomal protein L23Ae	map03010 Ribosome	GO:0000027 ribosomal large subunit assembly; GO:0002181 cytoplasmic translation; GO:0006412 translation; GO:0006518 peptide metabolic process; GO:0006807 nitrogen compound metabolic process; GO:0006996 organelle organization; GO:0008152 metabolic process; GO:0009058 biosynthetic process; GO:0009059 macromolecule biosynthetic process; GO:0009987 cellular process; GO:0010467 gene expression; GO:001…	GO:0005622 intracellular anatomical structure; GO:0005737 cytoplasm; GO:0005829 cytosol; GO:0005840 ribosome; GO:0015934 large ribosomal subunit; GO:0022625 cytosolic large ribosomal subunit; GO:0022626 cytosolic ribosome; GO:0030684 preribosome; GO:0030687 preribosome, large subunit precursor; GO:0032991 protein-containing complex; GO:0043226 organelle; GO:0043228 non-membrane-bounded organelle;…	GO:0003676 nucleic acid binding; GO:0003723 RNA binding; GO:0003735 structural constituent of ribosome; GO:0005198 structural molecule activity; GO:0005488 binding; GO:0019843 rRNA binding; GO:0097159 organic cyclic compound binding; GO:1901363 heterocyclic compound binding;			J	KOG1751	60s ribosomal protein L23
biosynthetic process	A0A063C5H2	74	C	tr|A0A063C5H2|A0A063C5H2_USTVR Amino acid transporter arg-13 OS=Ustilaginoidea virens OX=1159556 GN=UV8b_2323 PE=3 SV=1	UV8b_2323	0.0120045	60.91	2	YTGPLDC(1)FR	1.0092	6993800	6993800	0	0	mitochondria	K15114	ORT1; mitochondrial ornithine carrier protein		GO:0003333 amino acid transmembrane transport; GO:0006082 organic acid metabolic process; GO:0006520 cellular amino acid metabolic process; GO:0006525 arginine metabolic process; GO:0006526 arginine biosynthetic process; GO:0006807 nitrogen compound metabolic process; GO:0006810 transport; GO:0006811 ion transport; GO:0006812 cation transport; GO:0006820 anion transport; GO:0006839 mitochondrial …	GO:0005622 intracellular anatomical structure; GO:0005737 cytoplasm; GO:0005739 mitochondrion; GO:0005740 mitochondrial envelope; GO:0005743 mitochondrial inner membrane; GO:0016020 membrane; GO:0016021 integral component of membrane; GO:0019866 organelle inner membrane; GO:0031090 organelle membrane; GO:0031224 intrinsic component of membrane; GO:0031966 mitochondrial membrane; GO:0031967 organe…	GO:0000064 L-ornithine transmembrane transporter activity; GO:0005215 transporter activity; GO:0005342 organic acid transmembrane transporter activity; GO:0008324 cation transmembrane transporter activity; GO:0008509 anion transmembrane transporter activity; GO:0008514 organic anion transmembrane transporter activity; GO:0015075 ion transmembrane transporter activity; GO:0015171 amino acid transm…			C	KOG0758	Mitochondrial carnitine-acylcarnitine carrier protein
biosynthetic process	A0A063C0E8	326	C	tr|A0A063C0E8|A0A063C0E8_USTVR Methylthioribose-1-phosphate isomerase OS=Ustilaginoidea virens OX=1159556 GN=MRI1 PE=3 SV=1	MRI1	7.3e-12	145.17	2	ADGSVDESC(1)K	0.18387	263910000	97505000	0	166400000	mitochondria	K08963	mtnA; methylthioribose-1-phosphate isomerase [EC:5.3.1.23]	map00270 Cysteine and methionine metabolism; map01100 Metabolic pathways	GO:0000096 sulfur amino acid metabolic process; GO:0000097 sulfur amino acid biosynthetic process; GO:0006082 organic acid metabolic process; GO:0006520 cellular amino acid metabolic process; GO:0006555 methionine metabolic process; GO:0006790 sulfur compound metabolic process; GO:0006807 nitrogen compound metabolic process; GO:0008152 metabolic process; GO:0008652 cellular amino acid biosyntheti…	GO:0005622 intracellular anatomical structure; GO:0005634 nucleus; GO:0005737 cytoplasm; GO:0043226 organelle; GO:0043227 membrane-bounded organelle; GO:0043229 intracellular organelle; GO:0043231 intracellular membrane-bounded organelle;	GO:0003824 catalytic activity; GO:0016853 isomerase activity; GO:0016860 intramolecular oxidoreductase activity; GO:0016861 intramolecular oxidoreductase activity, interconverting aldoses and ketoses; GO:0046523 S-methyl-5-thioribose-1-phosphate isomerase activity;			J	KOG1468	Predicted translation initiation factor related to eIF-2B alpha/beta/delta subunits (CIG2/IDI2)
biosynthetic process	A0A063BQN8	160	C	tr|A0A063BQN8|A0A063BQN8_USTVR Eukaryotic translation initiation factor 2 beta subunit OS=Ustilaginoidea virens OX=1159556 GN=UV8b_8268 PE=3 SV=1;tr|A0A1B5L6F0|A0A1B5L6F0_USTVR eIF2B_5 domain-containing protein OS=Ustilaginoidea virens OX=1159556 GN=UVI_02	UV8b_8268	6.57e-05	122.15	3	SFKIPPPQC(1)MR	-0.26923	1580900000	378330000	598280000	558400000	cytoplasm	K03238	EIF2S2; translation initiation factor 2 subunit 2		GO:0001731 formation of translation preinitiation complex; GO:0002181 cytoplasmic translation; GO:0002183 cytoplasmic translational initiation; GO:0006412 translation; GO:0006413 translational initiation; GO:0006518 peptide metabolic process; GO:0006807 nitrogen compound metabolic process; GO:0008152 metabolic process; GO:0009058 biosynthetic process; GO:0009059 macromolecule biosynthetic process…	GO:0005622 intracellular anatomical structure; GO:0005737 cytoplasm; GO:0005850 eukaryotic translation initiation factor 2 complex; GO:0016282 eukaryotic 43S preinitiation complex; GO:0032991 protein-containing complex; GO:0043614 multi-eIF complex; GO:0070993 translation preinitiation complex; GO:1990904 ribonucleoprotein complex;	GO:0003676 nucleic acid binding; GO:0003723 RNA binding; GO:0003729 mRNA binding; GO:0003743 translation initiation factor activity; GO:0005488 binding; GO:0005515 protein binding; GO:0008135 translation factor activity, RNA binding; GO:0031369 translation initiation factor binding; GO:0097159 organic cyclic compound binding; GO:1901363 heterocyclic compound binding;			J	KOG2768	Translation initiation factor 2, beta subunit (eIF-2beta)
biosynthetic process	A0A063BQN8	235	C	tr|A0A063BQN8|A0A063BQN8_USTVR Eukaryotic translation initiation factor 2 beta subunit OS=Ustilaginoidea virens OX=1159556 GN=UV8b_8268 PE=3 SV=1;tr|A0A1B5L6F0|A0A1B5L6F0_USTVR eIF2B_5 domain-containing protein OS=Ustilaginoidea virens OX=1159556 GN=UVI_02	UV8b_8268	0.00690352	44.598	3	TC(1)KSPDTELSKGENR	0.52049	23323000	0	0	23323000	cytoplasm	K03238	EIF2S2; translation initiation factor 2 subunit 2		GO:0001731 formation of translation preinitiation complex; GO:0002181 cytoplasmic translation; GO:0002183 cytoplasmic translational initiation; GO:0006412 translation; GO:0006413 translational initiation; GO:0006518 peptide metabolic process; GO:0006807 nitrogen compound metabolic process; GO:0008152 metabolic process; GO:0009058 biosynthetic process; GO:0009059 macromolecule biosynthetic process…	GO:0005622 intracellular anatomical structure; GO:0005737 cytoplasm; GO:0005850 eukaryotic translation initiation factor 2 complex; GO:0016282 eukaryotic 43S preinitiation complex; GO:0032991 protein-containing complex; GO:0043614 multi-eIF complex; GO:0070993 translation preinitiation complex; GO:1990904 ribonucleoprotein complex;	GO:0003676 nucleic acid binding; GO:0003723 RNA binding; GO:0003729 mRNA binding; GO:0003743 translation initiation factor activity; GO:0005488 binding; GO:0005515 protein binding; GO:0008135 translation factor activity, RNA binding; GO:0031369 translation initiation factor binding; GO:0097159 organic cyclic compound binding; GO:1901363 heterocyclic compound binding;			J	KOG2768	Translation initiation factor 2, beta subunit (eIF-2beta)
biosynthetic process	A0A063BQN8	177	C	tr|A0A063BQN8|A0A063BQN8_USTVR Eukaryotic translation initiation factor 2 beta subunit OS=Ustilaginoidea virens OX=1159556 GN=UV8b_8268 PE=3 SV=1;tr|A0A1B5L6F0|A0A1B5L6F0_USTVR eIF2B_5 domain-containing protein OS=Ustilaginoidea virens OX=1159556 GN=UVI_02	UV8b_8268	0.00111518	81.338	2	TVFANIAEIC(1)KR	-1.2321	9747900	0	0	0	cytoplasm	K03238	EIF2S2; translation initiation factor 2 subunit 2		GO:0001731 formation of translation preinitiation complex; GO:0002181 cytoplasmic translation; GO:0002183 cytoplasmic translational initiation; GO:0006412 translation; GO:0006413 translational initiation; GO:0006518 peptide metabolic process; GO:0006807 nitrogen compound metabolic process; GO:0008152 metabolic process; GO:0009058 biosynthetic process; GO:0009059 macromolecule biosynthetic process…	GO:0005622 intracellular anatomical structure; GO:0005737 cytoplasm; GO:0005850 eukaryotic translation initiation factor 2 complex; GO:0016282 eukaryotic 43S preinitiation complex; GO:0032991 protein-containing complex; GO:0043614 multi-eIF complex; GO:0070993 translation preinitiation complex; GO:1990904 ribonucleoprotein complex;	GO:0003676 nucleic acid binding; GO:0003723 RNA binding; GO:0003729 mRNA binding; GO:0003743 translation initiation factor activity; GO:0005488 binding; GO:0005515 protein binding; GO:0008135 translation factor activity, RNA binding; GO:0031369 translation initiation factor binding; GO:0097159 organic cyclic compound binding; GO:1901363 heterocyclic compound binding;			J	KOG2768	Translation initiation factor 2, beta subunit (eIF-2beta)
biosynthetic process	A0A063BPX4	97	C	tr|A0A063BPX4|A0A063BPX4_USTVR 3-phytase OS=Ustilaginoidea virens OX=1159556 GN=UV8b_8111 PE=3 SV=1	UV8b_8111	8.68e-06	103.87	2	NDDGALPC(1)PC(1)LPK	0.94872	123880000	40659000	41601000	41620000	plasma membrane				GO:0006066 alcohol metabolic process; GO:0006091 generation of precursor metabolites and energy; GO:0006112 energy reserve metabolic process; GO:0006725 cellular aromatic compound metabolic process; GO:0006766 vitamin metabolic process; GO:0006767 water-soluble vitamin metabolic process; GO:0006772 thiamine metabolic process; GO:0006790 sulfur compound metabolic process; GO:0006793 phosphorus met…	GO:0005576 extracellular region; GO:0005618 cell wall; GO:0005622 intracellular anatomical structure; GO:0005737 cytoplasm; GO:0009277 fungal-type cell wall; GO:0016020 membrane; GO:0030287 cell wall-bounded periplasmic space; GO:0030312 external encapsulating structure; GO:0042597 periplasmic space; GO:0071944 cell periphery;	GO:0003824 catalytic activity; GO:0003993 acid phosphatase activity; GO:0016787 hydrolase activity; GO:0016788 hydrolase activity, acting on ester bonds; GO:0016791 phosphatase activity; GO:0042131 thiamine phosphate phosphatase activity; GO:0042578 phosphoric ester hydrolase activity; GO:0052745 inositol phosphate phosphatase activity;			R	KOG1382	Multiple inositol polyphosphate phosphatase
biosynthetic process	A0A063BZ23	234	C	tr|A0A063BZ23|A0A063BZ23_USTVR Protein kinase SNF1 OS=Ustilaginoidea virens OX=1159556 GN=UV8b_2935 PE=4 SV=1;tr|A0A1B5L7Y9|A0A1B5L7Y9_USTVR Protein kinase domain-containing protein OS=Ustilaginoidea virens OX=1159556 GN=UVI_02028140 PE=4 SV=1	UV8b_2935	1.51e-19	143.76	2	TSC(1)GSPNYAAPEVIGGK	0.17924	229020000	73334000	85259000	70423000	nucleus	K12761	SNF1; carbon catabolite-derepressing protein kinase [EC:2.7.11.1]	map04113 Meiosis - yeast; map04138 Autophagy - yeast	GO:0000003 reproduction; GO:0000075 cell cycle checkpoint signaling; GO:0000077 DNA damage checkpoint signaling; GO:0000082 G1/S transition of mitotic cell cycle; GO:0000086 G2/M transition of mitotic cell cycle; GO:0000226 microtubule cytoskeleton organization; GO:0000278 mitotic cell cycle; GO:0000302 response to reactive oxygen species; GO:0001403 invasive growth in response to glucose limitat…	GO:0000307 cyclin-dependent protein kinase holoenzyme complex; GO:0000322 storage vacuole; GO:0000323 lytic vacuole; GO:0000324 fungal-type vacuole; GO:0005622 intracellular anatomical structure; GO:0005634 nucleus; GO:0005635 nuclear envelope; GO:0005641 nuclear envelope lumen; GO:0005654 nucleoplasm; GO:0005737 cytoplasm; GO:0005739 mitochondrion; GO:0005768 endosome; GO:0005773 vacuole; GO:000…	GO:0000166 nucleotide binding; GO:0003824 catalytic activity; GO:0004672 protein kinase activity; GO:0004674 protein serine/threonine kinase activity; GO:0004679 AMP-activated protein kinase activity; GO:0004693 cyclin-dependent protein serine/threonine kinase activity; GO:0005085 guanyl-nucleotide exchange factor activity; GO:0005488 binding; GO:0005515 protein binding; GO:0005524 ATP binding; G…	PF00069; PF08587; PF16579	PF00069 Protein kinase domain; PF08587 Ubiquitin associated domain (UBA) ; PF16579 Adenylate sensor of SNF1-like protein kinase	T	KOG0583	Serine/threonine protein kinase
biosynthetic process	A0A063BRE5	428	C	tr|A0A063BRE5|A0A063BRE5_USTVR Isocitrate dehydrogenase [NADP] OS=Ustilaginoidea virens OX=1159556 GN=UV8b_7931 PE=3 SV=1;tr|A0A1B5KTW8|A0A1B5KTW8_USTVR Isocitrate dehydrogenase [NADP] OS=Ustilaginoidea virens OX=1159556 GN=UVI_02034460 PE=3 SV=1	UV8b_7931	0.00891921	70.912	2	DLALAC(1)GK	-0.79847	308470000	137190000	89730000	81549000	mitochondria	K00031	IDH1, IDH2, icd; isocitrate dehydrogenase [EC:1.1.1.42]	map00020 Citrate cycle (TCA cycle); map00480 Glutathione metabolism; map01100 Metabolic pathways; map01110 Biosynthesis of secondary metabolites; map01200 Carbon metabolism; map01210 2-Oxocarboxylic acid metabolism; map01230 Biosynthesis of amino acids; map04146 Peroxisome	GO:0006082 organic acid metabolic process; GO:0006091 generation of precursor metabolites and energy; GO:0006099 tricarboxylic acid cycle; GO:0006101 citrate metabolic process; GO:0006102 isocitrate metabolic process; GO:0006139 nucleobase-containing compound metabolic process; GO:0006520 cellular amino acid metabolic process; GO:0006536 glutamate metabolic process; GO:0006537 glutamate biosynthe…	GO:0005622 intracellular anatomical structure; GO:0005737 cytoplasm; GO:0005739 mitochondrion; GO:0005759 mitochondrial matrix; GO:0005777 peroxisome; GO:0005829 cytosol; GO:0009295 nucleoid; GO:0031974 membrane-enclosed lumen; GO:0042579 microbody; GO:0042645 mitochondrial nucleoid; GO:0043226 organelle; GO:0043227 membrane-bounded organelle; GO:0043228 non-membrane-bounded organelle; GO:0043229…	GO:0003824 catalytic activity; GO:0004448 isocitrate dehydrogenase activity; GO:0004450 isocitrate dehydrogenase (NADP+) activity; GO:0016491 oxidoreductase activity; GO:0016614 oxidoreductase activity, acting on CH-OH group of donors; GO:0016616 oxidoreductase activity, acting on the CH-OH group of donors, NAD or NADP as acceptor;	PF00180	PF00180 Isocitrate/isopropylmalate dehydrogenase	C	KOG1526	NADP-dependent isocitrate dehydrogenase
biosynthetic process	A0A063C198	55	C	tr|A0A063C198|A0A063C198_USTVR Diphosphomevalonate decarboxylase OS=Ustilaginoidea virens OX=1159556 GN=UV8b_3051 PE=3 SV=1	UV8b_3051	4.45e-160	210.08	2	TLTTASC(1)SPSYADGDSLILNGER	-1.2368	289620000	169140000	47377000	48528000	cytoplasm	K01597	MVD, mvaD; diphosphomevalonate decarboxylase [EC:4.1.1.33]	map00900 Terpenoid backbone biosynthesis; map01100 Metabolic pathways; map01110 Biosynthesis of secondary metabolites	GO:0006066 alcohol metabolic process; GO:0006084 acetyl-CoA metabolic process; GO:0006139 nucleobase-containing compound metabolic process; GO:0006163 purine nucleotide metabolic process; GO:0006629 lipid metabolic process; GO:0006637 acyl-CoA metabolic process; GO:0006644 phospholipid metabolic process; GO:0006694 steroid biosynthetic process; GO:0006696 ergosterol biosynthetic process; GO:00067…	GO:0005622 intracellular anatomical structure; GO:0005737 cytoplasm; GO:0005829 cytosol;	GO:0003824 catalytic activity; GO:0004163 diphosphomevalonate decarboxylase activity; GO:0016829 lyase activity; GO:0016830 carbon-carbon lyase activity; GO:0016831 carboxy-lyase activity;	PF18376	PF18376 Mevalonate 5-diphosphate decarboxylase C-terminal domain	I	KOG2833	Mevalonate pyrophosphate decarboxylase
biosynthetic process	A0A063C578	425	C	tr|A0A063C578|A0A063C578_USTVR 3-isopropylmalate dehydratase OS=Ustilaginoidea virens OX=1159556 GN=UV8b_1048 PE=3 SV=1;tr|A0A1B5KRW9|A0A1B5KRW9_USTVR 3-isopropylmalate dehydratase OS=Ustilaginoidea virens OX=1159556 GN=UVI_02015660 PE=3 SV=1	UV8b_1048	2.35e-09	79.004	2	EAGC(1)SMC(1)LGMNPDILAPQER	-2.0343	40907000	11328000	0	0	cytoplasm	K01702	LEU1; 3-isopropylmalate dehydratase [EC:4.2.1.33]	map00290 Valine, leucine and isoleucine biosynthesis; map01100 Metabolic pathways; map01110 Biosynthesis of secondary metabolites; map01210 2-Oxocarboxylic acid metabolism; map01230 Biosynthesis of amino acids	GO:0006082 organic acid metabolic process; GO:0006520 cellular amino acid metabolic process; GO:0006551 leucine metabolic process; GO:0006807 nitrogen compound metabolic process; GO:0008152 metabolic process; GO:0008652 cellular amino acid biosynthetic process; GO:0009058 biosynthetic process; GO:0009081 branched-chain amino acid metabolic process; GO:0009082 branched-chain amino acid biosyntheti…	GO:0005622 intracellular anatomical structure; GO:0005737 cytoplasm; GO:0005829 cytosol; GO:0010494 cytoplasmic stress granule; GO:0032991 protein-containing complex; GO:0035770 ribonucleoprotein granule; GO:0036464 cytoplasmic ribonucleoprotein granule; GO:0043226 organelle; GO:0043228 non-membrane-bounded organelle; GO:0043229 intracellular organelle; GO:0043232 intracellular non-membrane-bound…	GO:0003824 catalytic activity; GO:0003861 3-isopropylmalate dehydratase activity; GO:0016829 lyase activity; GO:0016835 carbon-oxygen lyase activity; GO:0016836 hydro-lyase activity;	PF00694	PF00694 Aconitase C-terminal domain	E	KOG0454	3-isopropylmalate dehydratase (aconitase superfamily)
biosynthetic process	A0A063BRH2	214	C	tr|A0A063BRH2|A0A063BRH2_USTVR Histidinol-phosphatase OS=Ustilaginoidea virens OX=1159556 GN=UV8b_7914 PE=3 SV=1;tr|A0A1B5L629|A0A1B5L629_USTVR Histidinol-phosphatase OS=Ustilaginoidea virens OX=1159556 GN=UVI_02056520 PE=3 SV=1	UV8b_7914	3.47e-64	192.68	2	EQGGWLEC(1)NTAALR	1.5578	87296000	0	43159000	44137000	cytoplasm	K04486	E3.1.3.15B; histidinol-phosphatase (PHP family) [EC:3.1.3.15]	map00340 Histidine metabolism; map01100 Metabolic pathways; map01110 Biosynthesis of secondary metabolites; map01230 Biosynthesis of amino acids	GO:0000105 histidine biosynthetic process; GO:0006082 organic acid metabolic process; GO:0006520 cellular amino acid metabolic process; GO:0006547 histidine metabolic process; GO:0006725 cellular aromatic compound metabolic process; GO:0006793 phosphorus metabolic process; GO:0006796 phosphate-containing compound metabolic process; GO:0006807 nitrogen compound metabolic process; GO:0008152 metabo…	GO:0005622 intracellular anatomical structure; GO:0005737 cytoplasm;	GO:0003824 catalytic activity; GO:0004401 histidinol-phosphatase activity; GO:0016787 hydrolase activity; GO:0016788 hydrolase activity, acting on ester bonds; GO:0016791 phosphatase activity; GO:0042578 phosphoric ester hydrolase activity;
biosynthetic process	A0A063BRV5	495	C	tr|A0A063BRV5|A0A063BRV5_USTVR Alpha-aminoadipate reductase OS=Ustilaginoidea virens OX=1159556 GN=UV8b_5799 PE=3 SV=1;tr|A0A1B5KTQ6|A0A1B5KTQ6_USTVR Alpha-aminoadipate reductase OS=Ustilaginoidea virens OX=1159556 GN=UVI_02004360 PE=3 SV=1	UV8b_5799	9.29e-06	117.94	3	LRPDGSVEC(1)TGR	0.56054	725790000	169490000	133650000	154040000	cytoplasm	K00143	LYS2; L-2-aminoadipate reductase [EC:1.2.1.95]	map00300 Lysine biosynthesis; map01100 Metabolic pathways; map01110 Biosynthesis of secondary metabolites; map01230 Biosynthesis of amino acids	GO:0006082 organic acid metabolic process; GO:0006520 cellular amino acid metabolic process; GO:0006553 lysine metabolic process; GO:0006807 nitrogen compound metabolic process; GO:0008152 metabolic process; GO:0008652 cellular amino acid biosynthetic process; GO:0009058 biosynthetic process; GO:0009066 aspartate family amino acid metabolic process; GO:0009067 aspartate family amino acid biosynth…	GO:0005622 intracellular anatomical structure; GO:0005737 cytoplasm;	GO:0003824 catalytic activity; GO:0004043 L-aminoadipate-semialdehyde dehydrogenase activity; GO:0016491 oxidoreductase activity; GO:0016620 oxidoreductase activity, acting on the aldehyde or oxo group of donors, NAD or NADP as acceptor; GO:0016903 oxidoreductase activity, acting on the aldehyde or oxo group of donors;	PF00550	PF00550 Phosphopantetheine attachment site	Q	KOG1178	Non-ribosomal peptide synthetase/alpha-aminoadipate reductase and related enzymes
biosynthetic process	A0A063BSG0	64	C	tr|A0A063BSG0|A0A063BSG0_USTVR Adenylate kinase OS=Ustilaginoidea virens OX=1159556 GN=ADK1 PE=3 SV=1	ADK1	0.000864617	65.092	3	FSC(1)C(1)HLATGDMLR	0.05476	49686000	11868000	0	37818000	nucleus	K00939	adk, AK; adenylate kinase [EC:2.7.4.3]	map00230 Purine metabolism; map00730 Thiamine metabolism; map01100 Metabolic pathways; map01110 Biosynthesis of secondary metabolites; map01240 Biosynthesis of cofactors	GO:0006139 nucleobase-containing compound metabolic process; GO:0006163 purine nucleotide metabolic process; GO:0006164 purine nucleotide biosynthetic process; GO:0006172 ADP biosynthetic process; GO:0006259 DNA metabolic process; GO:0006260 DNA replication; GO:0006261 DNA-dependent DNA replication; GO:0006270 DNA replication initiation; GO:0006725 cellular aromatic compound metabolic process; GO…	GO:0005622 intracellular anatomical structure; GO:0005737 cytoplasm; GO:0005739 mitochondrion; GO:0005740 mitochondrial envelope; GO:0005758 mitochondrial intermembrane space; GO:0031967 organelle envelope; GO:0031970 organelle envelope lumen; GO:0031974 membrane-enclosed lumen; GO:0031975 envelope; GO:0043226 organelle; GO:0043227 membrane-bounded organelle; GO:0043229 intracellular organelle; G…	GO:0000166 nucleotide binding; GO:0003824 catalytic activity; GO:0004017 adenylate kinase activity; GO:0005488 binding; GO:0005524 ATP binding; GO:0016301 kinase activity; GO:0016740 transferase activity; GO:0016772 transferase activity, transferring phosphorus-containing groups; GO:0016776 phosphotransferase activity, phosphate group as acceptor; GO:0017076 purine nucleotide binding; GO:0019205 …	PF00406; PF05191	PF00406 Adenylate kinase; PF05191 Adenylate kinase, active site lid	F	KOG3078	Adenylate kinase
biosynthetic process	A0A063BXS5	525	C	tr|A0A063BXS5|A0A063BXS5_USTVR 5-methyltetrahydropteroyltriglutamate--homocysteine S-methyltransferase OS=Ustilaginoidea virens OX=1159556 GN=UV8b_5222 PE=3 SV=1	UV8b_5222	1.82e-05	86.699	2	C(1)VRPPIIVGDISR	3.8747	124990000	14591000	0	32063000	cytoplasm	K00549	metE; 5-methyltetrahydropteroyltriglutamate--homocysteine methyltransferase [EC:2.1.1.14]	map00270 Cysteine and methionine metabolism; map00450 Selenocompound metabolism; map01100 Metabolic pathways; map01110 Biosynthesis of secondary metabolites; map01230 Biosynthesis of amino acids	GO:0000096 sulfur amino acid metabolic process; GO:0000097 sulfur amino acid biosynthetic process; GO:0006082 organic acid metabolic process; GO:0006139 nucleobase-containing compound metabolic process; GO:0006144 purine nucleobase metabolic process; GO:0006520 cellular amino acid metabolic process; GO:0006534 cysteine metabolic process; GO:0006555 methionine metabolic process; GO:0006725 cellula…	GO:0005576 extracellular region; GO:0005618 cell wall; GO:0005622 intracellular anatomical structure; GO:0005634 nucleus; GO:0005737 cytoplasm; GO:0005829 cytosol; GO:0005886 plasma membrane; GO:0009277 fungal-type cell wall; GO:0009986 cell surface; GO:0016020 membrane; GO:0030312 external encapsulating structure; GO:0030446 hyphal cell wall; GO:0031012 extracellular matrix; GO:0043226 organelle…	GO:0003824 catalytic activity; GO:0003871 5-methyltetrahydropteroyltriglutamate-homocysteine S-methyltransferase activity; GO:0005488 binding; GO:0008168 methyltransferase activity; GO:0008172 S-methyltransferase activity; GO:0008270 zinc ion binding; GO:0008705 methionine synthase activity; GO:0016740 transferase activity; GO:0016741 transferase activity, transferring one-carbon groups; GO:00420…	PF08267; PF01717	PF08267 Cobalamin-independent synthase, N-terminal domain; PF01717 Cobalamin-independent synthase, Catalytic domain	E	KOG2263	Methionine synthase II (cobalamin-independent)
biosynthetic process	A0A063BSG0	65	C	tr|A0A063BSG0|A0A063BSG0_USTVR Adenylate kinase OS=Ustilaginoidea virens OX=1159556 GN=ADK1 PE=3 SV=1	ADK1	0.000864617	65.092	3	FSC(1)C(1)HLATGDMLR	0.05476	49686000	11868000	0	37818000	nucleus	K00939	adk, AK; adenylate kinase [EC:2.7.4.3]	map00230 Purine metabolism; map00730 Thiamine metabolism; map01100 Metabolic pathways; map01110 Biosynthesis of secondary metabolites; map01240 Biosynthesis of cofactors	GO:0006139 nucleobase-containing compound metabolic process; GO:0006163 purine nucleotide metabolic process; GO:0006164 purine nucleotide biosynthetic process; GO:0006172 ADP biosynthetic process; GO:0006259 DNA metabolic process; GO:0006260 DNA replication; GO:0006261 DNA-dependent DNA replication; GO:0006270 DNA replication initiation; GO:0006725 cellular aromatic compound metabolic process; GO…	GO:0005622 intracellular anatomical structure; GO:0005737 cytoplasm; GO:0005739 mitochondrion; GO:0005740 mitochondrial envelope; GO:0005758 mitochondrial intermembrane space; GO:0031967 organelle envelope; GO:0031970 organelle envelope lumen; GO:0031974 membrane-enclosed lumen; GO:0031975 envelope; GO:0043226 organelle; GO:0043227 membrane-bounded organelle; GO:0043229 intracellular organelle; G…	GO:0000166 nucleotide binding; GO:0003824 catalytic activity; GO:0004017 adenylate kinase activity; GO:0005488 binding; GO:0005524 ATP binding; GO:0016301 kinase activity; GO:0016740 transferase activity; GO:0016772 transferase activity, transferring phosphorus-containing groups; GO:0016776 phosphotransferase activity, phosphate group as acceptor; GO:0017076 purine nucleotide binding; GO:0019205 …	PF00406; PF05191	PF00406 Adenylate kinase; PF05191 Adenylate kinase, active site lid	F	KOG3078	Adenylate kinase
biosynthetic process	A0A063BXS5	567	C	tr|A0A063BXS5|A0A063BXS5_USTVR 5-methyltetrahydropteroyltriglutamate--homocysteine S-methyltransferase OS=Ustilaginoidea virens OX=1159556 GN=UV8b_5222 PE=3 SV=1	UV8b_5222	3.62e-173	242.2	2	GMLTGPVTC(1)LR	-0.88383	16034000000	436770000	713900000	548070000	cytoplasm	K00549	metE; 5-methyltetrahydropteroyltriglutamate--homocysteine methyltransferase [EC:2.1.1.14]	map00270 Cysteine and methionine metabolism; map00450 Selenocompound metabolism; map01100 Metabolic pathways; map01110 Biosynthesis of secondary metabolites; map01230 Biosynthesis of amino acids	GO:0000096 sulfur amino acid metabolic process; GO:0000097 sulfur amino acid biosynthetic process; GO:0006082 organic acid metabolic process; GO:0006139 nucleobase-containing compound metabolic process; GO:0006144 purine nucleobase metabolic process; GO:0006520 cellular amino acid metabolic process; GO:0006534 cysteine metabolic process; GO:0006555 methionine metabolic process; GO:0006725 cellula…	GO:0005576 extracellular region; GO:0005618 cell wall; GO:0005622 intracellular anatomical structure; GO:0005634 nucleus; GO:0005737 cytoplasm; GO:0005829 cytosol; GO:0005886 plasma membrane; GO:0009277 fungal-type cell wall; GO:0009986 cell surface; GO:0016020 membrane; GO:0030312 external encapsulating structure; GO:0030446 hyphal cell wall; GO:0031012 extracellular matrix; GO:0043226 organelle…	GO:0003824 catalytic activity; GO:0003871 5-methyltetrahydropteroyltriglutamate-homocysteine S-methyltransferase activity; GO:0005488 binding; GO:0008168 methyltransferase activity; GO:0008172 S-methyltransferase activity; GO:0008270 zinc ion binding; GO:0008705 methionine synthase activity; GO:0016740 transferase activity; GO:0016741 transferase activity, transferring one-carbon groups; GO:00420…	PF08267; PF01717	PF08267 Cobalamin-independent synthase, N-terminal domain; PF01717 Cobalamin-independent synthase, Catalytic domain	E	KOG2263	Methionine synthase II (cobalamin-independent)
biosynthetic process	A0A063C578	361	C	tr|A0A063C578|A0A063C578_USTVR 3-isopropylmalate dehydratase OS=Ustilaginoidea virens OX=1159556 GN=UV8b_1048 PE=3 SV=1;tr|A0A1B5KRW9|A0A1B5KRW9_USTVR 3-isopropylmalate dehydratase OS=Ustilaginoidea virens OX=1159556 GN=UVI_02015660 PE=3 SV=1	UV8b_1048	2.86e-35	175.38	2	VFIGSC(1)TNSR	0.1645	740490000	131300000	309310000	299870000	cytoplasm	K01702	LEU1; 3-isopropylmalate dehydratase [EC:4.2.1.33]	map00290 Valine, leucine and isoleucine biosynthesis; map01100 Metabolic pathways; map01110 Biosynthesis of secondary metabolites; map01210 2-Oxocarboxylic acid metabolism; map01230 Biosynthesis of amino acids	GO:0006082 organic acid metabolic process; GO:0006520 cellular amino acid metabolic process; GO:0006551 leucine metabolic process; GO:0006807 nitrogen compound metabolic process; GO:0008152 metabolic process; GO:0008652 cellular amino acid biosynthetic process; GO:0009058 biosynthetic process; GO:0009081 branched-chain amino acid metabolic process; GO:0009082 branched-chain amino acid biosyntheti…	GO:0005622 intracellular anatomical structure; GO:0005737 cytoplasm; GO:0005829 cytosol; GO:0010494 cytoplasmic stress granule; GO:0032991 protein-containing complex; GO:0035770 ribonucleoprotein granule; GO:0036464 cytoplasmic ribonucleoprotein granule; GO:0043226 organelle; GO:0043228 non-membrane-bounded organelle; GO:0043229 intracellular organelle; GO:0043232 intracellular non-membrane-bound…	GO:0003824 catalytic activity; GO:0003861 3-isopropylmalate dehydratase activity; GO:0016829 lyase activity; GO:0016835 carbon-oxygen lyase activity; GO:0016836 hydro-lyase activity;	PF00694	PF00694 Aconitase C-terminal domain	E	KOG0454	3-isopropylmalate dehydratase (aconitase superfamily)
biosynthetic process	A0A063C578	95	C	tr|A0A063C578|A0A063C578_USTVR 3-isopropylmalate dehydratase OS=Ustilaginoidea virens OX=1159556 GN=UV8b_1048 PE=3 SV=1;tr|A0A1B5KRW9|A0A1B5KRW9_USTVR 3-isopropylmalate dehydratase OS=Ustilaginoidea virens OX=1159556 GN=UVI_02015660 PE=3 SV=1	UV8b_1048	0.000385531	114.5	2	TQC(1)VTLEENVK	2.9035	609130000	237300000	194500000	163660000	cytoplasm	K01702	LEU1; 3-isopropylmalate dehydratase [EC:4.2.1.33]	map00290 Valine, leucine and isoleucine biosynthesis; map01100 Metabolic pathways; map01110 Biosynthesis of secondary metabolites; map01210 2-Oxocarboxylic acid metabolism; map01230 Biosynthesis of amino acids	GO:0006082 organic acid metabolic process; GO:0006520 cellular amino acid metabolic process; GO:0006551 leucine metabolic process; GO:0006807 nitrogen compound metabolic process; GO:0008152 metabolic process; GO:0008652 cellular amino acid biosynthetic process; GO:0009058 biosynthetic process; GO:0009081 branched-chain amino acid metabolic process; GO:0009082 branched-chain amino acid biosyntheti…	GO:0005622 intracellular anatomical structure; GO:0005737 cytoplasm; GO:0005829 cytosol; GO:0010494 cytoplasmic stress granule; GO:0032991 protein-containing complex; GO:0035770 ribonucleoprotein granule; GO:0036464 cytoplasmic ribonucleoprotein granule; GO:0043226 organelle; GO:0043228 non-membrane-bounded organelle; GO:0043229 intracellular organelle; GO:0043232 intracellular non-membrane-bound…	GO:0003824 catalytic activity; GO:0003861 3-isopropylmalate dehydratase activity; GO:0016829 lyase activity; GO:0016835 carbon-oxygen lyase activity; GO:0016836 hydro-lyase activity;	PF00694	PF00694 Aconitase C-terminal domain	E	KOG0454	3-isopropylmalate dehydratase (aconitase superfamily)
biosynthetic process	A0A063C578	62	C	tr|A0A063C578|A0A063C578_USTVR 3-isopropylmalate dehydratase OS=Ustilaginoidea virens OX=1159556 GN=UV8b_1048 PE=3 SV=1	UV8b_1048	3.8e-189	218.68	4	VRRPDC(1)TLATTDHNVPTTSR	-0.26925	1398900000	357690000	698150000	0	cytoplasm	K01702	LEU1; 3-isopropylmalate dehydratase [EC:4.2.1.33]	map00290 Valine, leucine and isoleucine biosynthesis; map01100 Metabolic pathways; map01110 Biosynthesis of secondary metabolites; map01210 2-Oxocarboxylic acid metabolism; map01230 Biosynthesis of amino acids	GO:0006082 organic acid metabolic process; GO:0006520 cellular amino acid metabolic process; GO:0006551 leucine metabolic process; GO:0006807 nitrogen compound metabolic process; GO:0008152 metabolic process; GO:0008652 cellular amino acid biosynthetic process; GO:0009058 biosynthetic process; GO:0009081 branched-chain amino acid metabolic process; GO:0009082 branched-chain amino acid biosyntheti…	GO:0005622 intracellular anatomical structure; GO:0005737 cytoplasm; GO:0005829 cytosol; GO:0010494 cytoplasmic stress granule; GO:0032991 protein-containing complex; GO:0035770 ribonucleoprotein granule; GO:0036464 cytoplasmic ribonucleoprotein granule; GO:0043226 organelle; GO:0043228 non-membrane-bounded organelle; GO:0043229 intracellular organelle; GO:0043232 intracellular non-membrane-bound…	GO:0003824 catalytic activity; GO:0003861 3-isopropylmalate dehydratase activity; GO:0016829 lyase activity; GO:0016835 carbon-oxygen lyase activity; GO:0016836 hydro-lyase activity;	PF00694	PF00694 Aconitase C-terminal domain	E	KOG0454	3-isopropylmalate dehydratase (aconitase superfamily)
biosynthetic process	A0A063C578	232	C	tr|A0A063C578|A0A063C578_USTVR 3-isopropylmalate dehydratase OS=Ustilaginoidea virens OX=1159556 GN=UV8b_1048 PE=3 SV=1;tr|A0A1B5KRW9|A0A1B5KRW9_USTVR 3-isopropylmalate dehydratase OS=Ustilaginoidea virens OX=1159556 GN=UVI_02015660 PE=3 SV=1	UV8b_1048	1.93e-05	104.79	2	MSIC(1)NMSIEGGAR	-0.098431	123650000	16981000	12123000	0	cytoplasm	K01702	LEU1; 3-isopropylmalate dehydratase [EC:4.2.1.33]	map00290 Valine, leucine and isoleucine biosynthesis; map01100 Metabolic pathways; map01110 Biosynthesis of secondary metabolites; map01210 2-Oxocarboxylic acid metabolism; map01230 Biosynthesis of amino acids	GO:0006082 organic acid metabolic process; GO:0006520 cellular amino acid metabolic process; GO:0006551 leucine metabolic process; GO:0006807 nitrogen compound metabolic process; GO:0008152 metabolic process; GO:0008652 cellular amino acid biosynthetic process; GO:0009058 biosynthetic process; GO:0009081 branched-chain amino acid metabolic process; GO:0009082 branched-chain amino acid biosyntheti…	GO:0005622 intracellular anatomical structure; GO:0005737 cytoplasm; GO:0005829 cytosol; GO:0010494 cytoplasmic stress granule; GO:0032991 protein-containing complex; GO:0035770 ribonucleoprotein granule; GO:0036464 cytoplasmic ribonucleoprotein granule; GO:0043226 organelle; GO:0043228 non-membrane-bounded organelle; GO:0043229 intracellular organelle; GO:0043232 intracellular non-membrane-bound…	GO:0003824 catalytic activity; GO:0003861 3-isopropylmalate dehydratase activity; GO:0016829 lyase activity; GO:0016835 carbon-oxygen lyase activity; GO:0016836 hydro-lyase activity;	PF00694	PF00694 Aconitase C-terminal domain	E	KOG0454	3-isopropylmalate dehydratase (aconitase superfamily)
biosynthetic process	A0A063C578	631	C	tr|A0A063C578|A0A063C578_USTVR 3-isopropylmalate dehydratase OS=Ustilaginoidea virens OX=1159556 GN=UV8b_1048 PE=3 SV=1;tr|A0A1B5KRW9|A0A1B5KRW9_USTVR 3-isopropylmalate dehydratase OS=Ustilaginoidea virens OX=1159556 GN=UVI_02015660 PE=3 SV=1	UV8b_1048	6.85e-10	130.56	2	ILVC(1)TGPNFGC(1)GSSR	1.0318	397610000	43264000	149310000	205030000	cytoplasm	K01702	LEU1; 3-isopropylmalate dehydratase [EC:4.2.1.33]	map00290 Valine, leucine and isoleucine biosynthesis; map01100 Metabolic pathways; map01110 Biosynthesis of secondary metabolites; map01210 2-Oxocarboxylic acid metabolism; map01230 Biosynthesis of amino acids	GO:0006082 organic acid metabolic process; GO:0006520 cellular amino acid metabolic process; GO:0006551 leucine metabolic process; GO:0006807 nitrogen compound metabolic process; GO:0008152 metabolic process; GO:0008652 cellular amino acid biosynthetic process; GO:0009058 biosynthetic process; GO:0009081 branched-chain amino acid metabolic process; GO:0009082 branched-chain amino acid biosyntheti…	GO:0005622 intracellular anatomical structure; GO:0005737 cytoplasm; GO:0005829 cytosol; GO:0010494 cytoplasmic stress granule; GO:0032991 protein-containing complex; GO:0035770 ribonucleoprotein granule; GO:0036464 cytoplasmic ribonucleoprotein granule; GO:0043226 organelle; GO:0043228 non-membrane-bounded organelle; GO:0043229 intracellular organelle; GO:0043232 intracellular non-membrane-bound…	GO:0003824 catalytic activity; GO:0003861 3-isopropylmalate dehydratase activity; GO:0016829 lyase activity; GO:0016835 carbon-oxygen lyase activity; GO:0016836 hydro-lyase activity;	PF00694	PF00694 Aconitase C-terminal domain	E	KOG0454	3-isopropylmalate dehydratase (aconitase superfamily)
biosynthetic process	A0A063BRV5	130	C	tr|A0A063BRV5|A0A063BRV5_USTVR Alpha-aminoadipate reductase OS=Ustilaginoidea virens OX=1159556 GN=UV8b_5799 PE=3 SV=1;tr|A0A1B5KTQ6|A0A1B5KTQ6_USTVR Alpha-aminoadipate reductase OS=Ustilaginoidea virens OX=1159556 GN=UVI_02004360 PE=3 SV=1	UV8b_5799	0.0134728	76.035	2	FLVC(1)IDR	0.15012	31463000	0	15801000	15662000	cytoplasm	K00143	LYS2; L-2-aminoadipate reductase [EC:1.2.1.95]	map00300 Lysine biosynthesis; map01100 Metabolic pathways; map01110 Biosynthesis of secondary metabolites; map01230 Biosynthesis of amino acids	GO:0006082 organic acid metabolic process; GO:0006520 cellular amino acid metabolic process; GO:0006553 lysine metabolic process; GO:0006807 nitrogen compound metabolic process; GO:0008152 metabolic process; GO:0008652 cellular amino acid biosynthetic process; GO:0009058 biosynthetic process; GO:0009066 aspartate family amino acid metabolic process; GO:0009067 aspartate family amino acid biosynth…	GO:0005622 intracellular anatomical structure; GO:0005737 cytoplasm;	GO:0003824 catalytic activity; GO:0004043 L-aminoadipate-semialdehyde dehydrogenase activity; GO:0016491 oxidoreductase activity; GO:0016620 oxidoreductase activity, acting on the aldehyde or oxo group of donors, NAD or NADP as acceptor; GO:0016903 oxidoreductase activity, acting on the aldehyde or oxo group of donors;	PF00550	PF00550 Phosphopantetheine attachment site	Q	KOG1178	Non-ribosomal peptide synthetase/alpha-aminoadipate reductase and related enzymes
biosynthetic process	A0A063C1F6	76	C	tr|A0A063C1F6|A0A063C1F6_USTVR Oligosaccharyl transferase subunit OS=Ustilaginoidea virens OX=1159556 GN=UV8b_3116 PE=3 SV=1	UV8b_3116	0.0117882	63.563	2	FSC(1)QVC(1)R	-0.88585	33736000	33736000	0	0	plasma membrane	K12669	OST3, OST6; oligosaccharyltransferase complex subunit gamma	map00510 N-Glycan biosynthesis; map00513 Various types of N-glycan biosynthesis; map01100 Metabolic pathways; map04141 Protein processing in endoplasmic reticulum	GO:0006464 cellular protein modification process; GO:0006486 protein glycosylation; GO:0006487 protein N-linked glycosylation; GO:0006493 protein O-linked glycosylation; GO:0006807 nitrogen compound metabolic process; GO:0008152 metabolic process; GO:0009058 biosynthetic process; GO:0009059 macromolecule biosynthetic process; GO:0009100 glycoprotein metabolic process; GO:0009101 glycoprotein bios…	GO:0005622 intracellular anatomical structure; GO:0005737 cytoplasm; GO:0005783 endoplasmic reticulum; GO:0005789 endoplasmic reticulum membrane; GO:0008250 oligosaccharyltransferase complex; GO:0012505 endomembrane system; GO:0016020 membrane; GO:0016021 integral component of membrane; GO:0031224 intrinsic component of membrane; GO:0031984 organelle subcompartment; GO:0032991 protein-containing …	GO:0003824 catalytic activity; GO:0004576 oligosaccharyl transferase activity; GO:0004579 dolichyl-diphosphooligosaccharide-protein glycotransferase activity; GO:0016740 transferase activity; GO:0016757 glycosyltransferase activity; GO:0016758 hexosyltransferase activity;			M	KOG4177	Ankyrin
biosynthetic process	A0A063BU91	549	C	tr|A0A063BU91|A0A063BU91_USTVR Carbamoyl-phosphate synthase arginine-specific large chain OS=Ustilaginoidea virens OX=1159556 GN=UV8b_5659 PE=4 SV=1	UV8b_5659	7.91e-26	160.88	2	LQNIVDC(1)TR	-0.73893	649910000	175130000	242360000	232420000	mitochondria	K01955	carB, CPA2; carbamoyl-phosphate synthase large subunit [EC:6.3.5.5]	map00240 Pyrimidine metabolism; map00250 Alanine, aspartate and glutamate metabolism; map01100 Metabolic pathways; map01240 Biosynthesis of cofactors	GO:0000050 urea cycle; GO:0006082 organic acid metabolic process; GO:0006139 nucleobase-containing compound metabolic process; GO:0006206 pyrimidine nucleobase metabolic process; GO:0006207 'de novo' pyrimidine nucleobase biosynthetic process; GO:0006520 cellular amino acid metabolic process; GO:0006525 arginine metabolic process; GO:0006526 arginine biosynthetic process; GO:0006725 cellular arom…	GO:0005622 intracellular anatomical structure; GO:0005737 cytoplasm; GO:0005951 carbamoyl-phosphate synthase complex; GO:0032991 protein-containing complex; GO:1902494 catalytic complex;	GO:0000166 nucleotide binding; GO:0003824 catalytic activity; GO:0004087 carbamoyl-phosphate synthase (ammonia) activity; GO:0004088 carbamoyl-phosphate synthase (glutamine-hydrolyzing) activity; GO:0005488 binding; GO:0005524 ATP binding; GO:0016874 ligase activity; GO:0016879 ligase activity, forming carbon-nitrogen bonds; GO:0016884 carbon-nitrogen ligase activity, with glutamine as amido-N-do…	PF02786; PF02787	PF02786 Carbamoyl-phosphate synthase L chain, ATP binding domain; PF02787 Carbamoyl-phosphate synthetase large chain, oligomerisation domain	R	KOG0370	Multifunctional pyrimidine synthesis protein CAD (includes carbamoyl-phophate synthetase, aspartate transcarbamylase, and glutamine amidotransferase)
biosynthetic process	A0A063C4Y7	92	C	tr|A0A063C4Y7|A0A063C4Y7_USTVR Sister chromatid cohesion protein Eso1 OS=Ustilaginoidea virens OX=1159556 GN=UV8b_2003 PE=4 SV=1	UV8b_2003	1.34e-05	109.48	2	HC(1)NVSEAK	0.11542	0	0	0	0	nucleus	K03509	POLH; DNA polymerase eta [EC:2.7.7.7]		GO:0000070 mitotic sister chromatid segregation; GO:0000278 mitotic cell cycle; GO:0000280 nuclear division; GO:0000731 DNA synthesis involved in DNA repair; GO:0000819 sister chromatid segregation; GO:0006139 nucleobase-containing compound metabolic process; GO:0006259 DNA metabolic process; GO:0006281 DNA repair; GO:0006301 postreplication repair; GO:0006725 cellular aromatic compound metabolic…	GO:0000228 nuclear chromosome; GO:0000785 chromatin; GO:0005622 intracellular anatomical structure; GO:0005634 nucleus; GO:0005657 replication fork; GO:0005694 chromosome; GO:0005737 cytoplasm; GO:0005739 mitochondrion; GO:0031974 membrane-enclosed lumen; GO:0031981 nuclear lumen; GO:0035861 site of double-strand break; GO:0043226 organelle; GO:0043227 membrane-bounded organelle; GO:0043228 non-m…	GO:0003824 catalytic activity; GO:0003887 DNA-directed DNA polymerase activity; GO:0008080 N-acetyltransferase activity; GO:0016407 acetyltransferase activity; GO:0016410 N-acyltransferase activity; GO:0016740 transferase activity; GO:0016746 acyltransferase activity; GO:0016747 acyltransferase activity, transferring groups other than amino-acyl groups; GO:0016772 transferase activity, transferri…	PF11799; PF18439	PF11799 impB/mucB/samB family C-terminal domain; PF18439 Ubiquitin-Binding Zinc Finger	L	KOG2095	DNA polymerase iota/DNA damage inducible protein
biosynthetic process	A0A063BXT8	334	C	tr|A0A063BXT8|A0A063BXT8_USTVR Cystathionine gamma-lyase OS=Ustilaginoidea virens OX=1159556 GN=UV8b_5001 PE=3 SV=1;tr|A0A063C0K6|A0A063C0K6_USTVR Exonuclease OS=Ustilaginoidea virens OX=1159556 GN=UV8b_5003 PE=3 SV=1	UV8b_5003	0.000341731	142.63	2	FC(1)QVTK	0.10244	774410000	404560000	369860000	0	mitochondria	K01758	CTH; cystathionine gamma-lyase [EC:4.4.1.1]	map00260 Glycine, serine and threonine metabolism; map00270 Cysteine and methionine metabolism; map00450 Selenocompound metabolism; map01100 Metabolic pathways; map01110 Biosynthesis of secondary metabolites; map01230 Biosynthesis of amino acids	GO:0000096 sulfur amino acid metabolic process; GO:0000097 sulfur amino acid biosynthetic process; GO:0006082 organic acid metabolic process; GO:0006520 cellular amino acid metabolic process; GO:0006534 cysteine metabolic process; GO:0006555 methionine metabolic process; GO:0006790 sulfur compound metabolic process; GO:0006807 nitrogen compound metabolic process; GO:0008152 metabolic process; GO:…	GO:0005622 intracellular anatomical structure; GO:0005634 nucleus; GO:0005737 cytoplasm; GO:0043226 organelle; GO:0043227 membrane-bounded organelle; GO:0043229 intracellular organelle; GO:0043231 intracellular membrane-bounded organelle;	GO:0003824 catalytic activity; GO:0003962 cystathionine gamma-synthase activity; GO:0004123 cystathionine gamma-lyase activity; GO:0005488 binding; GO:0016740 transferase activity; GO:0016765 transferase activity, transferring alkyl or aryl (other than methyl) groups; GO:0016829 lyase activity; GO:0016846 carbon-sulfur lyase activity; GO:0019842 vitamin binding; GO:0030170 pyridoxal phosphate bin…	PF01053	PF01053 Cys/Met metabolism PLP-dependent enzyme	E	KOG0053	Cystathionine beta-lyases/cystathionine gamma-synthases
biosynthetic process	A0A063BXT8	383	C	tr|A0A063BXT8|A0A063BXT8_USTVR Cystathionine gamma-lyase OS=Ustilaginoidea virens OX=1159556 GN=UV8b_5001 PE=3 SV=1	UV8b_5001	3.2e-60	190.96	2	LSC(1)GIEDAQDLK	-0.1598	2366100000	474170000	938380000	953520000	mitochondria	K01758	CTH; cystathionine gamma-lyase [EC:4.4.1.1]	map00260 Glycine, serine and threonine metabolism; map00270 Cysteine and methionine metabolism; map00450 Selenocompound metabolism; map01100 Metabolic pathways; map01110 Biosynthesis of secondary metabolites; map01230 Biosynthesis of amino acids	GO:0000096 sulfur amino acid metabolic process; GO:0000097 sulfur amino acid biosynthetic process; GO:0006082 organic acid metabolic process; GO:0006520 cellular amino acid metabolic process; GO:0006534 cysteine metabolic process; GO:0006555 methionine metabolic process; GO:0006790 sulfur compound metabolic process; GO:0006807 nitrogen compound metabolic process; GO:0008152 metabolic process; GO:…	GO:0005622 intracellular anatomical structure; GO:0005634 nucleus; GO:0005737 cytoplasm; GO:0043226 organelle; GO:0043227 membrane-bounded organelle; GO:0043229 intracellular organelle; GO:0043231 intracellular membrane-bounded organelle;	GO:0003824 catalytic activity; GO:0003962 cystathionine gamma-synthase activity; GO:0004123 cystathionine gamma-lyase activity; GO:0005488 binding; GO:0016740 transferase activity; GO:0016765 transferase activity, transferring alkyl or aryl (other than methyl) groups; GO:0016829 lyase activity; GO:0016846 carbon-sulfur lyase activity; GO:0019842 vitamin binding; GO:0030170 pyridoxal phosphate bin…	PF01053	PF01053 Cys/Met metabolism PLP-dependent enzyme	E	KOG0053	Cystathionine beta-lyases/cystathionine gamma-synthases
biosynthetic process	A0A063CCM8	257	C	tr|A0A063CCM8|A0A063CCM8_USTVR Cyclin CCL1 OS=Ustilaginoidea virens OX=1159556 GN=UV8b_1147 PE=4 SV=1	UV8b_1147	4.28e-08	111.94	2	SC(1)QAMLETEPPER	0.47497	11005000	0	0	11005000	nucleus	K06634	CCNH; cyclin H	map03022 Basal transcription factors; map03420 Nucleotide excision repair	GO:0000079 regulation of cyclin-dependent protein serine/threonine kinase activity; GO:0001932 regulation of protein phosphorylation; GO:0001934 positive regulation of protein phosphorylation; GO:0006139 nucleobase-containing compound metabolic process; GO:0006351 transcription, DNA-templated; GO:0006352 DNA-templated transcription, initiation; GO:0006355 regulation of transcription, DNA-template…	GO:0000307 cyclin-dependent protein kinase holoenzyme complex; GO:0000428 DNA-directed RNA polymerase complex; GO:0005622 intracellular anatomical structure; GO:0005634 nucleus; GO:0005654 nucleoplasm; GO:0005667 transcription regulator complex; GO:0005675 transcription factor TFIIH holo complex; GO:0005737 cytoplasm; GO:0005739 mitochondrion; GO:0016591 RNA polymerase II, holoenzyme; GO:0030880 …	GO:0008047 enzyme activator activity; GO:0016538 cyclin-dependent protein serine/threonine kinase regulator activity; GO:0019207 kinase regulator activity; GO:0019209 kinase activator activity; GO:0019887 protein kinase regulator activity; GO:0019914 cyclin-dependent protein kinase activating kinase regulator activity; GO:0030234 enzyme regulator activity; GO:0030295 protein kinase activator acti…	PF16899	PF16899 Cyclin C-terminal domain	DKL	KOG2496	Cdk activating kinase (CAK)/RNA polymerase II transcription initiation/nucleotide excision repair factor TFIIH/TFIIK, cyclin H subunit
biosynthetic process	A0A063C8J3	965	C	tr|A0A063C8J3|A0A063C8J3_USTVR DNA-directed RNA polymerase subunit beta OS=Ustilaginoidea virens OX=1159556 GN=UV8b_1482 PE=3 SV=1;tr|A0A1B5KUG2|A0A1B5KUG2_USTVR DNA-directed RNA polymerase subunit beta OS=Ustilaginoidea virens OX=1159556 GN=UVI_02009180 P	UV8b_1482	0.00335971	75.109	2	LLEC(1)LTGK	0.90539	4529100	4529100	0	0	cytoplasm,nucleus	K03021	RPC2, POLR3B; DNA-directed RNA polymerase III subunit RPC2 [EC:2.7.7.6]	map03020 RNA polymerase	GO:0006139 nucleobase-containing compound metabolic process; GO:0006351 transcription, DNA-templated; GO:0006383 transcription by RNA polymerase III; GO:0006399 tRNA metabolic process; GO:0006725 cellular aromatic compound metabolic process; GO:0006807 nitrogen compound metabolic process; GO:0008152 metabolic process; GO:0009058 biosynthetic process; GO:0009059 macromolecule biosynthetic process;…	GO:0000428 DNA-directed RNA polymerase complex; GO:0005622 intracellular anatomical structure; GO:0005634 nucleus; GO:0005654 nucleoplasm; GO:0005666 RNA polymerase III complex; GO:0030880 RNA polymerase complex; GO:0031974 membrane-enclosed lumen; GO:0031981 nuclear lumen; GO:0032991 protein-containing complex; GO:0043226 organelle; GO:0043227 membrane-bounded organelle; GO:0043229 intracellular…	GO:0003824 catalytic activity; GO:0003899 DNA-directed 5'-3' RNA polymerase activity; GO:0016740 transferase activity; GO:0016772 transferase activity, transferring phosphorus-containing groups; GO:0016779 nucleotidyltransferase activity; GO:0034062 5'-3' RNA polymerase activity; GO:0097747 RNA polymerase activity; GO:0140098 catalytic activity, acting on RNA;	PF04561; PF04565; PF04566; PF04567; PF00562; PF04560	PF04561 RNA polymerase Rpb2, domain 2; PF04565 RNA polymerase Rpb2, domain 3; PF04566 RNA polymerase Rpb2, domain 4; PF04567 RNA polymerase Rpb2, domain 5; PF00562 RNA polymerase Rpb2, domain 6; PF04560 RNA polymerase Rpb2, domain 7	K	KOG0215	RNA polymerase III, second largest subunit
biosynthetic process	A0A063BXY9	162	C	tr|A0A063BXY9|A0A063BXY9_USTVR Glutamine--tRNA ligase OS=Ustilaginoidea virens OX=1159556 GN=UV8b_3656 PE=3 SV=1;tr|A0A1B5L0T4|A0A1B5L0T4_USTVR Glutamine--tRNA ligase OS=Ustilaginoidea virens OX=1159556 GN=UVI_02019560 PE=3 SV=1	UV8b_3656	5.36e-19	156.48	3	AYVC(1)HC(1)NDAEIKR	0.72644	346920000	136580000	24193000	0	cytoplasm	K01886	QARS, glnS; glutaminyl-tRNA synthetase [EC:6.1.1.18]	map00970 Aminoacyl-tRNA biosynthesis; map01100 Metabolic pathways	GO:0002181 cytoplasmic translation; GO:0006082 organic acid metabolic process; GO:0006139 nucleobase-containing compound metabolic process; GO:0006399 tRNA metabolic process; GO:0006412 translation; GO:0006418 tRNA aminoacylation for protein translation; GO:0006425 glutaminyl-tRNA aminoacylation; GO:0006518 peptide metabolic process; GO:0006520 cellular amino acid metabolic process; GO:0006725 ce…	GO:0005622 intracellular anatomical structure; GO:0005737 cytoplasm; GO:0005739 mitochondrion; GO:0005829 cytosol; GO:0043226 organelle; GO:0043227 membrane-bounded organelle; GO:0043229 intracellular organelle; GO:0043231 intracellular membrane-bounded organelle;	GO:0003676 nucleic acid binding; GO:0003723 RNA binding; GO:0003729 mRNA binding; GO:0003824 catalytic activity; GO:0004812 aminoacyl-tRNA ligase activity; GO:0004819 glutamine-tRNA ligase activity; GO:0005488 binding; GO:0016874 ligase activity; GO:0016875 ligase activity, forming carbon-oxygen bonds; GO:0097159 organic cyclic compound binding; GO:0140098 catalytic activity, acting on RNA; GO:01…	PF00749; PF03950	PF00749 tRNA synthetases class I (E and Q), catalytic domain; PF03950 tRNA synthetases class I (E and Q), anti-codon binding domain	J	KOG1148	Glutaminyl-tRNA synthetase
biosynthetic process	A0A063BXY9	164	C	tr|A0A063BXY9|A0A063BXY9_USTVR Glutamine--tRNA ligase OS=Ustilaginoidea virens OX=1159556 GN=UV8b_3656 PE=3 SV=1;tr|A0A1B5L0T4|A0A1B5L0T4_USTVR Glutamine--tRNA ligase OS=Ustilaginoidea virens OX=1159556 GN=UVI_02019560 PE=3 SV=1	UV8b_3656	5.36e-19	156.48	3	AYVC(1)HC(1)NDAEIKR	0.72644	355260000	147280000	0	0	cytoplasm	K01886	QARS, glnS; glutaminyl-tRNA synthetase [EC:6.1.1.18]	map00970 Aminoacyl-tRNA biosynthesis; map01100 Metabolic pathways	GO:0002181 cytoplasmic translation; GO:0006082 organic acid metabolic process; GO:0006139 nucleobase-containing compound metabolic process; GO:0006399 tRNA metabolic process; GO:0006412 translation; GO:0006418 tRNA aminoacylation for protein translation; GO:0006425 glutaminyl-tRNA aminoacylation; GO:0006518 peptide metabolic process; GO:0006520 cellular amino acid metabolic process; GO:0006725 ce…	GO:0005622 intracellular anatomical structure; GO:0005737 cytoplasm; GO:0005739 mitochondrion; GO:0005829 cytosol; GO:0043226 organelle; GO:0043227 membrane-bounded organelle; GO:0043229 intracellular organelle; GO:0043231 intracellular membrane-bounded organelle;	GO:0003676 nucleic acid binding; GO:0003723 RNA binding; GO:0003729 mRNA binding; GO:0003824 catalytic activity; GO:0004812 aminoacyl-tRNA ligase activity; GO:0004819 glutamine-tRNA ligase activity; GO:0005488 binding; GO:0016874 ligase activity; GO:0016875 ligase activity, forming carbon-oxygen bonds; GO:0097159 organic cyclic compound binding; GO:0140098 catalytic activity, acting on RNA; GO:01…	PF00749; PF03950	PF00749 tRNA synthetases class I (E and Q), catalytic domain; PF03950 tRNA synthetases class I (E and Q), anti-codon binding domain	J	KOG1148	Glutaminyl-tRNA synthetase
biosynthetic process	A0A063BXY9	186	C	tr|A0A063BXY9|A0A063BXY9_USTVR Glutamine--tRNA ligase OS=Ustilaginoidea virens OX=1159556 GN=UV8b_3656 PE=3 SV=1;tr|A0A1B5L0T4|A0A1B5L0T4_USTVR Glutamine--tRNA ligase OS=Ustilaginoidea virens OX=1159556 GN=UVI_02019560 PE=3 SV=1	UV8b_3656	7.2e-262	270.93	3	YRC(1)DHAEQDVSTNMEK	0.18555	498600000	37358000	166770000	153010000	cytoplasm	K01886	QARS, glnS; glutaminyl-tRNA synthetase [EC:6.1.1.18]	map00970 Aminoacyl-tRNA biosynthesis; map01100 Metabolic pathways	GO:0002181 cytoplasmic translation; GO:0006082 organic acid metabolic process; GO:0006139 nucleobase-containing compound metabolic process; GO:0006399 tRNA metabolic process; GO:0006412 translation; GO:0006418 tRNA aminoacylation for protein translation; GO:0006425 glutaminyl-tRNA aminoacylation; GO:0006518 peptide metabolic process; GO:0006520 cellular amino acid metabolic process; GO:0006725 ce…	GO:0005622 intracellular anatomical structure; GO:0005737 cytoplasm; GO:0005739 mitochondrion; GO:0005829 cytosol; GO:0043226 organelle; GO:0043227 membrane-bounded organelle; GO:0043229 intracellular organelle; GO:0043231 intracellular membrane-bounded organelle;	GO:0003676 nucleic acid binding; GO:0003723 RNA binding; GO:0003729 mRNA binding; GO:0003824 catalytic activity; GO:0004812 aminoacyl-tRNA ligase activity; GO:0004819 glutamine-tRNA ligase activity; GO:0005488 binding; GO:0016874 ligase activity; GO:0016875 ligase activity, forming carbon-oxygen bonds; GO:0097159 organic cyclic compound binding; GO:0140098 catalytic activity, acting on RNA; GO:01…	PF00749; PF03950	PF00749 tRNA synthetases class I (E and Q), catalytic domain; PF03950 tRNA synthetases class I (E and Q), anti-codon binding domain	J	KOG1148	Glutaminyl-tRNA synthetase
biosynthetic process	A0A063C8J4	131	C	tr|A0A063C8J4|A0A063C8J4_USTVR DNA-directed RNA polymerase subunit OS=Ustilaginoidea virens OX=1159556 GN=UV8b_47 PE=3 SV=1;tr|A0A1B5KWQ3|A0A1B5KWQ3_USTVR DNA-directed RNA polymerase subunit OS=Ustilaginoidea virens OX=1159556 GN=UVI_02010460 PE=3 SV=1	UV8b_47	0.0285071	79.454	2	INEQC(1)R	-0.061597	9661700	0	9661700	0	nucleus	K03018	RPC1, POLR3A; DNA-directed RNA polymerase III subunit RPC1 [EC:2.7.7.6]	map03020 RNA polymerase	GO:0006139 nucleobase-containing compound metabolic process; GO:0006351 transcription, DNA-templated; GO:0006383 transcription by RNA polymerase III; GO:0006399 tRNA metabolic process; GO:0006725 cellular aromatic compound metabolic process; GO:0006807 nitrogen compound metabolic process; GO:0008152 metabolic process; GO:0009058 biosynthetic process; GO:0009059 macromolecule biosynthetic process;…	GO:0000428 DNA-directed RNA polymerase complex; GO:0005622 intracellular anatomical structure; GO:0005634 nucleus; GO:0005654 nucleoplasm; GO:0005666 RNA polymerase III complex; GO:0030880 RNA polymerase complex; GO:0031974 membrane-enclosed lumen; GO:0031981 nuclear lumen; GO:0032991 protein-containing complex; GO:0043226 organelle; GO:0043227 membrane-bounded organelle; GO:0043229 intracellular…	GO:0003824 catalytic activity; GO:0003899 DNA-directed 5'-3' RNA polymerase activity; GO:0016740 transferase activity; GO:0016772 transferase activity, transferring phosphorus-containing groups; GO:0016779 nucleotidyltransferase activity; GO:0034062 5'-3' RNA polymerase activity; GO:0097747 RNA polymerase activity; GO:0140098 catalytic activity, acting on RNA;	PF04997; PF00623; PF04983; PF05000; PF04998	PF04997 RNA polymerase Rpb1, domain 1; PF00623 RNA polymerase Rpb1, domain 2; PF04983 RNA polymerase Rpb1, domain 3; PF05000 RNA polymerase Rpb1, domain 4; PF04998 RNA polymerase Rpb1, domain 5	K	KOG0261	RNA polymerase III, large subunit
biosynthetic process	A0A063C0G1	820	C	tr|A0A063C0G1|A0A063C0G1_USTVR DNA mismatch repair protein OS=Ustilaginoidea virens OX=1159556 GN=UV8b_4356 PE=3 SV=1	UV8b_4356	0.00750678	68.371	2	EALAAAC(1)DK	-0.33404	76204000	47215000	28989000	0	mitochondria	K08736	MSH3; DNA mismatch repair protein MSH3	map03430 Mismatch repair	GO:0000003 reproduction; GO:0000280 nuclear division; GO:0000710 meiotic mismatch repair; GO:0000735 removal of nonhomologous ends; GO:0003006 developmental process involved in reproduction; GO:0006139 nucleobase-containing compound metabolic process; GO:0006259 DNA metabolic process; GO:0006260 DNA replication; GO:0006261 DNA-dependent DNA replication; GO:0006274 DNA replication termination; GO:…	GO:0000228 nuclear chromosome; GO:0005622 intracellular anatomical structure; GO:0005634 nucleus; GO:0005694 chromosome; GO:0005737 cytoplasm; GO:0031974 membrane-enclosed lumen; GO:0031981 nuclear lumen; GO:0032300 mismatch repair complex; GO:0032302 MutSbeta complex; GO:0032991 protein-containing complex; GO:0035861 site of double-strand break; GO:0043226 organelle; GO:0043227 membrane-bounded …	GO:0000166 nucleotide binding; GO:0000217 DNA secondary structure binding; GO:0000403 Y-form DNA binding; GO:0000404 heteroduplex DNA loop binding; GO:0000406 double-strand/single-strand DNA junction binding; GO:0003676 nucleic acid binding; GO:0003677 DNA binding; GO:0003684 damaged DNA binding; GO:0003690 double-stranded DNA binding; GO:0003824 catalytic activity; GO:0005488 binding; GO:0005524…	PF01624; PF05188; PF05192; PF05190; PF00488	PF01624 MutS domain I; PF05188 MutS domain II; PF05192 MutS domain III; PF05190 MutS family domain IV; PF00488 MutS domain V	L	KOG0218	Mismatch repair MSH3
biosynthetic process	A0A063C0G1	272	C	tr|A0A063C0G1|A0A063C0G1_USTVR DNA mismatch repair protein OS=Ustilaginoidea virens OX=1159556 GN=UV8b_4356 PE=3 SV=1	UV8b_4356	0.00208266	76.478	2	ELSIVC(1)IPGK	-0.22102	32147000	10576000	10395000	11175000	mitochondria	K08736	MSH3; DNA mismatch repair protein MSH3	map03430 Mismatch repair	GO:0000003 reproduction; GO:0000280 nuclear division; GO:0000710 meiotic mismatch repair; GO:0000735 removal of nonhomologous ends; GO:0003006 developmental process involved in reproduction; GO:0006139 nucleobase-containing compound metabolic process; GO:0006259 DNA metabolic process; GO:0006260 DNA replication; GO:0006261 DNA-dependent DNA replication; GO:0006274 DNA replication termination; GO:…	GO:0000228 nuclear chromosome; GO:0005622 intracellular anatomical structure; GO:0005634 nucleus; GO:0005694 chromosome; GO:0005737 cytoplasm; GO:0031974 membrane-enclosed lumen; GO:0031981 nuclear lumen; GO:0032300 mismatch repair complex; GO:0032302 MutSbeta complex; GO:0032991 protein-containing complex; GO:0035861 site of double-strand break; GO:0043226 organelle; GO:0043227 membrane-bounded …	GO:0000166 nucleotide binding; GO:0000217 DNA secondary structure binding; GO:0000403 Y-form DNA binding; GO:0000404 heteroduplex DNA loop binding; GO:0000406 double-strand/single-strand DNA junction binding; GO:0003676 nucleic acid binding; GO:0003677 DNA binding; GO:0003684 damaged DNA binding; GO:0003690 double-stranded DNA binding; GO:0003824 catalytic activity; GO:0005488 binding; GO:0005524…	PF01624; PF05188; PF05192; PF05190; PF00488	PF01624 MutS domain I; PF05188 MutS domain II; PF05192 MutS domain III; PF05190 MutS family domain IV; PF00488 MutS domain V	L	KOG0218	Mismatch repair MSH3
biosynthetic process	A0A063C4N1	298	C	tr|A0A063C4N1|A0A063C4N1_USTVR Pyridoxal 5'-phosphate synthase (glutamine hydrolyzing) OS=Ustilaginoidea virens OX=1159556 GN=UV8b_1908 PE=3 SV=1	UV8b_1908	3.35e-168	231.06	2	VIAEASTGLGEAMVGINC(1)DSMKPEEK	-1.3257	340590000	55044000	118530000	119920000	cytoplasm	K06215	pdxS, pdx1; pyridoxal 5'-phosphate synthase pdxS subunit [EC:4.3.3.6]	map00750 Vitamin B6 metabolism; map01100 Metabolic pathways; map01240 Biosynthesis of cofactors	GO:0000096 sulfur amino acid metabolic process; GO:0000097 sulfur amino acid biosynthetic process; GO:0006082 organic acid metabolic process; GO:0006520 cellular amino acid metabolic process; GO:0006534 cysteine metabolic process; GO:0006535 cysteine biosynthetic process from serine; GO:0006563 L-serine metabolic process; GO:0006725 cellular aromatic compound metabolic process; GO:0006766 vitamin…	GO:0005576 extracellular region; GO:0032991 protein-containing complex; GO:1902494 catalytic complex; GO:1903600 glutaminase complex;	GO:0003824 catalytic activity; GO:0003922 GMP synthase (glutamine-hydrolyzing) activity; GO:0016874 ligase activity; GO:0016879 ligase activity, forming carbon-nitrogen bonds; GO:0016884 carbon-nitrogen ligase activity, with glutamine as amido-N-donor;	PF01680	PF01680 SOR/SNZ family	H	KOG1606	Stationary phase-induced protein, SOR/SNZ family
biosynthetic process	A0A063C8J4	1103	C	tr|A0A063C8J4|A0A063C8J4_USTVR DNA-directed RNA polymerase subunit OS=Ustilaginoidea virens OX=1159556 GN=UV8b_47 PE=3 SV=1;tr|A0A1B5KWQ3|A0A1B5KWQ3_USTVR DNA-directed RNA polymerase subunit OS=Ustilaginoidea virens OX=1159556 GN=UVI_02010460 PE=3 SV=1	UV8b_47	3.99e-23	108.89	2	NISTPVITC(1)PLLNDQQIEAAK	0.18066	19387000	19387000	0	0	nucleus	K03018	RPC1, POLR3A; DNA-directed RNA polymerase III subunit RPC1 [EC:2.7.7.6]	map03020 RNA polymerase	GO:0006139 nucleobase-containing compound metabolic process; GO:0006351 transcription, DNA-templated; GO:0006383 transcription by RNA polymerase III; GO:0006399 tRNA metabolic process; GO:0006725 cellular aromatic compound metabolic process; GO:0006807 nitrogen compound metabolic process; GO:0008152 metabolic process; GO:0009058 biosynthetic process; GO:0009059 macromolecule biosynthetic process;…	GO:0000428 DNA-directed RNA polymerase complex; GO:0005622 intracellular anatomical structure; GO:0005634 nucleus; GO:0005654 nucleoplasm; GO:0005666 RNA polymerase III complex; GO:0030880 RNA polymerase complex; GO:0031974 membrane-enclosed lumen; GO:0031981 nuclear lumen; GO:0032991 protein-containing complex; GO:0043226 organelle; GO:0043227 membrane-bounded organelle; GO:0043229 intracellular…	GO:0003824 catalytic activity; GO:0003899 DNA-directed 5'-3' RNA polymerase activity; GO:0016740 transferase activity; GO:0016772 transferase activity, transferring phosphorus-containing groups; GO:0016779 nucleotidyltransferase activity; GO:0034062 5'-3' RNA polymerase activity; GO:0097747 RNA polymerase activity; GO:0140098 catalytic activity, acting on RNA;	PF04997; PF00623; PF04983; PF05000; PF04998	PF04997 RNA polymerase Rpb1, domain 1; PF00623 RNA polymerase Rpb1, domain 2; PF04983 RNA polymerase Rpb1, domain 3; PF05000 RNA polymerase Rpb1, domain 4; PF04998 RNA polymerase Rpb1, domain 5	K	KOG0261	RNA polymerase III, large subunit
biosynthetic process	A0A063BYJ5	215	C	tr|A0A063BYJ5|A0A063BYJ5_USTVR Alpha-1,3/1,6-mannosyltransferase ALG2 OS=Ustilaginoidea virens OX=1159556 GN=UV8b_3470 PE=3 SV=1	UV8b_3470	0.00031454	63.546	3	ADGVQPHEGLSC(1)HADK	1.4383	39955000	39955000	0	0	plasma membrane	K03843	ALG2; alpha-1,3/alpha-1,6-mannosyltransferase [EC:2.4.1.132 2.4.1.257]	map00510 N-Glycan biosynthesis; map00513 Various types of N-glycan biosynthesis; map01100 Metabolic pathways	GO:0006464 cellular protein modification process; GO:0006486 protein glycosylation; GO:0006487 protein N-linked glycosylation; GO:0006488 dolichol-linked oligosaccharide biosynthetic process; GO:0006490 oligosaccharide-lipid intermediate biosynthetic process; GO:0006629 lipid metabolic process; GO:0006807 nitrogen compound metabolic process; GO:0008152 metabolic process; GO:0009058 biosynthetic p…	GO:0005622 intracellular anatomical structure; GO:0005737 cytoplasm; GO:0005783 endoplasmic reticulum; GO:0005789 endoplasmic reticulum membrane; GO:0012505 endomembrane system; GO:0016020 membrane; GO:0016021 integral component of membrane; GO:0030176 integral component of endoplasmic reticulum membrane; GO:0031224 intrinsic component of membrane; GO:0031227 intrinsic component of endoplasmic re…	GO:0000009 alpha-1,6-mannosyltransferase activity; GO:0000030 mannosyltransferase activity; GO:0000033 alpha-1,3-mannosyltransferase activity; GO:0003824 catalytic activity; GO:0004376 glycolipid mannosyltransferase activity; GO:0004378 GDP-Man:Man1GlcNAc2-PP-Dol alpha-1,3-mannosyltransferase activity; GO:0016740 transferase activity; GO:0016757 glycosyltransferase activity; GO:0016758 hexosyltra…	PF13439	PF13439 Glycosyltransferase Family 4	M	KOG0853	Glycosyltransferase
biosynthetic process	A0A063BYJ5	197	C	tr|A0A063BYJ5|A0A063BYJ5_USTVR Alpha-1,3/1,6-mannosyltransferase ALG2 OS=Ustilaginoidea virens OX=1159556 GN=UV8b_3470 PE=3 SV=1	UV8b_3470	0.000737805	84.213	2	VVYPC(1)VDTKPR	0.24586	56164000	0	26491000	29673000	plasma membrane	K03843	ALG2; alpha-1,3/alpha-1,6-mannosyltransferase [EC:2.4.1.132 2.4.1.257]	map00510 N-Glycan biosynthesis; map00513 Various types of N-glycan biosynthesis; map01100 Metabolic pathways	GO:0006464 cellular protein modification process; GO:0006486 protein glycosylation; GO:0006487 protein N-linked glycosylation; GO:0006488 dolichol-linked oligosaccharide biosynthetic process; GO:0006490 oligosaccharide-lipid intermediate biosynthetic process; GO:0006629 lipid metabolic process; GO:0006807 nitrogen compound metabolic process; GO:0008152 metabolic process; GO:0009058 biosynthetic p…	GO:0005622 intracellular anatomical structure; GO:0005737 cytoplasm; GO:0005783 endoplasmic reticulum; GO:0005789 endoplasmic reticulum membrane; GO:0012505 endomembrane system; GO:0016020 membrane; GO:0016021 integral component of membrane; GO:0030176 integral component of endoplasmic reticulum membrane; GO:0031224 intrinsic component of membrane; GO:0031227 intrinsic component of endoplasmic re…	GO:0000009 alpha-1,6-mannosyltransferase activity; GO:0000030 mannosyltransferase activity; GO:0000033 alpha-1,3-mannosyltransferase activity; GO:0003824 catalytic activity; GO:0004376 glycolipid mannosyltransferase activity; GO:0004378 GDP-Man:Man1GlcNAc2-PP-Dol alpha-1,3-mannosyltransferase activity; GO:0016740 transferase activity; GO:0016757 glycosyltransferase activity; GO:0016758 hexosyltra…	PF13439	PF13439 Glycosyltransferase Family 4	M	KOG0853	Glycosyltransferase
biosynthetic process	A0A063CC74	194	C	tr|A0A063CC74|A0A063CC74_USTVR Triacylglycerol lipase OS=Ustilaginoidea virens OX=1159556 GN=UV8b_982 PE=4 SV=1	UV8b_982	0.0189275	56.258	2	INC(1)GPGSVR	0.20089	236830000	0	0	236830000	extracellular	K01052	LIPA; lysosomal acid lipase/cholesteryl ester hydrolase [EC:3.1.1.13]	map00100 Steroid biosynthesis	GO:0006066 alcohol metabolic process; GO:0006629 lipid metabolic process; GO:0006694 steroid biosynthetic process; GO:0006696 ergosterol biosynthetic process; GO:0008152 metabolic process; GO:0008202 steroid metabolic process; GO:0008204 ergosterol metabolic process; GO:0008610 lipid biosynthetic process; GO:0009058 biosynthetic process; GO:0009987 cellular process; GO:0016125 sterol metabolic pr…	GO:0005622 intracellular anatomical structure; GO:0005811 lipid droplet; GO:0016020 membrane; GO:0016021 integral component of membrane; GO:0031224 intrinsic component of membrane; GO:0043226 organelle; GO:0043228 non-membrane-bounded organelle; GO:0043229 intracellular organelle; GO:0043232 intracellular non-membrane-bounded organelle;	GO:0003824 catalytic activity; GO:0004771 sterol esterase activity; GO:0016298 lipase activity; GO:0016787 hydrolase activity; GO:0016788 hydrolase activity, acting on ester bonds; GO:0052689 carboxylic ester hydrolase activity;	PF00567; PF00561	PF00567 Tudor domain; PF00561 alpha/beta hydrolase fold	I	KOG2624	Triglyceride lipase-cholesterol esterase
biosynthetic process	A0A063C1A8	296	C	tr|A0A063C1A8|A0A063C1A8_USTVR Acetyltransferase component of pyruvate dehydrogenase complex OS=Ustilaginoidea virens OX=1159556 GN=UV8b_3915 PE=3 SV=1;tr|A0A1B5L1V7|A0A1B5L1V7_USTVR Dihydrolipoamide acetyltransferase component of pyruvate dehydrogenase co	UV8b_3915	0.00791356	77.741	2	AIATAC(1)KK	0.86602	423950000	8467300	36477000	28348000	mitochondria	K00627	DLAT, aceF, pdhC; pyruvate dehydrogenase E2 component (dihydrolipoamide acetyltransferase) [EC:2.3.1.12]	map00010 Glycolysis / Gluconeogenesis; map00020 Citrate cycle (TCA cycle); map00620 Pyruvate metabolism; map01100 Metabolic pathways; map01110 Biosynthesis of secondary metabolites; map01200 Carbon metabolism	GO:0006082 organic acid metabolic process; GO:0006084 acetyl-CoA metabolic process; GO:0006085 acetyl-CoA biosynthetic process; GO:0006086 acetyl-CoA biosynthetic process from pyruvate; GO:0006090 pyruvate metabolic process; GO:0006139 nucleobase-containing compound metabolic process; GO:0006163 purine nucleotide metabolic process; GO:0006164 purine nucleotide biosynthetic process; GO:0006637 acy…	GO:0005622 intracellular anatomical structure; GO:0005737 cytoplasm; GO:0005739 mitochondrion; GO:0005759 mitochondrial matrix; GO:0005967 mitochondrial pyruvate dehydrogenase complex; GO:0031974 membrane-enclosed lumen; GO:0032991 protein-containing complex; GO:0043226 organelle; GO:0043227 membrane-bounded organelle; GO:0043229 intracellular organelle; GO:0043231 intracellular membrane-bounded …	GO:0003824 catalytic activity; GO:0004742 dihydrolipoyllysine-residue acetyltransferase activity; GO:0016407 acetyltransferase activity; GO:0016417 S-acyltransferase activity; GO:0016418 S-acetyltransferase activity; GO:0016740 transferase activity; GO:0016746 acyltransferase activity; GO:0016747 acyltransferase activity, transferring groups other than amino-acyl groups; GO:0030523 dihydrolipoami…	PF00364	PF00364 Biotin-requiring enzyme	C	KOG0557	Dihydrolipoamide acetyltransferase
biosynthetic process	A0A063CBP9	416	C	tr|A0A063CBP9|A0A063CBP9_USTVR Chitobiosyldiphosphodolichol beta-mannosyltransferase OS=Ustilaginoidea virens OX=1159556 GN=UV8b_283 PE=4 SV=1;tr|A0A1B5L039|A0A1B5L039_USTVR Chitobiosyldiphosphodolichol beta-mannosyltransferase OS=Ustilaginoidea virens OX=	UV8b_283	5.95e-07	94.402	2	EGENGC(1)GFETADQLK	-1.1489	60088000	0	27453000	32634000	plasma membrane	K03842	ALG1; beta-1,4-mannosyltransferase [EC:2.4.1.142]	map00510 N-Glycan biosynthesis; map00513 Various types of N-glycan biosynthesis; map01100 Metabolic pathways	GO:0006464 cellular protein modification process; GO:0006486 protein glycosylation; GO:0006487 protein N-linked glycosylation; GO:0006488 dolichol-linked oligosaccharide biosynthetic process; GO:0006490 oligosaccharide-lipid intermediate biosynthetic process; GO:0006629 lipid metabolic process; GO:0006807 nitrogen compound metabolic process; GO:0008152 metabolic process; GO:0009058 biosynthetic p…	GO:0005622 intracellular anatomical structure; GO:0005737 cytoplasm; GO:0005783 endoplasmic reticulum; GO:0012505 endomembrane system; GO:0043226 organelle; GO:0043227 membrane-bounded organelle; GO:0043229 intracellular organelle; GO:0043231 intracellular membrane-bounded organelle;	GO:0000030 mannosyltransferase activity; GO:0003824 catalytic activity; GO:0016740 transferase activity; GO:0016757 glycosyltransferase activity; GO:0016758 hexosyltransferase activity; GO:0019187 beta-1,4-mannosyltransferase activity;			O	KOG2941	Beta-1,4-mannosyltransferase
biosynthetic process	A0A063BRC6	3	C	tr|A0A063BRC6|A0A063BRC6_USTVR Uncharacterized protein OS=Ustilaginoidea virens OX=1159556 GN=UV8b_5955 PE=3 SV=1	UV8b_5955	2.89e-34	155	2	NC(1)ADNSGAR	0.24636	17471000	0	17471000	0	cytoplasm	K02894	RP-L23e, RPL23; large subunit ribosomal protein L23e	map03010 Ribosome	GO:0002181 cytoplasmic translation; GO:0006412 translation; GO:0006518 peptide metabolic process; GO:0006807 nitrogen compound metabolic process; GO:0008152 metabolic process; GO:0009058 biosynthetic process; GO:0009059 macromolecule biosynthetic process; GO:0009987 cellular process; GO:0010467 gene expression; GO:0019538 protein metabolic process; GO:0034641 cellular nitrogen compound metabolic …	GO:0005622 intracellular anatomical structure; GO:0005634 nucleus; GO:0005737 cytoplasm; GO:0005829 cytosol; GO:0005840 ribosome; GO:0015934 large ribosomal subunit; GO:0022625 cytosolic large ribosomal subunit; GO:0022626 cytosolic ribosome; GO:0032991 protein-containing complex; GO:0043226 organelle; GO:0043227 membrane-bounded organelle; GO:0043228 non-membrane-bounded organelle; GO:0043229 in…	GO:0003676 nucleic acid binding; GO:0003723 RNA binding; GO:0003735 structural constituent of ribosome; GO:0005198 structural molecule activity; GO:0005488 binding; GO:0019843 rRNA binding; GO:0070180 large ribosomal subunit rRNA binding; GO:0097159 organic cyclic compound binding; GO:1901363 heterocyclic compound binding;	PF00238	PF00238 Ribosomal protein L14p/L23e	J	KOG0901	60S ribosomal protein L14/L17/L23
biosynthetic process	A0A063C0B9	257	C	tr|A0A063C0B9|A0A063C0B9_USTVR ATP citrate synthase OS=Ustilaginoidea virens OX=1159556 GN=UV8b_5263 PE=4 SV=1	UV8b_5263	1.39e-05	125.58	2	YQADPEC(1)K	-0.76567	4814600000	1774700000	1459400000	1580500000	cytoplasm	K01648	ACLY; ATP citrate (pro-S)-lyase [EC:2.3.3.8]	map00020 Citrate cycle (TCA cycle); map01100 Metabolic pathways; map01110 Biosynthesis of secondary metabolites	GO:0006082 organic acid metabolic process; GO:0006084 acetyl-CoA metabolic process; GO:0006085 acetyl-CoA biosynthetic process; GO:0006091 generation of precursor metabolites and energy; GO:0006101 citrate metabolic process; GO:0006139 nucleobase-containing compound metabolic process; GO:0006163 purine nucleotide metabolic process; GO:0006164 purine nucleotide biosynthetic process; GO:0006629 lip…	GO:0005622 intracellular anatomical structure; GO:0005737 cytoplasm; GO:0005829 cytosol; GO:0009346 ATP-independent citrate lyase complex; GO:0032991 protein-containing complex;	GO:0003824 catalytic activity; GO:0003878 ATP citrate synthase activity; GO:0016740 transferase activity; GO:0016746 acyltransferase activity; GO:0046912 acyltransferase, acyl groups converted into alkyl on transfer;	PF02629; PF00549; PF00285	PF02629 CoA binding domain; PF00549 CoA-ligase; PF00285 Citrate synthase, C-terminal domain	C	KOG1254	ATP-citrate lyase
biosynthetic process	A0A063BZJ0	77	C	tr|A0A063BZJ0|A0A063BZJ0_USTVR Glutamine amidotransferase type-2 domain-containing protein OS=Ustilaginoidea virens OX=1159556 GN=UV8b_4488 PE=3 SV=1	UV8b_4488	0.000562734	99.442	3	NLLC(1)NMTHR	0.046674	147590000	17387000	16493000	13087000	nucleus	K00264	GLT1; glutamate synthase (NADH) [EC:1.4.1.14]	map00250 Alanine, aspartate and glutamate metabolism; map00910 Nitrogen metabolism; map01100 Metabolic pathways; map01110 Biosynthesis of secondary metabolites; map01230 Biosynthesis of amino acids	GO:0001505 regulation of neurotransmitter levels; GO:0006082 organic acid metabolic process; GO:0006520 cellular amino acid metabolic process; GO:0006536 glutamate metabolic process; GO:0006537 glutamate biosynthetic process; GO:0006541 glutamine metabolic process; GO:0006807 nitrogen compound metabolic process; GO:0008152 metabolic process; GO:0008652 cellular amino acid biosynthetic process; GO…	GO:0005622 intracellular anatomical structure; GO:0005737 cytoplasm; GO:0005739 mitochondrion; GO:0043226 organelle; GO:0043227 membrane-bounded organelle; GO:0043229 intracellular organelle; GO:0043231 intracellular membrane-bounded organelle;	GO:0003824 catalytic activity; GO:0015930 glutamate synthase activity; GO:0016040 glutamate synthase (NADH) activity; GO:0016491 oxidoreductase activity; GO:0016638 oxidoreductase activity, acting on the CH-NH2 group of donors; GO:0016639 oxidoreductase activity, acting on the CH-NH2 group of donors, NAD or NADP as acceptor; GO:0045181 glutamate synthase activity, NAD(P)H as acceptor;	PF00310; PF04898; PF01645; PF14691; PF07992	PF00310 Glutamine amidotransferases class-II; PF04898 Glutamate synthase central domain; PF01645 Conserved region in glutamate synthase; PF14691 Dihydroprymidine dehydrogenase domain II, 4Fe-4S cluster; PF07992 Pyridine nucleotide-disulphide oxidoreductase	E	KOG0399	Glutamate synthase
biosynthetic process	A0A063BY17	286	C	tr|A0A063BY17|A0A063BY17_USTVR S-(hydroxymethyl)glutathione dehydrogenase OS=Ustilaginoidea virens OX=1159556 GN=UV8b_4112 PE=3 SV=1	UV8b_4112	0.00398425	84.097	2	AALEAC(1)HK	0.74101	6346700000	2508500000	1823000000	2003800000	cytoplasm	K00121	frmA, ADH5, adhC; S-(hydroxymethyl)glutathione dehydrogenase / alcohol dehydrogenase [EC:1.1.1.284 1.1.1.1]	map00010 Glycolysis / Gluconeogenesis; map00071 Fatty acid degradation; map00350 Tyrosine metabolism; map00620 Pyruvate metabolism; map00680 Methane metabolism; map01100 Metabolic pathways; map01110 Biosynthesis of secondary metabolites; map01200 Carbon metabolism	GO:0000947 amino acid catabolic process to alcohol via Ehrlich pathway; GO:0000955 amino acid catabolic process via Ehrlich pathway; GO:0006066 alcohol metabolic process; GO:0006081 cellular aldehyde metabolic process; GO:0006082 organic acid metabolic process; GO:0006520 cellular amino acid metabolic process; GO:0006807 nitrogen compound metabolic process; GO:0008152 metabolic process; GO:000905…	GO:0005622 intracellular anatomical structure; GO:0005737 cytoplasm; GO:0005739 mitochondrion; GO:0043226 organelle; GO:0043227 membrane-bounded organelle; GO:0043229 intracellular organelle; GO:0043231 intracellular membrane-bounded organelle;	GO:0003824 catalytic activity; GO:0004022 alcohol dehydrogenase (NAD+) activity; GO:0016491 oxidoreductase activity; GO:0016614 oxidoreductase activity, acting on CH-OH group of donors; GO:0016616 oxidoreductase activity, acting on the CH-OH group of donors, NAD or NADP as acceptor; GO:0033833 hydroxymethylfurfural reductase (NADH) activity; GO:0051903 S-(hydroxymethyl)glutathione dehydrogenase a…	PF08240; PF00107	PF08240 Alcohol dehydrogenase GroES-like domain; PF00107 Zinc-binding dehydrogenase	Q	KOG0022	Alcohol dehydrogenase, class III
biosynthetic process	A0A063BY17	395	C	tr|A0A063BY17|A0A063BY17_USTVR S-(hydroxymethyl)glutathione dehydrogenase OS=Ustilaginoidea virens OX=1159556 GN=UV8b_4112 PE=3 SV=1	UV8b_4112	0.0105759	98.513	2	C(1)VIDMR	-1.0148	557650000	155800000	199130000	202710000	cytoplasm	K00121	frmA, ADH5, adhC; S-(hydroxymethyl)glutathione dehydrogenase / alcohol dehydrogenase [EC:1.1.1.284 1.1.1.1]	map00010 Glycolysis / Gluconeogenesis; map00071 Fatty acid degradation; map00350 Tyrosine metabolism; map00620 Pyruvate metabolism; map00680 Methane metabolism; map01100 Metabolic pathways; map01110 Biosynthesis of secondary metabolites; map01200 Carbon metabolism	GO:0000947 amino acid catabolic process to alcohol via Ehrlich pathway; GO:0000955 amino acid catabolic process via Ehrlich pathway; GO:0006066 alcohol metabolic process; GO:0006081 cellular aldehyde metabolic process; GO:0006082 organic acid metabolic process; GO:0006520 cellular amino acid metabolic process; GO:0006807 nitrogen compound metabolic process; GO:0008152 metabolic process; GO:000905…	GO:0005622 intracellular anatomical structure; GO:0005737 cytoplasm; GO:0005739 mitochondrion; GO:0043226 organelle; GO:0043227 membrane-bounded organelle; GO:0043229 intracellular organelle; GO:0043231 intracellular membrane-bounded organelle;	GO:0003824 catalytic activity; GO:0004022 alcohol dehydrogenase (NAD+) activity; GO:0016491 oxidoreductase activity; GO:0016614 oxidoreductase activity, acting on CH-OH group of donors; GO:0016616 oxidoreductase activity, acting on the CH-OH group of donors, NAD or NADP as acceptor; GO:0033833 hydroxymethylfurfural reductase (NADH) activity; GO:0051903 S-(hydroxymethyl)glutathione dehydrogenase a…	PF08240; PF00107	PF08240 Alcohol dehydrogenase GroES-like domain; PF00107 Zinc-binding dehydrogenase	Q	KOG0022	Alcohol dehydrogenase, class III
biosynthetic process	A0A063C8J4	632	C	tr|A0A063C8J4|A0A063C8J4_USTVR DNA-directed RNA polymerase subunit OS=Ustilaginoidea virens OX=1159556 GN=UV8b_47 PE=3 SV=1;tr|A0A1B5KWQ3|A0A1B5KWQ3_USTVR DNA-directed RNA polymerase subunit OS=Ustilaginoidea virens OX=1159556 GN=UVI_02010460 PE=3 SV=1	UV8b_47	0.00230417	72.922	2	NSEIMC(1)GQMDK	1.0696	6001700	6001700	0	0	nucleus	K03018	RPC1, POLR3A; DNA-directed RNA polymerase III subunit RPC1 [EC:2.7.7.6]	map03020 RNA polymerase	GO:0006139 nucleobase-containing compound metabolic process; GO:0006351 transcription, DNA-templated; GO:0006383 transcription by RNA polymerase III; GO:0006399 tRNA metabolic process; GO:0006725 cellular aromatic compound metabolic process; GO:0006807 nitrogen compound metabolic process; GO:0008152 metabolic process; GO:0009058 biosynthetic process; GO:0009059 macromolecule biosynthetic process;…	GO:0000428 DNA-directed RNA polymerase complex; GO:0005622 intracellular anatomical structure; GO:0005634 nucleus; GO:0005654 nucleoplasm; GO:0005666 RNA polymerase III complex; GO:0030880 RNA polymerase complex; GO:0031974 membrane-enclosed lumen; GO:0031981 nuclear lumen; GO:0032991 protein-containing complex; GO:0043226 organelle; GO:0043227 membrane-bounded organelle; GO:0043229 intracellular…	GO:0003824 catalytic activity; GO:0003899 DNA-directed 5'-3' RNA polymerase activity; GO:0016740 transferase activity; GO:0016772 transferase activity, transferring phosphorus-containing groups; GO:0016779 nucleotidyltransferase activity; GO:0034062 5'-3' RNA polymerase activity; GO:0097747 RNA polymerase activity; GO:0140098 catalytic activity, acting on RNA;	PF04997; PF00623; PF04983; PF05000; PF04998	PF04997 RNA polymerase Rpb1, domain 1; PF00623 RNA polymerase Rpb1, domain 2; PF04983 RNA polymerase Rpb1, domain 3; PF05000 RNA polymerase Rpb1, domain 4; PF04998 RNA polymerase Rpb1, domain 5	K	KOG0261	RNA polymerase III, large subunit
biosynthetic process	A0A063BU91	1003	C	tr|A0A063BU91|A0A063BU91_USTVR Carbamoyl-phosphate synthase arginine-specific large chain OS=Ustilaginoidea virens OX=1159556 GN=UV8b_5659 PE=4 SV=1	UV8b_5659	2.95e-09	68.972	2	LAGADPFLGVEMASTGEMAC(1)FGK	-2.9579	22750000	22750000	0	0	mitochondria	K01955	carB, CPA2; carbamoyl-phosphate synthase large subunit [EC:6.3.5.5]	map00240 Pyrimidine metabolism; map00250 Alanine, aspartate and glutamate metabolism; map01100 Metabolic pathways; map01240 Biosynthesis of cofactors	GO:0000050 urea cycle; GO:0006082 organic acid metabolic process; GO:0006139 nucleobase-containing compound metabolic process; GO:0006206 pyrimidine nucleobase metabolic process; GO:0006207 'de novo' pyrimidine nucleobase biosynthetic process; GO:0006520 cellular amino acid metabolic process; GO:0006525 arginine metabolic process; GO:0006526 arginine biosynthetic process; GO:0006725 cellular arom…	GO:0005622 intracellular anatomical structure; GO:0005737 cytoplasm; GO:0005951 carbamoyl-phosphate synthase complex; GO:0032991 protein-containing complex; GO:1902494 catalytic complex;	GO:0000166 nucleotide binding; GO:0003824 catalytic activity; GO:0004087 carbamoyl-phosphate synthase (ammonia) activity; GO:0004088 carbamoyl-phosphate synthase (glutamine-hydrolyzing) activity; GO:0005488 binding; GO:0005524 ATP binding; GO:0016874 ligase activity; GO:0016879 ligase activity, forming carbon-nitrogen bonds; GO:0016884 carbon-nitrogen ligase activity, with glutamine as amido-N-do…	PF02786; PF02787	PF02786 Carbamoyl-phosphate synthase L chain, ATP binding domain; PF02787 Carbamoyl-phosphate synthetase large chain, oligomerisation domain	R	KOG0370	Multifunctional pyrimidine synthesis protein CAD (includes carbamoyl-phophate synthetase, aspartate transcarbamylase, and glutamine amidotransferase)
biosynthetic process	A0A063C2T8	292	C	tr|A0A063C2T8|A0A063C2T8_USTVR L-arabinitol 4-dehydrogenase OS=Ustilaginoidea virens OX=1159556 GN=UV8b_2252 PE=4 SV=1;tr|A0A1B5KU25|A0A1B5KU25_USTVR Uncharacterized protein OS=Ustilaginoidea virens OX=1159556 GN=UVI_02031420 PE=4 SV=1	UV8b_2252	0.00199922	108.98	2	YC(1)NTWPR	-0.32392	17125000	0	8341200	8784000	cytoplasm	K25880	LADA; L-arabinitol 4-dehydrogenase [EC:1.1.1.12]		GO:0005975 carbohydrate metabolic process; GO:0006066 alcohol metabolic process; GO:0006793 phosphorus metabolic process; GO:0006796 phosphate-containing compound metabolic process; GO:0008152 metabolic process; GO:0009056 catabolic process; GO:0009058 biosynthetic process; GO:0009987 cellular process; GO:0016052 carbohydrate catabolic process; GO:0019400 alditol metabolic process; GO:0019405 ald…		GO:0003824 catalytic activity; GO:0016491 oxidoreductase activity; GO:0016614 oxidoreductase activity, acting on CH-OH group of donors; GO:0016616 oxidoreductase activity, acting on the CH-OH group of donors, NAD or NADP as acceptor; GO:0050019 L-arabinitol 4-dehydrogenase activity;	PF08240; PF00107	PF08240 Alcohol dehydrogenase GroES-like domain; PF00107 Zinc-binding dehydrogenase	Q	KOG0024	Sorbitol dehydrogenase
biosynthetic process	A0A063C4W3	266	C	tr|A0A063C4W3|A0A063C4W3_USTVR Transcription elongation factor s-ii OS=Ustilaginoidea virens OX=1159556 GN=UV8b_918 PE=4 SV=1	UV8b_918	1.77e-07	134.26	2	SISDSLEC(1)SR	-0.58239	261490000	65266000	102380000	93843000	nucleus	K03145	TFIIS; transcription elongation factor S-II		GO:0001192 maintenance of transcriptional fidelity during DNA-templated transcription elongation; GO:0001193 maintenance of transcriptional fidelity during DNA-templated transcription elongation from RNA polymerase II promoter; GO:0006139 nucleobase-containing compound metabolic process; GO:0006351 transcription, DNA-templated; GO:0006352 DNA-templated transcription, initiation; GO:0006354 DNA-te…	GO:0005622 intracellular anatomical structure; GO:0005634 nucleus; GO:0043226 organelle; GO:0043227 membrane-bounded organelle; GO:0043229 intracellular organelle; GO:0043231 intracellular membrane-bounded organelle;	GO:0000993 RNA polymerase II complex binding; GO:0001067 transcription regulatory region nucleic acid binding; GO:0001098 basal transcription machinery binding; GO:0001099 basal RNA polymerase II transcription machinery binding; GO:0001139 RNA polymerase II complex recruiting activity; GO:0003676 nucleic acid binding; GO:0003677 DNA binding; GO:0005488 binding; GO:0005515 protein binding; GO:0019…	PF08711; PF07500; PF01096	PF08711 TFIIS helical bundle-like domain; PF07500 Transcription factor S-II (TFIIS), central domain; PF01096 Transcription factor S-II (TFIIS)	K	KOG1105	Transcription elongation factor TFIIS/Cofactor of enhancer-binding protein Sp1
biosynthetic process	A0A063C4X0	6	C	tr|A0A063C4X0|A0A063C4X0_USTVR Eukaryotic translation initiation factor 2 alpha subunit OS=Ustilaginoidea virens OX=1159556 GN=UV8b_3575 PE=3 SV=1;tr|A0A1B5KZW9|A0A1B5KZW9_USTVR S1 motif domain-containing protein OS=Ustilaginoidea virens OX=1159556 GN=UVI_	UV8b_3575	2.48e-08	153.67	1	SLTNC(1)R	-0.89521	1434100000	0	10423000	14625000	cytoplasm,nucleus	K03237	EIF2S1; translation initiation factor 2 subunit 1	map04138 Autophagy - yeast; map04141 Protein processing in endoplasmic reticulum	GO:0000075 cell cycle checkpoint signaling; GO:0000077 DNA damage checkpoint signaling; GO:0000278 mitotic cell cycle; GO:0001731 formation of translation preinitiation complex; GO:0002181 cytoplasmic translation; GO:0002183 cytoplasmic translational initiation; GO:0006412 translation; GO:0006413 translational initiation; GO:0006518 peptide metabolic process; GO:0006807 nitrogen compound metaboli…	GO:0005622 intracellular anatomical structure; GO:0005737 cytoplasm; GO:0005840 ribosome; GO:0005850 eukaryotic translation initiation factor 2 complex; GO:0005851 eukaryotic translation initiation factor 2B complex; GO:0010494 cytoplasmic stress granule; GO:0032991 protein-containing complex; GO:0033290 eukaryotic 48S preinitiation complex; GO:0035770 ribonucleoprotein granule; GO:0036464 cytopl…	GO:0003676 nucleic acid binding; GO:0003723 RNA binding; GO:0003743 translation initiation factor activity; GO:0005488 binding; GO:0008135 translation factor activity, RNA binding; GO:0043021 ribonucleoprotein complex binding; GO:0043022 ribosome binding; GO:0044877 protein-containing complex binding; GO:0097159 organic cyclic compound binding; GO:1901363 heterocyclic compound binding;	PF00575	PF00575 S1 RNA binding domain	J	KOG2916	Translation initiation factor 2, alpha subunit (eIF-2alpha)
biosynthetic process	A0A063BXU6	77	C	tr|A0A063BXU6|A0A063BXU6_USTVR 40S ribosomal protein S0 OS=Ustilaginoidea virens OX=1159556 GN=RPS0 PE=3 SV=1	RPS0	2.17e-84	198.49	3	IIVAIDNPADIC(1)VISAR	0.80047	221550000	71367000	52166000	84404000	cytoplasm	K02998	RP-SAe, RPSA; small subunit ribosomal protein SAe	map03010 Ribosome	GO:0000028 ribosomal small subunit assembly; GO:0000447 endonucleolytic cleavage in ITS1 to separate SSU-rRNA from 5.8S rRNA and LSU-rRNA from tricistronic rRNA transcript (SSU-rRNA, 5.8S rRNA, LSU-rRNA); GO:0000460 maturation of 5.8S rRNA; GO:0000461 endonucleolytic cleavage to generate mature 3'-end of SSU-rRNA from (SSU-rRNA, 5.8S rRNA, LSU-rRNA); GO:0000462 maturation of SSU-rRNA from tricist…	GO:0005622 intracellular anatomical structure; GO:0005737 cytoplasm; GO:0005829 cytosol; GO:0005840 ribosome; GO:0010494 cytoplasmic stress granule; GO:0015935 small ribosomal subunit; GO:0016020 membrane; GO:0022626 cytosolic ribosome; GO:0022627 cytosolic small ribosomal subunit; GO:0030684 preribosome; GO:0030686 90S preribosome; GO:0032991 protein-containing complex; GO:0035770 ribonucleoprot…	GO:0003735 structural constituent of ribosome; GO:0005198 structural molecule activity;			J	KOG0830	40S ribosomal protein SA (P40)/Laminin receptor 1
biosynthetic process	A0A063C9W1	170	C	tr|A0A063C9W1|A0A063C9W1_USTVR 3'(2'),5'-bisphosphate nucleotidase OS=Ustilaginoidea virens OX=1159556 GN=UV8b_901 PE=3 SV=1	UV8b_901	7.88e-34	161.99	2	VGVLGC(1)PNLPLDDAAR	-0.88022	876850000	325840000	296640000	254370000	mitochondria	K01082	cysQ, MET22, BPNT1; 3'(2'), 5'-bisphosphate nucleotidase [EC:3.1.3.7]	map00920 Sulfur metabolism; map01100 Metabolic pathways	GO:0000096 sulfur amino acid metabolic process; GO:0000097 sulfur amino acid biosynthetic process; GO:0000103 sulfate assimilation; GO:0006082 organic acid metabolic process; GO:0006520 cellular amino acid metabolic process; GO:0006555 methionine metabolic process; GO:0006790 sulfur compound metabolic process; GO:0006793 phosphorus metabolic process; GO:0006796 phosphate-containing compound metab…		GO:0003824 catalytic activity; GO:0004441 inositol-1,4-bisphosphate 1-phosphatase activity; GO:0008252 nucleotidase activity; GO:0008441 3'(2'),5'-bisphosphate nucleotidase activity; GO:0016312 inositol bisphosphate phosphatase activity; GO:0016787 hydrolase activity; GO:0016788 hydrolase activity, acting on ester bonds; GO:0016791 phosphatase activity; GO:0042578 phosphoric ester hydrolase activ…			FP	KOG1528	Salt-sensitive 3'-phosphoadenosine-5'-phosphatase HAL2/SAL1
biosynthetic process	A0A063C2T8	105	C	tr|A0A063C2T8|A0A063C2T8_USTVR L-arabinitol 4-dehydrogenase OS=Ustilaginoidea virens OX=1159556 GN=UV8b_2252 PE=4 SV=1;tr|A0A1B5KU25|A0A1B5KU25_USTVR Uncharacterized protein OS=Ustilaginoidea virens OX=1159556 GN=UVI_02031420 PE=4 SV=1	UV8b_2252	2.39e-17	95.631	2	VAVEPNVIC(1)NAC(1)EPC(1)LTGR	0.78632	12075000	0	12075000	0	cytoplasm	K25880	LADA; L-arabinitol 4-dehydrogenase [EC:1.1.1.12]		GO:0005975 carbohydrate metabolic process; GO:0006066 alcohol metabolic process; GO:0006793 phosphorus metabolic process; GO:0006796 phosphate-containing compound metabolic process; GO:0008152 metabolic process; GO:0009056 catabolic process; GO:0009058 biosynthetic process; GO:0009987 cellular process; GO:0016052 carbohydrate catabolic process; GO:0019400 alditol metabolic process; GO:0019405 ald…		GO:0003824 catalytic activity; GO:0016491 oxidoreductase activity; GO:0016614 oxidoreductase activity, acting on CH-OH group of donors; GO:0016616 oxidoreductase activity, acting on the CH-OH group of donors, NAD or NADP as acceptor; GO:0050019 L-arabinitol 4-dehydrogenase activity;	PF08240; PF00107	PF08240 Alcohol dehydrogenase GroES-like domain; PF00107 Zinc-binding dehydrogenase	Q	KOG0024	Sorbitol dehydrogenase
biosynthetic process	A0A063C2T8	108	C	tr|A0A063C2T8|A0A063C2T8_USTVR L-arabinitol 4-dehydrogenase OS=Ustilaginoidea virens OX=1159556 GN=UV8b_2252 PE=4 SV=1;tr|A0A1B5KU25|A0A1B5KU25_USTVR Uncharacterized protein OS=Ustilaginoidea virens OX=1159556 GN=UVI_02031420 PE=4 SV=1	UV8b_2252	2.39e-17	95.631	2	VAVEPNVIC(1)NAC(1)EPC(1)LTGR	0.78632	12075000	0	12075000	0	cytoplasm	K25880	LADA; L-arabinitol 4-dehydrogenase [EC:1.1.1.12]		GO:0005975 carbohydrate metabolic process; GO:0006066 alcohol metabolic process; GO:0006793 phosphorus metabolic process; GO:0006796 phosphate-containing compound metabolic process; GO:0008152 metabolic process; GO:0009056 catabolic process; GO:0009058 biosynthetic process; GO:0009987 cellular process; GO:0016052 carbohydrate catabolic process; GO:0019400 alditol metabolic process; GO:0019405 ald…		GO:0003824 catalytic activity; GO:0016491 oxidoreductase activity; GO:0016614 oxidoreductase activity, acting on CH-OH group of donors; GO:0016616 oxidoreductase activity, acting on the CH-OH group of donors, NAD or NADP as acceptor; GO:0050019 L-arabinitol 4-dehydrogenase activity;	PF08240; PF00107	PF08240 Alcohol dehydrogenase GroES-like domain; PF00107 Zinc-binding dehydrogenase	Q	KOG0024	Sorbitol dehydrogenase
biosynthetic process	A0A063BYV6	230	C	tr|A0A063BYV6|A0A063BYV6_USTVR Putative ATP dependent RNA helicase (Dbp5) OS=Ustilaginoidea virens OX=1159556 GN=UV8b_3722 PE=3 SV=1;tr|A0A1B5KTQ4|A0A1B5KTQ4_USTVR Uncharacterized protein OS=Ustilaginoidea virens OX=1159556 GN=UVI_02033980 PE=3 SV=1	UV8b_3722	1.05e-203	248.68	2	VLVVDEADNMLDQAGLGDQC(1)LR	1.0811	1191100000	81417000	111040000	162560000	cytoplasm,nucleus	K18655	DDX19, DBP5; ATP-dependent RNA helicase DDX19/DBP5 [EC:3.6.4.13]	map03013 Nucleocytoplasmic transport; map03015 mRNA surveillance pathway	GO:0002181 cytoplasmic translation; GO:0002184 cytoplasmic translational termination; GO:0006139 nucleobase-containing compound metabolic process; GO:0006396 RNA processing; GO:0006403 RNA localization; GO:0006405 RNA export from nucleus; GO:0006406 mRNA export from nucleus; GO:0006412 translation; GO:0006415 translational termination; GO:0006518 peptide metabolic process; GO:0006611 protein expo…	GO:0005622 intracellular anatomical structure; GO:0005634 nucleus; GO:0005635 nuclear envelope; GO:0005643 nuclear pore; GO:0005681 spliceosomal complex; GO:0005730 nucleolus; GO:0005737 cytoplasm; GO:0005844 polysome; GO:0005933 cellular bud; GO:0005934 cellular bud tip; GO:0012505 endomembrane system; GO:0030427 site of polarized growth; GO:0030684 preribosome; GO:0030687 preribosome, large sub…	GO:0003724 RNA helicase activity; GO:0003824 catalytic activity; GO:0004386 helicase activity; GO:0008186 ATP-dependent activity, acting on RNA; GO:0016462 pyrophosphatase activity; GO:0016787 hydrolase activity; GO:0016817 hydrolase activity, acting on acid anhydrides; GO:0016818 hydrolase activity, acting on acid anhydrides, in phosphorus-containing anhydrides; GO:0016887 ATP hydrolysis activit…	PF00270	PF00270 DEAD/DEAH box helicase	A	KOG0332	ATP-dependent RNA helicase
biosynthetic process	A0A063C0D4	406	C	tr|A0A063BVT1|A0A063BVT1_USTVR Mitochondrial carrier protein OS=Ustilaginoidea virens OX=1159556 GN=UV8b_4066 PE=3 SV=1;tr|A0A063C0D4|A0A063C0D4_USTVR Methionyl-tRNA synthetase OS=Ustilaginoidea virens OX=1159556 GN=UV8b_4063 PE=3 SV=1	UV8b_4063	8.96e-08	127.76	2	C(1)GGLLDPFELVNPR	1.0394	3516200	3516200	0	0	cytoplasm	K01874	MARS, metG; methionyl-tRNA synthetase [EC:6.1.1.10]	map00450 Selenocompound metabolism; map00970 Aminoacyl-tRNA biosynthesis; map01100 Metabolic pathways	GO:0002181 cytoplasmic translation; GO:0006082 organic acid metabolic process; GO:0006139 nucleobase-containing compound metabolic process; GO:0006399 tRNA metabolic process; GO:0006412 translation; GO:0006418 tRNA aminoacylation for protein translation; GO:0006431 methionyl-tRNA aminoacylation; GO:0006518 peptide metabolic process; GO:0006520 cellular amino acid metabolic process; GO:0006725 cel…	GO:0005622 intracellular anatomical structure; GO:0005737 cytoplasm; GO:0005829 cytosol; GO:0017102 methionyl glutamyl tRNA synthetase complex; GO:0032991 protein-containing complex;	GO:0003824 catalytic activity; GO:0004812 aminoacyl-tRNA ligase activity; GO:0004825 methionine-tRNA ligase activity; GO:0016874 ligase activity; GO:0016875 ligase activity, forming carbon-oxygen bonds; GO:0140098 catalytic activity, acting on RNA; GO:0140101 catalytic activity, acting on a tRNA;	PF19303	PF19303 Anticodon binding domain of methionyl tRNA ligase	J	KOG1247	Methionyl-tRNA synthetase
biosynthetic process	A0A063BU36	65	C	tr|A0A063BU36|A0A063BU36_USTVR 3,4-dihydroxy-2-butanone 4-phosphate synthase OS=Ustilaginoidea virens OX=1159556 GN=UV8b_6321 PE=3 SV=1	UV8b_6321	8.77e-08	127.87	2	YSSGLIC(1)APIMPSR	1.2978	44204000	44204000	0	0	cytoskeleton	K02858	ribB, RIB3; 3,4-dihydroxy 2-butanone 4-phosphate synthase [EC:4.1.99.12]	map00740 Riboflavin metabolism; map01100 Metabolic pathways; map01110 Biosynthesis of secondary metabolites; map01240 Biosynthesis of cofactors	GO:0006091 generation of precursor metabolites and energy; GO:0006766 vitamin metabolic process; GO:0006767 water-soluble vitamin metabolic process; GO:0006771 riboflavin metabolic process; GO:0006807 nitrogen compound metabolic process; GO:0008152 metabolic process; GO:0009058 biosynthetic process; GO:0009060 aerobic respiration; GO:0009110 vitamin biosynthetic process; GO:0009231 riboflavin bio…	GO:0005576 extracellular region; GO:0005622 intracellular anatomical structure; GO:0005737 cytoplasm; GO:0005739 mitochondrion; GO:0005740 mitochondrial envelope; GO:0005758 mitochondrial intermembrane space; GO:0005829 cytosol; GO:0031012 extracellular matrix; GO:0031967 organelle envelope; GO:0031970 organelle envelope lumen; GO:0031974 membrane-enclosed lumen; GO:0031975 envelope; GO:0043226 o…	GO:0003824 catalytic activity; GO:0008686 3,4-dihydroxy-2-butanone-4-phosphate synthase activity; GO:0016829 lyase activity; GO:0016830 carbon-carbon lyase activity;			H	KOG1284	Bifunctional GTP cyclohydrolase II/3,4-dihydroxy-2butanone-4-phosphate synthase
biosynthetic process	A0A063BYV6	292	C	tr|A0A063BYV6|A0A063BYV6_USTVR Putative ATP dependent RNA helicase (Dbp5) OS=Ustilaginoidea virens OX=1159556 GN=UV8b_3722 PE=3 SV=1;tr|A0A1B5KTQ4|A0A1B5KTQ4_USTVR Uncharacterized protein OS=Ustilaginoidea virens OX=1159556 GN=UVI_02033980 PE=3 SV=1	UV8b_3722	1.36e-64	192.6	2	GISQMFIDC(1)PDENAR	-0.20112	117840000	13412000	0	0	cytoplasm,nucleus	K18655	DDX19, DBP5; ATP-dependent RNA helicase DDX19/DBP5 [EC:3.6.4.13]	map03013 Nucleocytoplasmic transport; map03015 mRNA surveillance pathway	GO:0002181 cytoplasmic translation; GO:0002184 cytoplasmic translational termination; GO:0006139 nucleobase-containing compound metabolic process; GO:0006396 RNA processing; GO:0006403 RNA localization; GO:0006405 RNA export from nucleus; GO:0006406 mRNA export from nucleus; GO:0006412 translation; GO:0006415 translational termination; GO:0006518 peptide metabolic process; GO:0006611 protein expo…	GO:0005622 intracellular anatomical structure; GO:0005634 nucleus; GO:0005635 nuclear envelope; GO:0005643 nuclear pore; GO:0005681 spliceosomal complex; GO:0005730 nucleolus; GO:0005737 cytoplasm; GO:0005844 polysome; GO:0005933 cellular bud; GO:0005934 cellular bud tip; GO:0012505 endomembrane system; GO:0030427 site of polarized growth; GO:0030684 preribosome; GO:0030687 preribosome, large sub…	GO:0003724 RNA helicase activity; GO:0003824 catalytic activity; GO:0004386 helicase activity; GO:0008186 ATP-dependent activity, acting on RNA; GO:0016462 pyrophosphatase activity; GO:0016787 hydrolase activity; GO:0016817 hydrolase activity, acting on acid anhydrides; GO:0016818 hydrolase activity, acting on acid anhydrides, in phosphorus-containing anhydrides; GO:0016887 ATP hydrolysis activit…	PF00270	PF00270 DEAD/DEAH box helicase	A	KOG0332	ATP-dependent RNA helicase
biosynthetic process	A0A063BVU5	114	C	tr|A0A063BVU5|A0A063BVU5_USTVR Acetylglutamate kinase OS=Ustilaginoidea virens OX=1159556 GN=UV8b_5120 PE=4 SV=1;tr|A0A1B5KYC4|A0A1B5KYC4_USTVR Acetylglutamate kinase OS=Ustilaginoidea virens OX=1159556 GN=UVI_02054060 PE=4 SV=1	UV8b_5120	1.45e-07	103.34	2	LGGAILTDYMDEVC(1)R	1.8705	5696100	5696100	0	0	mitochondria	K12659	ARG56; N-acetyl-gamma-glutamyl-phosphate reductase / acetylglutamate kinase [EC:1.2.1.38 2.7.2.8]	map00220 Arginine biosynthesis; map01100 Metabolic pathways; map01110 Biosynthesis of secondary metabolites; map01210 2-Oxocarboxylic acid metabolism; map01230 Biosynthesis of amino acids	GO:0006082 organic acid metabolic process; GO:0006355 regulation of transcription, DNA-templated; GO:0006520 cellular amino acid metabolic process; GO:0006525 arginine metabolic process; GO:0006526 arginine biosynthetic process; GO:0006591 ornithine metabolic process; GO:0006592 ornithine biosynthetic process; GO:0006793 phosphorus metabolic process; GO:0006796 phosphate-containing compound metab…	GO:0005622 intracellular anatomical structure; GO:0005737 cytoplasm; GO:0005739 mitochondrion; GO:0005759 mitochondrial matrix; GO:0031974 membrane-enclosed lumen; GO:0043226 organelle; GO:0043227 membrane-bounded organelle; GO:0043229 intracellular organelle; GO:0043231 intracellular membrane-bounded organelle; GO:0043233 organelle lumen; GO:0070013 intracellular organelle lumen;	GO:0003824 catalytic activity; GO:0003942 N-acetyl-gamma-glutamyl-phosphate reductase activity; GO:0003991 acetylglutamate kinase activity; GO:0004042 acetyl-CoA:L-glutamate N-acetyltransferase activity; GO:0005488 binding; GO:0008080 N-acetyltransferase activity; GO:0016301 kinase activity; GO:0016407 acetyltransferase activity; GO:0016410 N-acyltransferase activity; GO:0016491 oxidoreductase ac…			E	KOG2436	Acetylglutamate kinase/acetylglutamate synthase
biosynthetic process	A0A063C2T8	111	C	tr|A0A063C2T8|A0A063C2T8_USTVR L-arabinitol 4-dehydrogenase OS=Ustilaginoidea virens OX=1159556 GN=UV8b_2252 PE=4 SV=1;tr|A0A1B5KU25|A0A1B5KU25_USTVR Uncharacterized protein OS=Ustilaginoidea virens OX=1159556 GN=UVI_02031420 PE=4 SV=1	UV8b_2252	2.39e-17	95.631	2	VAVEPNVIC(1)NAC(1)EPC(1)LTGR	0.78632	12075000	0	12075000	0	cytoplasm	K25880	LADA; L-arabinitol 4-dehydrogenase [EC:1.1.1.12]		GO:0005975 carbohydrate metabolic process; GO:0006066 alcohol metabolic process; GO:0006793 phosphorus metabolic process; GO:0006796 phosphate-containing compound metabolic process; GO:0008152 metabolic process; GO:0009056 catabolic process; GO:0009058 biosynthetic process; GO:0009987 cellular process; GO:0016052 carbohydrate catabolic process; GO:0019400 alditol metabolic process; GO:0019405 ald…		GO:0003824 catalytic activity; GO:0016491 oxidoreductase activity; GO:0016614 oxidoreductase activity, acting on CH-OH group of donors; GO:0016616 oxidoreductase activity, acting on the CH-OH group of donors, NAD or NADP as acceptor; GO:0050019 L-arabinitol 4-dehydrogenase activity;	PF08240; PF00107	PF08240 Alcohol dehydrogenase GroES-like domain; PF00107 Zinc-binding dehydrogenase	Q	KOG0024	Sorbitol dehydrogenase
biosynthetic process	A0A063BU36	210	C	tr|A0A063BU36|A0A063BU36_USTVR 3,4-dihydroxy-2-butanone 4-phosphate synthase OS=Ustilaginoidea virens OX=1159556 GN=UV8b_6321 PE=3 SV=1	UV8b_6321	8.59e-09	139.31	3	VC(1)TIADLVAHVEK	0.16927	126600000	8182400	17149000	28989000	cytoskeleton	K02858	ribB, RIB3; 3,4-dihydroxy 2-butanone 4-phosphate synthase [EC:4.1.99.12]	map00740 Riboflavin metabolism; map01100 Metabolic pathways; map01110 Biosynthesis of secondary metabolites; map01240 Biosynthesis of cofactors	GO:0006091 generation of precursor metabolites and energy; GO:0006766 vitamin metabolic process; GO:0006767 water-soluble vitamin metabolic process; GO:0006771 riboflavin metabolic process; GO:0006807 nitrogen compound metabolic process; GO:0008152 metabolic process; GO:0009058 biosynthetic process; GO:0009060 aerobic respiration; GO:0009110 vitamin biosynthetic process; GO:0009231 riboflavin bio…	GO:0005576 extracellular region; GO:0005622 intracellular anatomical structure; GO:0005737 cytoplasm; GO:0005739 mitochondrion; GO:0005740 mitochondrial envelope; GO:0005758 mitochondrial intermembrane space; GO:0005829 cytosol; GO:0031012 extracellular matrix; GO:0031967 organelle envelope; GO:0031970 organelle envelope lumen; GO:0031974 membrane-enclosed lumen; GO:0031975 envelope; GO:0043226 o…	GO:0003824 catalytic activity; GO:0008686 3,4-dihydroxy-2-butanone-4-phosphate synthase activity; GO:0016829 lyase activity; GO:0016830 carbon-carbon lyase activity;			H	KOG1284	Bifunctional GTP cyclohydrolase II/3,4-dihydroxy-2butanone-4-phosphate synthase
biosynthetic process	A0A063C0D4	420	C	tr|A0A063BVT1|A0A063BVT1_USTVR Mitochondrial carrier protein OS=Ustilaginoidea virens OX=1159556 GN=UV8b_4066 PE=3 SV=1;tr|A0A063C0D4|A0A063C0D4_USTVR Methionyl-tRNA synthetase OS=Ustilaginoidea virens OX=1159556 GN=UV8b_4063 PE=3 SV=1	UV8b_4063	0.000172168	123.29	3	C(1)KIDGAQPVPR	0.06757	338730000	0	82800000	113450000	cytoplasm	K01874	MARS, metG; methionyl-tRNA synthetase [EC:6.1.1.10]	map00450 Selenocompound metabolism; map00970 Aminoacyl-tRNA biosynthesis; map01100 Metabolic pathways	GO:0002181 cytoplasmic translation; GO:0006082 organic acid metabolic process; GO:0006139 nucleobase-containing compound metabolic process; GO:0006399 tRNA metabolic process; GO:0006412 translation; GO:0006418 tRNA aminoacylation for protein translation; GO:0006431 methionyl-tRNA aminoacylation; GO:0006518 peptide metabolic process; GO:0006520 cellular amino acid metabolic process; GO:0006725 cel…	GO:0005622 intracellular anatomical structure; GO:0005737 cytoplasm; GO:0005829 cytosol; GO:0017102 methionyl glutamyl tRNA synthetase complex; GO:0032991 protein-containing complex;	GO:0003824 catalytic activity; GO:0004812 aminoacyl-tRNA ligase activity; GO:0004825 methionine-tRNA ligase activity; GO:0016874 ligase activity; GO:0016875 ligase activity, forming carbon-oxygen bonds; GO:0140098 catalytic activity, acting on RNA; GO:0140101 catalytic activity, acting on a tRNA;	PF19303	PF19303 Anticodon binding domain of methionyl tRNA ligase	J	KOG1247	Methionyl-tRNA synthetase
biosynthetic process	A0A063BXX6	342	C	tr|A0A063BXX6|A0A063BXX6_USTVR Homoserine kinase OS=Ustilaginoidea virens OX=1159556 GN=UV8b_4092 PE=3 SV=1	UV8b_4092	0.000754995	54.898	2	DLAC(1)QWLVLEPAEGTSVVR	1.1165	3981800	3981800	0	0	cytoplasm	K00872	thrB; homoserine kinase [EC:2.7.1.39]	map00260 Glycine, serine and threonine metabolism; map01100 Metabolic pathways; map01110 Biosynthesis of secondary metabolites; map01230 Biosynthesis of amino acids	GO:0000096 sulfur amino acid metabolic process; GO:0000097 sulfur amino acid biosynthetic process; GO:0006082 organic acid metabolic process; GO:0006520 cellular amino acid metabolic process; GO:0006549 isoleucine metabolic process; GO:0006555 methionine metabolic process; GO:0006566 threonine metabolic process; GO:0006790 sulfur compound metabolic process; GO:0006793 phosphorus metabolic process…		GO:0003824 catalytic activity; GO:0004413 homoserine kinase activity; GO:0016301 kinase activity; GO:0016740 transferase activity; GO:0016772 transferase activity, transferring phosphorus-containing groups; GO:0016773 phosphotransferase activity, alcohol group as acceptor; GO:0019202 amino acid kinase activity;			E	KOG1537	Homoserine kinase
biosynthetic process	A0A063BXX6	42	C	tr|A0A063BXX6|A0A063BXX6_USTVR Homoserine kinase OS=Ustilaginoidea virens OX=1159556 GN=UV8b_4092 PE=3 SV=1	UV8b_4092	0.000195938	101.6	2	SC(1)SSQPLNCR	2.3349	9870200	9870200	0	0	cytoplasm	K00872	thrB; homoserine kinase [EC:2.7.1.39]	map00260 Glycine, serine and threonine metabolism; map01100 Metabolic pathways; map01110 Biosynthesis of secondary metabolites; map01230 Biosynthesis of amino acids	GO:0000096 sulfur amino acid metabolic process; GO:0000097 sulfur amino acid biosynthetic process; GO:0006082 organic acid metabolic process; GO:0006520 cellular amino acid metabolic process; GO:0006549 isoleucine metabolic process; GO:0006555 methionine metabolic process; GO:0006566 threonine metabolic process; GO:0006790 sulfur compound metabolic process; GO:0006793 phosphorus metabolic process…		GO:0003824 catalytic activity; GO:0004413 homoserine kinase activity; GO:0016301 kinase activity; GO:0016740 transferase activity; GO:0016772 transferase activity, transferring phosphorus-containing groups; GO:0016773 phosphotransferase activity, alcohol group as acceptor; GO:0019202 amino acid kinase activity;			E	KOG1537	Homoserine kinase
biosynthetic process	A0A063C0D4	390	C	tr|A0A063BVT1|A0A063BVT1_USTVR Mitochondrial carrier protein OS=Ustilaginoidea virens OX=1159556 GN=UV8b_4066 PE=3 SV=1;tr|A0A063C0D4|A0A063C0D4_USTVR Methionyl-tRNA synthetase OS=Ustilaginoidea virens OX=1159556 GN=UV8b_4063 PE=3 SV=1	UV8b_4063	0.000691469	111.04	2	FVEGTC(1)PR	-0.11149	2573800000	670910000	845050000	1057800000	cytoplasm	K01874	MARS, metG; methionyl-tRNA synthetase [EC:6.1.1.10]	map00450 Selenocompound metabolism; map00970 Aminoacyl-tRNA biosynthesis; map01100 Metabolic pathways	GO:0002181 cytoplasmic translation; GO:0006082 organic acid metabolic process; GO:0006139 nucleobase-containing compound metabolic process; GO:0006399 tRNA metabolic process; GO:0006412 translation; GO:0006418 tRNA aminoacylation for protein translation; GO:0006431 methionyl-tRNA aminoacylation; GO:0006518 peptide metabolic process; GO:0006520 cellular amino acid metabolic process; GO:0006725 cel…	GO:0005622 intracellular anatomical structure; GO:0005737 cytoplasm; GO:0005829 cytosol; GO:0017102 methionyl glutamyl tRNA synthetase complex; GO:0032991 protein-containing complex;	GO:0003824 catalytic activity; GO:0004812 aminoacyl-tRNA ligase activity; GO:0004825 methionine-tRNA ligase activity; GO:0016874 ligase activity; GO:0016875 ligase activity, forming carbon-oxygen bonds; GO:0140098 catalytic activity, acting on RNA; GO:0140101 catalytic activity, acting on a tRNA;	PF19303	PF19303 Anticodon binding domain of methionyl tRNA ligase	J	KOG1247	Methionyl-tRNA synthetase
biosynthetic process	A0A063C0D4	84	C	tr|A0A063C0D4|A0A063C0D4_USTVR Methionyl-tRNA synthetase OS=Ustilaginoidea virens OX=1159556 GN=UV8b_4063 PE=3 SV=1	UV8b_4063	6.15e-127	219.42	3	ALETGQTPQQLC(1)DEFHQK	0.34973	531370000	204580000	71751000	89536000	cytoplasm	K01874	MARS, metG; methionyl-tRNA synthetase [EC:6.1.1.10]	map00450 Selenocompound metabolism; map00970 Aminoacyl-tRNA biosynthesis; map01100 Metabolic pathways	GO:0002181 cytoplasmic translation; GO:0006082 organic acid metabolic process; GO:0006139 nucleobase-containing compound metabolic process; GO:0006399 tRNA metabolic process; GO:0006412 translation; GO:0006418 tRNA aminoacylation for protein translation; GO:0006431 methionyl-tRNA aminoacylation; GO:0006518 peptide metabolic process; GO:0006520 cellular amino acid metabolic process; GO:0006725 cel…	GO:0005622 intracellular anatomical structure; GO:0005737 cytoplasm; GO:0005829 cytosol; GO:0017102 methionyl glutamyl tRNA synthetase complex; GO:0032991 protein-containing complex;	GO:0003824 catalytic activity; GO:0004812 aminoacyl-tRNA ligase activity; GO:0004825 methionine-tRNA ligase activity; GO:0016874 ligase activity; GO:0016875 ligase activity, forming carbon-oxygen bonds; GO:0140098 catalytic activity, acting on RNA; GO:0140101 catalytic activity, acting on a tRNA;	PF19303	PF19303 Anticodon binding domain of methionyl tRNA ligase	J	KOG1247	Methionyl-tRNA synthetase
biosynthetic process	A0A063C0D4	140	C	tr|A0A063C0D4|A0A063C0D4_USTVR Methionyl-tRNA synthetase OS=Ustilaginoidea virens OX=1159556 GN=UV8b_4063 PE=3 SV=1	UV8b_4063	0.00164972	93.429	2	TTTQPYC(1)EK	1.7392	590520000	590520000	0	0	cytoplasm	K01874	MARS, metG; methionyl-tRNA synthetase [EC:6.1.1.10]	map00450 Selenocompound metabolism; map00970 Aminoacyl-tRNA biosynthesis; map01100 Metabolic pathways	GO:0002181 cytoplasmic translation; GO:0006082 organic acid metabolic process; GO:0006139 nucleobase-containing compound metabolic process; GO:0006399 tRNA metabolic process; GO:0006412 translation; GO:0006418 tRNA aminoacylation for protein translation; GO:0006431 methionyl-tRNA aminoacylation; GO:0006518 peptide metabolic process; GO:0006520 cellular amino acid metabolic process; GO:0006725 cel…	GO:0005622 intracellular anatomical structure; GO:0005737 cytoplasm; GO:0005829 cytosol; GO:0017102 methionyl glutamyl tRNA synthetase complex; GO:0032991 protein-containing complex;	GO:0003824 catalytic activity; GO:0004812 aminoacyl-tRNA ligase activity; GO:0004825 methionine-tRNA ligase activity; GO:0016874 ligase activity; GO:0016875 ligase activity, forming carbon-oxygen bonds; GO:0140098 catalytic activity, acting on RNA; GO:0140101 catalytic activity, acting on a tRNA;	PF19303	PF19303 Anticodon binding domain of methionyl tRNA ligase	J	KOG1247	Methionyl-tRNA synthetase
biosynthetic process	A0A063C9X8	815	C	tr|A0A063C9X8|A0A063C9X8_USTVR Alanine--tRNA ligase OS=Ustilaginoidea virens OX=1159556 GN=ALA1 PE=3 SV=1	ALA1	1.16e-14	142.19	3	QKAEAGAAVSC(1)VAK	0.3502	797850000	300950000	182940000	90747000	cytoplasm	K01872	AARS, alaS; alanyl-tRNA synthetase [EC:6.1.1.7]	map00970 Aminoacyl-tRNA biosynthesis	GO:0000959 mitochondrial RNA metabolic process; GO:0002181 cytoplasmic translation; GO:0006082 organic acid metabolic process; GO:0006139 nucleobase-containing compound metabolic process; GO:0006396 RNA processing; GO:0006399 tRNA metabolic process; GO:0006400 tRNA modification; GO:0006412 translation; GO:0006418 tRNA aminoacylation for protein translation; GO:0006419 alanyl-tRNA aminoacylation; …	GO:0005622 intracellular anatomical structure; GO:0005737 cytoplasm; GO:0005739 mitochondrion; GO:0043226 organelle; GO:0043227 membrane-bounded organelle; GO:0043229 intracellular organelle; GO:0043231 intracellular membrane-bounded organelle;	GO:0000049 tRNA binding; GO:0003676 nucleic acid binding; GO:0003723 RNA binding; GO:0003824 catalytic activity; GO:0004812 aminoacyl-tRNA ligase activity; GO:0004813 alanine-tRNA ligase activity; GO:0005488 binding; GO:0016597 amino acid binding; GO:0016874 ligase activity; GO:0016875 ligase activity, forming carbon-oxygen bonds; GO:0031406 carboxylic acid binding; GO:0036094 small molecule bind…	PF07973	PF07973 Threonyl and Alanyl tRNA synthetase second additional domain	J	KOG0188	Alanyl-tRNA synthetase
biosynthetic process	A0A063C9X8	161	C	tr|A0A063C9X8|A0A063C9X8_USTVR Alanine--tRNA ligase OS=Ustilaginoidea virens OX=1159556 GN=ALA1 PE=3 SV=1	ALA1	2.5e-25	130.06	2	DNFWEMGDQGPC(1)GPSSEIHYDK	-0.41987	106590000	5417500	13750000	17007000	cytoplasm	K01872	AARS, alaS; alanyl-tRNA synthetase [EC:6.1.1.7]	map00970 Aminoacyl-tRNA biosynthesis	GO:0000959 mitochondrial RNA metabolic process; GO:0002181 cytoplasmic translation; GO:0006082 organic acid metabolic process; GO:0006139 nucleobase-containing compound metabolic process; GO:0006396 RNA processing; GO:0006399 tRNA metabolic process; GO:0006400 tRNA modification; GO:0006412 translation; GO:0006418 tRNA aminoacylation for protein translation; GO:0006419 alanyl-tRNA aminoacylation; …	GO:0005622 intracellular anatomical structure; GO:0005737 cytoplasm; GO:0005739 mitochondrion; GO:0043226 organelle; GO:0043227 membrane-bounded organelle; GO:0043229 intracellular organelle; GO:0043231 intracellular membrane-bounded organelle;	GO:0000049 tRNA binding; GO:0003676 nucleic acid binding; GO:0003723 RNA binding; GO:0003824 catalytic activity; GO:0004812 aminoacyl-tRNA ligase activity; GO:0004813 alanine-tRNA ligase activity; GO:0005488 binding; GO:0016597 amino acid binding; GO:0016874 ligase activity; GO:0016875 ligase activity, forming carbon-oxygen bonds; GO:0031406 carboxylic acid binding; GO:0036094 small molecule bind…	PF07973	PF07973 Threonyl and Alanyl tRNA synthetase second additional domain	J	KOG0188	Alanyl-tRNA synthetase
biosynthetic process	A0A063C9X8	239	C	tr|A0A063C9X8|A0A063C9X8_USTVR Alanine--tRNA ligase OS=Ustilaginoidea virens OX=1159556 GN=ALA1 PE=3 SV=1	ALA1	1.18e-64	194.96	2	SNYATDC(1)FTPLFER	-0.17341	187170000	107750000	38007000	41412000	cytoplasm	K01872	AARS, alaS; alanyl-tRNA synthetase [EC:6.1.1.7]	map00970 Aminoacyl-tRNA biosynthesis	GO:0000959 mitochondrial RNA metabolic process; GO:0002181 cytoplasmic translation; GO:0006082 organic acid metabolic process; GO:0006139 nucleobase-containing compound metabolic process; GO:0006396 RNA processing; GO:0006399 tRNA metabolic process; GO:0006400 tRNA modification; GO:0006412 translation; GO:0006418 tRNA aminoacylation for protein translation; GO:0006419 alanyl-tRNA aminoacylation; …	GO:0005622 intracellular anatomical structure; GO:0005737 cytoplasm; GO:0005739 mitochondrion; GO:0043226 organelle; GO:0043227 membrane-bounded organelle; GO:0043229 intracellular organelle; GO:0043231 intracellular membrane-bounded organelle;	GO:0000049 tRNA binding; GO:0003676 nucleic acid binding; GO:0003723 RNA binding; GO:0003824 catalytic activity; GO:0004812 aminoacyl-tRNA ligase activity; GO:0004813 alanine-tRNA ligase activity; GO:0005488 binding; GO:0016597 amino acid binding; GO:0016874 ligase activity; GO:0016875 ligase activity, forming carbon-oxygen bonds; GO:0031406 carboxylic acid binding; GO:0036094 small molecule bind…	PF07973	PF07973 Threonyl and Alanyl tRNA synthetase second additional domain	J	KOG0188	Alanyl-tRNA synthetase
biosynthetic process	A0A063C9X8	566	C	tr|A0A063C9X8|A0A063C9X8_USTVR Alanine--tRNA ligase OS=Ustilaginoidea virens OX=1159556 GN=ALA1 PE=3 SV=1	ALA1	1.06e-25	166.52	3	VVC(1)EYDELRR	-0.70111	1178900000	265290000	362940000	391450000	cytoplasm	K01872	AARS, alaS; alanyl-tRNA synthetase [EC:6.1.1.7]	map00970 Aminoacyl-tRNA biosynthesis	GO:0000959 mitochondrial RNA metabolic process; GO:0002181 cytoplasmic translation; GO:0006082 organic acid metabolic process; GO:0006139 nucleobase-containing compound metabolic process; GO:0006396 RNA processing; GO:0006399 tRNA metabolic process; GO:0006400 tRNA modification; GO:0006412 translation; GO:0006418 tRNA aminoacylation for protein translation; GO:0006419 alanyl-tRNA aminoacylation; …	GO:0005622 intracellular anatomical structure; GO:0005737 cytoplasm; GO:0005739 mitochondrion; GO:0043226 organelle; GO:0043227 membrane-bounded organelle; GO:0043229 intracellular organelle; GO:0043231 intracellular membrane-bounded organelle;	GO:0000049 tRNA binding; GO:0003676 nucleic acid binding; GO:0003723 RNA binding; GO:0003824 catalytic activity; GO:0004812 aminoacyl-tRNA ligase activity; GO:0004813 alanine-tRNA ligase activity; GO:0005488 binding; GO:0016597 amino acid binding; GO:0016874 ligase activity; GO:0016875 ligase activity, forming carbon-oxygen bonds; GO:0031406 carboxylic acid binding; GO:0036094 small molecule bind…	PF07973	PF07973 Threonyl and Alanyl tRNA synthetase second additional domain	J	KOG0188	Alanyl-tRNA synthetase
biosynthetic process	A0A063C0D4	393	C	tr|A0A063BVT1|A0A063BVT1_USTVR Mitochondrial carrier protein OS=Ustilaginoidea virens OX=1159556 GN=UV8b_4066 PE=3 SV=1;tr|A0A063C0D4|A0A063C0D4_USTVR Methionyl-tRNA synthetase OS=Ustilaginoidea virens OX=1159556 GN=UV8b_4063 PE=3 SV=1	UV8b_4063	0.00626977	94.777	2	C(1)GYDDAR	-0.14413	44482000	0	44482000	0	cytoplasm	K01874	MARS, metG; methionyl-tRNA synthetase [EC:6.1.1.10]	map00450 Selenocompound metabolism; map00970 Aminoacyl-tRNA biosynthesis; map01100 Metabolic pathways	GO:0002181 cytoplasmic translation; GO:0006082 organic acid metabolic process; GO:0006139 nucleobase-containing compound metabolic process; GO:0006399 tRNA metabolic process; GO:0006412 translation; GO:0006418 tRNA aminoacylation for protein translation; GO:0006431 methionyl-tRNA aminoacylation; GO:0006518 peptide metabolic process; GO:0006520 cellular amino acid metabolic process; GO:0006725 cel…	GO:0005622 intracellular anatomical structure; GO:0005737 cytoplasm; GO:0005829 cytosol; GO:0017102 methionyl glutamyl tRNA synthetase complex; GO:0032991 protein-containing complex;	GO:0003824 catalytic activity; GO:0004812 aminoacyl-tRNA ligase activity; GO:0004825 methionine-tRNA ligase activity; GO:0016874 ligase activity; GO:0016875 ligase activity, forming carbon-oxygen bonds; GO:0140098 catalytic activity, acting on RNA; GO:0140101 catalytic activity, acting on a tRNA;	PF19303	PF19303 Anticodon binding domain of methionyl tRNA ligase	J	KOG1247	Methionyl-tRNA synthetase
biosynthetic process	A0A063BKZ3	66	C	tr|A0A063BKZ3|A0A063BKZ3_USTVR 60S ribosomal protein L20 OS=Ustilaginoidea virens OX=1159556 GN=UV8b_7943 PE=4 SV=1;tr|A0A1B5KTU2|A0A1B5KTU2_USTVR Uncharacterized protein OS=Ustilaginoidea virens OX=1159556 GN=UVI_02034380 PE=4 SV=1	UV8b_7943	0.00482118	73.885	2	KFDC(1)SDVFVK	-0.080121	4434800	4434800	0	0	nucleus				GO:0006412 translation; GO:0006518 peptide metabolic process; GO:0006807 nitrogen compound metabolic process; GO:0008152 metabolic process; GO:0009058 biosynthetic process; GO:0009059 macromolecule biosynthetic process; GO:0009987 cellular process; GO:0010467 gene expression; GO:0019538 protein metabolic process; GO:0032543 mitochondrial translation; GO:0034641 cellular nitrogen compound metaboli…	GO:0000313 organellar ribosome; GO:0000315 organellar large ribosomal subunit; GO:0005622 intracellular anatomical structure; GO:0005737 cytoplasm; GO:0005739 mitochondrion; GO:0005759 mitochondrial matrix; GO:0005761 mitochondrial ribosome; GO:0005762 mitochondrial large ribosomal subunit; GO:0005840 ribosome; GO:0015934 large ribosomal subunit; GO:0031974 membrane-enclosed lumen; GO:0032991 pro…	GO:0003735 structural constituent of ribosome; GO:0005198 structural molecule activity;	PF12824	PF12824 Mitochondrial ribosomal protein subunit L20
biosynthetic process	A0A063BYK5	283	C	tr|A0A063BYK5|A0A063BYK5_USTVR Aldehyde dehydrogenase OS=Ustilaginoidea virens OX=1159556 GN=UV8b_4026 PE=3 SV=1	UV8b_4026	2.48e-26	163.43	2	SGQSC(1)QPAYATR	-0.15186	526660000	198510000	162490000	165660000	plasma membrane	K00128	ALDH; aldehyde dehydrogenase (NAD+) [EC:1.2.1.3]	map00010 Glycolysis / Gluconeogenesis; map00053 Ascorbate and aldarate metabolism; map00071 Fatty acid degradation; map00280 Valine, leucine and isoleucine degradation; map00310 Lysine degradation; map00330 Arginine and proline metabolism; map00340 Histidine metabolism; map00380 Tryptophan metabolism; map00410 beta-Alanine metabolism; map00561 Glycerolipid metabolism; map00620 Pyruvate metabolism…	GO:0006081 cellular aldehyde metabolic process; GO:0006082 organic acid metabolic process; GO:0006520 cellular amino acid metabolic process; GO:0006570 tyrosine metabolic process; GO:0006629 lipid metabolic process; GO:0006643 membrane lipid metabolic process; GO:0006665 sphingolipid metabolic process; GO:0006725 cellular aromatic compound metabolic process; GO:0006743 ubiquinone metabolic proces…	GO:0005622 intracellular anatomical structure; GO:0005737 cytoplasm; GO:0005739 mitochondrion; GO:0005740 mitochondrial envelope; GO:0005741 mitochondrial outer membrane; GO:0005768 endosome; GO:0005783 endoplasmic reticulum; GO:0005811 lipid droplet; GO:0012505 endomembrane system; GO:0016020 membrane; GO:0016021 integral component of membrane; GO:0019867 outer membrane; GO:0031090 organelle mem…	GO:0003824 catalytic activity; GO:0004028 3-chloroallyl aldehyde dehydrogenase activity; GO:0004029 aldehyde dehydrogenase (NAD+) activity; GO:0016491 oxidoreductase activity; GO:0016620 oxidoreductase activity, acting on the aldehyde or oxo group of donors, NAD or NADP as acceptor; GO:0016903 oxidoreductase activity, acting on the aldehyde or oxo group of donors; GO:0018484 4-hydroxybenzaldehyde…			C	KOG2456	Aldehyde dehydrogenase
biosynthetic process	A0A063BPL9	512	C	tr|A0A063BPL9|A0A063BPL9_USTVR Dolichyl-phosphate-mannose--protein mannosyltransferase OS=Ustilaginoidea virens OX=1159556 GN=UV8b_6241 PE=3 SV=1	UV8b_6241	2.12e-115	222.2	2	VKLPDWASEQQEVTC(1)AR	-3.0397	126350000	0	28406000	25963000	plasma membrane	K00728	POMT, pmt; dolichyl-phosphate-mannose-protein mannosyltransferase [EC:2.4.1.109]	map00514 Other types of O-glycan biosynthesis; map00515 Mannose type O-glycan biosynthesis; map01100 Metabolic pathways	GO:0000032 cell wall mannoprotein biosynthetic process; GO:0006056 mannoprotein metabolic process; GO:0006057 mannoprotein biosynthetic process; GO:0006464 cellular protein modification process; GO:0006486 protein glycosylation; GO:0006493 protein O-linked glycosylation; GO:0006508 proteolysis; GO:0006515 protein quality control for misfolded or incompletely synthesized proteins; GO:0006807 nitro…	GO:0005622 intracellular anatomical structure; GO:0005737 cytoplasm; GO:0005783 endoplasmic reticulum; GO:0005789 endoplasmic reticulum membrane; GO:0005886 plasma membrane; GO:0012505 endomembrane system; GO:0016020 membrane; GO:0016021 integral component of membrane; GO:0031224 intrinsic component of membrane; GO:0031501 mannosyltransferase complex; GO:0031502 dolichyl-phosphate-mannose-protein…	GO:0000030 mannosyltransferase activity; GO:0003824 catalytic activity; GO:0004169 dolichyl-phosphate-mannose-protein mannosyltransferase activity; GO:0016740 transferase activity; GO:0016757 glycosyltransferase activity; GO:0016758 hexosyltransferase activity;	PF02815	PF02815 MIR domain	O	KOG3359	Dolichyl-phosphate-mannose:protein O-mannosyl transferase
biosynthetic process	A0A063C2Q8	31	C	tr|A0A063C2Q8|A0A063C2Q8_USTVR DNA helicase OS=Ustilaginoidea virens OX=1159556 GN=UV8b_4312 PE=3 SV=1	UV8b_4312	1.62e-21	152.4	2	CNVC(1)NHSVNVGLDR	0.48981	155160000	15100000	62559000	77504000	cytoplasm,nucleus	K02212	MCM4, CDC54; DNA replication licensing factor MCM4 [EC:5.6.2.3]	map03030 DNA replication; map04111 Cell cycle - yeast; map04113 Meiosis - yeast	GO:0000003 reproduction; GO:0000278 mitotic cell cycle; GO:0000724 double-strand break repair via homologous recombination; GO:0000725 recombinational repair; GO:0000727 double-strand break repair via break-induced replication; GO:0006139 nucleobase-containing compound metabolic process; GO:0006259 DNA metabolic process; GO:0006260 DNA replication; GO:0006261 DNA-dependent DNA replication; GO:000…	GO:0000228 nuclear chromosome; GO:0000785 chromatin; GO:0005622 intracellular anatomical structure; GO:0005634 nucleus; GO:0005654 nucleoplasm; GO:0005656 nuclear pre-replicative complex; GO:0005657 replication fork; GO:0005694 chromosome; GO:0005730 nucleolus; GO:0005737 cytoplasm; GO:0030874 nucleolar chromatin; GO:0030875 rDNA protrusion; GO:0031261 DNA replication preinitiation complex; GO:00…	GO:0003676 nucleic acid binding; GO:0003677 DNA binding; GO:0003682 chromatin binding; GO:0003688 DNA replication origin binding; GO:0003690 double-stranded DNA binding; GO:0003697 single-stranded DNA binding; GO:0005488 binding; GO:0043565 sequence-specific DNA binding; GO:0097159 organic cyclic compound binding; GO:1901363 heterocyclic compound binding; GO:1990837 sequence-specific double-stran…	PF17207; PF00493; PF17855	PF17207 MCM OB domain; PF00493 MCM P-loop domain; PF17855 MCM AAA-lid domain	L	KOG0478	DNA replication licensing factor, MCM4 component
biosynthetic process	A0A063BNK9	211	C	tr|A0A063BNK9|A0A063BNK9_USTVR Dihydrofolate synthetase Fol3 OS=Ustilaginoidea virens OX=1159556 GN=UV8b_6768 PE=3 SV=1	UV8b_6768	1.16e-16	114.69	2	TGVPC(1)VVDGTNPPAVLDVLR	0.15376	22233000	8656100	6830300	6747000	mitochondria	K20457	DHFS; dihydrofolate synthase [EC:6.3.2.12]	map00790 Folate biosynthesis; map01100 Metabolic pathways; map01240 Biosynthesis of cofactors	GO:0006082 organic acid metabolic process; GO:0006520 cellular amino acid metabolic process; GO:0006536 glutamate metabolic process; GO:0006575 cellular modified amino acid metabolic process; GO:0006725 cellular aromatic compound metabolic process; GO:0006760 folic acid-containing compound metabolic process; GO:0006761 dihydrofolate biosynthetic process; GO:0006807 nitrogen compound metabolic pro…	GO:0005622 intracellular anatomical structure; GO:0005737 cytoplasm; GO:0005739 mitochondrion; GO:0043226 organelle; GO:0043227 membrane-bounded organelle; GO:0043229 intracellular organelle; GO:0043231 intracellular membrane-bounded organelle;	GO:0003824 catalytic activity; GO:0004326 tetrahydrofolylpolyglutamate synthase activity; GO:0008841 dihydrofolate synthase activity; GO:0016874 ligase activity; GO:0016879 ligase activity, forming carbon-nitrogen bonds; GO:0016881 acid-amino acid ligase activity;	PF08245	PF08245 Mur ligase middle domain	H	KOG2525	Folylpolyglutamate synthase
biosynthetic process	A0A063C552	1650	C	tr|A0A063C552|A0A063C552_USTVR Biotin carboxylase OS=Ustilaginoidea virens OX=1159556 GN=UV8b_2632 PE=4 SV=1	UV8b_2632	0.0163864	90.939	2	C(1)TELAR	0.78876	88962000	88962000	0	0	cytoplasm	K11262	ACACA; acetyl-CoA carboxylase / biotin carboxylase 1 [EC:6.4.1.2 6.3.4.14 2.1.3.15]	map00061 Fatty acid biosynthesis; map00254 Aflatoxin biosynthesis; map00620 Pyruvate metabolism; map00640 Propanoate metabolism; map01100 Metabolic pathways; map01110 Biosynthesis of secondary metabolites; map01212 Fatty acid metabolism	GO:0001676 long-chain fatty acid metabolic process; GO:0006082 organic acid metabolic process; GO:0006606 protein import into nucleus; GO:0006629 lipid metabolic process; GO:0006631 fatty acid metabolic process; GO:0006633 fatty acid biosynthetic process; GO:0006810 transport; GO:0006886 intracellular protein transport; GO:0006913 nucleocytoplasmic transport; GO:0006996 organelle organization; GO…	GO:0005622 intracellular anatomical structure; GO:0005737 cytoplasm; GO:0005739 mitochondrion; GO:0005783 endoplasmic reticulum; GO:0005789 endoplasmic reticulum membrane; GO:0005829 cytosol; GO:0012505 endomembrane system; GO:0016020 membrane; GO:0031984 organelle subcompartment; GO:0042175 nuclear outer membrane-endoplasmic reticulum membrane network; GO:0043226 organelle; GO:0043227 membrane-b…	GO:0000166 nucleotide binding; GO:0003824 catalytic activity; GO:0003989 acetyl-CoA carboxylase activity; GO:0004075 biotin carboxylase activity; GO:0005488 binding; GO:0005524 ATP binding; GO:0016421 CoA carboxylase activity; GO:0016874 ligase activity; GO:0016879 ligase activity, forming carbon-nitrogen bonds; GO:0016885 ligase activity, forming carbon-carbon bonds; GO:0017076 purine nucleotide…	PF00289; PF02786; PF02785; PF00364	PF00289 Biotin carboxylase, N-terminal domain; PF02786 Carbamoyl-phosphate synthase L chain, ATP binding domain; PF02785 Biotin carboxylase C-terminal domain; PF00364 Biotin-requiring enzyme	I	KOG0368	Acetyl-CoA carboxylase
biosynthetic process	A0A063BXS4	608	C	tr|A0A063BXS4|A0A063BXS4_USTVR DNA-directed RNA polymerase subunit beta OS=Ustilaginoidea virens OX=1159556 GN=UV8b_6054 PE=3 SV=1;tr|A0A1B5L4B1|A0A1B5L4B1_USTVR DNA-directed RNA polymerase subunit beta OS=Ustilaginoidea virens OX=1159556 GN=UVI_02044050 P	UV8b_6054	0.0167396	71.575	2	RIGDC(1)LR	-2.6865	23439000	23439000	0	0	cytoplasm	K03002	RPA2, POLR1B; DNA-directed RNA polymerase I subunit RPA2 [EC:2.7.7.6]	map03020 RNA polymerase	GO:0006139 nucleobase-containing compound metabolic process; GO:0006351 transcription, DNA-templated; GO:0006360 transcription by RNA polymerase I; GO:0006725 cellular aromatic compound metabolic process; GO:0006807 nitrogen compound metabolic process; GO:0008152 metabolic process; GO:0009058 biosynthetic process; GO:0009059 macromolecule biosynthetic process; GO:0009303 rRNA transcription; GO:00…	GO:0000428 DNA-directed RNA polymerase complex; GO:0005622 intracellular anatomical structure; GO:0005634 nucleus; GO:0005730 nucleolus; GO:0005736 RNA polymerase I complex; GO:0030880 RNA polymerase complex; GO:0031974 membrane-enclosed lumen; GO:0031981 nuclear lumen; GO:0032991 protein-containing complex; GO:0043226 organelle; GO:0043227 membrane-bounded organelle; GO:0043228 non-membrane-boun…	GO:0003824 catalytic activity; GO:0003899 DNA-directed 5'-3' RNA polymerase activity; GO:0016740 transferase activity; GO:0016772 transferase activity, transferring phosphorus-containing groups; GO:0016779 nucleotidyltransferase activity; GO:0034062 5'-3' RNA polymerase activity; GO:0097747 RNA polymerase activity; GO:0140098 catalytic activity, acting on RNA;	PF04561; PF04565; PF06883; PF00562; PF04560	PF04561 RNA polymerase Rpb2, domain 2; PF04565 RNA polymerase Rpb2, domain 3; PF06883 RNA polymerase I, Rpa2 specific domain ; PF00562 RNA polymerase Rpb2, domain 6; PF04560 RNA polymerase Rpb2, domain 7	K	KOG0216	RNA polymerase I, second largest subunit
biosynthetic process	A0A063BXS4	161	C	tr|A0A063BXS4|A0A063BXS4_USTVR DNA-directed RNA polymerase subunit beta OS=Ustilaginoidea virens OX=1159556 GN=UV8b_6054 PE=3 SV=1;tr|A0A1B5L4B1|A0A1B5L4B1_USTVR DNA-directed RNA polymerase subunit beta OS=Ustilaginoidea virens OX=1159556 GN=UVI_02044050 P	UV8b_6054	5.91e-27	163.64	2	C(1)YLENNSPEQLVR	-1.4692	91262000	48485000	19758000	23020000	cytoplasm	K03002	RPA2, POLR1B; DNA-directed RNA polymerase I subunit RPA2 [EC:2.7.7.6]	map03020 RNA polymerase	GO:0006139 nucleobase-containing compound metabolic process; GO:0006351 transcription, DNA-templated; GO:0006360 transcription by RNA polymerase I; GO:0006725 cellular aromatic compound metabolic process; GO:0006807 nitrogen compound metabolic process; GO:0008152 metabolic process; GO:0009058 biosynthetic process; GO:0009059 macromolecule biosynthetic process; GO:0009303 rRNA transcription; GO:00…	GO:0000428 DNA-directed RNA polymerase complex; GO:0005622 intracellular anatomical structure; GO:0005634 nucleus; GO:0005730 nucleolus; GO:0005736 RNA polymerase I complex; GO:0030880 RNA polymerase complex; GO:0031974 membrane-enclosed lumen; GO:0031981 nuclear lumen; GO:0032991 protein-containing complex; GO:0043226 organelle; GO:0043227 membrane-bounded organelle; GO:0043228 non-membrane-boun…	GO:0003824 catalytic activity; GO:0003899 DNA-directed 5'-3' RNA polymerase activity; GO:0016740 transferase activity; GO:0016772 transferase activity, transferring phosphorus-containing groups; GO:0016779 nucleotidyltransferase activity; GO:0034062 5'-3' RNA polymerase activity; GO:0097747 RNA polymerase activity; GO:0140098 catalytic activity, acting on RNA;	PF04561; PF04565; PF06883; PF00562; PF04560	PF04561 RNA polymerase Rpb2, domain 2; PF04565 RNA polymerase Rpb2, domain 3; PF06883 RNA polymerase I, Rpa2 specific domain ; PF00562 RNA polymerase Rpb2, domain 6; PF04560 RNA polymerase Rpb2, domain 7	K	KOG0216	RNA polymerase I, second largest subunit
biosynthetic process	A0A063BNV7	331	C	tr|A0A063BNV7|A0A063BNV7_USTVR Lysine--2-oxoglutarate reductase OS=Ustilaginoidea virens OX=1159556 GN=UV8b_8371 PE=3 SV=1;tr|A0A1B5L7V6|A0A1B5L7V6_USTVR AlaDh_PNT_C domain-containing protein OS=Ustilaginoidea virens OX=1159556 GN=UVI_02052950 PE=4 SV=1	UV8b_8371	0	306.27	2	C(1)GTGAVEC(1)C(1)EAAGLPAESVLR	-0.91439	466920000	220740000	135510000	110670000	cytoplasm	K00290	LYS1; saccharopine dehydrogenase (NAD+, L-lysine forming) [EC:1.5.1.7]	map00300 Lysine biosynthesis; map00310 Lysine degradation; map01100 Metabolic pathways; map01110 Biosynthesis of secondary metabolites; map01230 Biosynthesis of amino acids	GO:0006082 organic acid metabolic process; GO:0006091 generation of precursor metabolites and energy; GO:0006520 cellular amino acid metabolic process; GO:0006553 lysine metabolic process; GO:0006807 nitrogen compound metabolic process; GO:0008152 metabolic process; GO:0008652 cellular amino acid biosynthetic process; GO:0009058 biosynthetic process; GO:0009066 aspartate family amino acid metabol…	GO:0005622 intracellular anatomical structure; GO:0005737 cytoplasm;	GO:0003676 nucleic acid binding; GO:0003723 RNA binding; GO:0003729 mRNA binding; GO:0003824 catalytic activity; GO:0004753 saccharopine dehydrogenase activity; GO:0004754 saccharopine dehydrogenase (NAD+, L-lysine-forming) activity; GO:0005488 binding; GO:0016491 oxidoreductase activity; GO:0016645 oxidoreductase activity, acting on the CH-NH group of donors; GO:0016646 oxidoreductase activity, …	PF05222	PF05222 Alanine dehydrogenase/PNT, N-terminal domain	E	KOG0172	Lysine-ketoglutarate reductase/saccharopine dehydrogenase
biosynthetic process	A0A063CEK0	370	C	tr|A0A063CEK0|A0A063CEK0_USTVR Clock controlled protein OS=Ustilaginoidea virens OX=1159556 GN=UV8b_345 PE=4 SV=1	UV8b_345	0.00229847	40.689	3	MASMTDGASTGGDRDSDC(1)SVR	-0.32997	8039400	0	8039400	0	nucleus	K21642	OPI1; transcriptional repressor OPI1		GO:0000122 negative regulation of transcription by RNA polymerase II; GO:0006355 regulation of transcription, DNA-templated; GO:0006357 regulation of transcription by RNA polymerase II; GO:0006629 lipid metabolic process; GO:0006644 phospholipid metabolic process; GO:0006793 phosphorus metabolic process; GO:0006796 phosphate-containing compound metabolic process; GO:0006950 response to stress; GO…	GO:0005622 intracellular anatomical structure; GO:0005634 nucleus; GO:0005635 nuclear envelope; GO:0005654 nucleoplasm; GO:0005737 cytoplasm; GO:0005783 endoplasmic reticulum; GO:0012505 endomembrane system; GO:0016020 membrane; GO:0031090 organelle membrane; GO:0031965 nuclear membrane; GO:0031967 organelle envelope; GO:0031974 membrane-enclosed lumen; GO:0031975 envelope; GO:0031981 nuclear lum…	GO:0003712 transcription coregulator activity; GO:0003714 transcription corepressor activity; GO:0005488 binding; GO:0005543 phospholipid binding; GO:0008289 lipid binding; GO:0043167 ion binding; GO:0043168 anion binding; GO:0070300 phosphatidic acid binding; GO:0140110 transcription regulator activity;
biosynthetic process	A0A063BNV7	338	C	tr|A0A063BNV7|A0A063BNV7_USTVR Lysine--2-oxoglutarate reductase OS=Ustilaginoidea virens OX=1159556 GN=UV8b_8371 PE=3 SV=1;tr|A0A1B5L7V6|A0A1B5L7V6_USTVR AlaDh_PNT_C domain-containing protein OS=Ustilaginoidea virens OX=1159556 GN=UVI_02052950 PE=4 SV=1	UV8b_8371	0	306.27	2	C(1)GTGAVEC(1)C(1)EAAGLPAESVLR	-0.91439	533810000	227650000	177510000	128650000	cytoplasm	K00290	LYS1; saccharopine dehydrogenase (NAD+, L-lysine forming) [EC:1.5.1.7]	map00300 Lysine biosynthesis; map00310 Lysine degradation; map01100 Metabolic pathways; map01110 Biosynthesis of secondary metabolites; map01230 Biosynthesis of amino acids	GO:0006082 organic acid metabolic process; GO:0006091 generation of precursor metabolites and energy; GO:0006520 cellular amino acid metabolic process; GO:0006553 lysine metabolic process; GO:0006807 nitrogen compound metabolic process; GO:0008152 metabolic process; GO:0008652 cellular amino acid biosynthetic process; GO:0009058 biosynthetic process; GO:0009066 aspartate family amino acid metabol…	GO:0005622 intracellular anatomical structure; GO:0005737 cytoplasm;	GO:0003676 nucleic acid binding; GO:0003723 RNA binding; GO:0003729 mRNA binding; GO:0003824 catalytic activity; GO:0004753 saccharopine dehydrogenase activity; GO:0004754 saccharopine dehydrogenase (NAD+, L-lysine-forming) activity; GO:0005488 binding; GO:0016491 oxidoreductase activity; GO:0016645 oxidoreductase activity, acting on the CH-NH group of donors; GO:0016646 oxidoreductase activity, …	PF05222	PF05222 Alanine dehydrogenase/PNT, N-terminal domain	E	KOG0172	Lysine-ketoglutarate reductase/saccharopine dehydrogenase
biosynthetic process	A0A063CB71	264	C	tr|A0A063CB71|A0A063CB71_USTVR Anthranilate synthase component 1 OS=Ustilaginoidea virens OX=1159556 GN=UV8b_735 PE=3 SV=1;tr|A0A1B5KTF6|A0A1B5KTF6_USTVR Anthranilate synthase OS=Ustilaginoidea virens OX=1159556 GN=UVI_02001410 PE=3 SV=1	UV8b_735	0.000337425	119.68	2	GDIFQC(1)VPSQR	-0.38426	116500000	116500000	0	0	mitochondria	K01657	trpE; anthranilate synthase component I [EC:4.1.3.27]	map00400 Phenylalanine, tyrosine and tryptophan biosynthesis; map01100 Metabolic pathways; map01110 Biosynthesis of secondary metabolites; map01230 Biosynthesis of amino acids	GO:0000162 tryptophan biosynthetic process; GO:0006082 organic acid metabolic process; GO:0006520 cellular amino acid metabolic process; GO:0006568 tryptophan metabolic process; GO:0006576 cellular biogenic amine metabolic process; GO:0006586 indolalkylamine metabolic process; GO:0006725 cellular aromatic compound metabolic process; GO:0006807 nitrogen compound metabolic process; GO:0008152 metab…	GO:0005622 intracellular anatomical structure; GO:0005737 cytoplasm; GO:0005950 anthranilate synthase complex; GO:0032991 protein-containing complex; GO:1902494 catalytic complex;	GO:0003824 catalytic activity; GO:0004049 anthranilate synthase activity; GO:0016829 lyase activity; GO:0016830 carbon-carbon lyase activity; GO:0016833 oxo-acid-lyase activity;			E	KOG1223	Isochorismate synthase
biosynthetic process	A0A063BNV7	339	C	tr|A0A063BNV7|A0A063BNV7_USTVR Lysine--2-oxoglutarate reductase OS=Ustilaginoidea virens OX=1159556 GN=UV8b_8371 PE=3 SV=1;tr|A0A1B5L7V6|A0A1B5L7V6_USTVR AlaDh_PNT_C domain-containing protein OS=Ustilaginoidea virens OX=1159556 GN=UVI_02052950 PE=4 SV=1	UV8b_8371	0	306.27	2	C(1)GTGAVEC(1)C(1)EAAGLPAESVLR	-0.91439	563440000	227650000	190990000	144800000	cytoplasm	K00290	LYS1; saccharopine dehydrogenase (NAD+, L-lysine forming) [EC:1.5.1.7]	map00300 Lysine biosynthesis; map00310 Lysine degradation; map01100 Metabolic pathways; map01110 Biosynthesis of secondary metabolites; map01230 Biosynthesis of amino acids	GO:0006082 organic acid metabolic process; GO:0006091 generation of precursor metabolites and energy; GO:0006520 cellular amino acid metabolic process; GO:0006553 lysine metabolic process; GO:0006807 nitrogen compound metabolic process; GO:0008152 metabolic process; GO:0008652 cellular amino acid biosynthetic process; GO:0009058 biosynthetic process; GO:0009066 aspartate family amino acid metabol…	GO:0005622 intracellular anatomical structure; GO:0005737 cytoplasm;	GO:0003676 nucleic acid binding; GO:0003723 RNA binding; GO:0003729 mRNA binding; GO:0003824 catalytic activity; GO:0004753 saccharopine dehydrogenase activity; GO:0004754 saccharopine dehydrogenase (NAD+, L-lysine-forming) activity; GO:0005488 binding; GO:0016491 oxidoreductase activity; GO:0016645 oxidoreductase activity, acting on the CH-NH group of donors; GO:0016646 oxidoreductase activity, …	PF05222	PF05222 Alanine dehydrogenase/PNT, N-terminal domain	E	KOG0172	Lysine-ketoglutarate reductase/saccharopine dehydrogenase
biosynthetic process	A0A063C2Q8	249	C	tr|A0A063C2Q8|A0A063C2Q8_USTVR DNA helicase OS=Ustilaginoidea virens OX=1159556 GN=UV8b_4312 PE=3 SV=1	UV8b_4312	0.00063169	70.438	2	GDINVLLC(1)GDPSTSK	2.4337	13150000	13150000	0	0	cytoplasm,nucleus	K02212	MCM4, CDC54; DNA replication licensing factor MCM4 [EC:5.6.2.3]	map03030 DNA replication; map04111 Cell cycle - yeast; map04113 Meiosis - yeast	GO:0000003 reproduction; GO:0000278 mitotic cell cycle; GO:0000724 double-strand break repair via homologous recombination; GO:0000725 recombinational repair; GO:0000727 double-strand break repair via break-induced replication; GO:0006139 nucleobase-containing compound metabolic process; GO:0006259 DNA metabolic process; GO:0006260 DNA replication; GO:0006261 DNA-dependent DNA replication; GO:000…	GO:0000228 nuclear chromosome; GO:0000785 chromatin; GO:0005622 intracellular anatomical structure; GO:0005634 nucleus; GO:0005654 nucleoplasm; GO:0005656 nuclear pre-replicative complex; GO:0005657 replication fork; GO:0005694 chromosome; GO:0005730 nucleolus; GO:0005737 cytoplasm; GO:0030874 nucleolar chromatin; GO:0030875 rDNA protrusion; GO:0031261 DNA replication preinitiation complex; GO:00…	GO:0003676 nucleic acid binding; GO:0003677 DNA binding; GO:0003682 chromatin binding; GO:0003688 DNA replication origin binding; GO:0003690 double-stranded DNA binding; GO:0003697 single-stranded DNA binding; GO:0005488 binding; GO:0043565 sequence-specific DNA binding; GO:0097159 organic cyclic compound binding; GO:1901363 heterocyclic compound binding; GO:1990837 sequence-specific double-stran…	PF17207; PF00493; PF17855	PF17207 MCM OB domain; PF00493 MCM P-loop domain; PF17855 MCM AAA-lid domain	L	KOG0478	DNA replication licensing factor, MCM4 component
biosynthetic process	A0A063BNZ6	459	C	tr|A0A063BNZ6|A0A063BNZ6_USTVR Cystathionine gamma-synthase OS=Ustilaginoidea virens OX=1159556 GN=UV8b_8320 PE=3 SV=1	UV8b_8320	1.04e-50	181.68	2	INTNAEAIC(1)AILQK	0.064483	26064000	19005000	7059000	0	cytoplasm	K01739	metB; cystathionine gamma-synthase [EC:2.5.1.48]	map00270 Cysteine and methionine metabolism; map00450 Selenocompound metabolism; map00920 Sulfur metabolism; map01100 Metabolic pathways; map01110 Biosynthesis of secondary metabolites; map01230 Biosynthesis of amino acids	GO:0000096 sulfur amino acid metabolic process; GO:0000097 sulfur amino acid biosynthetic process; GO:0006082 organic acid metabolic process; GO:0006520 cellular amino acid metabolic process; GO:0006534 cysteine metabolic process; GO:0006555 methionine metabolic process; GO:0006790 sulfur compound metabolic process; GO:0006807 nitrogen compound metabolic process; GO:0008152 metabolic process; GO:…	GO:0005622 intracellular anatomical structure; GO:0005634 nucleus; GO:0005737 cytoplasm; GO:0043226 organelle; GO:0043227 membrane-bounded organelle; GO:0043229 intracellular organelle; GO:0043231 intracellular membrane-bounded organelle;	GO:0003824 catalytic activity; GO:0003962 cystathionine gamma-synthase activity; GO:0016740 transferase activity; GO:0016765 transferase activity, transferring alkyl or aryl (other than methyl) groups; GO:0016829 lyase activity; GO:0016846 carbon-sulfur lyase activity;	PF01053	PF01053 Cys/Met metabolism PLP-dependent enzyme	E	KOG0053	Cystathionine beta-lyases/cystathionine gamma-synthases
biosynthetic process	A0A063BNZ7	162	C	tr|A0A063BNZ7|A0A063BNZ7_USTVR 50S ribosomal subunit protein L15 OS=Ustilaginoidea virens OX=1159556 GN=UV8b_6556 PE=3 SV=1	UV8b_6556	0.00852707	58.676	2	GC(1)LKQPVDVVVSR	0.32001	17158000	0	8840900	8316900	mitochondria	K02876	RP-L15, MRPL15, rplO; large subunit ribosomal protein L15	map03010 Ribosome	GO:0006412 translation; GO:0006518 peptide metabolic process; GO:0006807 nitrogen compound metabolic process; GO:0008152 metabolic process; GO:0009058 biosynthetic process; GO:0009059 macromolecule biosynthetic process; GO:0009987 cellular process; GO:0010467 gene expression; GO:0019538 protein metabolic process; GO:0032543 mitochondrial translation; GO:0034641 cellular nitrogen compound metaboli…	GO:0000313 organellar ribosome; GO:0000315 organellar large ribosomal subunit; GO:0005622 intracellular anatomical structure; GO:0005737 cytoplasm; GO:0005739 mitochondrion; GO:0005759 mitochondrial matrix; GO:0005761 mitochondrial ribosome; GO:0005762 mitochondrial large ribosomal subunit; GO:0005840 ribosome; GO:0015934 large ribosomal subunit; GO:0031974 membrane-enclosed lumen; GO:0032991 pro…	GO:0003735 structural constituent of ribosome; GO:0005198 structural molecule activity;			J	KOG0846	Mitochondrial/chloroplast ribosomal protein L15/L10
biosynthetic process	A0A063BZR8	356	C	tr|A0A063BZR8|A0A063BZR8_USTVR Eukaryotic translation initiation factor 2A OS=Ustilaginoidea virens OX=1159556 GN=UV8b_4563 PE=3 SV=1	UV8b_4563	2.18e-16	98.312	2	VC(1)TIESGNPSVC(1)EWSPDSR	-0.66083	12565000	12565000	0	0	cytoplasm	K15026	EIF2A; translation initiation factor 2A		GO:0002181 cytoplasmic translation; GO:0002183 cytoplasmic translational initiation; GO:0006412 translation; GO:0006413 translational initiation; GO:0006518 peptide metabolic process; GO:0006807 nitrogen compound metabolic process; GO:0008152 metabolic process; GO:0009058 biosynthetic process; GO:0009059 macromolecule biosynthetic process; GO:0009987 cellular process; GO:0010467 gene expression; …	GO:0005622 intracellular anatomical structure; GO:0005737 cytoplasm; GO:0005829 cytosol; GO:0005840 ribosome; GO:0015935 small ribosomal subunit; GO:0022626 cytosolic ribosome; GO:0022627 cytosolic small ribosomal subunit; GO:0032991 protein-containing complex; GO:0043226 organelle; GO:0043228 non-membrane-bounded organelle; GO:0043229 intracellular organelle; GO:0043232 intracellular non-membran…	GO:0000049 tRNA binding; GO:0003676 nucleic acid binding; GO:0003723 RNA binding; GO:0003729 mRNA binding; GO:0003743 translation initiation factor activity; GO:0005488 binding; GO:0008135 translation factor activity, RNA binding; GO:0043021 ribonucleoprotein complex binding; GO:0043022 ribosome binding; GO:0044877 protein-containing complex binding; GO:0097159 organic cyclic compound binding; GO…			J	KOG2315	Predicted translation initiation factor related to eIF-3a
biosynthetic process	A0A063BZR8	366	C	tr|A0A063BZR8|A0A063BZR8_USTVR Eukaryotic translation initiation factor 2A OS=Ustilaginoidea virens OX=1159556 GN=UV8b_4563 PE=3 SV=1	UV8b_4563	2.18e-16	98.312	2	VC(1)TIESGNPSVC(1)EWSPDSR	-0.66083	12565000	12565000	0	0	cytoplasm	K15026	EIF2A; translation initiation factor 2A		GO:0002181 cytoplasmic translation; GO:0002183 cytoplasmic translational initiation; GO:0006412 translation; GO:0006413 translational initiation; GO:0006518 peptide metabolic process; GO:0006807 nitrogen compound metabolic process; GO:0008152 metabolic process; GO:0009058 biosynthetic process; GO:0009059 macromolecule biosynthetic process; GO:0009987 cellular process; GO:0010467 gene expression; …	GO:0005622 intracellular anatomical structure; GO:0005737 cytoplasm; GO:0005829 cytosol; GO:0005840 ribosome; GO:0015935 small ribosomal subunit; GO:0022626 cytosolic ribosome; GO:0022627 cytosolic small ribosomal subunit; GO:0032991 protein-containing complex; GO:0043226 organelle; GO:0043228 non-membrane-bounded organelle; GO:0043229 intracellular organelle; GO:0043232 intracellular non-membran…	GO:0000049 tRNA binding; GO:0003676 nucleic acid binding; GO:0003723 RNA binding; GO:0003729 mRNA binding; GO:0003743 translation initiation factor activity; GO:0005488 binding; GO:0008135 translation factor activity, RNA binding; GO:0043021 ribonucleoprotein complex binding; GO:0043022 ribosome binding; GO:0044877 protein-containing complex binding; GO:0097159 organic cyclic compound binding; GO…			J	KOG2315	Predicted translation initiation factor related to eIF-3a
biosynthetic process	A0A063BS19	452	C	tr|A0A063BS19|A0A063BS19_USTVR Cystathionine beta-synthase OS=Ustilaginoidea virens OX=1159556 GN=UV8b_7682 PE=3 SV=1	UV8b_7682	1.45e-111	222.18	2	QSAAVC(1)QNTAGPKR	-1.3853	1155300000	405660000	271490000	398260000	cytoplasm	K01697	CBS; cystathionine beta-synthase [EC:4.2.1.22]	map00260 Glycine, serine and threonine metabolism; map00270 Cysteine and methionine metabolism; map01100 Metabolic pathways; map01110 Biosynthesis of secondary metabolites; map01230 Biosynthesis of amino acids	GO:0000096 sulfur amino acid metabolic process; GO:0000097 sulfur amino acid biosynthetic process; GO:0006082 organic acid metabolic process; GO:0006520 cellular amino acid metabolic process; GO:0006534 cysteine metabolic process; GO:0006535 cysteine biosynthetic process from serine; GO:0006563 L-serine metabolic process; GO:0006790 sulfur compound metabolic process; GO:0006807 nitrogen compound …	GO:0005622 intracellular anatomical structure; GO:0005737 cytoplasm; GO:0005739 mitochondrion; GO:0010494 cytoplasmic stress granule; GO:0032991 protein-containing complex; GO:0035770 ribonucleoprotein granule; GO:0036464 cytoplasmic ribonucleoprotein granule; GO:0043226 organelle; GO:0043227 membrane-bounded organelle; GO:0043228 non-membrane-bounded organelle; GO:0043229 intracellular organelle…	GO:0003676 nucleic acid binding; GO:0003723 RNA binding; GO:0003729 mRNA binding; GO:0003824 catalytic activity; GO:0004122 cystathionine beta-synthase activity; GO:0005488 binding; GO:0016829 lyase activity; GO:0016835 carbon-oxygen lyase activity; GO:0016836 hydro-lyase activity; GO:0019842 vitamin binding; GO:0030170 pyridoxal phosphate binding; GO:0036094 small molecule binding; GO:0043167 io…	PF00571	PF00571 CBS domain	E	KOG1252	Cystathionine beta-synthase and related enzymes
biosynthetic process	A0A063BS19	379	C	tr|A0A063BS19|A0A063BS19_USTVR Cystathionine beta-synthase OS=Ustilaginoidea virens OX=1159556 GN=UV8b_7682 PE=3 SV=1	UV8b_7682	5.02e-70	179.9	2	LKPVTSVANTASC(1)SEAIETMR	-2.3268	1138500000	29500000	152190000	136400000	cytoplasm	K01697	CBS; cystathionine beta-synthase [EC:4.2.1.22]	map00260 Glycine, serine and threonine metabolism; map00270 Cysteine and methionine metabolism; map01100 Metabolic pathways; map01110 Biosynthesis of secondary metabolites; map01230 Biosynthesis of amino acids	GO:0000096 sulfur amino acid metabolic process; GO:0000097 sulfur amino acid biosynthetic process; GO:0006082 organic acid metabolic process; GO:0006520 cellular amino acid metabolic process; GO:0006534 cysteine metabolic process; GO:0006535 cysteine biosynthetic process from serine; GO:0006563 L-serine metabolic process; GO:0006790 sulfur compound metabolic process; GO:0006807 nitrogen compound …	GO:0005622 intracellular anatomical structure; GO:0005737 cytoplasm; GO:0005739 mitochondrion; GO:0010494 cytoplasmic stress granule; GO:0032991 protein-containing complex; GO:0035770 ribonucleoprotein granule; GO:0036464 cytoplasmic ribonucleoprotein granule; GO:0043226 organelle; GO:0043227 membrane-bounded organelle; GO:0043228 non-membrane-bounded organelle; GO:0043229 intracellular organelle…	GO:0003676 nucleic acid binding; GO:0003723 RNA binding; GO:0003729 mRNA binding; GO:0003824 catalytic activity; GO:0004122 cystathionine beta-synthase activity; GO:0005488 binding; GO:0016829 lyase activity; GO:0016835 carbon-oxygen lyase activity; GO:0016836 hydro-lyase activity; GO:0019842 vitamin binding; GO:0030170 pyridoxal phosphate binding; GO:0036094 small molecule binding; GO:0043167 io…	PF00571	PF00571 CBS domain	E	KOG1252	Cystathionine beta-synthase and related enzymes
biosynthetic process	A0A063CB73	174	C	tr|A0A063CB73|A0A063CB73_USTVR Arginine biosynthesis bifunctional protein ArgJ, mitochondrial OS=Ustilaginoidea virens OX=1159556 GN=UV8b_1151 PE=3 SV=1	UV8b_1151	0.000215952	117.04	2	AIC(1)TTDTFPK	-0.68109	453180000	93548000	82335000	84311000	cytoplasm,mitochondria	K00620	argJ; glutamate N-acetyltransferase / amino-acid N-acetyltransferase [EC:2.3.1.35 2.3.1.1]	map00220 Arginine biosynthesis; map01100 Metabolic pathways; map01110 Biosynthesis of secondary metabolites; map01210 2-Oxocarboxylic acid metabolism; map01230 Biosynthesis of amino acids	GO:0006082 organic acid metabolic process; GO:0006520 cellular amino acid metabolic process; GO:0006525 arginine metabolic process; GO:0006526 arginine biosynthetic process; GO:0006536 glutamate metabolic process; GO:0006591 ornithine metabolic process; GO:0006592 ornithine biosynthetic process; GO:0006807 nitrogen compound metabolic process; GO:0008152 metabolic process; GO:0008652 cellular amin…	GO:0005622 intracellular anatomical structure; GO:0005737 cytoplasm; GO:0005739 mitochondrion; GO:0005759 mitochondrial matrix; GO:0031974 membrane-enclosed lumen; GO:0043226 organelle; GO:0043227 membrane-bounded organelle; GO:0043229 intracellular organelle; GO:0043231 intracellular membrane-bounded organelle; GO:0043233 organelle lumen; GO:0070013 intracellular organelle lumen;	GO:0003824 catalytic activity; GO:0004042 acetyl-CoA:L-glutamate N-acetyltransferase activity; GO:0004358 glutamate N-acetyltransferase activity; GO:0008080 N-acetyltransferase activity; GO:0016407 acetyltransferase activity; GO:0016410 N-acyltransferase activity; GO:0016740 transferase activity; GO:0016746 acyltransferase activity; GO:0016747 acyltransferase activity, transferring groups other t…			E	KOG2786	Putative glutamate/ornithine acetyltransferase
biosynthetic process	A0A063C2D5	310	C	tr|A0A063C2D5|A0A063C2D5_USTVR Aspartate-semialdehyde dehydrogenase OS=Ustilaginoidea virens OX=1159556 GN=UV8b_1812 PE=3 SV=1	UV8b_1812	1.85e-21	130.05	3	VSATC(1)NRVPVLDGHTAC(1)VSLR	-0.66658	193640000	0	85392000	81357000	mitochondria	K00133	asd; aspartate-semialdehyde dehydrogenase [EC:1.2.1.11]	map00260 Glycine, serine and threonine metabolism; map00261 Monobactam biosynthesis; map00270 Cysteine and methionine metabolism; map00300 Lysine biosynthesis; map01100 Metabolic pathways; map01110 Biosynthesis of secondary metabolites; map01210 2-Oxocarboxylic acid metabolism; map01230 Biosynthesis of amino acids	GO:0000096 sulfur amino acid metabolic process; GO:0000097 sulfur amino acid biosynthetic process; GO:0006082 organic acid metabolic process; GO:0006520 cellular amino acid metabolic process; GO:0006555 methionine metabolic process; GO:0006566 threonine metabolic process; GO:0006790 sulfur compound metabolic process; GO:0006807 nitrogen compound metabolic process; GO:0008152 metabolic process; GO…	GO:0005622 intracellular anatomical structure; GO:0005634 nucleus; GO:0005737 cytoplasm; GO:0005886 plasma membrane; GO:0016020 membrane; GO:0043226 organelle; GO:0043227 membrane-bounded organelle; GO:0043229 intracellular organelle; GO:0043231 intracellular membrane-bounded organelle; GO:0071944 cell periphery;	GO:0003824 catalytic activity; GO:0004073 aspartate-semialdehyde dehydrogenase activity; GO:0016491 oxidoreductase activity; GO:0016620 oxidoreductase activity, acting on the aldehyde or oxo group of donors, NAD or NADP as acceptor; GO:0016903 oxidoreductase activity, acting on the aldehyde or oxo group of donors;	PF01118; PF02774	PF01118 Semialdehyde dehydrogenase, NAD binding domain; PF02774 Semialdehyde dehydrogenase, dimerisation domain	E	KOG4777	Aspartate-semialdehyde dehydrogenase
biosynthetic process	A0A063C2D5	322	C	tr|A0A063C2D5|A0A063C2D5_USTVR Aspartate-semialdehyde dehydrogenase OS=Ustilaginoidea virens OX=1159556 GN=UV8b_1812 PE=3 SV=1	UV8b_1812	3.15e-79	201.46	3	VSATC(1)NRVPVLDGHTAC(1)VSLR	-0.66658	513650000	59437000	106610000	101060000	mitochondria	K00133	asd; aspartate-semialdehyde dehydrogenase [EC:1.2.1.11]	map00260 Glycine, serine and threonine metabolism; map00261 Monobactam biosynthesis; map00270 Cysteine and methionine metabolism; map00300 Lysine biosynthesis; map01100 Metabolic pathways; map01110 Biosynthesis of secondary metabolites; map01210 2-Oxocarboxylic acid metabolism; map01230 Biosynthesis of amino acids	GO:0000096 sulfur amino acid metabolic process; GO:0000097 sulfur amino acid biosynthetic process; GO:0006082 organic acid metabolic process; GO:0006520 cellular amino acid metabolic process; GO:0006555 methionine metabolic process; GO:0006566 threonine metabolic process; GO:0006790 sulfur compound metabolic process; GO:0006807 nitrogen compound metabolic process; GO:0008152 metabolic process; GO…	GO:0005622 intracellular anatomical structure; GO:0005634 nucleus; GO:0005737 cytoplasm; GO:0005886 plasma membrane; GO:0016020 membrane; GO:0043226 organelle; GO:0043227 membrane-bounded organelle; GO:0043229 intracellular organelle; GO:0043231 intracellular membrane-bounded organelle; GO:0071944 cell periphery;	GO:0003824 catalytic activity; GO:0004073 aspartate-semialdehyde dehydrogenase activity; GO:0016491 oxidoreductase activity; GO:0016620 oxidoreductase activity, acting on the aldehyde or oxo group of donors, NAD or NADP as acceptor; GO:0016903 oxidoreductase activity, acting on the aldehyde or oxo group of donors;	PF01118; PF02774	PF01118 Semialdehyde dehydrogenase, NAD binding domain; PF02774 Semialdehyde dehydrogenase, dimerisation domain	E	KOG4777	Aspartate-semialdehyde dehydrogenase
biosynthetic process	A0A063C2D5	338	C	tr|A0A063C2D5|A0A063C2D5_USTVR Aspartate-semialdehyde dehydrogenase OS=Ustilaginoidea virens OX=1159556 GN=UV8b_1812 PE=3 SV=1	UV8b_1812	8.28e-51	169.93	2	RPPPSADEC(1)K	0.14921	1875700000	348050000	793460000	682570000	mitochondria	K00133	asd; aspartate-semialdehyde dehydrogenase [EC:1.2.1.11]	map00260 Glycine, serine and threonine metabolism; map00261 Monobactam biosynthesis; map00270 Cysteine and methionine metabolism; map00300 Lysine biosynthesis; map01100 Metabolic pathways; map01110 Biosynthesis of secondary metabolites; map01210 2-Oxocarboxylic acid metabolism; map01230 Biosynthesis of amino acids	GO:0000096 sulfur amino acid metabolic process; GO:0000097 sulfur amino acid biosynthetic process; GO:0006082 organic acid metabolic process; GO:0006520 cellular amino acid metabolic process; GO:0006555 methionine metabolic process; GO:0006566 threonine metabolic process; GO:0006790 sulfur compound metabolic process; GO:0006807 nitrogen compound metabolic process; GO:0008152 metabolic process; GO…	GO:0005622 intracellular anatomical structure; GO:0005634 nucleus; GO:0005737 cytoplasm; GO:0005886 plasma membrane; GO:0016020 membrane; GO:0043226 organelle; GO:0043227 membrane-bounded organelle; GO:0043229 intracellular organelle; GO:0043231 intracellular membrane-bounded organelle; GO:0071944 cell periphery;	GO:0003824 catalytic activity; GO:0004073 aspartate-semialdehyde dehydrogenase activity; GO:0016491 oxidoreductase activity; GO:0016620 oxidoreductase activity, acting on the aldehyde or oxo group of donors, NAD or NADP as acceptor; GO:0016903 oxidoreductase activity, acting on the aldehyde or oxo group of donors;	PF01118; PF02774	PF01118 Semialdehyde dehydrogenase, NAD binding domain; PF02774 Semialdehyde dehydrogenase, dimerisation domain	E	KOG4777	Aspartate-semialdehyde dehydrogenase
biosynthetic process	A0A063BS03	150	C	tr|A0A063BS03|A0A063BS03_USTVR KOW motif containing protein OS=Ustilaginoidea virens OX=1159556 GN=UV8b_6168 PE=4 SV=1	UV8b_6168	0.00336867	42.947	3	DVQAENGTVTLQNC(1)HR	0.16865	10103000	10103000	0	0	mitochondria	K02895	RP-L24, MRPL24, rplX; large subunit ribosomal protein L24	map03010 Ribosome	GO:0006412 translation; GO:0006518 peptide metabolic process; GO:0006807 nitrogen compound metabolic process; GO:0008152 metabolic process; GO:0009058 biosynthetic process; GO:0009059 macromolecule biosynthetic process; GO:0009987 cellular process; GO:0010467 gene expression; GO:0019538 protein metabolic process; GO:0032543 mitochondrial translation; GO:0034641 cellular nitrogen compound metaboli…	GO:0000313 organellar ribosome; GO:0000315 organellar large ribosomal subunit; GO:0005622 intracellular anatomical structure; GO:0005737 cytoplasm; GO:0005739 mitochondrion; GO:0005759 mitochondrial matrix; GO:0005761 mitochondrial ribosome; GO:0005762 mitochondrial large ribosomal subunit; GO:0005840 ribosome; GO:0015934 large ribosomal subunit; GO:0031974 membrane-enclosed lumen; GO:0032991 pro…	GO:0003735 structural constituent of ribosome; GO:0005198 structural molecule activity;
biosynthetic process	A0A063BNZ6	223	C	tr|A0A063BNZ6|A0A063BNZ6_USTVR Cystathionine gamma-synthase OS=Ustilaginoidea virens OX=1159556 GN=UV8b_8320 PE=3 SV=1	UV8b_8320	0.000500523	111.65	2	NLDLAFVEC(1)AK	0.42335	16468000	0	7783200	8684800	cytoplasm	K01739	metB; cystathionine gamma-synthase [EC:2.5.1.48]	map00270 Cysteine and methionine metabolism; map00450 Selenocompound metabolism; map00920 Sulfur metabolism; map01100 Metabolic pathways; map01110 Biosynthesis of secondary metabolites; map01230 Biosynthesis of amino acids	GO:0000096 sulfur amino acid metabolic process; GO:0000097 sulfur amino acid biosynthetic process; GO:0006082 organic acid metabolic process; GO:0006520 cellular amino acid metabolic process; GO:0006534 cysteine metabolic process; GO:0006555 methionine metabolic process; GO:0006790 sulfur compound metabolic process; GO:0006807 nitrogen compound metabolic process; GO:0008152 metabolic process; GO:…	GO:0005622 intracellular anatomical structure; GO:0005634 nucleus; GO:0005737 cytoplasm; GO:0043226 organelle; GO:0043227 membrane-bounded organelle; GO:0043229 intracellular organelle; GO:0043231 intracellular membrane-bounded organelle;	GO:0003824 catalytic activity; GO:0003962 cystathionine gamma-synthase activity; GO:0016740 transferase activity; GO:0016765 transferase activity, transferring alkyl or aryl (other than methyl) groups; GO:0016829 lyase activity; GO:0016846 carbon-sulfur lyase activity;	PF01053	PF01053 Cys/Met metabolism PLP-dependent enzyme	E	KOG0053	Cystathionine beta-lyases/cystathionine gamma-synthases
biosynthetic process	A0A063BRG3	1602	C	tr|A0A063BRG3|A0A063BRG3_USTVR Putative SEN1 protein OS=Ustilaginoidea virens OX=1159556 GN=UV8b_5835 PE=4 SV=1	UV8b_5835	0.0197264	58.981	2	C(1)ILVGDPK	0.35039	13762000	8327100	0	5434400	nucleus	K10706	SETX, ALS4; senataxin [EC:5.6.2.-]		GO:0006139 nucleobase-containing compound metabolic process; GO:0006259 DNA metabolic process; GO:0006260 DNA replication; GO:0006261 DNA-dependent DNA replication; GO:0006281 DNA repair; GO:0006283 transcription-coupled nucleotide-excision repair; GO:0006289 nucleotide-excision repair; GO:0006351 transcription, DNA-templated; GO:0006353 DNA-templated transcription, termination; GO:0006355 regula…	GO:0000228 nuclear chromosome; GO:0000785 chromatin; GO:0005622 intracellular anatomical structure; GO:0005634 nucleus; GO:0005657 replication fork; GO:0005694 chromosome; GO:0005737 cytoplasm; GO:0031974 membrane-enclosed lumen; GO:0031981 nuclear lumen; GO:0032991 protein-containing complex; GO:0035649 Nrd1 complex; GO:0035861 site of double-strand break; GO:0043226 organelle; GO:0043227 membra…	GO:0003676 nucleic acid binding; GO:0003678 DNA helicase activity; GO:0003723 RNA binding; GO:0003724 RNA helicase activity; GO:0003729 mRNA binding; GO:0003824 catalytic activity; GO:0004386 helicase activity; GO:0005488 binding; GO:0005515 protein binding; GO:0008094 ATP-dependent activity, acting on DNA; GO:0008186 ATP-dependent activity, acting on RNA; GO:0016462 pyrophosphatase activity; GO:…	PF13086; PF13087	PF13086 AAA domain; PF13087 AAA domain	A	KOG1801	tRNA-splicing endonuclease positive effector (SEN1)
biosynthetic process	A0A063C2Q8	50	C	tr|A0A063C2Q8|A0A063C2Q8_USTVR DNA helicase OS=Ustilaginoidea virens OX=1159556 GN=UV8b_4312 PE=3 SV=1	UV8b_4312	0.00796761	42.059	3	IREPTEC(1)PRPIC(1)NSK	-0.81135	17254000	0	0	17254000	cytoplasm,nucleus	K02212	MCM4, CDC54; DNA replication licensing factor MCM4 [EC:5.6.2.3]	map03030 DNA replication; map04111 Cell cycle - yeast; map04113 Meiosis - yeast	GO:0000003 reproduction; GO:0000278 mitotic cell cycle; GO:0000724 double-strand break repair via homologous recombination; GO:0000725 recombinational repair; GO:0000727 double-strand break repair via break-induced replication; GO:0006139 nucleobase-containing compound metabolic process; GO:0006259 DNA metabolic process; GO:0006260 DNA replication; GO:0006261 DNA-dependent DNA replication; GO:000…	GO:0000228 nuclear chromosome; GO:0000785 chromatin; GO:0005622 intracellular anatomical structure; GO:0005634 nucleus; GO:0005654 nucleoplasm; GO:0005656 nuclear pre-replicative complex; GO:0005657 replication fork; GO:0005694 chromosome; GO:0005730 nucleolus; GO:0005737 cytoplasm; GO:0030874 nucleolar chromatin; GO:0030875 rDNA protrusion; GO:0031261 DNA replication preinitiation complex; GO:00…	GO:0003676 nucleic acid binding; GO:0003677 DNA binding; GO:0003682 chromatin binding; GO:0003688 DNA replication origin binding; GO:0003690 double-stranded DNA binding; GO:0003697 single-stranded DNA binding; GO:0005488 binding; GO:0043565 sequence-specific DNA binding; GO:0097159 organic cyclic compound binding; GO:1901363 heterocyclic compound binding; GO:1990837 sequence-specific double-stran…	PF17207; PF00493; PF17855	PF17207 MCM OB domain; PF00493 MCM P-loop domain; PF17855 MCM AAA-lid domain	L	KOG0478	DNA replication licensing factor, MCM4 component
biosynthetic process	A0A063BN09	109	C	tr|A0A063BN09|A0A063BN09_USTVR Coproporphyrinogen oxidase OS=Ustilaginoidea virens OX=1159556 GN=UV8b_6969 PE=3 SV=1	UV8b_6969	2.8e-12	94.688	2	NGGGGITC(1)VLQDGNVFEK	-1.4992	16060000	16060000	0	0	nucleus	K00228	CPOX, hemF; coproporphyrinogen III oxidase [EC:1.3.3.3]	map00860 Porphyrin metabolism; map01100 Metabolic pathways; map01110 Biosynthesis of secondary metabolites; map01240 Biosynthesis of cofactors	GO:0006725 cellular aromatic compound metabolic process; GO:0006778 porphyrin-containing compound metabolic process; GO:0006779 porphyrin-containing compound biosynthetic process; GO:0006783 heme biosynthetic process; GO:0006807 nitrogen compound metabolic process; GO:0008152 metabolic process; GO:0009058 biosynthetic process; GO:0009987 cellular process; GO:0018130 heterocycle biosynthetic proce…	GO:0005622 intracellular anatomical structure; GO:0005737 cytoplasm; GO:0005829 cytosol;	GO:0003824 catalytic activity; GO:0004109 coproporphyrinogen oxidase activity; GO:0005488 binding; GO:0005515 protein binding; GO:0016491 oxidoreductase activity; GO:0016627 oxidoreductase activity, acting on the CH-CH group of donors; GO:0016634 oxidoreductase activity, acting on the CH-CH group of donors, oxygen as acceptor; GO:0042802 identical protein binding; GO:0042803 protein homodimerizat…			H	KOG1518	Coproporphyrinogen III oxidase CPO/HEM13
biosynthetic process	A0A063BSJ4	278	C	tr|A0A063BSJ4|A0A063BSJ4_USTVR Putative dCMP deaminase OS=Ustilaginoidea virens OX=1159556 GN=UV8b_7011 PE=3 SV=1	UV8b_7011	0.00664213	60.118	2	NC(1)ADGGCPR	-0.90344	6633000	0	6633000	0	cytoplasm	K01493	comEB; dCMP deaminase [EC:3.5.4.12]	map00240 Pyrimidine metabolism; map01100 Metabolic pathways	GO:0006139 nucleobase-containing compound metabolic process; GO:0006220 pyrimidine nucleotide metabolic process; GO:0006221 pyrimidine nucleotide biosynthetic process; GO:0006226 dUMP biosynthetic process; GO:0006231 dTMP biosynthetic process; GO:0006725 cellular aromatic compound metabolic process; GO:0006753 nucleoside phosphate metabolic process; GO:0006793 phosphorus metabolic process; GO:000…	GO:0005622 intracellular anatomical structure; GO:0005737 cytoplasm;	GO:0003824 catalytic activity; GO:0004132 dCMP deaminase activity; GO:0016787 hydrolase activity; GO:0016810 hydrolase activity, acting on carbon-nitrogen (but not peptide) bonds; GO:0016814 hydrolase activity, acting on carbon-nitrogen (but not peptide) bonds, in cyclic amidines; GO:0019239 deaminase activity;	PF00383	PF00383 Cytidine and deoxycytidylate deaminase zinc-binding region	F	KOG3127	Deoxycytidylate deaminase
[truncated: 27,684 more rows]
