# Supplementary material for: S-palmitoylation of MAP kinase is essential for fungal virulence
Source: mBio. 2024 Oct 29;15(12):e02704-24. doi: 10.1128/mbio.02704-24 (PMC11633104; doi:10.1128/mbio.02704-24)
Supplement: Table S4 — KEGG pathway enrichment of S-palmitoylated proteins in U. virens. [file mbio.02704-24-s0005.xlsx]

## Sheet: ident
KEGG pathway	Mapping	Background	All Mapping	All Background	Fold Enrichment	Fisher's exact test p value	-log10(p value)	Related proteins
map00051 Fructose and mannose metabolism	15	23	610	2092	2.24	0.000336421	3.47	A0A063BVX0 A0A063BME2 A0A063BPD7 A0A063BQ61 A0A063BT47 A0A063BU78 A0A063BVQ6 A0A063BVX1 A0A063BXX3 A0A063C002 A0A063C1H2 A0A063C3F2 A0A063BTJ5 A0A063C3Z9 A0A063C6U9
map00270 Cysteine and methionine metabolism	23	48	610	2092	1.64	0.00582008	2.24	A0A063BXT8 A0A063C6K6 A0A063BMR9 A0A063BNZ6 A0A063BP07 A0A063BPF8 A0A063BPJ1 A0A063BQQ6 A0A063BRF8 A0A063BS19 A0A063BT78 A0A063BV51 A0A063BVG4 A0A063BWM7 A0A063BXS5 A0A063BYY2 A0A063C0E8 A0A063C1L8 A0A063C2D5 A0A063C2S0 A0A063C6X2 A0A063C7E5 A0A063C921
map01250 Biosynthesis of nucleotide sugars	12	21	610	2092	1.96	0.00725772	2.14	A0A063BVX0 A0A063BWG5 A0A063C3N1 A0A063BKM4 A0A063BLU2 A0A063BPF7 A0A063BTC5 A0A063BVQ6 A0A063BVX1 A0A063BWZ1 A0A063C002 A0A063C3F2
map00010 Glycolysis / Gluconeogenesis	16	32	610	2092	1.71	0.0167474	1.78	A0A063BPF7 A0A063BQ61 A0A063BVQ6 A0A063BWF5 A0A063BXI4 A0A063BY17 A0A063BYK5 A0A063BZ58 A0A063BZM9 A0A063C002 A0A063C1A8 A0A063C3F2 A0A063C8Q5 A0A063CC75 A0A063BTJ5 A0A063CB35
map00020 Citrate cycle (TCA cycle)	16	33	610	2092	1.66	0.0194101	1.71	A0A063BRE5 A0A063BLN2 A0A063BM85 A0A063BQE1 A0A063BQF8 A0A063BQQ6 A0A063BR99 A0A063BS68 A0A063BVA2 A0A063BYY2 A0A063C012 A0A063C0B9 A0A063C1A8 A0A063C6Q9 A0A063C8Q5 A0A063CC75

## Sheet: ident Pathway2Protein
TABLE S4 KEGG pathway enrichment of S-palmitoylated proteins in U. virens.
KEGG pathway	Fisher's exact test p value	Fold Enrichment	Protein accession	Regulated Type	KEGG KO No.
map00010 Glycolysis / Gluconeogenesis	0.0167474	1.71	A0A063BPF7	ident	K01835
map00010 Glycolysis / Gluconeogenesis	0.0167474	1.71	A0A063BQ61	ident	K01803
map00010 Glycolysis / Gluconeogenesis	0.0167474	1.71	A0A063BVQ6	ident	K00844
map00010 Glycolysis / Gluconeogenesis	0.0167474	1.71	A0A063BWF5	ident	K00927
map00010 Glycolysis / Gluconeogenesis	0.0167474	1.71	A0A063BXI4	ident	K15633
map00010 Glycolysis / Gluconeogenesis	0.0167474	1.71	A0A063BY17	ident	K00121
map00010 Glycolysis / Gluconeogenesis	0.0167474	1.71	A0A063BYK5	ident	K00128
map00010 Glycolysis / Gluconeogenesis	0.0167474	1.71	A0A063BZ58	ident	K01689
map00010 Glycolysis / Gluconeogenesis	0.0167474	1.71	A0A063BZM9	ident	K01568
map00010 Glycolysis / Gluconeogenesis	0.0167474	1.71	A0A063C002	ident	K00844
map00010 Glycolysis / Gluconeogenesis	0.0167474	1.71	A0A063C1A8	ident	K00627
map00010 Glycolysis / Gluconeogenesis	0.0167474	1.71	A0A063C3F2	ident	K00844
map00010 Glycolysis / Gluconeogenesis	0.0167474	1.71	A0A063C8Q5	ident	K00382
map00010 Glycolysis / Gluconeogenesis	0.0167474	1.71	A0A063CC75	ident	K00161
map00010 Glycolysis / Gluconeogenesis	0.0167474	1.71	A0A063BTJ5	ident	K00850
map00010 Glycolysis / Gluconeogenesis	0.0167474	1.71	A0A063CB35	ident	K00134
map00020 Citrate cycle (TCA cycle)	0.0194101	1.66	A0A063BRE5	ident	K00031
map00020 Citrate cycle (TCA cycle)	0.0194101	1.66	A0A063BLN2	ident	K01899
map00020 Citrate cycle (TCA cycle)	0.0194101	1.66	A0A063BM85	ident	K01647
map00020 Citrate cycle (TCA cycle)	0.0194101	1.66	A0A063BQE1	ident	K00234
map00020 Citrate cycle (TCA cycle)	0.0194101	1.66	A0A063BQF8	ident	K00164
map00020 Citrate cycle (TCA cycle)	0.0194101	1.66	A0A063BQQ6	ident	K00026
map00020 Citrate cycle (TCA cycle)	0.0194101	1.66	A0A063BR99	ident	K00030
map00020 Citrate cycle (TCA cycle)	0.0194101	1.66	A0A063BS68	ident	K01681
map00020 Citrate cycle (TCA cycle)	0.0194101	1.66	A0A063BVA2	ident	K01648
map00020 Citrate cycle (TCA cycle)	0.0194101	1.66	A0A063BYY2	ident	K00026
map00020 Citrate cycle (TCA cycle)	0.0194101	1.66	A0A063C012	ident	K01900
map00020 Citrate cycle (TCA cycle)	0.0194101	1.66	A0A063C0B9	ident	K01648
map00020 Citrate cycle (TCA cycle)	0.0194101	1.66	A0A063C1A8	ident	K00627
map00020 Citrate cycle (TCA cycle)	0.0194101	1.66	A0A063C6Q9	ident	K01679
map00020 Citrate cycle (TCA cycle)	0.0194101	1.66	A0A063C8Q5	ident	K00382
map00020 Citrate cycle (TCA cycle)	0.0194101	1.66	A0A063CC75	ident	K00161
map00051 Fructose and mannose metabolism	0.000336421	2.24	A0A063BVX0	ident	K00971
map00051 Fructose and mannose metabolism	0.000336421	2.24	A0A063BME2	ident	K00009
map00051 Fructose and mannose metabolism	0.000336421	2.24	A0A063BPD7	ident	K19029
map00051 Fructose and mannose metabolism	0.000336421	2.24	A0A063BQ61	ident	K01803
map00051 Fructose and mannose metabolism	0.000336421	2.24	A0A063BT47	ident	K17742
map00051 Fructose and mannose metabolism	0.000336421	2.24	A0A063BU78	ident	K00008
map00051 Fructose and mannose metabolism	0.000336421	2.24	A0A063BVQ6	ident	K00844
map00051 Fructose and mannose metabolism	0.000336421	2.24	A0A063BVX1	ident	K17497
map00051 Fructose and mannose metabolism	0.000336421	2.24	A0A063BXX3	ident	K19030
map00051 Fructose and mannose metabolism	0.000336421	2.24	A0A063C002	ident	K00844
map00051 Fructose and mannose metabolism	0.000336421	2.24	A0A063C1H2	ident	K18337
map00051 Fructose and mannose metabolism	0.000336421	2.24	A0A063C3F2	ident	K00844
map00051 Fructose and mannose metabolism	0.000336421	2.24	A0A063BTJ5	ident	K00850
map00051 Fructose and mannose metabolism	0.000336421	2.24	A0A063C3Z9	ident	K12661
map00051 Fructose and mannose metabolism	0.000336421	2.24	A0A063C6U9	ident	K00863
map00052 Galactose metabolism	0.453849	1.26	A0A063C3N1	ident	K00965
map00052 Galactose metabolism	0.453849	1.26	A0A063BLU2	ident	K01784
map00052 Galactose metabolism	0.453849	1.26	A0A063BPF7	ident	K01835
map00052 Galactose metabolism	0.453849	1.26	A0A063BVQ6	ident	K00844
map00052 Galactose metabolism	0.453849	1.26	A0A063C002	ident	K00844
map00052 Galactose metabolism	0.453849	1.26	A0A063C3F2	ident	K00844
map00052 Galactose metabolism	0.453849	1.26	A0A063BTJ5	ident	K00850
map00220 Arginine biosynthesis	0.190685	1.52	A0A063BQT5	ident	K01755
map00220 Arginine biosynthesis	0.190685	1.52	A0A063BP07	ident	K14455
map00220 Arginine biosynthesis	0.190685	1.52	A0A063BTU8	ident	K01915
map00220 Arginine biosynthesis	0.190685	1.52	A0A063BYL0	ident	K01438
map00220 Arginine biosynthesis	0.190685	1.52	A0A063C135	ident	K01940
map00220 Arginine biosynthesis	0.190685	1.52	A0A063C4P6	ident	K01427
map00220 Arginine biosynthesis	0.190685	1.52	A0A063CB73	ident	K00620
map00220 Arginine biosynthesis	0.190685	1.52	A0A063BVU5	ident	K12659
map00240 Pyrimidine metabolism	0.0890347	1.52	A0A063BXG5	ident	K16330
map00240 Pyrimidine metabolism	0.0890347	1.52	A0A063BSJ4	ident	K01493
map00240 Pyrimidine metabolism	0.0890347	1.52	A0A063BU91	ident	K01955
map00240 Pyrimidine metabolism	0.0890347	1.52	A0A063BUK4	ident	K00761
map00240 Pyrimidine metabolism	0.0890347	1.52	A0A063BUZ5	ident	K00940
map00240 Pyrimidine metabolism	0.0890347	1.52	A0A063C266	ident	K06287
map00240 Pyrimidine metabolism	0.0890347	1.52	A0A063C3E7	ident	K00254
map00240 Pyrimidine metabolism	0.0890347	1.52	A0A063C602	ident	K01240
map00240 Pyrimidine metabolism	0.0890347	1.52	A0A063CA99	ident	K10807
map00240 Pyrimidine metabolism	0.0890347	1.52	A0A063CAB8	ident	K13421
map00240 Pyrimidine metabolism	0.0890347	1.52	A0A063CBR3	ident	K11541
map00240 Pyrimidine metabolism	0.0890347	1.52	A0A063C0K1	ident	K01937
map00250 Alanine, aspartate and glutamate metabolism	0.140555	1.47	A0A063BQT5	ident	K01755
map00250 Alanine, aspartate and glutamate metabolism	0.140555	1.47	A0A063BZJ0	ident	K00264
map00250 Alanine, aspartate and glutamate metabolism	0.140555	1.47	A0A063C7Q2	ident	K01580
map00250 Alanine, aspartate and glutamate metabolism	0.140555	1.47	A0A063BP07	ident	K14455
map00250 Alanine, aspartate and glutamate metabolism	0.140555	1.47	A0A063BTU8	ident	K01915
map00250 Alanine, aspartate and glutamate metabolism	0.140555	1.47	A0A063BU91	ident	K01955
map00250 Alanine, aspartate and glutamate metabolism	0.140555	1.47	A0A063BWZ1	ident	K00820
map00250 Alanine, aspartate and glutamate metabolism	0.140555	1.47	A0A063C0R3	ident	K00764
map00250 Alanine, aspartate and glutamate metabolism	0.140555	1.47	A0A063C135	ident	K01940
map00250 Alanine, aspartate and glutamate metabolism	0.140555	1.47	A0A063C4B5	ident	K13566
map00250 Alanine, aspartate and glutamate metabolism	0.140555	1.47	A0A063CBH9	ident	K13524
map00250 Alanine, aspartate and glutamate metabolism	0.140555	1.47	A0A063CBR3	ident	K11541
map00260 Glycine, serine and threonine metabolism	0.0505919	1.46	A0A063BXT8	ident	K01758
map00260 Glycine, serine and threonine metabolism	0.0505919	1.46	A0A063BKZ4	ident	K01754
map00260 Glycine, serine and threonine metabolism	0.0505919	1.46	A0A063BL45	ident	K00281
map00260 Glycine, serine and threonine metabolism	0.0505919	1.46	A0A063BMR9	ident	K00928
map00260 Glycine, serine and threonine metabolism	0.0505919	1.46	A0A063BS19	ident	K01697
map00260 Glycine, serine and threonine metabolism	0.0505919	1.46	A0A063BT78	ident	K00831
map00260 Glycine, serine and threonine metabolism	0.0505919	1.46	A0A063BV54	ident	K01733
map00260 Glycine, serine and threonine metabolism	0.0505919	1.46	A0A063BXI4	ident	K15633
map00260 Glycine, serine and threonine metabolism	0.0505919	1.46	A0A063BXS9	ident	K01620
map00260 Glycine, serine and threonine metabolism	0.0505919	1.46	A0A063BXX6	ident	K00872
map00260 Glycine, serine and threonine metabolism	0.0505919	1.46	A0A063C0U2	ident	K01079
map00260 Glycine, serine and threonine metabolism	0.0505919	1.46	A0A063C0X7	ident	K20498
map00260 Glycine, serine and threonine metabolism	0.0505919	1.46	A0A063C175	ident	K00306
map00260 Glycine, serine and threonine metabolism	0.0505919	1.46	A0A063C2D5	ident	K00133
map00260 Glycine, serine and threonine metabolism	0.0505919	1.46	A0A063C7E5	ident	K17989
map00260 Glycine, serine and threonine metabolism	0.0505919	1.46	A0A063C8Q5	ident	K00382
map00260 Glycine, serine and threonine metabolism	0.0505919	1.46	A0A063CAR3	ident	K00130
map00260 Glycine, serine and threonine metabolism	0.0505919	1.46	A0A063CB23	ident	K00309
map00260 Glycine, serine and threonine metabolism	0.0505919	1.46	A0A063BTL4	ident	K01694
map00260 Glycine, serine and threonine metabolism	0.0505919	1.46	A0A063C2H4	ident	K01754
map00270 Cysteine and methionine metabolism	0.00582008	1.64	A0A063BXT8	ident	K01758
map00270 Cysteine and methionine metabolism	0.00582008	1.64	A0A063C6K6	ident	K11204
map00270 Cysteine and methionine metabolism	0.00582008	1.64	A0A063BMR9	ident	K00928
map00270 Cysteine and methionine metabolism	0.00582008	1.64	A0A063BNZ6	ident	K01739
map00270 Cysteine and methionine metabolism	0.00582008	1.64	A0A063BP07	ident	K14455
map00270 Cysteine and methionine metabolism	0.00582008	1.64	A0A063BPF8	ident	K01760
map00270 Cysteine and methionine metabolism	0.00582008	1.64	A0A063BPJ1	ident	K00772
map00270 Cysteine and methionine metabolism	0.00582008	1.64	A0A063BQQ6	ident	K00026
map00270 Cysteine and methionine metabolism	0.00582008	1.64	A0A063BRF8	ident	K09880
map00270 Cysteine and methionine metabolism	0.00582008	1.64	A0A063BS19	ident	K01697
map00270 Cysteine and methionine metabolism	0.00582008	1.64	A0A063BT78	ident	K00831
map00270 Cysteine and methionine metabolism	0.00582008	1.64	A0A063BV51	ident	K00789
map00270 Cysteine and methionine metabolism	0.00582008	1.64	A0A063BVG4	ident	K08968
map00270 Cysteine and methionine metabolism	0.00582008	1.64	A0A063BWM7	ident	K01739
map00270 Cysteine and methionine metabolism	0.00582008	1.64	A0A063BXS5	ident	K00549
map00270 Cysteine and methionine metabolism	0.00582008	1.64	A0A063BYY2	ident	K00026
map00270 Cysteine and methionine metabolism	0.00582008	1.64	A0A063C0E8	ident	K08963
map00270 Cysteine and methionine metabolism	0.00582008	1.64	A0A063C1L8	ident	K00826
map00270 Cysteine and methionine metabolism	0.00582008	1.64	A0A063C2D5	ident	K00133
map00270 Cysteine and methionine metabolism	0.00582008	1.64	A0A063C2S0	ident	K08964
map00270 Cysteine and methionine metabolism	0.00582008	1.64	A0A063C6X2	ident	K01738
map00270 Cysteine and methionine metabolism	0.00582008	1.64	A0A063C7E5	ident	K17989
map00270 Cysteine and methionine metabolism	0.00582008	1.64	A0A063C921	ident	K01251
map00280 Valine, leucine and isoleucine degradation	0.08457	1.42	A0A063BW36	ident	K23146
map00280 Valine, leucine and isoleucine degradation	0.08457	1.42	A0A063BM08	ident	K07511
map00280 Valine, leucine and isoleucine degradation	0.08457	1.42	A0A063BSU2	ident	K00626
map00280 Valine, leucine and isoleucine degradation	0.08457	1.42	A0A063BSW3	ident	K05607
map00280 Valine, leucine and isoleucine degradation	0.08457	1.42	A0A063BYK5	ident	K00128
map00280 Valine, leucine and isoleucine degradation	0.08457	1.42	A0A063BZ32	ident	K00166
map00280 Valine, leucine and isoleucine degradation	0.08457	1.42	A0A063C066	ident	K01027
map00280 Valine, leucine and isoleucine degradation	0.08457	1.42	A0A063C1L8	ident	K00826
map00280 Valine, leucine and isoleucine degradation	0.08457	1.42	A0A063C2E3	ident	K08683
map00280 Valine, leucine and isoleucine degradation	0.08457	1.42	A0A063C3V7	ident	K18660
map00280 Valine, leucine and isoleucine degradation	0.08457	1.42	A0A063C7Y3	ident	K01640
map00280 Valine, leucine and isoleucine degradation	0.08457	1.42	A0A063C8Q5	ident	K00382
map00280 Valine, leucine and isoleucine degradation	0.08457	1.42	A0A063C9L9	ident	K01969
map00280 Valine, leucine and isoleucine degradation	0.08457	1.42	A0A063C9T9	ident	K07513
map00280 Valine, leucine and isoleucine degradation	0.08457	1.42	A0A063CBH9	ident	K13524
map00280 Valine, leucine and isoleucine degradation	0.08457	1.42	A0A063CCZ8	ident	K01641
map00280 Valine, leucine and isoleucine degradation	0.08457	1.42	A0A063C325	ident	K00249
map00300 Lysine biosynthesis	0.26663	1.5	A0A063BRV5	ident	K00143
map00300 Lysine biosynthesis	0.26663	1.5	A0A063BMR9	ident	K00928
map00300 Lysine biosynthesis	0.26663	1.5	A0A063BNV7	ident	K00290
map00300 Lysine biosynthesis	0.26663	1.5	A0A063BP74	ident	K01705
map00300 Lysine biosynthesis	0.26663	1.5	A0A063C2D5	ident	K00133
map00300 Lysine biosynthesis	0.26663	1.5	A0A063C8P1	ident	K01655
map00300 Lysine biosynthesis	0.26663	1.5	A0A063CBV0	ident	K01655
map00340 Histidine metabolism	0.26663	1.5	A0A063BRH2	ident	K04486
map00340 Histidine metabolism	0.26663	1.5	A0A063BL73	ident	K14152
map00340 Histidine metabolism	0.26663	1.5	A0A063BQ51	ident	K00765
map00340 Histidine metabolism	0.26663	1.5	A0A063BYK5	ident	K00128
map00340 Histidine metabolism	0.26663	1.5	A0A063BYY6	ident	K20247
map00340 Histidine metabolism	0.26663	1.5	A0A063C414	ident	K01693
map00340 Histidine metabolism	0.26663	1.5	A0A063C446	ident	K01663
map00400 Phenylalanine, tyrosine and tryptophan biosynthesis	0.323085	1.37	A0A063BP07	ident	K14455
map00400 Phenylalanine, tyrosine and tryptophan biosynthesis	0.323085	1.37	A0A063BRH1	ident	K01626
map00400 Phenylalanine, tyrosine and tryptophan biosynthesis	0.323085	1.37	A0A063BT23	ident	K01626
map00400 Phenylalanine, tyrosine and tryptophan biosynthesis	0.323085	1.37	A0A063C559	ident	K01850
map00400 Phenylalanine, tyrosine and tryptophan biosynthesis	0.323085	1.37	A0A063CB71	ident	K01657
map00400 Phenylalanine, tyrosine and tryptophan biosynthesis	0.323085	1.37	A0A063BTL4	ident	K01694
map00400 Phenylalanine, tyrosine and tryptophan biosynthesis	0.323085	1.37	A0A063C0E6	ident	K01626
map00400 Phenylalanine, tyrosine and tryptophan biosynthesis	0.323085	1.37	A0A063C8U6	ident	K13501
map00450 Selenocompound metabolism	0.251678	1.47	A0A063C0D4	ident	K01874
map00450 Selenocompound metabolism	0.251678	1.47	A0A063BXT8	ident	K01758
map00450 Selenocompound metabolism	0.251678	1.47	A0A063BNZ6	ident	K01739
map00450 Selenocompound metabolism	0.251678	1.47	A0A063BPF8	ident	K01760
map00450 Selenocompound metabolism	0.251678	1.47	A0A063BWM7	ident	K01739
map00450 Selenocompound metabolism	0.251678	1.47	A0A063BXS5	ident	K00549
map00515 Mannose type O-glycan biosynthesis	0.205362	2.29	A0A063BPL9	ident	K00728
map00515 Mannose type O-glycan biosynthesis	0.205362	2.29	A0A063BV02	ident	K00728
map00620 Pyruvate metabolism	0.0543074	1.51	A0A063C1G3	ident	K01069
map00620 Pyruvate metabolism	0.0543074	1.51	A0A063C552	ident	K11262
map00620 Pyruvate metabolism	0.0543074	1.51	A0A063BLD5	ident	K01759
map00620 Pyruvate metabolism	0.0543074	1.51	A0A063BM04	ident	K21618
map00620 Pyruvate metabolism	0.0543074	1.51	A0A063BQQ6	ident	K00026
map00620 Pyruvate metabolism	0.0543074	1.51	A0A063BSU2	ident	K00626
map00620 Pyruvate metabolism	0.0543074	1.51	A0A063BY17	ident	K00121
map00620 Pyruvate metabolism	0.0543074	1.51	A0A063BYK5	ident	K00128
map00620 Pyruvate metabolism	0.0543074	1.51	A0A063BYY2	ident	K00026
map00620 Pyruvate metabolism	0.0543074	1.51	A0A063C1A8	ident	K00627
map00620 Pyruvate metabolism	0.0543074	1.51	A0A063C300	ident	K00101
map00620 Pyruvate metabolism	0.0543074	1.51	A0A063C6Q9	ident	K01679
map00620 Pyruvate metabolism	0.0543074	1.51	A0A063C6W5	ident	K00467
map00620 Pyruvate metabolism	0.0543074	1.51	A0A063C8P1	ident	K01655
map00620 Pyruvate metabolism	0.0543074	1.51	A0A063C8Q5	ident	K00382
map00620 Pyruvate metabolism	0.0543074	1.51	A0A063CC75	ident	K00161
map00620 Pyruvate metabolism	0.0543074	1.51	A0A063C6S6	ident	K01638
map00620 Pyruvate metabolism	0.0543074	1.51	A0A063CBV0	ident	K01655
map00630 Glyoxylate and dicarboxylate metabolism	0.430389	1.22	A0A063C637	ident	K00015
map00630 Glyoxylate and dicarboxylate metabolism	0.430389	1.22	A0A063CAG7	ident	K00015
map00630 Glyoxylate and dicarboxylate metabolism	0.430389	1.22	A0A063BL45	ident	K00281
map00630 Glyoxylate and dicarboxylate metabolism	0.430389	1.22	A0A063BM85	ident	K01647
map00630 Glyoxylate and dicarboxylate metabolism	0.430389	1.22	A0A063BQQ6	ident	K00026
map00630 Glyoxylate and dicarboxylate metabolism	0.430389	1.22	A0A063BS68	ident	K01681
map00630 Glyoxylate and dicarboxylate metabolism	0.430389	1.22	A0A063BSU2	ident	K00626
map00630 Glyoxylate and dicarboxylate metabolism	0.430389	1.22	A0A063BTU8	ident	K01915
map00630 Glyoxylate and dicarboxylate metabolism	0.430389	1.22	A0A063BYY2	ident	K00026
map00630 Glyoxylate and dicarboxylate metabolism	0.430389	1.22	A0A063C8Q5	ident	K00382
map00630 Glyoxylate and dicarboxylate metabolism	0.430389	1.22	A0A063C6S6	ident	K01638
map00640 Propanoate metabolism	0.224992	1.47	A0A063BW36	ident	K23146
map00640 Propanoate metabolism	0.224992	1.47	A0A063C552	ident	K11262
map00640 Propanoate metabolism	0.224992	1.47	A0A063BLN2	ident	K01899
map00640 Propanoate metabolism	0.224992	1.47	A0A063BM08	ident	K07511
map00640 Propanoate metabolism	0.224992	1.47	A0A063BZ32	ident	K00166
map00640 Propanoate metabolism	0.224992	1.47	A0A063C012	ident	K01900
map00640 Propanoate metabolism	0.224992	1.47	A0A063C4L9	ident	K14729
map00640 Propanoate metabolism	0.224992	1.47	A0A063C8Q5	ident	K00382
map00640 Propanoate metabolism	0.224992	1.47	A0A063CBH9	ident	K13524
map00650 Butanoate metabolism	0.323085	1.37	A0A063C7Q2	ident	K01580
map00650 Butanoate metabolism	0.323085	1.37	A0A063BM08	ident	K07511
map00650 Butanoate metabolism	0.323085	1.37	A0A063BMK9	ident	K01652
map00650 Butanoate metabolism	0.323085	1.37	A0A063BSU2	ident	K00626
map00650 Butanoate metabolism	0.323085	1.37	A0A063C066	ident	K01027
map00650 Butanoate metabolism	0.323085	1.37	A0A063C7Y3	ident	K01640
map00650 Butanoate metabolism	0.323085	1.37	A0A063CBH9	ident	K13524
map00650 Butanoate metabolism	0.323085	1.37	A0A063CCZ8	ident	K01641
map00680 Methane metabolism	0.212941	1.44	A0A063BP73	ident	K17066
map00680 Methane metabolism	0.212941	1.44	A0A063BT78	ident	K00831
map00680 Methane metabolism	0.212941	1.44	A0A063BXI4	ident	K15633
map00680 Methane metabolism	0.212941	1.44	A0A063BY17	ident	K00121
map00680 Methane metabolism	0.212941	1.44	A0A063BZ58	ident	K01689
map00680 Methane metabolism	0.212941	1.44	A0A063C0U2	ident	K01079
map00680 Methane metabolism	0.212941	1.44	A0A063BTJ5	ident	K00850
map00680 Methane metabolism	0.212941	1.44	A0A063C6U9	ident	K00863
map00910 Nitrogen metabolism	0.16723	1.71	A0A063BZJ0	ident	K00264
map00910 Nitrogen metabolism	0.16723	1.71	A0A063C673	ident	K01725
map00910 Nitrogen metabolism	0.16723	1.71	A0A063BPA3	ident	K00459
map00910 Nitrogen metabolism	0.16723	1.71	A0A063BTU8	ident	K01915
map00910 Nitrogen metabolism	0.16723	1.71	A0A063BYJ4	ident	K01673
map00920 Sulfur metabolism	0.453849	1.26	A0A063BNS6	ident	K00988
map00920 Sulfur metabolism	0.453849	1.26	A0A063BNZ6	ident	K01739
map00920 Sulfur metabolism	0.453849	1.26	A0A063BWM7	ident	K01739
map00920 Sulfur metabolism	0.453849	1.26	A0A063BX52	ident	K00380
map00920 Sulfur metabolism	0.453849	1.26	A0A063BYI7	ident	K00390
map00920 Sulfur metabolism	0.453849	1.26	A0A063C6X2	ident	K01738
map00920 Sulfur metabolism	0.453849	1.26	A0A063C9W1	ident	K01082
map00970 Aminoacyl-tRNA biosynthesis	0.0543074	1.51	A0A063C0D4	ident	K01874
map00970 Aminoacyl-tRNA biosynthesis	0.0543074	1.51	A0A063BXY9	ident	K01886
map00970 Aminoacyl-tRNA biosynthesis	0.0543074	1.51	A0A063C083	ident	K02433
map00970 Aminoacyl-tRNA biosynthesis	0.0543074	1.51	A0A063C1J0	ident	K01885
map00970 Aminoacyl-tRNA biosynthesis	0.0543074	1.51	A0A063BLQ4	ident	K01893
map00970 Aminoacyl-tRNA biosynthesis	0.0543074	1.51	A0A063BP46	ident	K01875
map00970 Aminoacyl-tRNA biosynthesis	0.0543074	1.51	A0A063BQ43	ident	K01870
map00970 Aminoacyl-tRNA biosynthesis	0.0543074	1.51	A0A063BVP1	ident	K01883
map00970 Aminoacyl-tRNA biosynthesis	0.0543074	1.51	A0A063BW32	ident	K01867
map00970 Aminoacyl-tRNA biosynthesis	0.0543074	1.51	A0A063BWU6	ident	K01868
map00970 Aminoacyl-tRNA biosynthesis	0.0543074	1.51	A0A063C5T3	ident	K01869
map00970 Aminoacyl-tRNA biosynthesis	0.0543074	1.51	A0A063C7E1	ident	K01881
map00970 Aminoacyl-tRNA biosynthesis	0.0543074	1.51	A0A063C7L8	ident	K01890
map00970 Aminoacyl-tRNA biosynthesis	0.0543074	1.51	A0A063C9X8	ident	K01872
map00970 Aminoacyl-tRNA biosynthesis	0.0543074	1.51	A0A063BZ63	ident	K01887
map00970 Aminoacyl-tRNA biosynthesis	0.0543074	1.51	A0A063C1B8	ident	K01886
map00970 Aminoacyl-tRNA biosynthesis	0.0543074	1.51	A0A063C9Q1	ident	K22503
map00970 Aminoacyl-tRNA biosynthesis	0.0543074	1.51	A0A063C9X0	ident	K04567
map01250 Biosynthesis of nucleotide sugars	0.00725772	1.96	A0A063BVX0	ident	K00971
map01250 Biosynthesis of nucleotide sugars	0.00725772	1.96	A0A063BWG5	ident	K00012
map01250 Biosynthesis of nucleotide sugars	0.00725772	1.96	A0A063C3N1	ident	K00965
map01250 Biosynthesis of nucleotide sugars	0.00725772	1.96	A0A063BKM4	ident	K12451
map01250 Biosynthesis of nucleotide sugars	0.00725772	1.96	A0A063BLU2	ident	K01784
map01250 Biosynthesis of nucleotide sugars	0.00725772	1.96	A0A063BPF7	ident	K01835
map01250 Biosynthesis of nucleotide sugars	0.00725772	1.96	A0A063BTC5	ident	K01836
map01250 Biosynthesis of nucleotide sugars	0.00725772	1.96	A0A063BVQ6	ident	K00844
map01250 Biosynthesis of nucleotide sugars	0.00725772	1.96	A0A063BVX1	ident	K17497
map01250 Biosynthesis of nucleotide sugars	0.00725772	1.96	A0A063BWZ1	ident	K00820
map01250 Biosynthesis of nucleotide sugars	0.00725772	1.96	A0A063C002	ident	K00844
map01250 Biosynthesis of nucleotide sugars	0.00725772	1.96	A0A063C3F2	ident	K00844
map03010 Ribosome	0.323963	1.14	A0A063BZQ9	ident	K02984
map03010 Ribosome	0.323963	1.14	A0A063BID9	ident	K02903
map03010 Ribosome	0.323963	1.14	A0A063BNZ7	ident	K02876
map03010 Ribosome	0.323963	1.14	A0A063BQU6	ident	K02879
map03010 Ribosome	0.323963	1.14	A0A063BR86	ident	K02899
map03010 Ribosome	0.323963	1.14	A0A063BRC6	ident	K02894
map03010 Ribosome	0.323963	1.14	A0A063BRH9	ident	K02950
map03010 Ribosome	0.323963	1.14	A0A063BRX7	ident	K02964
map03010 Ribosome	0.323963	1.14	A0A063BRY0	ident	K02951
map03010 Ribosome	0.323963	1.14	A0A063BS03	ident	K02895
map03010 Ribosome	0.323963	1.14	A0A063BUR0	ident	K02866
map03010 Ribosome	0.323963	1.14	A0A063BVI4	ident	K02979
map03010 Ribosome	0.323963	1.14	A0A063BVL2	ident	K02940
map03010 Ribosome	0.323963	1.14	A0A063BVR8	ident	K02953
map03010 Ribosome	0.323963	1.14	A0A063BWZ9	ident	K02908
map03010 Ribosome	0.323963	1.14	A0A063BXU6	ident	K02998
map03010 Ribosome	0.323963	1.14	A0A063BY73	ident	K02981
map03010 Ribosome	0.323963	1.14	A0A063BYZ9	ident	K02995
map03010 Ribosome	0.323963	1.14	A0A063BZZ2	ident	K02969
map03010 Ribosome	0.323963	1.14	A0A063C021	ident	K02921
map03010 Ribosome	0.323963	1.14	A0A063C024	ident	K02910
map03010 Ribosome	0.323963	1.14	A0A063C0H4	ident	K02912
map03010 Ribosome	0.323963	1.14	A0A063C0J1	ident	K02915
map03010 Ribosome	0.323963	1.14	A0A063C4Y9	ident	K02867
map03010 Ribosome	0.323963	1.14	A0A063C550	ident	K02874
map03010 Ribosome	0.323963	1.14	A0A063C5N0	ident	K02989
map03010 Ribosome	0.323963	1.14	A0A063C7I2	ident	K02865
map03010 Ribosome	0.323963	1.14	A0A063C883	ident	K02997
map03010 Ribosome	0.323963	1.14	A0A063CAK5	ident	K02947
map03010 Ribosome	0.323963	1.14	A0A063CAM6	ident	K02925
map03010 Ribosome	0.323963	1.14	A0A063CC59	ident	K02985
map03010 Ribosome	0.323963	1.14	A0A063C0I3	ident	K02872
map03010 Ribosome	0.323963	1.14	A0A063C2F2	ident	K02960
map03010 Ribosome	0.323963	1.14	A0A063C3T6	ident	K02863
map03010 Ribosome	0.323963	1.14	A0A063C7N4	ident	K02893
map03020 RNA polymerase	0.306502	1.3	A0A063BLU6	ident	K02999
map03020 RNA polymerase	0.306502	1.3	A0A063BWS2	ident	K03012
map03020 RNA polymerase	0.306502	1.3	A0A063BXU5	ident	K03008
map03020 RNA polymerase	0.306502	1.3	A0A063BZ90	ident	K03015
map03020 RNA polymerase	0.306502	1.3	A0A063C1U3	ident	K03013
map03020 RNA polymerase	0.306502	1.3	A0A063C472	ident	K03011
map03020 RNA polymerase	0.306502	1.3	A0A063C9B2	ident	K03005
map03020 RNA polymerase	0.306502	1.3	A0A063C9Z5	ident	K03006
map03020 RNA polymerase	0.306502	1.3	A0A063BXS4	ident	K03002
map03020 RNA polymerase	0.306502	1.3	A0A063C8J3	ident	K03021
map03020 RNA polymerase	0.306502	1.3	A0A063C8J4	ident	K03018
map03050 Proteasome	0.187864	1.37	A0A063BL38	ident	K03035
map03050 Proteasome	0.187864	1.37	A0A063BP31	ident	K03032
map03050 Proteasome	0.187864	1.37	A0A063BUP9	ident	K02735
map03050 Proteasome	0.187864	1.37	A0A063BV99	ident	K02739
map03050 Proteasome	0.187864	1.37	A0A063BVK9	ident	K02732
map03050 Proteasome	0.187864	1.37	A0A063BX74	ident	K03037
map03050 Proteasome	0.187864	1.37	A0A063BZB0	ident	K03064
map03050 Proteasome	0.187864	1.37	A0A063C0J5	ident	K03031
map03050 Proteasome	0.187864	1.37	A0A063C4C0	ident	K02730
map03050 Proteasome	0.187864	1.37	A0A063C5E3	ident	K06691
map03050 Proteasome	0.187864	1.37	A0A063C8K7	ident	K02728
map03050 Proteasome	0.187864	1.37	A0A063C9A0	ident	K02729
map03050 Proteasome	0.187864	1.37	A0A063CCS3	ident	K03066
map03050 Proteasome	0.187864	1.37	A0A063C6L7	ident	K03028
map03430 Mismatch repair	0.355067	1.34	A0A063BSS5	ident	K10739
map03430 Mismatch repair	0.355067	1.34	A0A063C0G1	ident	K08736
map03430 Mismatch repair	0.355067	1.34	A0A063BRB0	ident	K10858
map03430 Mismatch repair	0.355067	1.34	A0A063BRG1	ident	K07466
map03430 Mismatch repair	0.355067	1.34	A0A063BUS7	ident	K10755
map03430 Mismatch repair	0.355067	1.34	A0A063BVR3	ident	K08734
map03430 Mismatch repair	0.355067	1.34	A0A063C5P4	ident	K02327
map03430 Mismatch repair	0.355067	1.34	A0A063CAM8	ident	K03657
map03430 Mismatch repair	0.355067	1.34	A0A063BZA0	ident	K10755
map04141 Protein processing in endoplasmic reticulum	0.464865	1.13	A0A063BSF5	ident	K09518
map04141 Protein processing in endoplasmic reticulum	0.464865	1.13	A0A063BXG0	ident	K08054
map04141 Protein processing in endoplasmic reticulum	0.464865	1.13	A0A063BLN8	ident	K04079
map04141 Protein processing in endoplasmic reticulum	0.464865	1.13	A0A063BPL2	ident	K09584
map04141 Protein processing in endoplasmic reticulum	0.464865	1.13	A0A063BR66	ident	K09562
map04141 Protein processing in endoplasmic reticulum	0.464865	1.13	A0A063BRS2	ident	K09503
map04141 Protein processing in endoplasmic reticulum	0.464865	1.13	A0A063BS64	ident	K09580
map04141 Protein processing in endoplasmic reticulum	0.464865	1.13	A0A063BTP8	ident	K10082
map04141 Protein processing in endoplasmic reticulum	0.464865	1.13	A0A063BUC9	ident	K14001
map04141 Protein processing in endoplasmic reticulum	0.464865	1.13	A0A063BVB7	ident	K14002
map04141 Protein processing in endoplasmic reticulum	0.464865	1.13	A0A063BWV0	ident	K06689
map04141 Protein processing in endoplasmic reticulum	0.464865	1.13	A0A063C082	ident	K09486
map04141 Protein processing in endoplasmic reticulum	0.464865	1.13	A0A063C1F6	ident	K12669
map04141 Protein processing in endoplasmic reticulum	0.464865	1.13	A0A063C2R3	ident	K12666
map04141 Protein processing in endoplasmic reticulum	0.464865	1.13	A0A063C4A5	ident	K14004
map04141 Protein processing in endoplasmic reticulum	0.464865	1.13	A0A063C4C8	ident	K09540
map04141 Protein processing in endoplasmic reticulum	0.464865	1.13	A0A063C4X0	ident	K03237
map04141 Protein processing in endoplasmic reticulum	0.464865	1.13	A0A063C4Y8	ident	K09503
map04141 Protein processing in endoplasmic reticulum	0.464865	1.13	A0A063C521	ident	K14006
map04141 Protein processing in endoplasmic reticulum	0.464865	1.13	A0A063C553	ident	K10976
map04141 Protein processing in endoplasmic reticulum	0.464865	1.13	A0A063C5D9	ident	K10088
map04141 Protein processing in endoplasmic reticulum	0.464865	1.13	A0A063C5M9	ident	K10661
map04141 Protein processing in endoplasmic reticulum	0.464865	1.13	A0A063C9F2	ident	K03283
map04141 Protein processing in endoplasmic reticulum	0.464865	1.13	A0A063CAI8	ident	K03283
map04141 Protein processing in endoplasmic reticulum	0.464865	1.13	A0A063CAK1	ident	K14005
map04141 Protein processing in endoplasmic reticulum	0.464865	1.13	A0A063BWH1	ident	K14015
map04141 Protein processing in endoplasmic reticulum	0.464865	1.13	A0A063BZW2	ident	K13996
map04141 Protein processing in endoplasmic reticulum	0.464865	1.13	A0A063C8S1	ident	K14007
map04145 Phagosome	0.341676	1.25	A0A063BXG0	ident	K08054
map04145 Phagosome	0.341676	1.25	A0A063BKU5	ident	K08517
map04145 Phagosome	0.341676	1.25	A0A063BSS6	ident	K10415
map04145 Phagosome	0.341676	1.25	A0A063BTZ7	ident	K07374
map04145 Phagosome	0.341676	1.25	A0A063BU51	ident	K12182
map04145 Phagosome	0.341676	1.25	A0A063BZ81	ident	K02148
map04145 Phagosome	0.341676	1.25	A0A063C5D4	ident	K07375
map04145 Phagosome	0.341676	1.25	A0A063C5H4	ident	K02147
map04145 Phagosome	0.341676	1.25	A0A063C8H4	ident	K07374
map04145 Phagosome	0.341676	1.25	A0A063CBB5	ident	K02145
map04145 Phagosome	0.341676	1.25	A0A063CBP1	ident	K07889
map04145 Phagosome	0.341676	1.25	A0A063BV69	ident	K02146
