# Supplementary material for: S-palmitoylation of MAP kinase is essential for fungal virulence
Source: mBio. 2024 Oct 29;15(12):e02704-24. doi: 10.1128/mbio.02704-24 (PMC11633104; doi:10.1128/mbio.02704-24)
Supplement: Table S5 — Data of molecular dynamics simulations of C161/166Palm affects the protein structure of UvSlt2. [file mbio.02704-24-s0006.xlsx]

## Sheet: Sheet1
TABLE S5 Data of molecular dynamics (MD) simulations of C161/166Palm affects the protein structure of UvSlt2.
RMSD	WT	C161A/C166A	C161palm/C166palm		Rg	WT	C161A/C166A	C161palm/C166palm		WT	Hydrophobic	Hydrophylic		ala	Hydrophobic	Hydrophylic		palm	Hydrophobic	Hydrophylic		RMSF	WT	C161A/C166A	C161palm/C166palm		average	Hydrophobic	Hydrophylic	STDEV	Hydrophobic	Hydrophylic			WT	Structure	Coil	B-Sheet	B-Bridge	Bend	Turn	A-Helix	3-Helix			ala	Structure	Coil	B-Sheet
0	0.0457847	0.0427775	0.0272427		0	2.39585	2.39472	2.39381		0	75.13	144.45		0	74.88	145.22		0	75.16	143.81		1	0.3231	0.1791	0.3515		WT	73.899	140.97	Wild	0.000599691	0.000994673			0	19	25	4	2	7	9	4	0			0	16	22	6
0.01	0.119419	0.110141	0.115204		0.01	2.42961	2.42474	2.42605		0.01	77.39	147.17		0.01	75.3	148.85		0.01	75.98	148.17		2	0.2481	0.1571	0.324		C161A/C166A	74.2879	137.918	ala	0.000794934	0.00108197			0.01	21	23	6	2	4	9	4	3			0.01	20	23	6
0.02	0.134676	0.126564	0.145693		0.02	2.44685	2.42899	2.44165		0.02	76.94	149.41		0.02	76.67	149.4		0.02	77.6	150.62		3	0.1873	0.1756	0.2234		C161palm/C166Apalm	103.659	98.4065	palm	0.000698425	0.00121886			0.02	19	21	6	2	5	7	4	6			0.02	22	24	6
0.03	0.142564	0.157831	0.152871		0.03	2.45045	2.44259	2.43016		0.03	80.38	147.78		0.03	78.7	150.82		0.03	76.86	149.45		4	0.1271	0.1611	0.1754										0.03	20	23	6	2	5	8	4	3			0.03	17	24	6
0.04	0.132678	0.169573	0.158544		0.04	2.42856	2.44063	2.43329		0.04	78.27	150.15		0.04	76.66	148.61		0.04	77.53	147.84		5	0.1	0.1822	0.1571										0.04	21	23	6	2	4	9	4	3			0.04	18	24	6
0.05	0.154992	0.159464	0.155982		0.05	2.44346	2.44817	2.43727		0.05	79.04	148.09		0.05	77.44	149.12		0.05	78.17	146.7		6	0.0843	0.1825	0.1068										0.05	18	22	6	2	5	6	4	6			0.05	17	25	6
0.06	0.16495	0.180112	0.157375		0.06	2.45154	2.45575	2.44541		0.06	77.23	147.35		0.06	77.65	150.36		0.06	79.7	146.75		7	0.0734	0.1554	0.0896										0.06	21	21	6	2	6	9	4	3			0.06	13	26	4
0.07	0.177968	0.182408	0.171472		0.07	2.44814	2.45873	2.44266		0.07	77.54	148.97		0.07	77.46	150.38		0.07	78.38	146.16		8	0.0724	0.1138	0.0839										0.07	23	22	6	2	6	11	4	0			0.07	17	26	4
0.08	0.179505	0.181086	0.178763		0.08	2.44616	2.44936	2.43575		0.08	79.53	148.94		0.08	78.65	150.78		0.08	77.19	146.41		9	0.0778	0.127	0.0873										0.08	22	24	4	2	5	12	4	0			0.08	9	29	0
0.09	0.189466	0.181817	0.18484		0.09	2.44955	2.45838	2.43417		0.09	79	150.81		0.09	78.83	151.88		0.09	76.58	145.04		10	0.0795	0.1175	0.0875										0.09	20	22	6	2	6	12	0	3			0.09	16	26	4
0.1	0.20038	0.185548	0.177312		0.1	2.44096	2.45714	2.42386		0.1	78.08	147.91		0.1	77.01	150.1		0.1	78.93	145.58		11	0.0923	0.1139	0.0919										0.1	21	23	6	2	4	9	4	3			0.1	14	25	4
0.11	0.197478	0.194284	0.168311		0.11	2.43686	2.45786	2.43151		0.11	78.36	147.5		0.11	77.55	150.81		0.11	78.61	145.64		12	0.0948	0.1074	0.0872										0.11	20	22	6	2	5	12	0	4			0.11	21	24	6
0.12	0.206446	0.204698	0.186289		0.12	2.43855	2.46573	2.44243		0.12	80.15	147.79		0.12	77.87	149.67		0.12	80.08	146.37		13	0.1354	0.1282	0.1113										0.12	18	24	6	2	3	6	4	6			0.12	16	26	4
0.13	0.22077	0.178844	0.18795		0.13	2.44402	2.46014	2.43625		0.13	78.93	150.01		0.13	78.78	149.85		0.13	79.56	144.26		14	0.1187	0.1434	0.1093										0.13	21	23	6	2	7	9	4	0			0.13	21	23	6
0.14	0.224089	0.190838	0.196777		0.14	2.45047	2.46437	2.44318		0.14	78.11	146.81		0.14	77.42	150.13		0.14	78.04	146.99		15	0.1091	0.1463	0.0894										0.14	15	23	6	2	4	7	0	9			0.14	21	23	6
0.15	0.233619	0.205413	0.195385		0.15	2.44849	2.46183	2.43858		0.15	78	147.06		0.15	77.55	149.23		0.15	78.59	146.97		16	0.089	0.1421	0.0831										0.15	21	23	6	2	7	9	4	0			0.15	21	24	6
0.16	0.237228	0.197295	0.202194		0.16	2.46273	2.46316	2.44796		0.16	79.05	147.06		0.16	77.98	150.78		0.16	78.4	145.54		17	0.0685	0.1131	0.0752										0.16	18	21	6	2	6	6	4	6			0.16	20	24	6
0.17	0.24486	0.205977	0.201067		0.17	2.4621	2.45365	2.44455		0.17	77.8	148.74		0.17	76.91	148.94		0.17	77.69	146.84		18	0.0639	0.117	0.0749										0.17	18	23	6	2	7	6	4	3			0.17	21	25	6
0.18	0.238704	0.201293	0.197946		0.18	2.45002	2.44472	2.43505		0.18	79.89	147.27		0.18	76.49	151.16		0.18	77.14	145.52		19	0.0584	0.1111	0.083										0.18	17	25	6	2	6	9	0	3			0.18	16	27	4
0.19	0.228558	0.197076	0.213783		0.19	2.45044	2.44019	2.4432		0.19	78.73	146.37		0.19	76.98	148.56		0.19	77.02	147.12		20	0.0627	0.1134	0.0887										0.19	15	23	6	2	6	7	0	7			0.19	18	24	6
0.2	0.229477	0.194897	0.206579		0.2	2.45852	2.44693	2.43479		0.2	80.65	145.56		0.2	77.25	148.6		0.2	77.7	146.84		21	0.0706	0.1258	0.0977										0.2	19	22	6	2	7	7	4	3			0.2	19	24	6
0.21	0.235852	0.204715	0.21347		0.21	2.45376	2.43758	2.43526		0.21	77.99	144.51		0.21	77.54	148.81		0.21	77	145.44		22	0.0798	0.1155	0.0939										0.21	19	24	6	2	8	7	4	0			0.21	16	24	6
0.22	0.227858	0.214601	0.207335		0.22	2.44533	2.44668	2.44115		0.22	76.91	144.17		0.22	76.66	148.63		0.22	77.26	145.66		23	0.0748	0.0934	0.0843										0.22	21	23	6	2	7	9	4	0			0.22	20	25	6
0.23	0.239035	0.210504	0.217264		0.23	2.4609	2.44815	2.43006		0.23	77.14	148		0.23	77.48	148.19		0.23	77.94	146.62		24	0.0785	0.0867	0.086										0.23	21	23	6	2	7	9	4	0			0.23	17	27	6
0.24	0.231702	0.198774	0.228609		0.24	2.45838	2.44342	2.44602		0.24	79.13	146.46		0.24	78.51	149.32		0.24	79.44	146.73		25	0.0789	0.0833	0.0851										0.24	14	25	6	2	6	6	0	6			0.24	16	25	6
0.25	0.238531	0.205527	0.233872		0.25	2.45422	2.43788	2.4592		0.25	79.4	147.17		0.25	76.85	149.24		0.25	77.74	146.88		26	0.1009	0.0939	0.0936										0.25	17	23	6	2	8	9	0	3			0.25	11	26	6
0.26	0.250478	0.199807	0.233491		0.26	2.45891	2.42882	2.45513		0.26	79.19	145.61		0.26	76.77	149.83		0.26	78.92	145.41		27	0.0966	0.0912	0.0896										0.26	16	22	6	2	9	8	0	4			0.26	18	22	6
0.27	0.228928	0.214684	0.234342		0.27	2.44626	2.42921	2.45784		0.27	78.98	146.94		0.27	75.63	147.18		0.27	78.38	147.07		28	0.0963	0.086	0.0956										0.27	16	22	6	2	7	4	4	6			0.27	16	24	6
0.28	0.241694	0.20917	0.236911		0.28	2.46142	2.42966	2.45159		0.28	79.11	146.6		0.28	75.71	149.5		0.28	78.25	145.63		29	0.0918	0.0845	0.1062										0.28	22	22	6	2	7	10	4	0			0.28	20	24	6
0.29	0.255499	0.221294	0.229248		0.29	2.44614	2.43525	2.44647		0.29	78.44	147.62		0.29	76.01	146.86		0.29	78.15	147.24		30	0.1096	0.0986	0.1176										0.29	18	25	6	2	5	6	4	3			0.29	11	27	4
0.3	0.269596	0.222511	0.23267		0.3	2.45273	2.43634	2.44594		0.3	79.87	146.55		0.3	77.3	147.71		0.3	78.24	146.15		31	0.1132	0.0921	0.1029										0.3	14	23	6	2	8	2	4	6			0.3	15	24	6
0.31	0.255119	0.232096	0.227383		0.31	2.44644	2.43066	2.44637		0.31	79.64	148.51		0.31	76.79	147.98		0.31	76.68	146.73		32	0.1343	0.1067	0.1414										0.31	20	24	6	2	7	8	4	0			0.31	16	24	6
0.32	0.256704	0.229688	0.233276		0.32	2.45441	2.41612	2.44608		0.32	79.88	148.18		0.32	75.43	146.12		0.32	77.01	146.77		33	0.1464	0.1029	0.1851										0.32	17	22	6	2	9	5	4	3			0.32	19	22	6
0.33	0.274356	0.234859	0.221637		0.33	2.45702	2.438	2.44214		0.33	79.14	147.65		0.33	75.69	149.97		0.33	78.09	146.39		34	0.0871	0.0846	0.126										0.33	19	22	6	2	7	11	0	3			0.33	15	25	6
0.34	0.262444	0.225825	0.213348		0.34	2.464	2.43053	2.44442		0.34	80.27	147.02		0.34	77.41	147.67		0.34	78.33	145.17		35	0.0821	0.0816	0.0792										0.34	21	25	6	2	5	9	4	0			0.34	16	24	6
0.35	0.267936	0.224958	0.217252		0.35	2.45834	2.43209	2.44206		0.35	79.48	147.75		0.35	77.45	149.24		0.35	79.58	146.72		36	0.0746	0.0798	0.0748										0.35	21	23	6	2	7	9	4	0			0.35	14	23	6
0.36	0.263633	0.241813	0.220324		0.36	2.45607	2.43707	2.43653		0.36	78.43	146		0.36	77.01	149.47		0.36	78.12	146.88		37	0.0661	0.0741	0.073										0.36	21	23	6	2	7	13	0	0			0.36	14	24	6
0.37	0.280105	0.235183	0.202943		0.37	2.4572	2.44448	2.43648		0.37	79.13	147.33		0.37	76.54	151.55		0.37	77.37	145.57		38	0.0702	0.0742	0.0739										0.37	14	23	6	2	8	6	0	6			0.37	15	24	6
0.38	0.298655	0.22638	0.238044		0.38	2.45324	2.43515	2.43598		0.38	79.8	148.43		0.38	77.28	149.46		0.38	77.12	144.01		39	0.0679	0.0752	0.0739										0.38	19	24	6	2	5	11	0	3			0.38	14	23	6
0.39	0.27976	0.229965	0.238233		0.39	2.44916	2.43261	2.42991		0.39	78.37	147.57		0.39	77.08	149.26		0.39	76.87	145.99		40	0.0706	0.0812	0.0747										0.39	14	23	6	2	8	6	0	6			0.39	12	25	6
0.4	0.285389	0.217239	0.222442		0.4	2.43499	2.43545	2.43334		0.4	77.46	146.81		0.4	77.32	147.89		0.4	77.24	143.42		41	0.0816	0.1051	0.0828										0.4	22	24	6	2	5	10	4	0			0.4	12	22	6
0.41	0.292187	0.213887	0.218669		0.41	2.44917	2.42668	2.42938		0.41	78.58	148.69		0.41	77	149.49		0.41	78.24	142.63		42	0.0875	0.1332	0.0898										0.41	20	23	6	2	8	8	4	0			0.41	15	23	6
0.42	0.299167	0.210913	0.234756		0.42	2.46075	2.42914	2.44526		0.42	81.27	149.18		0.42	77.5	151.05		0.42	78.58	143.31		43	0.1109	0.1988	0.112										0.42	17	24	6	2	7	9	0	3			0.42	17	22	6
0.43	0.288547	0.214805	0.237124		0.43	2.4462	2.43218	2.43794		0.43	78.54	148.23		0.43	77.31	150.84		0.43	78.77	142.39		44	0.1305	0.3983	0.1319										0.43	21	23	6	2	7	9	4	0			0.43	13	25	6
0.44	0.278688	0.225378	0.249611		0.44	2.44606	2.43527	2.43454		0.44	78.81	148.11		0.44	76.34	150.24		0.44	78.53	143.25		45	0.1323	0.358	0.1304										0.44	18	21	6	2	9	10	0	3			0.44	14	25	6
0.45	0.291559	0.232253	0.255965		0.45	2.44607	2.43847	2.43964		0.45	79.02	147.84		0.45	77.72	149.37		0.45	78.28	141.87		46	0.1284	0.2694	0.1317										0.45	17	26	6	2	5	9	0	3			0.45	18	24	6
0.46	0.290419	0.233908	0.243505		0.46	2.43341	2.43765	2.43868		0.46	78.18	146.75		0.46	76.75	149.35		0.46	78.54	141.63		47	0.1066	0.1616	0.1016										0.46	19	25	6	2	7	7	4	0			0.46	16	23	6
0.47	0.296839	0.234575	0.233164		0.47	2.43436	2.43523	2.43365		0.47	77	147.32		0.47	76.67	147.16		0.47	77.22	143.42		48	0.0821	0.1383	0.082										0.47	20	23	6	2	8	12	0	0			0.47	17	25	6
0.48	0.292473	0.225403	0.23207		0.48	2.44351	2.44478	2.42834		0.48	77.64	147.89		0.48	76.24	148.45		0.48	78.73	141.56		49	0.066	0.0872	0.0706										0.48	22	20	6	2	9	10	4	0			0.48	14	25	6
0.49	0.296982	0.220917	0.223967		0.49	2.4368	2.43796	2.43135		0.49	76.61	148.15		0.49	76.45	146.77		0.49	77.94	144.06		50	0.0608	0.0795	0.0675										0.49	19	24	6	2	5	7	4	3			0.49	14	25	6
0.5	0.298436	0.236257	0.225685		0.5	2.43276	2.43822	2.42857		0.5	78.65	148.15		0.5	76.41	147.78		0.5	77.9	144.32		51	0.0573	0.0769	0.0644										0.5	19	24	6	2	8	7	4	0			0.5	12	22	6
0.51	0.304374	0.242203	0.237284		0.51	2.43211	2.43103	2.4329		0.51	76.56	146.63		0.51	75.64	146.78		0.51	78.01	144.13		52	0.057	0.0784	0.0728										0.51	21	23	6	2	7	9	4	0			0.51	15	24	6
0.52	0.310827	0.247112	0.238904		0.52	2.43421	2.45039	2.43702		0.52	76.95	148.13		0.52	78.28	146.74		0.52	78.76	141.84		53	0.0568	0.0833	0.0681										0.52	17	23	6	2	11	5	4	0			0.52	14	26	6
0.53	0.305106	0.25176	0.219882		0.53	2.43809	2.45136	2.43633		0.53	77.48	145.51		0.53	77.55	147.9		0.53	76.75	143.55		54	0.0647	0.0848	0.0691										0.53	17	23	6	2	11	5	4	0			0.53	12	23	6
0.54	0.30166	0.246414	0.227949		0.54	2.42753	2.45721	2.43934		0.54	76.32	147.23		0.54	78.72	147.95		0.54	78.63	143.94		55	0.0693	0.101	0.0812										0.54	18	22	6	2	11	6	4	0			0.54	18	23	6
0.55	0.310562	0.255478	0.229854		0.55	2.4295	2.45873	2.44254		0.55	77.54	146.7		0.55	79.31	147.58		0.55	77.81	143.72		56	0.0706	0.1176	0.0805										0.55	18	24	6	2	9	6	4	0			0.55	14	23	6
0.56	0.309401	0.247308	0.22955		0.56	2.43303	2.44994	2.44058		0.56	76.47	145.62		0.56	77.67	149.05		0.56	75.93	143.64		57	0.0777	0.1102	0.0717										0.56	17	24	6	2	7	9	0	3			0.56	12	25	6
0.57	0.299928	0.264041	0.233594		0.57	2.43657	2.45616	2.43963		0.57	78.23	145.5		0.57	79.95	152.03		0.57	78.3	144.49		58	0.0711	0.1211	0.0726										0.57	20	25	6	2	6	12	0	0			0.57	14	23	6
0.58	0.300824	0.260031	0.231015		0.58	2.4322	2.45364	2.43875		0.58	78.56	146.71		0.58	79.64	149.71		0.58	77.43	143.64		59	0.0827	0.1241	0.0838										0.58	14	21	6	2	10	6	0	6			0.58	15	23	6
0.59	0.301014	0.256805	0.224779		0.59	2.43986	2.44884	2.42979		0.59	77.55	144.96		0.59	79.76	148.45		0.59	76.69	143.98		60	0.0851	0.1379	0.0793										0.59	18	24	6	2	6	10	0	3			0.59	16	24	6
0.6	0.307608	0.257762	0.220596		0.6	2.43093	2.4466	2.42231		0.6	77.42	147.07		0.6	78.33	148.86		0.6	78.05	143.76		61	0.0842	0.1317	0.0824										0.6	15	25	6	2	5	7	0	6			0.6	17	24	6
0.61	0.309202	0.252093	0.239403		0.61	2.43658	2.43699	2.42392		0.61	78.45	146.13		0.61	78.26	147.92		0.61	77.25	144.36		62	0.0833	0.1041	0.0777										0.61	17	23	6	2	8	9	0	3			0.61	17	23	6
0.62	0.294063	0.261358	0.252002		0.62	2.43705	2.45927	2.4338		0.62	78.72	147.7		0.62	80.2	149.28		0.62	78.81	143.69		63	0.0701	0.0968	0.0629										0.62	17	23	6	2	8	9	0	3			0.62	16	23	6
0.63	0.30938	0.255137	0.255902		0.63	2.43814	2.45198	2.44381		0.63	78.49	147.03		0.63	80.21	148.26		0.63	78.99	143.12		64	0.0645	0.105	0.0618										0.63	20	23	6	2	8	8	4	0			0.63	15	22	6
0.64	0.313057	0.248843	0.249246		0.64	2.44012	2.4461	2.44048		0.64	78.36	148.76		0.64	78.44	148.51		0.64	78.98	142.72		65	0.0679	0.1019	0.053										0.64	17	24	6	2	7	9	0	3			0.64	17	25	6
0.65	0.309874	0.238553	0.25599		0.65	2.43863	2.44235	2.43811		0.65	78.08	146.39		0.65	78.27	148.22		0.65	78.15	140.79		66	0.0681	0.0885	0.0612										0.65	19	24	6	2	8	7	4	0			0.65	14	24	6
0.66	0.300371	0.240761	0.234938		0.66	2.43605	2.43502	2.43528		0.66	78.16	147.14		0.66	77.76	148.7		0.66	78.46	142.68		67	0.0659	0.0949	0.0598										0.66	21	23	6	2	7	9	4	0			0.66	16	24	6
0.67	0.307067	0.233606	0.239561		0.67	2.44344	2.42857	2.44118		0.67	77.1	145.49		0.67	78.01	148.18		0.67	77.7	143.14		68	0.0624	0.1078	0.0545										0.67	21	23	6	2	7	13	0	0			0.67	14	26	6
0.68	0.31918	0.245729	0.242614		0.68	2.43165	2.43023	2.43941		0.68	76.9	145.67		0.68	78.45	147.55		0.68	76.94	142.98		69	0.0619	0.0927	0.0557										0.68	18	25	6	2	5	6	4	3			0.68	17	22	6
0.69	0.306523	0.25718	0.247368		0.69	2.43766	2.43867	2.43679		0.69	76.7	146.99		0.69	77.59	149.82		0.69	75	142.63		70	0.0642	0.0866	0.0636										0.69	12	23	6	2	7	4	0	9			0.69	12	24	6
0.7	0.284591	0.253324	0.239804		0.7	2.44531	2.43377	2.43867		0.7	76.44	146.79		0.7	76.73	149.77		0.7	75.62	145.06		71	0.0579	0.0964	0.0632										0.7	15	24	6	2	9	7	0	3			0.7	13	24	6
0.71	0.287953	0.254597	0.236674		0.71	2.45077	2.42367	2.44381		0.71	77.93	146.17		0.71	76.19	149.27		0.71	76.78	143.71		72	0.059	0.099	0.0609										0.71	18	22	6	2	11	6	4	0			0.71	10	23	6
0.72	0.296462	0.246331	0.229665		0.72	2.45244	2.42249	2.4485		0.72	76.83	145.54		0.72	75.79	150.12		0.72	76.17	144.05		73	0.057	0.0885	0.0557										0.72	21	22	6	2	8	9	4	0			0.72	16	22	6
0.73	0.293368	0.256946	0.23771		0.73	2.43681	2.42938	2.44233		0.73	76.49	145.41		0.73	77.15	148.16		0.73	77.15	144.18		74	0.061	0.0883	0.0613										0.73	20	23	6	2	8	8	4	0			0.73	11	26	4
0.74	0.29047	0.243861	0.25404		0.74	2.4366	2.42742	2.42513		0.74	76.7	145.15		0.74	77.17	147.7		0.74	76.27	145.76		75	0.0716	0.101	0.0637										0.74	19	22	6	2	10	7	4	0			0.74	15	24	6
0.75	0.27754	0.248388	0.252989		0.75	2.4372	2.43145	2.43487		0.75	77.29	143.47		0.75	77.3	147.56		0.75	78.52	143.32		76	0.0711	0.0968	0.0649										0.75	15	23	6	0	10	9	0	3			0.75	14	24	6
0.76	0.285209	0.255318	0.26407		0.76	2.42888	2.4249	2.43505		0.76	76.44	145.82		0.76	77.13	147.56		0.76	77.56	142.01		77	0.0569	0.0908	0.0649										0.76	17	22	6	2	9	5	4	3			0.76	14	24	6
0.77	0.262595	0.2714	0.251048		0.77	2.4329	2.42299	2.44111		0.77	76.45	144.34		0.77	77.81	148.26		0.77	78.81	144.02		78	0.072	0.1029	0.0676										0.77	19	21	6	2	11	7	4	0			0.77	14	22	6
0.78	0.263636	0.277484	0.245171		0.78	2.43932	2.42114	2.43945		0.78	76.1	145.96		0.78	76.13	148.89		0.78	76.98	143.21		79	0.0947	0.112	0.0789										0.78	18	21	6	2	9	6	4	3			0.78	16	21	6
0.79	0.271786	0.271597	0.26043		0.79	2.44043	2.42428	2.44879		0.79	76.88	145.32		0.79	76.58	149.84		0.79	77.6	142.89		80	0.0609	0.0881	0.0651										0.79	19	21	6	2	11	7	4	0			0.79	21	22	6
0.8	0.279428	0.260351	0.246464		0.8	2.43863	2.42535	2.43829		0.8	77.28	143.79		0.8	77.58	145.92		0.8	76.19	141.42		81	0.0608	0.076	0.0639										0.8	14	23	6	2	7	6	0	7			0.8	17	22	6
0.81	0.272463	0.260521	0.237631		0.81	2.44773	2.43237	2.43014		0.81	77.72	143.86		0.81	77.15	148.18		0.81	75.9	141.22		82	0.0488	0.066	0.0567										0.81	21	21	6	2	9	9	4	0			0.81	18	23	6
0.82	0.276122	0.276527	0.248753		0.82	2.4427	2.4315	2.44863		0.82	78.75	145.09		0.82	77.16	144.4		0.82	77.15	141.81		83	0.0484	0.0673	0.0589										0.82	16	22	6	2	10	8	0	3			0.82	18	23	6
0.83	0.274767	0.260285	0.247349		0.83	2.42641	2.42361	2.4335		0.83	76.38	144.86		0.83	74.92	146.5		0.83	77.19	142.74		84	0.052	0.0683	0.0572										0.83	19	22	6	2	7	7	4	3			0.83	17	25	6
0.84	0.26416	0.26435	0.246938		0.84	2.43365	2.42961	2.44246		0.84	77.26	145.69		0.84	76.04	146.87		0.84	76.51	143.1		85	0.0617	0.075	0.0606										0.84	21	23	6	2	7	9	4	0			0.84	10	23	6
0.85	0.270598	0.262071	0.248525		0.85	2.44119	2.43104	2.43867		0.85	78.03	146.13		0.85	76.48	147.82		0.85	75.73	142.33		86	0.0592	0.0814	0.0683										0.85	15	23	6	2	10	3	4	3			0.85	16	23	6
0.86	0.269987	0.258341	0.250455		0.86	2.43491	2.44122	2.43544		0.86	77.85	145.93		0.86	75.78	146.91		0.86	75.14	140.57		87	0.0621	0.0839	0.0758										0.86	19	21	6	2	8	7	4	3			0.86	13	24	6
0.87	0.270631	0.261916	0.263532		0.87	2.44484	2.42672	2.43646		0.87	77.14	145.84		0.87	74.96	147.57		0.87	77.03	141.68		88	0.056	0.0875	0.0739										0.87	16	23	6	2	9	4	4	3			0.87	13	23	4
0.88	0.298573	0.261406	0.241891		0.88	2.44497	2.44832	2.44265		0.88	76.53	146.97		0.88	75.95	147.68		0.88	77.18	143.73		89	0.0535	0.0915	0.0703										0.88	19	24	6	2	8	11	0	0			0.88	16	22	6
0.89	0.278305	0.269849	0.249682		0.89	2.44449	2.44194	2.43672		0.89	77.31	146.79		0.89	75.64	148.18		0.89	76.87	144.08		90	0.0488	0.099	0.06										0.89	15	23	6	2	7	7	0	6			0.89	16	22	6
0.9	0.287333	0.261631	0.246259		0.9	2.44608	2.43752	2.43551		0.9	75.76	145.61		0.9	76.54	147.58		0.9	75.63	143.06		91	0.0551	0.1077	0.0635										0.9	15	22	6	2	8	3	4	6			0.9	18	23	6
0.91	0.299671	0.264904	0.24731		0.91	2.45028	2.42867	2.42934		0.91	77.93	145.08		0.91	76.72	147.09		0.91	76.97	142.64		92	0.0693	0.1015	0.0736										0.91	15	22	6	2	11	7	0	3			0.91	16	23	6
0.92	0.293758	0.273334	0.260017		0.92	2.45152	2.42976	2.42985		0.92	78.56	146.22		0.92	75.71	146.61		0.92	74.86	142.55		93	0.0779	0.123	0.075										0.92	21	23	6	2	7	9	4	0			0.92	16	22	6
0.93	0.283131	0.273593	0.256265		0.93	2.43278	2.42136	2.4391		0.93	77.42	145.47		0.93	76.5	146.37		0.93	76.07	142.65		94	0.0827	0.1405	0.0813										0.93	22	22	6	2	7	9	5	0			0.93	14	24	6
0.94	0.295353	0.26808	0.253452		0.94	2.43917	2.416	2.43149		0.94	77.18	145.4		0.94	76.39	144.01		0.94	75.61	141.54		95	0.1115	0.161	0.0965										0.94	17	23	6	2	8	5	4	3			0.94	17	23	6
0.95	0.303811	0.279827	0.260927		0.95	2.44508	2.42448	2.43281		0.95	78	145.27		0.95	75.86	145.25		0.95	76.7	141.49		96	0.1169	0.1523	0.0929										0.95	17	23	6	2	8	9	0	3			0.95	14	22	6
0.96	0.291741	0.279346	0.272185		0.96	2.44468	2.42294	2.43784		0.96	77.66	146.61		0.96	77.29	146.24		0.96	76.45	141.68		97	0.0756	0.1214	0.0691										0.96	18	21	6	2	9	6	4	3			0.96	17	22	6
0.97	0.291451	0.285375	0.260438		0.97	2.4421	2.42375	2.43111		0.97	76.33	146.74		0.97	76.45	145.44		0.97	74.86	141.85		98	0.0656	0.1099	0.0662										0.97	21	21	6	2	9	9	4	0			0.97	18	22	6
0.98	0.28739	0.299807	0.262667		0.98	2.43982	2.43553	2.43973		0.98	78.65	147.08		0.98	77.07	146.7		0.98	75.63	141.96		99	0.0585	0.097	0.0659										0.98	13	22	6	2	10	5	0	6			0.98	16	20	6
0.99	0.286759	0.282889	0.266663		0.99	2.44579	2.43262	2.43598		0.99	78.24	147.52		0.99	77.57	144.8		0.99	77.8	140.71		100	0.0559	0.0933	0.0648										0.99	16	22	6	2	10	4	4	3			0.99	14	23	6
1	0.293934	0.275777	0.254265		1	2.44917	2.43151	2.43291		1	79.31	146.55		1	78.09	144.76		1	74.95	142.45		101	0.0514	0.0878	0.0626										1	16	23	6	2	9	8	0	3			1	20	21	6
1.01	0.297425	0.284526	0.277406		1.01	2.44891	2.42163	2.44581		1.01	78.57	145.61		1.01	77.35	145.19		1.01	75.74	142.74		102	0.0519	0.0795	0.0637										1.01	16	22	6	2	7	4	4	6			1.01	19	21	6
1.02	0.291013	0.289875	0.275316		1.02	2.44926	2.4285	2.43371		1.02	77.57	145.62		1.02	77.06	145.48		1.02	74.45	142.2		103	0.0532	0.0767	0.0651										1.02	20	22	6	2	9	8	4	0			1.02	16	21	6
1.03	0.284363	0.295344	0.282029		1.03	2.44791	2.42791	2.44002		1.03	77.71	146.99		1.03	77.88	146.34		1.03	75.14	139.7		104	0.0566	0.0759	0.0625										1.03	16	23	6	2	9	4	4	3			1.03	16	22	6
1.04	0.276003	0.30148	0.283249		1.04	2.44434	2.43673	2.45903		1.04	78.26	146.45		1.04	77.46	145.1		1.04	74.69	142.84		105	0.0618	0.0702	0.065										1.04	18	23	6	2	7	5	5	3			1.04	17	22	6
1.05	0.273272	0.29731	0.274201		1.05	2.44257	2.42393	2.43945		1.05	77.54	146.51		1.05	76.33	146.9		1.05	75.07	141.14		106	0.0666	0.0664	0.0678										1.05	21	21	6	2	9	9	4	0			1.05	20	22	6
1.06	0.290488	0.290861	0.281271		1.06	2.44337	2.43085	2.44776		1.06	76.98	146.58		1.06	77.63	147.52		1.06	73.72	143.28		107	0.0678	0.0609	0.0688										1.06	18	22	6	2	11	6	4	0			1.06	19	22	6
1.07	0.288107	0.298472	0.267757		1.07	2.44917	2.43502	2.43549		1.07	77.06	147.68		1.07	79.35	145.72		1.07	73.62	142.11		108	0.0769	0.0612	0.0716										1.07	14	21	6	2	10	6	0	6			1.07	14	24	6
1.08	0.267676	0.303609	0.268608		1.08	2.43268	2.42839	2.43964		1.08	76.26	147.9		1.08	78.57	145.38		1.08	71.9	141.09		109	0.0729	0.0605	0.0713										1.08	17	23	6	2	8	5	4	3			1.08	16	22	6
1.09	0.27613	0.309876	0.282603		1.09	2.43268	2.42726	2.4392		1.09	77.21	146.09		1.09	78.88	144.29		1.09	71.91	142.53		110	0.067	0.0672	0.0682										1.09	16	21	6	2	11	4	4	3			1.09	19	21	6
1.1	0.275528	0.296415	0.260478		1.1	2.44956	2.42191	2.43448		1.1	76.33	147.08		1.1	78.23	143.73		1.1	72.78	142.16		111	0.0567	0.0584	0.0624										1.1	15	22	6	2	8	7	0	6			1.1	19	21	6
1.11	0.279971	0.292503	0.272722		1.11	2.4485	2.41586	2.42497		1.11	76.9	147.54		1.11	76.8	140.9		1.11	74.04	139.75		112	0.0618	0.0668	0.0689										1.11	19	22	6	2	7	7	4	3			1.11	18	24	6
1.12	0.291068	0.295121	0.269588		1.12	2.45091	2.4174	2.44		1.12	76.33	148.22		1.12	76.37	143.94		1.12	74.58	141.23		113	0.0807	0.0746	0.0833										1.12	17	21	6	2	10	5	4	3			1.12	16	24	6
1.13	0.290036	0.295781	0.269434		1.13	2.43554	2.42721	2.43201		1.13	75.94	148.2		1.13	78.04	144.37		1.13	73.08	139.21		114	0.081	0.08	0.0884										1.13	21	22	6	2	8	9	4	0			1.13	18	24	6
1.14	0.296157	0.292804	0.278649		1.14	2.43966	2.41979	2.42424		1.14	75.38	148.61		1.14	78.08	142.05		1.14	72.65	140.55		115	0.0752	0.0887	0.0928										1.14	16	22	6	2	10	8	0	3			1.14	13	22	6
1.15	0.304715	0.283636	0.266284		1.15	2.43628	2.42678	2.42353		1.15	76.09	147.48		1.15	79.33	143.61		1.15	72.5	138.28		116	0.0856	0.091	0.1105										1.15	19	22	6	2	10	7	4	0			1.15	18	24	6
1.16	0.300072	0.293002	0.271847		1.16	2.43985	2.42396	2.42484		1.16	76.25	147.56		1.16	77.94	141.85		1.16	74.53	140.12		117	0.1167	0.1165	0.1286										1.16	21	23	6	2	7	9	4	0			1.16	15	22	6
1.17	0.298567	0.291405	0.269819		1.17	2.43125	2.42148	2.42809		1.17	75.35	145.77		1.17	78.11	144.4		1.17	74.56	139.48		118	0.1318	0.1574	0.1753										1.17	17	22	6	2	9	5	4	3			1.17	19	22	6
1.18	0.301075	0.292856	0.284706		1.18	2.44576	2.41372	2.4277		1.18	77.45	147.45		1.18	78.1	141.58		1.18	74.54	141.25		119	0.1465	0.1608	0.1764										1.18	16	20	6	2	12	8	0	3			1.18	12	22	6
1.19	0.277963	0.286561	0.283897		1.19	2.42449	2.42064	2.43375		1.19	75.6	147.99		1.19	78.47	144.42		1.19	73.9	141.11		120	0.1612	0.1914	0.1573										1.19	17	22	6	2	9	9	0	3			1.19	20	23	6
1.2	0.294005	0.301816	0.286064		1.2	2.43525	2.41704	2.44019		1.2	74.58	148.12		1.2	77.2	142.86		1.2	76.14	141.75		121	0.1552	0.1481	0.1494										1.2	20	22	6	2	9	12	0	0			1.2	18	25	6
1.21	0.28825	0.305809	0.291674		1.21	2.43048	2.43149	2.43244		1.21	73.5	148.27		1.21	78.41	142.52		1.21	75.3	143.15		122	0.1243	0.1402	0.1501										1.21	20	22	6	2	9	8	4	0			1.21	15	22	6
1.22	0.28617	0.313052	0.278372		1.22	2.4289	2.44049	2.43014		1.22	75.83	146.69		1.22	77.59	143.24		1.22	75.28	141.59		123	0.0978	0.1362	0.1213										1.22	16	24	6	2	8	4	4	3			1.22	14	23	6
1.23	0.281331	0.313171	0.25489		1.23	2.43001	2.43195	2.42548		1.23	75.06	146.02		1.23	77.56	143.32		1.23	76.55	141.39		124	0.0979	0.1262	0.1059										1.23	20	22	6	2	6	8	4	3			1.23	20	21	6
1.24	0.29141	0.32855	0.26097		1.24	2.43333	2.42866	2.42486		1.24	74.71	146		1.24	77.43	145.48		1.24	75.41	138.46		125	0.0989	0.1117	0.1189										1.24	17	23	6	2	8	5	4	3			1.24	18	22	6
1.25	0.287742	0.328411	0.254725		1.25	2.43447	2.42531	2.42557		1.25	75.84	145.93		1.25	77.04	145.5		1.25	73.82	140.68		126	0.0844	0.0928	0.1055										1.25	12	22	6	2	11	4	0	6			1.25	20	23	6
1.26	0.290168	0.335401	0.256667		1.26	2.42879	2.42852	2.42936		1.26	75.99	145.54		1.26	76.14	144.11		1.26	74.87	141.02		127	0.0625	0.0924	0.0709										1.26	16	23	6	2	9	8	0	3			1.26	18	22	6
1.27	0.304925	0.319059	0.242837		1.27	2.43173	2.42446	2.43268		1.27	74.69	145.14		1.27	76.92	144.65		1.27	74.9	141.55		128	0.0608	0.0861	0.0558										1.27	17	24	6	2	7	9	0	3			1.27	18	24	6
1.28	0.289534	0.311566	0.244183		1.28	2.42363	2.43133	2.42766		1.28	75.02	144.62		1.28	77	146.11		1.28	74.57	139.78		129	0.0578	0.0646	0.0549										1.28	19	23	6	2	5	11	0	4			1.28	18	23	6
1.29	0.295594	0.300251	0.254039		1.29	2.43611	2.43523	2.43308		1.29	75.13	145.83		1.29	78.5	145.33		1.29	75.34	140.55		130	0.0506	0.0631	0.0477										1.29	17	23	6	2	8	9	0	3			1.29	14	24	6
1.3	0.309943	0.31406	0.247315		1.3	2.43967	2.44066	2.42475		1.3	76.48	145.08		1.3	79.09	145.13		1.3	73.78	140.56		131	0.0486	0.0744	0.0468										1.3	17	22	6	2	9	9	0	3			1.3	21	22	6
1.31	0.309268	0.318387	0.262206		1.31	2.43945	2.44223	2.43317		1.31	75.47	145.61		1.31	79.28	145.41		1.31	75.27	141.31		132	0.0482	0.0679	0.0501										1.31	16	21	6	2	8	8	0	6			1.31	18	22	6
1.32	0.317812	0.327829	0.264454		1.32	2.43063	2.43925	2.42919		1.32	75.46	144.6		1.32	78.68	142.09		1.32	74.82	141.86		133	0.0447	0.0555	0.0479										1.32	16	23	6	2	9	8	0	3			1.32	12	23	6
1.33	0.319432	0.307856	0.246388		1.33	2.42134	2.43633	2.41433		1.33	75.73	143.17		1.33	78.87	143.38		1.33	73.41	139.3		134	0.044	0.0576	0.0483										1.33	15	22	6	2	8	7	0	6			1.33	19	21	6
1.34	0.324617	0.310268	0.2808		1.34	2.42552	2.43443	2.43364		1.34	73.97	144.34		1.34	79.75	143.22		1.34	75.01	141.65		135	0.0495	0.082	0.0558										1.34	16	22	6	2	10	4	4	3			1.34	18	23	6
1.35	0.325248	0.283185	0.284371		1.35	2.43659	2.43439	2.42538		1.35	76.08	145.19		1.35	79.01	144.97		1.35	75.24	140.45		136	0.0518	0.0748	0.0591										1.35	15	22	6	2	11	3	4	3			1.35	21	22	6
1.36	0.32455	0.286851	0.266505		1.36	2.43293	2.42903	2.41642		1.36	76.08	144.49		1.36	80.18	144.06		1.36	73.81	139.01		137	0.0458	0.0651	0.0562										1.36	12	22	6	2	11	4	0	6			1.36	17	22	6
1.37	0.324369	0.289538	0.263479		1.37	2.43796	2.42748	2.40266		1.37	76.86	145.99		1.37	79.14	144.28		1.37	72.67	139.32		138	0.0482	0.0761	0.0563										1.37	21	23	6	2	7	9	4	0			1.37	17	22	6
1.38	0.310257	0.295367	0.259372		1.38	2.44049	2.4457	2.41112		1.38	77.99	145.48		1.38	80.24	146.45		1.38	73.08	138.04		139	0.0516	0.078	0.059										1.38	20	22	6	2	9	8	4	0			1.38	17	23	6
1.39	0.303465	0.307991	0.258561		1.39	2.43974	2.4302	2.41827		1.39	77.04	145.73		1.39	78.62	146.31		1.39	74.14	141.46		140	0.0484	0.073	0.0519										1.39	19	22	6	2	10	7	4	0			1.39	15	24	6
1.4	0.306692	0.309606	0.249819		1.4	2.44192	2.44685	2.41494		1.4	77.12	144.53		1.4	80.26	147.27		1.4	74.63	140.68		141	0.0454	0.0718	0.0534										1.4	15	23	6	2	7	3	4	6			1.4	19	24	6
1.41	0.304341	0.305457	0.262369		1.41	2.43023	2.42935	2.41443		1.41	77.38	145.34		1.41	79.16	145.7		1.41	74.9	140.16		142	0.0511	0.084	0.0588										1.41	16	23	6	2	9	8	0	3			1.41	15	23	6
1.42	0.311248	0.303723	0.257083		1.42	2.43578	2.4333	2.41533		1.42	75.69	146.02		1.42	77.57	143.97		1.42	74.19	139.69		143	0.0547	0.0857	0.06										1.42	15	23	6	2	10	7	0	3			1.42	22	23	6
1.43	0.301898	0.284753	0.252353		1.43	2.43693	2.43113	2.41988		1.43	75.51	146.19		1.43	78.86	142.88		1.43	74.3	139.37		144	0.0545	0.0827	0.0611										1.43	19	23	6	2	6	7	4	3			1.43	19	24	6
1.44	0.312191	0.279954	0.26872		1.44	2.4459	2.4257	2.42354		1.44	75.61	146.73		1.44	78.33	144.3		1.44	74.62	140.59		145	0.0516	0.0744	0.0549										1.44	16	22	6	2	7	4	4	6			1.44	20	23	6
1.45	0.294245	0.285402	0.292317		1.45	2.43836	2.431	2.4233		1.45	76.44	146.62		1.45	79.08	144.15		1.45	74.68	141.96		146	0.0534	0.0627	0.0555										1.45	11	21	6	2	10	3	0	9			1.45	18	23	6
1.46	0.311679	0.298396	0.2866		1.46	2.44299	2.4455	2.42617		1.46	76.81	146.32		1.46	80.18	146.05		1.46	73.6	143.11		147	0.0535	0.0587	0.0523										1.46	20	24	6	2	7	8	4	0			1.46	17	21	6
1.47	0.306486	0.289739	0.279097		1.47	2.44099	2.43422	2.42132		1.47	75.8	145.68		1.47	78.1	144.32		1.47	73.19	142.21		148	0.0601	0.0601	0.0492										1.47	23	20	6	2	8	11	4	0			1.47	17	23	6
1.48	0.305118	0.280634	0.276298		1.48	2.4283	2.44082	2.41802		1.48	75.24	143.82		1.48	76.68	144.32		1.48	72.79	141.75		149	0.0535	0.0751	0.05										1.48	23	22	6	2	6	11	4	0			1.48	18	23	6
1.49	0.300833	0.282856	0.280299		1.49	2.42959	2.4388	2.42612		1.49	74.95	144.94		1.49	77.3	144.84		1.49	74.8	142.27		150	0.0471	0.0683	0.0551										1.49	14	22	6	2	9	2	4	6			1.49	18	22	6
1.5	0.325575	0.293666	0.290484		1.5	2.44383	2.45537	2.41878		1.5	75.19	143.69		1.5	79.18	145.58		1.5	73.72	140.83		151	0.052	0.0509	0.0581										1.5	17	21	6	2	10	9	0	3			1.5	11	25	6
1.51	0.323858	0.299363	0.292303		1.51	2.44428	2.44649	2.41502		1.51	75.31	144.38		1.51	77.88	145.4		1.51	74.15	142.46		152	0.0575	0.0531	0.0581										1.51	22	21	6	2	8	10	4	0			1.51	22	21	6
1.52	0.339825	0.285097	0.283525		1.52	2.44019	2.44962	2.42173		1.52	75.28	146.27		1.52	78.98	144.96		1.52	75.38	143.01		153	0.1003	0.0584	0.0641										1.52	19	20	6	2	9	11	0	3			1.52	18	23	6
1.53	0.331119	0.286168	0.294856		1.53	2.44224	2.44669	2.42487		1.53	76.28	145.47		1.53	78.68	147.34		1.53	73.95	142.83		154	0.1094	0.0532	0.0582										1.53	15	24	6	2	6	7	0	6			1.53	15	22	6
1.54	0.330211	0.287951	0.302862		1.54	2.44689	2.44034	2.41433		1.54	76.2	144.63		1.54	79.15	143.97		1.54	75.05	142.02		155	0.0769	0.0453	0.0512										1.54	23	22	6	2	6	11	4	0			1.54	18	21	6
1.55	0.329841	0.287928	0.295265		1.55	2.44086	2.44039	2.41945		1.55	74.68	145.07		1.55	78.11	145.96		1.55	73.87	140.73		156	0.0628	0.0555	0.0597										1.55	17	22	6	2	9	5	4	3			1.55	17	24	6
1.56	0.334606	0.281713	0.267841		1.56	2.45657	2.4382	2.4162		1.56	75.81	145.65		1.56	79.38	145.61		1.56	74.21	142.04		157	0.0647	0.057	0.063										1.56	14	22	6	2	9	2	4	6			1.56	19	24	6
1.57	0.322792	0.273444	0.273823		1.57	2.44244	2.43348	2.42315		1.57	75.98	145.55		1.57	79.45	143.6		1.57	74.54	140.87		158	0.0808	0.0638	0.0726										1.57	22	20	6	2	9	10	4	0			1.57	17	24	6
1.58	0.307095	0.265327	0.291595		1.58	2.44415	2.4337	2.41517		1.58	76.41	145.57		1.58	79.39	144		1.58	74.14	139.38		159	0.0955	0.0808	0.0897										1.58	21	21	6	2	9	9	4	0			1.58	18	23	6
1.59	0.313924	0.27101	0.270345		1.59	2.44697	2.43321	2.41432		1.59	75.93	143.98		1.59	78.42	144.8		1.59	73.05	141.54		160	0.1013	0.0862	0.0975										1.59	16	22	6	2	7	8	0	6			1.59	20	21	6
1.6	0.325499	0.273452	0.272761		1.6	2.44638	2.44415	2.42564		1.6	74.97	143.85		1.6	80.25	145.56		1.6	73.69	141.85		161	0.0909	0.0746	0.0794										1.6	17	21	6	2	10	4	5	3			1.6	14	22	6
1.61	0.299094	0.276012	0.27794		1.61	2.43389	2.42711	2.41194		1.61	74.31	144.92		1.61	79.97	142.38		1.61	72.39	140.48		162	0.0697	0.0673	0.0633										1.61	16	22	6	2	10	4	4	3			1.61	15	23	6
1.62	0.306313	0.279035	0.279185		1.62	2.43813	2.42674	2.43257		1.62	75.12	145.23		1.62	78.55	142.62		1.62	72.91	141.27		163	0.0537	0.0568	0.0537										1.62	14	22	6	2	9	2	4	6			1.62	21	22	6
1.63	0.320383	0.278359	0.263555		1.63	2.43742	2.4215	2.42484		1.63	74.69	144.16		1.63	77.88	143.75		1.63	72.91	139.88		164	0.0487	0.0572	0.0549										1.63	20	24	6	2	7	8	4	0			1.63	19	23	6
1.64	0.312917	0.291069	0.260992		1.64	2.43694	2.435	2.41498		1.64	76.02	145.56		1.64	79.58	142.42		1.64	73	139.92		165	0.0467	0.0548	0.052										1.64	20	23	6	2	8	8	4	0			1.64	21	21	6
1.65	0.291465	0.277161	0.267977		1.65	2.43478	2.43576	2.42197		1.65	74.89	145.37		1.65	80.8	146.02		1.65	74.64	140.62		166	0.0499	0.0623	0.0525										1.65	20	22	6	2	9	12	0	0			1.65	17	22	6
1.66	0.296835	0.292234	0.278732		1.66	2.42534	2.44436	2.42311		1.66	75.48	146.15		1.66	80.07	147.99		1.66	73.07	140.75		167	0.0537	0.0636	0.0528										1.66	21	22	6	2	8	9	4	0			1.66	18	21	6
1.67	0.309981	0.276321	0.262579		1.67	2.43661	2.42696	2.42072		1.67	75.16	143.94		1.67	79.8	144.98		1.67	74.29	141.71		168	0.0576	0.0723	0.0561										1.67	20	22	6	2	6	8	4	3			1.67	21	21	6
1.68	0.293592	0.289819	0.262902		1.68	2.42615	2.42808	2.41525		1.68	75.46	143.6		1.68	78.98	144.21		1.68	72.74	141.24		169	0.0623	0.0807	0.0648										1.68	21	23	6	2	7	9	4	0			1.68	17	23	6
1.69	0.293647	0.295225	0.273933		1.69	2.43197	2.43525	2.42772		1.69	75.96	144.86		1.69	77.72	143.19		1.69	73.34	140.9		170	0.0565	0.0728	0.0651										1.69	17	22	6	2	9	9	0	3			1.69	21	21	6
1.7	0.29743	0.287709	0.256803		1.7	2.43265	2.43753	2.4209		1.7	75.86	142.31		1.7	79.06	144.9		1.7	72.66	139.83		171	0.0568	0.0729	0.0581										1.7	20	22	6	2	9	8	4	0			1.7	18	21	6
1.71	0.317619	0.292316	0.255522		1.71	2.44335	2.42612	2.40967		1.71	76.86	143.15		1.71	77.1	141.58		1.71	72.71	139.81		172	0.058	0.0801	0.0602										1.71	18	23	6	2	10	6	4	0			1.71	18	24	6
1.72	0.311327	0.284232	0.260495		1.72	2.43905	2.42413	2.40988		1.72	76.12	144.43		1.72	77.67	143.46		1.72	72.55	140.39		173	0.0671	0.0868	0.0677										1.72	21	23	6	2	7	9	4	0			1.72	18	25	6
1.73	0.310835	0.27823	0.254057		1.73	2.44981	2.41823	2.41636		1.73	77.58	144.27		1.73	77.93	144.36		1.73	73.37	140.08		174	0.0747	0.0917	0.0768										1.73	17	23	6	2	11	4	5	0			1.73	20	22	6
1.74	0.310813	0.288897	0.265925		1.74	2.45161	2.43103	2.41873		1.74	76.42	143.98		1.74	77.79	144.79		1.74	72.66	140.86		175	0.1007	0.1189	0.1042										1.74	19	23	6	2	6	7	4	3			1.74	20	23	6
1.75	0.31398	0.295986	0.280451		1.75	2.44656	2.42924	2.42719		1.75	78.4	143.99		1.75	77.72	144.29		1.75	73.93	143.24		176	0.1237	0.1506	0.1436										1.75	21	23	6	2	7	9	4	0			1.75	16	22	6
1.76	0.318491	0.280173	0.268073		1.76	2.4482	2.42267	2.41391		1.76	77.44	144.76		1.76	76.55	143.81		1.76	73.84	142.44		177	0.1378	0.1452	0.1377										1.76	15	22	6	2	8	7	0	6			1.76	19	23	6
1.77	0.297622	0.275267	0.286406		1.77	2.44592	2.41751	2.41623		1.77	76.32	143.01		1.77	77.44	144.72		1.77	73.48	141.67		178	0.1314	0.1543	0.1544										1.77	14	26	0	4	8	6	4	3			1.77	22	22	6
1.78	0.306059	0.278769	0.279718		1.78	2.43347	2.43324	2.42483		1.78	75.28	142		1.78	78.14	143.45		1.78	74.1	142.18		179	0.1405	0.1588	0.1481										1.78	20	21	6	2	7	8	4	3			1.78	12	22	6
1.79	0.323879	0.278207	0.283031		1.79	2.46221	2.42548	2.41741		1.79	77.02	143.73		1.79	77.3	142.79		1.79	74.68	140.92		180	0.1221	0.1342	0.1114										1.79	20	25	4	2	6	10	4	0			1.79	15	22	6
1.8	0.331652	0.280335	0.290979		1.8	2.45998	2.41687	2.42064		1.8	76.35	146.9		1.8	76.28	141.44		1.8	73.08	140.76		181	0.0935	0.1199	0.1126										1.8	18	23	6	2	7	6	4	3			1.8	15	22	6
1.81	0.323613	0.277504	0.294321		1.81	2.46623	2.4075	2.42365		1.81	76.21	145.78		1.81	75.6	142.87		1.81	72.21	142.77		182	0.1023	0.1474	0.1384										1.81	20	24	6	2	7	12	0	0			1.81	16	23	6
1.82	0.317504	0.278706	0.291689		1.82	2.45768	2.40522	2.42555		1.82	77.3	146.3		1.82	76.55	143.01		1.82	73.25	141.66		183	0.107	0.1471	0.1133										1.82	15	23	6	2	10	7	0	3			1.82	16	24	6
1.83	0.301695	0.271691	0.28702		1.83	2.44862	2.40953	2.4187		1.83	75.68	145.29		1.83	77.18	142.61		1.83	73.75	142.29		184	0.0848	0.1119	0.0773										1.83	21	23	6	2	7	9	4	0			1.83	19	24	6
1.84	0.309355	0.273024	0.293561		1.84	2.44769	2.40665	2.42373		1.84	75.23	145.04		1.84	77.94	142.72		1.84	72.16	141.02		185	0.0974	0.1068	0.0824										1.84	18	22	6	2	8	6	4	3			1.84	17	24	6
1.85	0.29893	0.274901	0.294891		1.85	2.44151	2.42537	2.41885		1.85	74.98	145.73		1.85	78.95	143.98		1.85	74.47	141.64		186	0.0705	0.1054	0.0702										1.85	16	24	4	2	8	10	0	3			1.85	17	22	6
1.86	0.288613	0.276802	0.293246		1.86	2.4522	2.41769	2.42741		1.86	75.79	146.04		1.86	79.53	144.91		1.86	74.18	143.49		187	0.0744	0.1012	0.0627										1.86	19	25	4	2	7	13	0	0			1.86	16	23	6
1.87	0.305178	0.281524	0.293217		1.87	2.45396	2.42853	2.423		1.87	74.59	145.01		1.87	80.41	146.21		1.87	74.51	141.35		188	0.0751	0.0922	0.0739										1.87	17	23	6	2	8	9	0	3			1.87	17	23	6
1.88	0.299646	0.276315	0.313759		1.88	2.44573	2.42255	2.41076		1.88	74.88	143.42		1.88	79.11	145.1		1.88	73.01	141.81		189	0.0764	0.0912	0.1024										1.88	18	23	4	2	7	12	0	3			1.88	19	23	6
1.89	0.304499	0.27748	0.309927		1.89	2.45071	2.41335	2.4218		1.89	76.15	144.44		1.89	78.34	143.67		1.89	73.75	142.09		190	0.062	0.0788	0.092										1.89	19	23	4	2	6	9	4	3			1.89	16	22	6
1.9	0.287303	0.283077	0.314486		1.9	2.43735	2.4201	2.4188		1.9	75.27	144.75		1.9	79.01	142.96		1.9	73.65	141.28		191	0.0544	0.0696	0.0827										1.9	20	23	4	2	8	10	4	0			1.9	18	22	6
1.91	0.312317	0.283158	0.31237		1.91	2.44656	2.40952	2.42172		1.91	75.24	144.05		1.91	78.72	143.17		1.91	74.99	143.43		192	0.0529	0.068	0.0706										1.91	16	24	4	2	8	10	0	3			1.91	17	22	6
1.92	0.307064	0.271424	0.32832		1.92	2.44072	2.40563	2.42668		1.92	74.17	142.92		1.92	77.38	141.36		1.92	75.19	142.04		193	0.0502	0.0574	0.0651										1.92	22	23	4	2	6	12	4	0			1.92	14	23	6
1.93	0.304239	0.274797	0.311379		1.93	2.44042	2.40658	2.43111		1.93	75.41	143.97		1.93	77.07	142.66		1.93	75.53	140.77		194	0.0437	0.0529	0.0678										1.93	12	25	0	4	11	4	4	3			1.93	19	20	6
1.94	0.280905	0.25833	0.298748		1.94	2.44512	2.41194	2.4219		1.94	74.32	145.42		1.94	77.8	143.36		1.94	72.9	141.92		195	0.0467	0.0558	0.0573										1.94	13	23	4	2	9	7	0	6			1.94	16	22	6
1.95	0.279265	0.264817	0.303328		1.95	2.43667	2.41133	2.43302		1.95	74.3	145.64		1.95	77	143.95		1.95	73.17	141.78		196	0.0473	0.0504	0.0518										1.95	18	23	4	2	7	8	4	3			1.95	14	22	6
1.96	0.2791	0.265802	0.310134		1.96	2.44499	2.41461	2.42726		1.96	75.19	145.72		1.96	79.6	143.17		1.96	73.95	144.25		197	0.0528	0.062	0.0585										1.96	19	25	4	2	7	9	4	0			1.96	18	23	6
1.97	0.273007	0.263215	0.316473		1.97	2.44394	2.41079	2.42656		1.97	76.4	144.3		1.97	77.01	144.07		1.97	73.19	142.45		198	0.0626	0.0989	0.0818										1.97	16	26	0	4	9	8	4	0			1.97	21	22	6
1.98	0.280987	0.266269	0.314253		1.98	2.44809	2.41132	2.42405		1.98	75.63	144.77		1.98	78.45	144.72		1.98	74.15	142.82		199	0.0641	0.0929	0.0882										1.98	20	25	4	2	6	14	0	0			1.98	17	22	6
1.99	0.285427	0.272309	0.304248		1.99	2.43938	2.40732	2.42551		1.99	75.32	143.74		1.99	77.64	144.84		1.99	72.68	141.6		200	0.0629	0.0728	0.0818										1.99	16	25	4	2	7	6	4	3			1.99	15	22	6
2	0.290864	0.265892	0.308219		2	2.44203	2.40947	2.42815		2	74.79	144.82		2	78.14	142.91		2	73.81	142.15		201	0.0685	0.0854	0.0977										2	21	23	4	2	7	11	4	0			2	18	22	6
2.01	0.29522	0.272796	0.296065		2.01	2.43782	2.39985	2.41298		2.01	77.19	143.25		2.01	78.11	142.91		2.01	73.91	140.46		202	0.0829	0.1129	0.1154										2.01	17	24	4	2	7	7	4	3			2.01	16	23	6
2.02	0.303397	0.26462	0.290675		2.02	2.4524	2.39903	2.4209		2.02	76.77	143.93		2.02	77.08	143.97		2.02	74.66	142.3		203	0.0935	0.1398	0.1114										2.02	11	24	4	2	10	5	0	6			2.02	18	23	6
2.03	0.294632	0.263998	0.293421		2.03	2.45421	2.39517	2.42778		2.03	76.65	144.66		2.03	78.51	143.07		2.03	73.25	143.1		204	0.146	0.2021	0.1261										2.03	20	24	4	2	7	10	4	0			2.03	14	24	6
2.04	0.286476	0.280879	0.288887		2.04	2.44047	2.41127	2.42568		2.04	75.53	144.56		2.04	78.37	145.17		2.04	74.77	142.28		205	0.0923	0.1718	0.1141										2.04	19	25	4	2	7	9	4	0			2.04	16	23	6
2.05	0.283867	0.275535	0.283474		2.05	2.44958	2.40936	2.43331		2.05	75.1	143.29		2.05	78.76	145.44		2.05	75.37	142.41		206	0.0691	0.1281	0.1035										2.05	13	24	4	2	8	7	0	6			2.05	16	22	6
2.06	0.275143	0.290892	0.28686		2.06	2.45016	2.41302	2.42088		2.06	75.72	143.8		2.06	79.56	146.87		2.06	73.54	143.13		207	0.0708	0.0733	0.0872										2.06	18	23	4	2	7	12	0	3			2.06	14	22	6
2.07	0.282476	0.275054	0.29605		2.07	2.44902	2.40452	2.43013		2.07	75.04	145.1		2.07	78.98	143.76		2.07	74.59	143.26		208	0.0608	0.0913	0.1027										2.07	16	22	4	2	7	10	0	6			2.07	14	23	6
2.08	0.268139	0.285852	0.288306		2.08	2.43793	2.39696	2.42726		2.08	75.67	144.57		2.08	76.52	145.72		2.08	74.96	142.44		209	0.0648	0.0703	0.0941										2.08	17	22	6	2	9	5	4	3			2.08	16	22	6
2.09	0.272651	0.2926	0.285739		2.09	2.43974	2.40298	2.43014		2.09	74.99	144.08		2.09	78.22	143.52		2.09	75.17	143.69		210	0.0559	0.0545	0.0663										2.09	20	23	6	2	8	8	4	0			2.09	20	21	6
2.1	0.282971	0.282443	0.299749		2.1	2.44852	2.39683	2.41268		2.1	74.72	144.62		2.1	77.54	142.56		2.1	75.12	141.14		211	0.0461	0.0475	0.0444										2.1	21	23	6	2	7	9	4	0			2.1	19	21	6
2.11	0.273716	0.258017	0.310362		2.11	2.44869	2.39518	2.43425		2.11	75.65	145.49		2.11	77.55	140.78		2.11	75.53	142.65		212	0.0465	0.0517	0.0422										2.11	20	23	4	2	8	10	4	0			2.11	21	23	6
2.12	0.299989	0.266583	0.311321		2.12	2.45923	2.39663	2.42166		2.12	75.87	145.81		2.12	76.57	142.18		2.12	74.56	142.62		213	0.0432	0.0477	0.0428										2.12	21	24	4	2	6	11	4	0			2.12	14	25	4
2.13	0.303213	0.281403	0.319191		2.13	2.4423	2.39534	2.41035		2.13	75.54	144.46		2.13	76.48	140.01		2.13	74.27	142.38		214	0.0436	0.049	0.0427										2.13	13	24	4	2	8	7	0	6			2.13	18	23	6
2.14	0.301278	0.280471	0.318903		2.14	2.44079	2.4047	2.41208		2.14	75.9	146.63		2.14	77.37	139.12		2.14	73.82	142.82		215	0.0469	0.0516	0.0436										2.14	13	25	4	2	7	7	0	6			2.14	19	24	6
2.15	0.294384	0.281824	0.327463		2.15	2.44809	2.39697	2.40176		2.15	75.92	147.57		2.15	76.49	139.9		2.15	71.93	142.07		216	0.0469	0.051	0.0506										2.15	14	23	6	2	8	6	0	6			2.15	16	23	6
2.16	0.294009	0.28026	0.313184		2.16	2.43804	2.39738	2.41396		2.16	76.62	146.52		2.16	76.61	141.72		2.16	73.02	142.18		217	0.0446	0.0554	0.049										2.16	18	23	4	2	7	8	4	3			2.16	13	23	6
2.17	0.297252	0.263253	0.30069		2.17	2.45357	2.39739	2.40244		2.17	77.49	147.2		2.17	77.64	140.33		2.17	72.77	142.75		218	0.0482	0.0649	0.0514										2.17	21	23	6	2	7	13	0	0			2.17	14	24	6
2.18	0.290282	0.267554	0.290706		2.18	2.45936	2.39642	2.41519		2.18	78.08	146.6		2.18	76.66	140.37		2.18	73.7	140.89		219	0.0498	0.0624	0.058										2.18	16	24	4	2	8	10	0	3			2.18	16	23	6
2.19	0.290678	0.266992	0.283148		2.19	2.451	2.39693	2.43135		2.19	77.47	146.8		2.19	75.28	141.42		2.19	73.89	142.6		220	0.053	0.0653	0.0673										2.19	18	23	6	2	10	10	0	0			2.19	16	23	6
2.2	0.28821	0.257752	0.270862		2.2	2.44568	2.40466	2.41135		2.2	76.66	145.1		2.2	77.83	142.15		2.2	74.06	139.84		221	0.0581	0.0973	0.0648										2.2	19	24	4	2	8	9	4	0			2.2	12	24	6
2.21	0.293209	0.266219	0.26535		2.21	2.46267	2.39962	2.40093		2.21	76.54	145.84		2.21	76.9	142.42		2.21	71.83	140.64		222	0.0681	0.1096	0.0735										2.21	15	22	6	2	11	7	0	3			2.21	18	23	6
2.22	0.295483	0.252554	0.278846		2.22	2.45395	2.40228	2.41328		2.22	75.11	144.39		2.22	77.61	143.01		2.22	73.88	140.55		223	0.0687	0.1129	0.082										2.22	14	25	4	2	9	8	0	3			2.22	17	25	6
2.23	0.28967	0.253819	0.28802		2.23	2.45198	2.39934	2.41028		2.23	74.54	144.19		2.23	77.67	141.16		2.23	72.78	139.77		224	0.0717	0.1288	0.1006										2.23	15	23	4	2	7	9	0	6			2.23	19	23	6
2.24	0.287995	0.258783	0.279219		2.24	2.4483	2.4074	2.41602		2.24	74.81	143.07		2.24	77.31	142.04		2.24	74.4	141.6		225	0.0779	0.1225	0.166										2.24	19	23	4	2	9	13	0	0			2.24	19	23	6
2.25	0.282939	0.267078	0.273215		2.25	2.43586	2.40815	2.40622		2.25	74.9	144.55		2.25	76.61	143.67		2.25	71.86	139.98		226	0.0847	0.1523	0.1273										2.25	13	23	4	2	8	7	0	7			2.25	17	23	6
2.26	0.281548	0.261333	0.280957		2.26	2.44333	2.40672	2.41882		2.26	75.09	145.24		2.26	76.25	143.61		2.26	74.64	140.16		227	0.0942	0.1516	0.1071										2.26	15	23	4	2	6	9	0	7			2.26	19	23	6
2.27	0.303202	0.267857	0.290942		2.27	2.44323	2.40801	2.41304		2.27	74.85	144.86		2.27	76.2	141.86		2.27	73	139.53		228	0.0793	0.1115	0.1105										2.27	20	24	4	2	7	10	4	0			2.27	12	23	6
2.28	0.296252	0.269424	0.297576		2.28	2.44687	2.39807	2.41912		2.28	75.52	143.49		2.28	75.41	144.68		2.28	74.19	140.26		229	0.0821	0.0966	0.0845										2.28	15	24	4	2	6	9	0	6			2.28	16	24	6
2.29	0.284506	0.274354	0.286595		2.29	2.43447	2.40005	2.43152		2.29	74.07	144.2		2.29	75.77	143.58		2.29	76.2	141.33		230	0.0708	0.0763	0.0796										2.29	15	23	4	2	7	9	0	6			2.29	18	23	6
2.3	0.28808	0.26911	0.298687		2.3	2.43836	2.4109	2.42296		2.3	75.47	144.03		2.3	76.67	143.11		2.3	73.93	140.74		231	0.0713	0.0875	0.0842										2.3	19	24	4	2	8	13	0	0			2.3	18	23	6
2.31	0.292804	0.273435	0.307194		2.31	2.44468	2.40248	2.4112		2.31	74.7	142.38		2.31	78.05	141.88		2.31	74.26	139.77		232	0.0845	0.1058	0.1048										2.31	17	23	4	2	8	7	4	3			2.31	15	24	6
2.32	0.308702	0.286983	0.312493		2.32	2.44343	2.40363	2.41202		2.32	75.29	142.45		2.32	77.12	142.61		2.32	74.8	139.91		233	0.0792	0.1058	0.0949										2.32	15	24	4	2	5	9	0	7			2.32	15	24	6
2.33	0.307236	0.286776	0.303525		2.33	2.44833	2.39161	2.41202		2.33	75.94	141.61		2.33	76.78	140.63		2.33	75.19	139.22		234	0.0725	0.1047	0.0882										2.33	19	22	4	2	7	13	0	3			2.33	17	23	6
2.34	0.30871	0.291949	0.3149		2.34	2.44333	2.41315	2.41397		2.34	75.26	142.96		2.34	77.61	141.8		2.34	75.23	141.31		235	0.0802	0.1145	0.0974										2.34	17	25	4	2	9	7	4	0			2.34	17	23	6
2.35	0.317735	0.286838	0.32588		2.35	2.44908	2.40278	2.41028		2.35	76.31	142.14		2.35	76.92	140.84		2.35	74.62	139.73		236	0.0755	0.102	0.0866										2.35	19	24	6	2	5	7	4	3			2.35	14	25	6
2.36	0.300965	0.2857	0.332062		2.36	2.44712	2.40509	2.40735		2.36	75.83	141.75		2.36	77.09	139.22		2.36	74.07	140.77		237	0.0587	0.0755	0.0663										2.36	21	24	6	2	6	13	0	0			2.36	15	24	6
2.37	0.294982	0.284489	0.326239		2.37	2.44889	2.41132	2.39909		2.37	76.09	142.31		2.37	76.84	141.36		2.37	74.75	140.44		238	0.0574	0.0819	0.0694										2.37	20	23	6	2	5	8	4	3			2.37	15	24	6
2.38	0.298347	0.284413	0.313894		2.38	2.44226	2.4012	2.40344		2.38	74.64	140.72		2.38	78.14	139.95		2.38	74.76	141.34		239	0.0662	0.0957	0.0817										2.38	22	22	6	2	7	10	4	0			2.38	18	22	6
2.39	0.288758	0.282597	0.322178		2.39	2.44026	2.39504	2.41397		2.39	73.86	141.87		2.39	76.78	140.76		2.39	74.01	143.47		240	0.0679	0.0849	0.0789										2.39	19	24	6	2	5	11	0	3			2.39	15	24	6
2.4	0.285403	0.27776	0.330655		2.4	2.44397	2.39482	2.42062		2.4	75.07	142.6		2.4	76.97	141.16		2.4	73.73	144.37		241	0.0554	0.0666	0.0671										2.4	17	25	4	2	6	11	0	3			2.4	17	23	6
2.41	0.296258	0.265022	0.318897		2.41	2.45682	2.39409	2.41158		2.41	74.07	141.43		2.41	78.06	140.5		2.41	74.18	143.93		242	0.0652	0.0817	0.0792										2.41	15	23	4	2	7	9	0	6			2.41	15	22	6
2.42	0.290878	0.270661	0.317818		2.42	2.44872	2.40943	2.41798		2.42	75.74	142.25		2.42	79.23	139.51		2.42	74.96	143.63		243	0.0745	0.0939	0.0924										2.42	18	24	4	2	6	8	4	3			2.42	16	24	6
2.43	0.300764	0.284346	0.308645		2.43	2.44927	2.40993	2.41904		2.43	74.71	144.54		2.43	77.21	139.19		2.43	74.21	142.23		244	0.0734	0.0846	0.0813										2.43	20	22	6	2	6	8	4	3			2.43	14	23	6
2.44	0.288869	0.284939	0.312616		2.44	2.45638	2.40942	2.42862		2.44	75.76	143.64		2.44	77.79	140.81		2.44	72.74	143.88		245	0.0697	0.0771	0.0784										2.44	18	24	4	2	6	12	0	3			2.44	21	23	6
2.45	0.305434	0.283066	0.30383		2.45	2.46704	2.40062	2.41084		2.45	75.63	144.62		2.45	76.43	139.88		2.45	74.08	143.22		246	0.0808	0.0893	0.0967										2.45	19	23	6	2	6	11	0	3			2.45	14	24	6
2.46	0.294825	0.274457	0.300891		2.46	2.4491	2.3981	2.40948		2.46	75.71	142.88		2.46	76.71	141.39		2.46	74.5	142.33		247	0.0854	0.0912	0.1048										2.46	17	24	4	2	7	7	4	3			2.46	14	25	6
2.47	0.322686	0.269226	0.301242		2.47	2.46632	2.39892	2.41494		2.47	76.32	145.07		2.47	76.21	141.54		2.47	74.13	143.13		248	0.0967	0.0914	0.1212										2.47	18	24	6	2	6	6	4	3			2.47	16	22	6
2.48	0.323916	0.269962	0.305941		2.48	2.4589	2.4047	2.4077		2.48	76.04	143.59		2.48	76.5	142.31		2.48	73.85	143.06		249	0.1155	0.1058	0.1337										2.48	17	23	4	2	11	11	0	0			2.48	18	23	6
2.49	0.323327	0.265009	0.297936		2.49	2.46557	2.40717	2.4166		2.49	76.57	144.64		2.49	76.98	139.86		2.49	73.48	143.05		250	0.1197	0.1238	0.1471										2.49	20	24	4	2	7	10	4	0			2.49	17	23	6
2.5	0.31494	0.275528	0.293733		2.5	2.46063	2.40397	2.4217		2.5	77.39	145.59		2.5	77.71	139.7		2.5	72.52	145.22		251	0.1263	0.1238	0.1383										2.5	16	23	6	2	6	8	0	6			2.5	18	24	6
2.51	0.312298	0.2747	0.291346		2.51	2.45397	2.41014	2.42209		2.51	76.13	144.07		2.51	77.64	140.05		2.51	72.16	146.06		252	0.109	0.108	0.1199										2.51	15	26	4	0	7	7	4	3			2.51	20	23	6
2.52	0.303916	0.272159	0.295825		2.52	2.45197	2.41697	2.4058		2.52	75.93	145.41		2.52	79.63	140.53		2.52	71.43	145.16		253	0.1059	0.1233	0.1274										2.52	17	23	4	2	8	11	0	3			2.52	15	23	6
2.53	0.307499	0.275625	0.283549		2.53	2.45436	2.41696	2.40818		2.53	77.61	146.05		2.53	79.06	140.85		2.53	71.86	144.72		254	0.1228	0.1339	0.1434										2.53	17	23	4	2	8	7	4	3			2.53	16	23	6
2.54	0.299718	0.270748	0.293598		2.54	2.45707	2.40269	2.416		2.54	76.85	144.69		2.54	78.06	140.32		2.54	73.36	144.83		255	0.119	0.1371	0.1265										2.54	16	23	4	2	9	10	0	3			2.54	20	22	6
2.55	0.304767	0.266842	0.280557		2.55	2.46975	2.40514	2.41667		2.55	77.5	146.14		2.55	78.29	140.25		2.55	73.49	144.33		256	0.111	0.1502	0.1326										2.55	20	23	4	2	8	10	4	0			2.55	18	22	6
2.56	0.30265	0.284388	0.292833		2.56	2.45804	2.41037	2.42388		2.56	76.57	143.71		2.56	79.42	140.08		2.56	76.32	143.23		257	0.1303	0.1899	0.1784										2.56	21	24	4	2	6	11	4	0			2.56	16	23	6
2.57	0.293339	0.283434	0.303431		2.57	2.45044	2.40753	2.43374		2.57	76.28	144.57		2.57	77.25	140.15		2.57	75.93	143.85		258	0.1283	0.2004	0.1737										2.57	11	27	0	4	7	7	0	6			2.57	18	24	6
2.58	0.274878	0.283954	0.306058		2.58	2.44668	2.39527	2.4108		2.58	75.88	143.88		2.58	77.33	139.32		2.58	74.1	141.11		259	0.1451	0.2001	0.1803										2.58	13	24	4	2	8	7	0	6			2.58	20	21	6
2.59	0.292093	0.272461	0.310416		2.59	2.45324	2.40167	2.4093		2.59	74.79	144		2.59	76.96	140.96		2.59	73.15	143.65		260	0.1317	0.1875	0.1662										2.59	11	28	0	4	6	7	0	6			2.59	17	24	6
2.6	0.30099	0.276958	0.325382		2.6	2.45711	2.40708	2.41013		2.6	75.55	143.82		2.6	76.65	140.48		2.6	73.22	142.89		261	0.1095	0.1501	0.1394										2.6	20	23	4	2	8	10	4	0			2.6	15	23	6
2.61	0.303321	0.281971	0.322072		2.61	2.4574	2.39521	2.41772		2.61	76.35	143.68		2.61	77.4	139.3		2.61	72.63	144.2		262	0.1145	0.1481	0.1452										2.61	14	26	4	0	8	10	0	3			2.61	17	24	6
2.62	0.297236	0.27652	0.326472		2.62	2.44897	2.38841	2.42133		2.62	75.54	143.53		2.62	77.47	139.89		2.62	73.91	141.53		263	0.113	0.1674	0.1517										2.62	19	23	4	2	9	9	4	0			2.62	17	24	6
2.63	0.305928	0.281904	0.319432		2.63	2.46202	2.39337	2.41281		2.63	77.74	146.23		2.63	77.33	140.13		2.63	74.1	140.57		264	0.0967	0.1419	0.1182										2.63	15	23	4	2	7	9	0	6			2.63	19	23	6
2.64	0.311099	0.298862	0.310118		2.64	2.45339	2.40119	2.3978		2.64	76.97	144.47		2.64	78.51	141.08		2.64	73.03	139.8		265	0.0923	0.1195	0.1203										2.64	21	23	6	2	7	9	4	0			2.64	17	24	6
2.65	0.322161	0.304961	0.32232		2.65	2.44207	2.39803	2.413		2.65	77.95	144.34		2.65	77.75	141.49		2.65	74.59	142.31		266	0.107	0.1504	0.1415										2.65	20	23	6	2	8	8	4	0			2.65	18	23	6
2.66	0.32703	0.296308	0.318201		2.66	2.44352	2.39374	2.40574		2.66	75.98	144.24		2.66	77.64	141.46		2.66	73.88	140.2		267	0.1038	0.1469	0.1312										2.66	18	22	6	2	8	6	4	3			2.66	15	24	6
2.67	0.329547	0.294303	0.319965		2.67	2.45377	2.39451	2.41101		2.67	75.17	145.93		2.67	77.72	141.45		2.67	73.96	142.28		268	0.0978	0.129	0.1398										2.67	15	23	6	2	10	7	0	3			2.67	12	23	6
2.68	0.317749	0.305645	0.317561		2.68	2.45511	2.39918	2.41865		2.68	76.29	143.94		2.68	77.82	141.36		2.68	73.82	139.45		269	0.1085	0.1382	0.1477										2.68	21	23	6	2	7	13	0	0			2.68	20	23	6
2.69	0.336966	0.302691	0.322329		2.69	2.46294	2.40065	2.42091		2.69	75.36	144.56		2.69	77.91	139.75		2.69	73.34	140.72		270	0.1141	0.1341	0.1318										2.69	15	23	6	2	7	7	0	6			2.69	14	25	6
2.7	0.331561	0.297184	0.309594		2.7	2.45296	2.40272	2.40768		2.7	76.75	143.15		2.7	77.75	139.3		2.7	73.79	141.92		271	0.0975	0.1148	0.1125										2.7	18	24	4	2	6	12	0	3			2.7	19	23	6
2.71	0.313293	0.281415	0.308167		2.71	2.44091	2.39416	2.40029		2.71	75.58	141.47		2.71	77.09	139.88		2.71	74.16	139.44		272	0.0997	0.1119	0.1234										2.71	13	25	4	2	7	7	0	6			2.71	17	24	6
2.72	0.322123	0.294446	0.322912		2.72	2.4552	2.40245	2.40052		2.72	74.16	143.39		2.72	78.35	140.7		2.72	72.5	138.45		273	0.088	0.0948	0.1067										2.72	22	23	4	2	6	12	4	0			2.72	18	25	6
2.73	0.326302	0.282889	0.327454		2.73	2.4573	2.39189	2.40945		2.73	76.6	142.31		2.73	75.84	140.89		2.73	72.71	141.52		274	0.0931	0.1035	0.1051										2.73	17	23	6	2	8	9	0	3			2.73	18	23	6
2.74	0.305019	0.275533	0.322362		2.74	2.44461	2.39303	2.40875		2.74	75.95	141.56		2.74	77.43	139.76		2.74	72.78	139.55		275	0.0823	0.11	0.117										2.74	19	22	6	2	7	11	0	3			2.74	20	22	6
2.75	0.329919	0.292824	0.315955		2.75	2.46036	2.39407	2.41341		2.75	77.14	144.67		2.75	76.8	138.82		2.75	74.73	140.97		276	0.0766	0.098	0.0959										2.75	17	25	4	2	6	11	0	3			2.75	13	26	4
2.76	0.318041	0.276269	0.308931		2.76	2.45161	2.39647	2.4206		2.76	76.71	143.91		2.76	76.59	141.33		2.76	73.22	142.74		277	0.0934	0.1272	0.109										2.76	17	24	6	2	7	9	0	3			2.76	18	23	6
2.77	0.299747	0.285827	0.329028		2.77	2.4513	2.39957	2.41964		2.77	76.39	143.11		2.77	77.84	141.94		2.77	73.12	141.49		278	0.1029	0.1462	0.1195										2.77	18	23	4	2	7	12	0	3			2.77	17	23	6
2.78	0.31162	0.282261	0.314098		2.78	2.45372	2.40018	2.41792		2.78	75.82	142.46		2.78	77.39	142.07		2.78	73.72	142.2		279	0.0959	0.1357	0.1074										2.78	21	23	4	2	7	11	4	0			2.78	20	21	6
2.79	0.310386	0.289712	0.336525		2.79	2.45064	2.39185	2.41551		2.79	76.02	142.47		2.79	75.67	141.47		2.79	72.93	143.44		280	0.086	0.1358	0.1029										2.79	18	24	4	2	6	12	0	3			2.79	19	23	6
2.8	0.301085	0.280381	0.34198		2.8	2.44777	2.39017	2.41658		2.8	75.82	143.71		2.8	76.05	140		2.8	73.74	141.24		281	0.0918	0.1446	0.1251										2.8	13	24	4	2	8	7	0	6			2.8	18	23	6
2.81	0.310277	0.283182	0.338842		2.81	2.46405	2.3948	2.42772		2.81	75.17	143.87		2.81	78.12	140.23		2.81	74.85	141.42		282	0.0975	0.1559	0.1265										2.81	16	25	4	2	7	6	4	3			2.81	17	24	6
2.82	0.314599	0.279945	0.341344		2.82	2.45805	2.40215	2.42675		2.82	76.01	143.03		2.82	78.05	141.51		2.82	74.06	141.78		283	0.0814	0.1247	0.1067										2.82	13	25	4	2	7	7	0	6			2.82	18	22	6
2.83	0.314733	0.293412	0.34438		2.83	2.45202	2.40674	2.43364		2.83	75.37	143.28		2.83	78.37	140.97		2.83	74.17	141.57		284	0.0801	0.1191	0.1045										2.83	16	23	4	2	9	6	4	3			2.83	18	25	6
2.84	0.321045	0.296017	0.3206		2.84	2.46539	2.401	2.42907		2.84	76.67	143.29		2.84	77.64	142.21		2.84	74.87	141.58		285	0.0806	0.1124	0.1046										2.84	16	25	4	2	7	6	4	3			2.84	14	26	6
2.85	0.333973	0.292607	0.321637		2.85	2.4678	2.40017	2.4374		2.85	76.39	142.2		2.85	77.64	142.35		2.85	76.78	141.08		286	0.0714	0.0957	0.0809										2.85	15	27	4	2	6	9	0	3			2.85	19	23	6
2.86	0.335458	0.290883	0.312186		2.86	2.46686	2.40423	2.41968		2.86	76.83	143.07		2.86	78.92	142.21		2.86	74.02	141.07		287	0.0609	0.0818	0.0673										2.86	15	24	4	2	6	9	0	6			2.86	20	23	6
2.87	0.338131	0.30208	0.322351		2.87	2.46327	2.39653	2.40295		2.87	76.31	142.36		2.87	78.23	143.53		2.87	73.75	138.92		288	0.064	0.0814	0.0738										2.87	19	25	4	2	7	13	0	0			2.87	21	24	6
2.88	0.334284	0.30829	0.33555		2.88	2.45757	2.40152	2.4051		2.88	75.47	143.73		2.88	77.83	141.76		2.88	75.35	140.5		289	0.0675	0.0795	0.075										2.88	16	26	4	2	6	10	0	3			2.88	17	23	6
2.89	0.331315	0.297851	0.340221		2.89	2.46338	2.4096	2.39939		2.89	77.06	144.72		2.89	77.67	139.96		2.89	74.35	142.64		290	0.0584	0.067	0.0585										2.89	14	26	4	2	8	8	0	3			2.89	20	24	6
2.9	0.333044	0.299714	0.338313		2.9	2.47387	2.40272	2.40892		2.9	76.5	146.99		2.9	77.03	141.56		2.9	73.69	141.73		291	0.0525	0.0614	0.0548										2.9	16	24	4	2	8	10	0	3			2.9	16	23	6
2.91	0.341652	0.309959	0.33274		2.91	2.46393	2.41111	2.4009		2.91	75.48	146.27		2.91	78.71	141.64		2.91	73.95	140.93		292	0.0604	0.0626	0.073										2.91	16	26	4	2	6	6	4	3			2.91	15	24	6
2.92	0.343541	0.301548	0.320264		2.92	2.46331	2.4184	2.40682		2.92	75.32	145.56		2.92	78.64	141.57		2.92	74.53	143.57		293	0.0601	0.0562	0.0818										2.92	20	23	4	2	8	10	4	0			2.92	17	24	6
2.93	0.343845	0.273114	0.326951		2.93	2.46968	2.40134	2.40033		2.93	76.37	146.27		2.93	77.67	140.99		2.93	73.17	142.38		294	0.0511	0.0493	0.071										2.93	19	26	4	2	6	13	0	0			2.93	17	23	6
2.94	0.330792	0.290702	0.320388		2.94	2.45747	2.41042	2.40397		2.94	74.09	144.88		2.94	76.59	140.91		2.94	74.45	143.2		295	0.0504	0.0503	0.0629										2.94	21	24	4	2	6	11	4	0			2.94	16	23	6
2.95	0.322883	0.294278	0.324778		2.95	2.46326	2.40747	2.39782		2.95	75.48	146.02		2.95	76.86	144.73		2.95	73.86	142.97		296	0.0612	0.0554	0.1036										2.95	19	24	6	2	8	11	0	0			2.95	17	23	6
2.96	0.319942	0.286652	0.326776		2.96	2.46934	2.40592	2.40387		2.96	75.19	146.33		2.96	78.65	142.63		2.96	73.39	142.11		297	0.06	0.0552	0.092										2.96	18	25	4	2	5	8	4	3			2.96	17	23	6
2.97	0.313364	0.299089	0.32568		2.97	2.46455	2.42056	2.39885		2.97	74.4	146.98		2.97	78.64	144.05		2.97	73.46	141.31		298	0.0664	0.0626	0.093										2.97	18	25	4	2	5	8	4	3			2.97	14	23	6
2.98	0.326044	0.282819	0.332927		2.98	2.46485	2.40606	2.41114		2.98	73.95	146.18		2.98	77.43	142.02		2.98	74.69	141.6		299	0.0719	0.0692	0.0936										2.98	18	26	4	2	7	8	4	0			2.98	17	24	6
2.99	0.321896	0.286542	0.309329		2.99	2.46434	2.41034	2.41399		2.99	74.82	145.09		2.99	77.57	142.66		2.99	73.28	142.54		300	0.0917	0.0833	0.107										2.99	13	24	4	2	8	7	0	6			2.99	17	22	6
3	0.331898	0.286379	0.307923		3	2.46328	2.41791	2.41282		3	74.98	144.78		3	76.6	144.12		3	73.49	141.03		301	0.0796	0.0767	0.1187										3	17	24	4	2	7	7	4	3			3	19	22	6
3.01	0.347862	0.279936	0.299217		3.01	2.47099	2.41026	2.41163		3.01	74.95	145.65		3.01	77.79	143.93		3.01	74.13	143.52		302	0.063	0.055	0.1017										3.01	23	23	6	2	5	11	4	0			3.01	19	23	6
3.02	0.330377	0.283835	0.304247		3.02	2.46723	2.40955	2.41494		3.02	76.07	145.7		3.02	77.73	141.72		3.02	74.93	141.44		303	0.0603	0.0688	0.0873										3.02	15	23	6	2	10	3	4	3			3.02	22	22	6
3.03	0.348579	0.294286	0.304022		3.03	2.47853	2.40565	2.41404		3.03	75.98	145.54		3.03	77.48	141.26		3.03	74.4	140.77		304	0.0651	0.0685	0.0891										3.03	17	24	4	2	7	11	0	3			3.03	18	23	6
3.04	0.328115	0.305896	0.294644		3.04	2.46637	2.40685	2.41277		3.04	74.64	145.59		3.04	78.25	142.03		3.04	74.41	142.92		305	0.0571	0.0703	0.0834										3.04	19	24	4	2	5	9	4	3			3.04	17	24	6
3.05	0.331326	0.297084	0.304749		3.05	2.45974	2.40332	2.41641		3.05	75.6	144.64		3.05	77.06	142.1		3.05	74.68	141.43		306	0.0698	0.0815	0.0886										3.05	18	25	4	2	5	8	4	3			3.05	15	24	6
3.06	0.333049	0.268004	0.312714		3.06	2.46304	2.40469	2.41531		3.06	74.15	144.63		3.06	78.25	140.98		3.06	74.85	141.33		307	0.0688	0.0829	0.0824										3.06	17	24	4	2	7	7	4	3			3.06	15	25	6
3.07	0.331519	0.275899	0.312429		3.07	2.45827	2.39916	2.41013		3.07	75.13	145.47		3.07	78.49	141.39		3.07	74.01	140.99		308	0.057	0.0691	0.0732										3.07	19	26	4	2	6	13	0	0			3.07	19	23	6
3.08	0.336078	0.278193	0.329545		3.08	2.4617	2.40307	2.41507		3.08	76.51	146.37		3.08	78.41	141.77		3.08	74.48	142.72		309	0.0592	0.0793	0.0693										3.08	18	24	4	2	6	12	0	3			3.08	17	25	6
3.09	0.336344	0.289858	0.327879		3.09	2.46463	2.39699	2.39872		3.09	76.64	144.43		3.09	77.75	142.49		3.09	75.94	142.86		310	0.0695	0.0961	0.0673										3.09	13	25	4	2	7	7	0	6			3.09	17	23	6
3.1	0.329741	0.29271	0.344298		3.1	2.45715	2.398	2.41191		3.1	74.63	145.03		3.1	77.32	140.68		3.1	75.53	144.62		311	0.0643	0.0855	0.0646										3.1	18	22	6	2	8	6	4	3			3.1	19	24	6
3.11	0.33623	0.297462	0.337928		3.11	2.46488	2.40612	2.41127		3.11	75.03	145.16		3.11	76.45	141.93		3.11	76.08	145.25		312	0.0729	0.1161	0.0753										3.11	17	24	6	2	7	9	0	3			3.11	15	24	6
3.12	0.323298	0.302616	0.336903		3.12	2.45606	2.40397	2.41314		3.12	75.9	146.54		3.12	76.05	142.33		3.12	73.93	144.53		313	0.0626	0.1038	0.0669										3.12	19	23	6	2	6	7	4	3			3.12	17	23	6
3.13	0.324925	0.282434	0.329637		3.13	2.4599	2.40284	2.41865		3.13	75.02	143.46		3.13	77.3	141.98		3.13	73.95	145.2		314	0.0607	0.0986	0.0598										3.13	14	24	6	2	4	6	0	9			3.13	17	24	6
3.14	0.330047	0.303057	0.341796		3.14	2.44372	2.41279	2.40865		3.14	73.3	143.54		3.14	77.52	140.81		3.14	74.03	142.29		315	0.0762	0.1163	0.0711										3.14	20	23	6	2	8	12	0	0			3.14	16	22	6
3.15	0.323781	0.300208	0.348932		3.15	2.45602	2.40188	2.41013		3.15	72.94	142.98		3.15	76.55	143.17		3.15	75.74	145.08		316	0.0871	0.1394	0.0856										3.15	18	24	4	2	6	12	0	3			3.15	16	24	6
3.16	0.327501	0.299107	0.328507		3.16	2.46183	2.39102	2.41267		3.16	73.29	142.84		3.16	75.2	141.04		3.16	73.64	145.04		317	0.114	0.1245	0.0916										3.16	17	22	4	2	9	7	4	3			3.16	20	22	6
3.17	0.331367	0.300187	0.316534		3.17	2.46598	2.39502	2.40329		3.17	73.67	144.52		3.17	74.83	140.04		3.17	73.46	144.59		318	0.1431	0.1436	0.0927										3.17	15	24	4	2	9	5	4	3			3.17	14	24	6
3.18	0.339034	0.29797	0.319929		3.18	2.47913	2.40269	2.4029		3.18	74.14	146.25		3.18	76.85	140.85		3.18	75.54	141.1		319	0.1745	0.1411	0.0999										3.18	17	26	4	2	8	7	4	0			3.18	13	25	4
3.19	0.330847	0.303672	0.343251		3.19	2.46794	2.40275	2.40545		3.19	73.57	145.65		3.19	77.3	138.28		3.19	74.49	144.35		320	0.2335	0.1811	0.1278										3.19	6	26	4	0	10	2	0	9			3.19	21	23	6
3.2	0.331433	0.289955	0.335347		3.2	2.47727	2.39656	2.4234		3.2	73.54	145.21		3.2	76.88	142.82		3.2	75.59	145.67		321	0.2247	0.1436	0.113										3.2	19	24	4	2	8	9	4	0			3.2	20	20	6
3.21	0.327061	0.286691	0.344789		3.21	2.46835	2.39755	2.4144		3.21	73.1	143.61		3.21	75.14	143.27		3.21	75.46	144.97		322	0.1794	0.1276	0.083										3.21	22	23	4	2	6	12	4	0			3.21	18	22	6
3.22	0.346066	0.292073	0.341257		3.22	2.45844	2.39613	2.41783		3.22	73.57	144.05		3.22	75.5	141.2		3.22	74.78	145.83		323	0.131	0.1464	0.113										3.22	13	24	4	2	8	7	0	6			3.22	14	23	6
3.23	0.352941	0.301694	0.34192		3.23	2.4723	2.38197	2.4237		3.23	73.27	145.57		3.23	75.59	140.72		3.23	74.09	146.82		324	0.0807	0.1524	0.0953										3.23	19	24	4	2	8	8	5	0			3.23	18	23	6
3.24	0.341935	0.292182	0.326319		3.24	2.45505	2.40219	2.4159		3.24	73.32	143.87		3.24	77.82	141.61		3.24	74.5	146.88		325	0.0749	0.1457	0.1184										3.24	16	24	4	2	8	10	0	3			3.24	15	24	6
3.25	0.357672	0.286515	0.324602		3.25	2.46945	2.39504	2.41504		3.25	72.7	144.34		3.25	77.55	141.89		3.25	75.77	146.82		326	0.0731	0.1043	0.0997										3.25	13	24	4	2	8	7	0	6			3.25	16	22	6
3.26	0.364819	0.276701	0.338687		3.26	2.46648	2.39378	2.41676		3.26	73.2	143.89		3.26	77.11	141.15		3.26	75.4	146.13		327	0.1221	0.1455	0.0804										3.26	19	24	4	2	8	13	0	0			3.26	19	22	6
3.27	0.352335	0.274536	0.344182		3.27	2.47165	2.40039	2.42829		3.27	74.84	143.78		3.27	76.92	140.92		3.27	74.75	147.01		328	0.1309	0.1227	0.0825										3.27	15	24	6	2	9	3	4	3			3.27	19	24	6
3.28	0.370373	0.278893	0.341823		3.28	2.46993	2.3918	2.43233		3.28	72.84	142.96		3.28	77	141.88		3.28	74.92	145.37		329	0.0957	0.0998	0.0746										3.28	13	23	4	2	9	7	0	6			3.28	16	23	6
3.29	0.360419	0.289992	0.355769		3.29	2.45741	2.39692	2.42301		3.29	72.76	143.37		3.29	76.92	141.83		3.29	75.43	145.46		330	0.0775	0.0958	0.0643										3.29	15	25	4	2	5	9	0	6			3.29	15	23	6
3.3	0.373255	0.292594	0.349191		3.3	2.46574	2.40389	2.41825		3.3	72.51	144.12		3.3	77.5	141.32		3.3	74.72	144.25		331	0.0926	0.1047	0.0722										3.3	14	28	0	4	6	10	0	3			3.3	20	24	6
3.31	0.383713	0.293914	0.329848		3.31	2.47211	2.40292	2.42612		3.31	73.36	145.12		3.31	78	141.81		3.31	74.72	144.78		332	0.0793	0.1061	0.0612										3.31	19	25	4	2	7	9	4	0			3.31	19	24	6
3.32	0.395228	0.300782	0.343167		3.32	2.46842	2.40858	2.42424		3.32	75.07	144.98		3.32	77.11	140.43		3.32	73.99	144.78		333	0.0997	0.1289	0.0736										3.32	12	24	4	2	9	6	0	6			3.32	16	22	6
3.33	0.397308	0.30116	0.350597		3.33	2.47775	2.40663	2.41982		3.33	75.48	147.64		3.33	77.42	140.66		3.33	73.27	145.46		334	0.0929	0.1267	0.0639										3.33	12	24	4	2	9	6	0	6			3.33	17	23	6
3.34	0.386947	0.29691	0.363789		3.34	2.46278	2.40675	2.42253		3.34	73.58	147.28		3.34	77.9	140.97		3.34	75.7	144.23		335	0.0771	0.1176	0.0597										3.34	15	25	4	2	8	9	0	3			3.34	14	23	6
3.35	0.392346	0.29979	0.353741		3.35	2.47028	2.40798	2.42169		3.35	74.28	146.08		3.35	76.15	141.71		3.35	73.79	145.05		336	0.0888	0.1485	0.067										3.35	17	23	4	2	8	7	4	3			3.35	17	24	6
3.36	0.393617	0.306012	0.351567		3.36	2.46743	2.40431	2.42378		3.36	74.45	146.3		3.36	75.31	140.54		3.36	75.32	144.1		337	0.0839	0.1429	0.0613										3.36	17	24	4	2	7	7	4	3			3.36	18	24	6
3.37	0.394258	0.300835	0.345011		3.37	2.46506	2.40152	2.41261		3.37	74.76	143.67		3.37	76.14	139.84		3.37	74.57	144.27		338	0.0898	0.1466	0.0691										3.37	22	23	4	2	6	12	4	0			3.37	17	24	6
3.38	0.394287	0.309377	0.362389		3.38	2.4855	2.40619	2.42165		3.38	74.86	146.24		3.38	76.58	141.97		3.38	75.37	144.96		339	0.0886	0.152	0.0725										3.38	18	24	4	2	6	12	0	3			3.38	18	22	6
3.39	0.394648	0.303207	0.348728		3.39	2.48219	2.39996	2.41711		3.39	73.39	145.36		3.39	77.95	140.37		3.39	74.03	142.72		340	0.0848	0.1415	0.0737										3.39	16	25	6	2	7	8	0	3			3.39	16	23	6
3.4	0.396045	0.305712	0.345491		3.4	2.47956	2.40736	2.42063		3.4	73.56	144.97		3.4	76.71	142.54		3.4	73.92	143.38		341	0.0913	0.1524	0.0743										3.4	16	24	4	2	8	6	4	3			3.4	16	23	6
3.41	0.39243	0.306093	0.343542		3.41	2.46877	2.40096	2.4187		3.41	73.51	145.39		3.41	77.22	141.13		3.41	74.66	142.78		342	0.0846	0.1559	0.0656										3.41	12	25	4	2	8	6	0	6			3.41	21	22	6
3.42	0.379578	0.304926	0.357009		3.42	2.47344	2.41296	2.42021		3.42	74.75	145.81		3.42	78.22	141.68		3.42	74.6	142.45		343	0.072	0.1281	0.0593										3.42	16	25	4	2	7	10	0	3			3.42	20	21	6
3.43	0.386206	0.312532	0.361768		3.43	2.46467	2.40351	2.41652		3.43	74.53	145		3.43	76.59	141.86		3.43	74.16	142.25		344	0.0719	0.13	0.0607										3.43	16	25	4	2	7	10	0	3			3.43	20	23	6
3.44	0.393377	0.312232	0.361207		3.44	2.46755	2.40505	2.42555		3.44	73.14	145.52		3.44	76.47	142.19		3.44	74.97	143.14		345	0.0744	0.1411	0.0644										3.44	13	26	0	4	9	9	0	3			3.44	20	21	6
3.45	0.394849	0.31194	0.36312		3.45	2.47144	2.41295	2.42336		3.45	72.84	144.24		3.45	77.59	141.82		3.45	74.04	142.72		346	0.0704	0.1264	0.0589										3.45	16	27	4	0	5	12	0	3			3.45	20	22	6
3.46	0.388612	0.288406	0.35844		3.46	2.48056	2.41035	2.41977		3.46	75.48	146.14		3.46	76.67	142.34		3.46	73.44	144.17		347	0.0652	0.1173	0.0563										3.46	14	24	4	2	10	8	0	3			3.46	14	23	6
3.47	0.377713	0.299154	0.349238		3.47	2.47166	2.40177	2.43145		3.47	73.92	147.26		3.47	76.6	143.28		3.47	75.16	143.51		348	0.0651	0.1301	0.062										3.47	16	24	4	2	8	10	0	3			3.47	17	23	6
3.48	0.38251	0.298122	0.350061		3.48	2.47518	2.41137	2.43155		3.48	75.14	144.94		3.48	76.42	142.75		3.48	74.43	144.95		349	0.0711	0.1283	0.0623										3.48	16	23	4	2	9	6	4	3			3.48	19	24	6
3.49	0.370108	0.299225	0.339246		3.49	2.4607	2.40973	2.42721		3.49	74.3	145.39		3.49	77.22	141.85		3.49	75.29	144.78		350	0.0658	0.1201	0.0607										3.49	15	24	4	2	9	9	0	3			3.49	22	23	6
3.5	0.376043	0.309886	0.34347		3.5	2.46559	2.41658	2.42727		3.5	73.53	143.07		3.5	77.96	143.36		3.5	74.77	143.41		351	0.059	0.1191	0.0597										3.5	15	24	4	2	6	9	0	6			3.5	16	23	6
3.51	0.37681	0.308871	0.339741		3.51	2.46234	2.41021	2.42566		3.51	75.09	143.83		3.51	76.16	142.61		3.51	74.67	143.04		352	0.0631	0.1339	0.064										3.51	20	23	6	2	8	8	4	0			3.51	19	24	6
3.52	0.372206	0.297661	0.336531		3.52	2.46701	2.4017	2.43632		3.52	74.34	143.68		3.52	76.12	142.91		3.52	75.11	144.18		353	0.0696	0.1263	0.0728										3.52	14	25	4	0	9	10	0	3			3.52	15	25	6
3.53	0.390248	0.296334	0.335014		3.53	2.47633	2.40869	2.438		3.53	75.51	144.52		3.53	75.72	141.45		3.53	75.24	142.88		354	0.0657	0.1149	0.0691										3.53	16	25	4	2	7	10	0	3			3.53	17	25	6
3.54	0.381504	0.280338	0.337744		3.54	2.47498	2.40118	2.43476		3.54	75.38	145.63		3.54	76.39	143.56		3.54	75.85	144.77		355	0.0573	0.108	0.0688										3.54	11	24	4	2	10	5	0	6			3.54	19	22	6
3.55	0.381071	0.296896	0.344482		3.55	2.47207	2.40819	2.43837		3.55	74.71	147.79		3.55	77.69	142.43		3.55	75.95	145.3		356	0.0664	0.116	0.0982										3.55	17	26	0	4	8	9	4	0			3.55	17	24	6
3.56	0.3901	0.302475	0.352319		3.56	2.47665	2.4132	2.43745		3.56	74.49	143.44		3.56	77.39	141.85		3.56	74.81	144.8		357	0.0858	0.1193	0.109										3.56	16	26	4	2	6	6	4	3			3.56	19	23	6
3.57	0.391004	0.296121	0.354438		3.57	2.47877	2.41446	2.42674		3.57	73.34	145.14		3.57	77.16	145.12		3.57	73.99	144.13		358	0.0921	0.1164	0.1232										3.57	20	25	4	2	6	10	4	0			3.57	20	24	6
3.58	0.381947	0.31175	0.355873		3.58	2.47694	2.40757	2.42433		3.58	75.22	147.22		3.58	76.9	141.69		3.58	74.07	143.1		359	0.0924	0.1165	0.121										3.58	16	24	4	2	8	10	0	3			3.58	18	24	6
3.59	0.37131	0.302115	0.372804		3.59	2.46546	2.40629	2.43371		3.59	74.78	145.06		3.59	76.56	141.84		3.59	74.29	143.48		360	0.0926	0.1269	0.1464										3.59	16	26	4	2	6	10	0	3			3.59	17	23	6
3.6	0.389576	0.302882	0.366707		3.6	2.46708	2.39287	2.42384		3.6	74.64	146.92		3.6	75.89	140.25		3.6	73.99	145.63		361	0.1026	0.1205	0.1502										3.6	19	25	4	2	7	9	4	0			3.6	21	22	6
3.61	0.38467	0.300628	0.357477		3.61	2.46767	2.40675	2.43463		3.61	74.94	146.88		3.61	76.41	141.84		3.61	74.2	145.93		362	0.0851	0.1155	0.146										3.61	15	24	4	2	9	5	4	3			3.61	21	22	6
3.62	0.374119	0.310282	0.363449		3.62	2.46228	2.40392	2.43078		3.62	75.61	147.32		3.62	76.63	139.91		3.62	75.28	148.43		363	0.077	0.1474	0.1196										3.62	19	24	4	2	8	9	4	0			3.62	20	23	6
3.63	0.366855	0.316675	0.364129		3.63	2.46403	2.38228	2.42588		3.63	75.35	146.8		3.63	75.44	137.84		3.63	74.15	147.93		364	0.0715	0.1308	0.1666										3.63	13	25	4	2	7	7	0	6			3.63	18	23	6
3.64	0.390472	0.303362	0.358449		3.64	2.47862	2.38905	2.43406		3.64	75.17	146.52		3.64	76.07	139.77		3.64	75.17	146.68		365	0.092	0.1191	0.205										3.64	14	24	4	2	10	8	0	3			3.64	17	21	6
3.65	0.38874	0.301322	0.369503		3.65	2.47371	2.39625	2.42532		3.65	75.59	148.36		3.65	76.93	141.39		3.65	74.78	145.32		366	0.134	0.1658	0.2454										3.65	15	22	6	2	8	7	0	6			3.65	19	22	6
3.66	0.389105	0.302295	0.36391		3.66	2.47544	2.38797	2.42936		3.66	76.3	147.87		3.66	74.6	139.02		3.66	74.19	143.43		367	0.1738	0.1535	0.2221										3.66	16	25	4	2	7	5	5	3			3.66	21	22	6
3.67	0.389519	0.303158	0.366858		3.67	2.47511	2.39131	2.43989		3.67	76	146.26		3.67	76.28	140.54		3.67	74.68	145.59		368	0.2037	0.1636	0.1692										3.67	16	24	4	2	8	10	0	3			3.67	16	22	6
3.68	0.40066	0.304815	0.369585		3.68	2.48676	2.39559	2.43038		3.68	76.77	145.85		3.68	76.39	140.21		3.68	74.17	143.61		369	0.2568	0.1651	0.139										3.68	16	23	4	2	9	6	4	3			3.68	15	24	6
3.69	0.372322	0.308495	0.362234		3.69	2.47434	2.39502	2.43229		3.69	75.33	146		3.69	77	139.67		3.69	74.36	145.81		370	0.2982	0.1679	0.1147										3.69	13	26	4	2	6	7	0	6			3.69	17	24	6
3.7	0.369648	0.297456	0.36426		3.7	2.47142	2.40819	2.44233		3.7	75.67	145.68		3.7	77.27	141.23		3.7	74.71	148.56		371	0.3159	0.1773	0.1538										3.7	16	26	4	2	6	10	0	3			3.7	19	24	6
3.71	0.360789	0.304181	0.37113		3.71	2.47227	2.3999	2.43488		3.71	76.79	145.5		3.71	77.29	140.04		3.71	72.68	144.76		372	0.2878	0.1518	0.1308										3.71	16	25	4	2	10	10	0	0			3.71	21	21	6
3.72	0.372995	0.304505	0.379851		3.72	2.46068	2.40647	2.43539		3.72	75.3	145.67		3.72	77.57	139.43		3.72	74.4	143.47		373	0.2266	0.1608	0.1503										3.72	16	25	4	2	7	10	0	3			3.72	19	23	6
3.73	0.37685	0.305694	0.365957		3.73	2.45488	2.4062	2.42939		3.73	77.21	145.36		3.73	77.38	140.76		3.73	73.28	145.15		374	0.2202	0.2628	0.1585										3.73	16	25	4	2	7	6	4	3			3.73	21	22	6
3.74	0.393486	0.30377	0.362881		3.74	2.46595	2.40047	2.42873		3.74	75.74	143.8		3.74	76.45	140.2		3.74	73.82	144.38		375	0.2906	0.2945	0.1623										3.74	19	24	4	2	8	9	4	0			3.74	19	22	6
3.75	0.380883	0.321475	0.354747		3.75	2.46076	2.39393	2.4308		3.75	76.51	145.38		3.75	76.38	141.86		3.75	74.79	145.25		376	0.3759	0.2688	0.1655										3.75	14	25	4	2	9	8	0	3			3.75	17	25	6
3.76	0.377941	0.317227	0.368855		3.76	2.45762	2.38852	2.43098		3.76	75.2	144.53		3.76	75.63	141.17		3.76	73.35	144.32		377	0.5161	0.2899	0.2045										3.76	15	22	4	2	8	9	0	6			3.76	19	22	6
3.77	0.377468	0.309019	0.385098		3.77	2.46351	2.39969	2.43438		3.77	74.62	145.66		3.77	75.67	141.65		3.77	74.36	146.64		378	0.6707	0.2731	0.2221										3.77	19	24	4	2	8	9	4	0			3.77	12	24	6
3.78	0.385887	0.316353	0.382355		3.78	2.46085	2.40911	2.44396		3.78	75.58	145.56		3.78	77.48	143.19		3.78	75.58	145.46		379	0.6267	0.3035	0.2155										3.78	13	24	4	2	8	7	0	6			3.78	16	23	6
3.79	0.398296	0.310061	0.375159		3.79	2.46158	2.4068	2.44074		3.79	75.65	144.11		3.79	77.98	141.14		3.79	74.96	145.08		380	0.6366	0.3578	0.2254										3.79	14	27	0	4	7	10	0	3			3.79	19	22	6
3.8	0.39611	0.298894	0.376349		3.8	2.45777	2.38688	2.42876		3.8	74.86	143.4		3.8	77.86	140.75		3.8	75.01	144.42		381	0.5285	0.3594	0.1939										3.8	19	23	4	2	9	9	4	0			3.8	19	23	6
3.81	0.401882	0.302679	0.366499		3.81	2.47009	2.38753	2.44108		3.81	75.72	143.28		3.81	77.4	140.16		3.81	74.74	145.45		382	0.7106	0.4052	0.2078										3.81	16	24	4	2	8	10	0	3			3.81	20	22	6
3.82	0.383312	0.310557	0.377354		3.82	2.45906	2.40023	2.43402		3.82	74.58	143.1		3.82	76.95	142.97		3.82	75.78	143.16		383	0.5396	0.4594	0.2331										3.82	20	24	4	2	7	10	4	0			3.82	20	22	6
3.83	0.399132	0.319737	0.376133		3.83	2.46263	2.38489	2.43575		3.83	74.61	143.62		3.83	76.36	141.01		3.83	75.27	143.06		384	0.4372	0.5665	0.2437										3.83	17	23	4	2	8	7	4	3			3.83	20	23	6
3.84	0.401604	0.323024	0.368119		3.84	2.45782	2.38952	2.42599		3.84	74.46	141.03		3.84	76.95	142.37		3.84	75.6	143.27		385	0.3026	0.5842	0.2773										3.84	12	26	4	2	7	6	0	6			3.84	20	20	6
3.85	0.401882	0.317385	0.362737		3.85	2.46217	2.39737	2.43021		3.85	74.63	143.81		3.85	78.03	140.13		3.85	75.56	140.83		386	0.2262	0.5168	0.3216										3.85	21	25	4	2	5	11	4	0			3.85	20	21	6
3.86	0.411681	0.313519	0.374649		3.86	2.46235	2.39713	2.43396		3.86	74.69	143.77		3.86	77.6	143.99		3.86	76.09	142.44		387	0.1651	0.4308	0.419										3.86	18	25	4	2	8	8	4	0			3.86	20	21	6
3.87	0.407328	0.316399	0.375286		3.87	2.47206	2.39996	2.43474		3.87	74.47	143.29		3.87	77.19	140.92		3.87	75.74	141.37		388	0.1632	0.3659	0.32										3.87	13	25	4	2	7	7	0	6			3.87	20	21	6
3.88	0.398664	0.312421	0.384083		3.88	2.46401	2.38617	2.43605		3.88	73.9	142.21		3.88	76.54	140.96		3.88	75.65	144.66		389	0.1227	0.4108	0.2608										3.88	19	25	4	2	7	9	4	0			3.88	20	22	6
3.89	0.40928	0.318693	0.376846		3.89	2.45667	2.38067	2.43843		3.89	76.04	141.76		3.89	77.38	142.3		3.89	74.65	143.09		390	0.1257	0.4288	0.2529										3.89	20	23	4	2	8	10	4	0			3.89	20	22	6
3.9	0.396795	0.332533	0.360255		3.9	2.46881	2.3904	2.42714		3.9	74.68	141.93		3.9	76.26	143.13		3.9	74.34	142.97		391	0.1204	0.337	0.2565										3.9	16	23	4	2	9	6	4	3			3.9	17	22	6
3.91	0.403525	0.324068	0.365324		3.91	2.47334	2.39873	2.43734		3.91	75.25	143.68		3.91	78.75	141.88		3.91	74.54	145.3		392	0.1025	0.3328	0.2268										3.91	13	24	4	2	8	7	0	6			3.91	17	22	6
3.92	0.39933	0.30939	0.382423		3.92	2.4637	2.37954	2.4227		3.92	76.16	143.05		3.92	77.1	141.25		3.92	73.63	144.08		393	0.1125	0.356	0.1975										3.92	16	25	4	2	7	10	0	3			3.92	16	24	6
3.93	0.408518	0.30182	0.377168		3.93	2.47471	2.37166	2.43706		3.93	75.57	142.29		3.93	78.09	140.42		3.93	74.53	145.62		394	0.0946	0.3004	0.1721										3.93	18	25	4	2	5	8	4	3			3.93	19	22	6
3.94	0.419746	0.303117	0.362636		3.94	2.47353	2.38506	2.43717		3.94	75.08	143.85		3.94	76.7	141.1		3.94	74.4	145.7		395	0.1054	0.2197	0.1449										3.94	18	24	4	2	6	8	4	3			3.94	18	24	6
3.95	0.416413	0.314745	0.354449		3.95	2.46645	2.37889	2.42988		3.95	75.49	144.87		3.95	78.25	140.98		3.95	73.84	144.18		396	0.0856	0.1132	0.0975										3.95	15	23	4	2	7	9	0	6			3.95	15	23	6
3.96	0.415428	0.308147	0.360518		3.96	2.4742	2.39206	2.43831		3.96	75.64	145.03		3.96	78.99	141.54		3.96	74.51	146.53		397	0.0792	0.1044	0.1051										3.96	19	24	4	2	8	9	4	0			3.96	15	23	6
3.97	0.419361	0.303702	0.346358		3.97	2.46105	2.3816	2.43578		3.97	75.18	143.55		3.97	77.14	141.46		3.97	74.25	144.69		398	0.0733	0.1644	0.1109										3.97	16	24	4	2	8	10	0	3			3.97	19	23	6
3.98	0.418329	0.294716	0.355262		3.98	2.46539	2.39608	2.43229		3.98	76.06	142.95		3.98	77.92	143.92		3.98	73.58	144.71		399	0.0901	0.2306	0.1366										3.98	22	22	4	2	7	16	0	0			3.98	15	24	6
3.99	0.413484	0.323311	0.368633		3.99	2.48203	2.4017	2.44006		3.99	75.41	144.14		3.99	77.57	142.09		3.99	76.07	143.77		400	0.1021	0.2777	0.1017										3.99	14	24	4	2	10	4	4	3			3.99	19	23	6
4	0.405336	0.313019	0.387591		4	2.46386	2.39029	2.43229		4	74.99	144.8		4	77.88	142.02		4	75.34	143.73		401	0.1319	0.3479	0.1398										4	17	24	4	2	7	11	0	3			4	17	23	6
4.01	0.417015	0.316125	0.378045		4.01	2.46176	2.39601	2.43426		4.01	75.46	142.86		4.01	79.17	142.52		4.01	75.89	144.17		402	0.1644	0.3179	0.1785										4.01	16	24	4	2	8	6	4	3			4.01	19	22	6
4.02	0.421493	0.304165	0.37757		4.02	2.46628	2.39168	2.43173		4.02	75.21	143.02		4.02	77.4	142.33		4.02	74.12	146.33		403	0.1244	0.305	0.209										4.02	16	24	4	2	8	6	4	3			4.02	19	23	6
4.03	0.418959	0.312891	0.374743		4.03	2.46188	2.39983	2.42714		4.03	76.05	143.83		4.03	78.33	141.15		4.03	75.09	144.94		404	0.1655	0.4103	0.2021										4.03	17	24	4	2	7	11	0	3			4.03	17	24	6
4.04	0.429922	0.310237	0.354019		4.04	2.47325	2.39567	2.41858		4.04	75.32	146.14		4.04	77.46	140.28		4.04	75.59	143.14		405	0.1602	0.4998	0.1892										4.04	17	24	4	2	6	11	0	4			4.04	16	23	6
4.05	0.41843	0.323049	0.373059		4.05	2.48771	2.40057	2.4364		4.05	75.28	146.38		4.05	79.13	143.84		4.05	75.64	145.04		406	0.182	0.538	0.2186										4.05	21	25	4	2	5	15	0	0			4.05	14	24	6
4.06	0.436424	0.33269	0.358493		4.06	2.48861	2.39836	2.42111		4.06	76.38	145.27		4.06	78.13	143.63		4.06	74.92	143.91		407	0.2159	0.4293	0.3026										4.06	22	25	6	2	4	14	0	0			4.06	20	24	6
4.07	0.409386	0.323182	0.367241		4.07	2.48424	2.39193	2.4353		4.07	74.66	145.49		4.07	78	144.2		4.07	75.28	146.49		408	0.2008	0.4966	0.3134										4.07	11	26	0	4	8	7	0	6			4.07	16	23	6
4.08	0.413273	0.327271	0.376292		4.08	2.4823	2.38621	2.4281		4.08	74.7	144.14		4.08	79.06	145.07		4.08	74.61	145.51		409	0.1925	0.6122	0.3612										4.08	16	24	4	2	5	10	0	6			4.08	19	21	6
4.09	0.426881	0.316928	0.378597		4.09	2.47983	2.39235	2.43225		4.09	75.58	141.8		4.09	79.35	142.71		4.09	75.62	146.27		410	0.2404	0.5473	0.4392										4.09	14	26	4	0	8	6	4	3			4.09	19	24	6
4.1	0.428624	0.311235	0.36306		4.1	2.48342	2.40678	2.41975		4.1	74.16	143.42		4.1	79.53	143.04		4.1	74.53	145.34		411	0.2815	0.5548	0.5162										4.1	16	24	4	2	8	6	4	3			4.1	19	23	6
4.11	0.437627	0.328827	0.370359		4.11	2.48728	2.40776	2.4333		4.11	76.19	142.45		4.11	79.44	143.08		4.11	75.76	146.21		412	0.2675	0.4815	0.5609										4.11	15	24	4	2	9	9	0	3			4.11	16	24	6
4.12	0.447847	0.324832	0.366807		4.12	2.49208	2.41212	2.42344		4.12	76.2	142.54		4.12	78.55	141.62		4.12	75.59	144.13		413	0.2793	0.3367	0.4836										4.12	18	24	6	2	9	10	0	0			4.12	17	22	6
4.13	0.471916	0.322854	0.37096		4.13	2.50396	2.40976	2.4269		4.13	75.57	143.02		4.13	78.65	142.16		4.13	75.64	144.7		414	0.3257	0.2781	0.489										4.13	16	25	6	2	7	8	0	3			4.13	19	22	6
4.14	0.464476	0.3279	0.369908		4.14	2.49572	2.40573	2.42954		4.14	76.21	142.89		4.14	78.76	141.62		4.14	74.51	144.55		415	0.2776	0.2004	0.4044										4.14	19	24	4	2	8	9	4	0			4.14	18	23	6
4.15	0.450083	0.325967	0.359317		4.15	2.49339	2.40074	2.4205		4.15	76.05	142.97		4.15	78.89	142.63		4.15	72.95	143.67		416	0.2018	0.2006	0.319										4.15	17	24	6	2	7	5	4	3			4.15	19	22	6
4.16	0.454485	0.314435	0.362247		4.16	2.48996	2.40163	2.43254		4.16	76.06	142.99		4.16	78.16	142.1		4.16	72.66	144.49		417	0.1999	0.1885	0.276										4.16	22	24	6	2	5	9	5	0			4.16	19	23	6
4.17	0.452511	0.322942	0.347792		4.17	2.48817	2.39274	2.44222		4.17	76.1	144.28		4.17	78.43	141.47		4.17	74.35	143.96		418	0.2323	0.1618	0.2262										4.17	16	23	4	2	9	10	0	3			4.17	20	23	6
4.18	0.460997	0.329621	0.354145		4.18	2.49082	2.38851	2.43877		4.18	77.06	143.68		4.18	78.64	139.98		4.18	74.71	144.81															4.18	17	23	4	2	8	7	4	3			4.18	20	22	6
4.19	0.460307	0.312778	0.348132		4.19	2.4884	2.39306	2.43444		4.19	75.99	143.53		4.19	77.12	141.26		4.19	75.17	143.92															4.19	16	26	0	4	6	12	0	3			4.19	14	21	6
4.2	0.448676	0.318146	0.365257		4.2	2.48353	2.39492	2.43746		4.2	76.27	143.49		4.2	78.21	141.53		4.2	74.33	145.21															4.2	16	24	4	2	8	10	0	3			4.2	19	24	6
4.21	0.452392	0.322037	0.355491		4.21	2.47684	2.39223	2.43262		4.21	75.52	143.3		4.21	79.23	139.97		4.21	73.83	145.25															4.21	19	25	4	2	7	9	4	0			4.21	19	24	6
4.22	0.452143	0.310423	0.358316		4.22	2.46985	2.39341	2.43024		4.22	75.16	142.44		4.22	78.25	139.96		4.22	72.62	144.17															4.22	22	22	4	2	7	12	4	0			4.22	16	22	6
4.23	0.460881	0.315529	0.354515		4.23	2.49264	2.39099	2.43246		4.23	75.88	144.18		4.23	79.38	139.01		4.23	74.18	144.43															4.23	16	24	4	2	8	5	5	3			4.23	14	25	6
4.24	0.45346	0.331684	0.359137		4.24	2.48684	2.38784	2.42293		4.24	75.58	145.19		4.24	78.78	140.78		4.24	74.62	143.95															4.24	13	24	4	2	8	7	0	6			4.24	12	24	6
4.25	0.442462	0.318416	0.366093		4.25	2.48073	2.3905	2.43855		4.25	76.01	145.36		4.25	78.06	141.97		4.25	75.33	143.69															4.25	17	24	4	2	6	11	0	4			4.25	18	21	6
4.26	0.446091	0.321788	0.362862		4.26	2.4744	2.38999	2.43541		4.26	75.15	144.6		4.26	78.97	139.04		4.26	74.77	142.88															4.26	19	24	4	2	8	9	4	0			4.26	16	22	6
4.27	0.441553	0.303994	0.378296		4.27	2.48664	2.38765	2.43089		4.27	76.7	144.43		4.27	78.27	139.56		4.27	75.67	145.3															4.27	20	23	6	2	8	8	4	0			4.27	19	22	6
4.28	0.421312	0.32583	0.369818		4.28	2.48466	2.38674	2.43515		4.28	75.15	144.76		4.28	77.11	139.12		4.28	75.78	144.39															4.28	18	21	6	2	9	5	5	3			4.28	19	23	6
4.29	0.417077	0.313652	0.386178		4.29	2.46983	2.3804	2.43684		4.29	74.69	143.05		4.29	77.34	139.04		4.29	75.83	145.07															4.29	12	22	6	2	8	4	0	9			4.29	18	22	6
4.3	0.424234	0.308231	0.374344		4.3	2.4813	2.39173	2.43514		4.3	74.88	143.99		4.3	77.41	139.19		4.3	74.71	145.45															4.3	13	26	4	2	9	7	0	3			4.3	20	22	6
4.31	0.436956	0.325968	0.384793		4.31	2.48284	2.379	2.43541		4.31	75.57	144.66		4.31	76.43	139.07		4.31	76.19	145.77															4.31	21	24	6	2	6	13	0	0			4.31	19	23	6
4.32	0.431724	0.328057	0.378988		4.32	2.47457	2.3754	2.43031		4.32	74.57	143.9		4.32	77.21	138.82		4.32	75.56	145.9															4.32	19	22	6	2	7	7	4	3			4.32	19	22	6
4.33	0.409986	0.333826	0.369905		4.33	2.47869	2.38148	2.43682		4.33	73.98	143.29		4.33	76.18	139.5		4.33	75.18	146.25															4.33	14	25	4	2	9	8	0	3			4.33	21	22	6
4.34	0.408746	0.352373	0.377758		4.34	2.46965	2.37738	2.44306		4.34	74.48	142.38		4.34	76.63	137.64		4.34	76.18	146.47															4.34	16	25	4	2	7	10	0	3			4.34	14	24	6
4.35	0.426781	0.339016	0.381514		4.35	2.47127	2.38207	2.43645		4.35	73.6	141.97		4.35	76.83	139.17		4.35	74.26	145.48															4.35	13	25	4	2	7	7	0	6			4.35	19	23	6
4.36	0.419347	0.334942	0.374375		4.36	2.47721	2.38444	2.43643		4.36	74.11	143.26		4.36	77.79	138.91		4.36	76.01	146.03															4.36	19	25	4	2	7	13	0	0			4.36	18	24	6
4.37	0.416443	0.342651	0.369551		4.37	2.48165	2.38736	2.44183		4.37	74.59	141.55		4.37	77.19	138.66		4.37	75.28	144.97															4.37	19	23	4	2	9	13	0	0			4.37	12	22	6
4.38	0.433932	0.340046	0.371223		4.38	2.48187	2.37592	2.44384		4.38	74.99	143.3		4.38	76.61	139.45		4.38	76.18	146.14															4.38	17	26	4	0	8	9	4	0			4.38	17	21	6
4.39	0.440632	0.354631	0.371329		4.39	2.47074	2.37754	2.44513		4.39	73.63	142.96		4.39	77.22	138.65		4.39	76.8	148.24															4.39	12	30	0	2	6	6	4	3			4.39	17	22	6
4.4	0.448157	0.344778	0.375568		4.4	2.483	2.37608	2.43795		4.4	74.2	143.71		4.4	76.37	139.03		4.4	76.54	146.94															4.4	14	25	4	2	9	8	0	3			4.4	16	23	6
4.41	0.43609	0.338869	0.380535		4.41	2.47326	2.37309	2.43728		4.41	73.5	143.36		4.41	75.89	137.36		4.41	75.07	147.35															4.41	21	23	6	2	4	9	4	3			4.41	20	23	6
4.42	0.432098	0.330111	0.38518		4.42	2.47966	2.37061	2.43521		4.42	73.7	143.12		4.42	75.33	136.87		4.42	75.11	146.97															4.42	18	26	4	0	7	14	0	0			4.42	20	22	6
4.43	0.43396	0.331562	0.378941		4.43	2.48047	2.37345	2.44645		4.43	74.71	143.12		4.43	77.45	138.33		4.43	75.14	147.2															4.43	19	23	4	2	9	13	0	0			4.43	18	23	6
4.44	0.44798	0.3281	0.366297		4.44	2.47743	2.3784	2.4452		4.44	74.53	143.73		4.44	77.2	137.22		4.44	77.26	146.17															4.44	19	25	4	2	7	9	4	0			4.44	16	22	6
4.45	0.429808	0.333818	0.36255		4.45	2.48266	2.3741	2.43913		4.45	73.52	145.66		4.45	77.01	136.91		4.45	75.46	145.33															4.45	20	24	4	2	7	10	4	0			4.45	19	22	6
4.46	0.451473	0.329004	0.389407		4.46	2.47867	2.3753	2.4506		4.46	73.48	144.13		4.46	76.74	138.33		4.46	76.63	146.78															4.46	18	23	4	2	7	12	0	3			4.46	21	21	6
4.47	0.445012	0.323198	0.387209		4.47	2.47371	2.37697	2.45076		4.47	72.43	143.27		4.47	76.89	138.3		4.47	75.45	147.7															4.47	13	25	4	2	7	7	0	6			4.47	17	23	6
4.48	0.448091	0.313456	0.381454		4.48	2.46877	2.37579	2.45173		4.48	72.83	142.44		4.48	77.25	137.65		4.48	75.69	146.9															4.48	20	23	4	2	8	10	4	0			4.48	19	21	6
4.49	0.4495	0.305641	0.388035		4.49	2.482	2.38508	2.44174		4.49	74.57	144.09		4.49	77.29	137.59		4.49	76.19	143.43															4.49	17	25	4	2	6	7	4	3			4.49	17	22	6
4.5	0.459473	0.318192	0.389296		4.5	2.47432	2.38506	2.44247		4.5	73.75	144.39		4.5	76.05	138.7		4.5	76.65	145.13															4.5	20	22	4	2	9	10	4	0			4.5	16	24	6
4.51	0.461798	0.319508	0.387955		4.51	2.47728	2.38527	2.43146		4.51	74.49	143.26		4.51	77.33	139.22		4.51	76.19	144.98															4.51	19	24	4	2	8	13	0	0			4.51	18	22	6
4.52	0.461965	0.315279	0.38528		4.52	2.46999	2.38275	2.43114		4.52	72.94	141.97		4.52	76.69	139.74		4.52	75.23	143.78															4.52	18	25	4	2	8	12	0	0			4.52	17	22	6
4.53	0.445415	0.31886	0.376413		4.53	2.47962	2.37106	2.42477		4.53	74.74	143.95		4.53	76.87	138.57		4.53	76.18	144.06															4.53	12	26	4	2	7	6	0	6			4.53	16	22	6
4.54	0.44005	0.320322	0.396222		4.54	2.47986	2.39156	2.42226		4.54	74.52	144.45		4.54	78.42	137.49		4.54	75.78	144.23															4.54	18	23	4	2	7	12	0	3			4.54	17	22	6
4.55	0.442018	0.33354	0.401459		4.55	2.48625	2.38663	2.44063		4.55	73.99	143.11		4.55	77.95	137.19		4.55	75.81	145.5															4.55	17	23	6	2	5	9	0	6			4.55	17	23	6
4.56	0.454437	0.325893	0.38627		4.56	2.48869	2.39429	2.43669		4.56	75.49	143.1		4.56	77.72	139.61		4.56	75.65	144.52															4.56	16	26	6	0	6	6	4	3			4.56	17	23	6
4.57	0.452196	0.322772	0.391745		4.57	2.48064	2.39749	2.43158		4.57	73.97	143.06		4.57	77.96	137.27		4.57	76.47	146.14															4.57	16	24	4	2	8	6	4	3			4.57	18	22	6
4.58	0.459738	0.319224	0.40488		4.58	2.47443	2.37674	2.43309		4.58	75.33	143.71		4.58	77.33	137.74		4.58	76.24	144.61															4.58	16	24	4	2	8	10	0	3			4.58	19	22	6
4.59	0.460255	0.324902	0.384482		4.59	2.46634	2.3761	2.42845		4.59	73.98	143.15		4.59	76.84	137.22		4.59	74.93	144.62															4.59	14	25	4	0	9	6	4	3			4.59	19	22	6
4.6	0.467473	0.325713	0.391328		4.6	2.47555	2.39102	2.44176		4.6	73.49	143.85		4.6	76.22	138.06		4.6	76.74	146.46															4.6	19	24	4	2	8	13	0	0			4.6	19	22	6
4.61	0.46684	0.302423	0.393937		4.61	2.46401	2.38522	2.43304		4.61	72.9	142.4		4.61	76.16	138.92		4.61	76.1	147.27															4.61	15	24	4	2	9	9	0	3			4.61	17	23	6
4.62	0.454507	0.319382	0.395288		4.62	2.47516	2.37671	2.43346		4.62	75.01	143.4		4.62	75.83	138.85		4.62	77.77	144.6															4.62	22	23	4	2	6	12	4	0			4.62	17	21	6
4.63	0.459546	0.31768	0.414223		4.63	2.47401	2.37056	2.4343		4.63	74.93	141.62		4.63	75.3	138.43		4.63	76.58	144.52															4.63	15	24	4	2	9	9	0	3			4.63	18	21	6
4.64	0.464163	0.313845	0.423662		4.64	2.47527	2.38317	2.43811		4.64	75.46	142.44		4.64	76.61	138.9		4.64	76.13	147.31															4.64	18	25	4	2	8	8	4	0			4.64	16	23	6
4.65	0.480651	0.30105	0.395945		4.65	2.46153	2.37606	2.43249		4.65	74.72	142.36		4.65	76.12	138.88		4.65	75.59	145.89															4.65	16	26	6	0	6	10	0	3			4.65	19	21	6
4.66	0.479907	0.311736	0.383153		4.66	2.46972	2.37952	2.43363		4.66	75.19	142.18		4.66	75.56	138.3		4.66	75.48	146.57															4.66	14	27	4	0	7	10	0	3			4.66	12	22	6
4.67	0.468461	0.325033	0.395628		4.67	2.47246	2.38417	2.43458		4.67	75.39	143.22		4.67	74.96	137.33		4.67	76.84	145.64															4.67	21	23	4	2	7	11	4	0			4.67	15	23	6
4.68	0.474382	0.315823	0.398628		4.68	2.47575	2.38188	2.43655		4.68	74.72	141.94		4.68	75.47	138.48		4.68	77.89	145.63															4.68	19	24	4	2	8	13	0	0			4.68	17	23	6
4.69	0.468203	0.308205	0.401186		4.69	2.47477	2.37263	2.43149		4.69	73.41	143.25		4.69	75.62	137.49		4.69	76.99	143.58															4.69	12	27	4	0	9	4	4	3			4.69	16	22	6
4.7	0.457315	0.317437	0.408631		4.7	2.46587	2.3779	2.42489		4.7	74.56	143.33		4.7	77.07	137.38		4.7	76.59	144.57															4.7	15	23	4	2	7	9	0	6			4.7	16	21	6
4.71	0.447842	0.324903	0.414483		4.71	2.47785	2.37439	2.42422		4.71	75.17	142.72		4.71	76.5	135.09		4.71	77.53	144.59															4.71	17	24	4	2	7	11	0	3			4.71	19	23	6
4.72	0.445305	0.32368	0.405168		4.72	2.46915	2.37829	2.43194		4.72	75.6	142.47		4.72	76.77	137.08		4.72	75.74	145.54															4.72	16	24	6	0	8	10	0	3			4.72	17	21	6
4.73	0.457415	0.323487	0.405972		4.73	2.48265	2.37811	2.43445		4.73	77.39	142.44		4.73	75.77	137.95		4.73	77.44	145.48															4.73	23	23	6	2	5	15	0	0			4.73	16	22	6
4.74	0.456646	0.308869	0.40672		4.74	2.47291	2.37784	2.42519		4.74	76.02	143.95		4.74	75.68	137.7		4.74	76.64	145.56															4.74	20	25	4	2	6	10	4	0			4.74	21	23	6
4.75	0.471408	0.329121	0.409619		4.75	2.47923	2.38137	2.42382		4.75	74.8	143.21		4.75	77.02	138.27		4.75	76.18	144.72															4.75	17	23	6	2	8	9	0	3			4.75	16	23	6
4.76	0.468826	0.33209	0.418017		4.76	2.48243	2.38956	2.42391		4.76	74.03	143.3		4.76	76.72	138.25		4.76	76.3	145.1															4.76	20	23	6	2	8	12	0	0			4.76	19	23	6
4.77	0.48824	0.333708	0.431017		4.77	2.47413	2.38081	2.41845		4.77	73.91	142.08		4.77	76.34	137.27		4.77	75.76	144.92															4.77	15	25	4	2	8	5	4	3			4.77	14	23	6
4.78	0.470935	0.313955	0.412139		4.78	2.47654	2.38582	2.41346		4.78	75.52	144.6		4.78	76.96	140.83		4.78	74.76	145.38															4.78	20	23	6	2	8	12	0	0			4.78	16	21	6
4.79	0.471041	0.322748	0.400358		4.79	2.47925	2.39299	2.42727		4.79	76.58	142.8		4.79	76.21	138.73		4.79	75.61	143															4.79	20	23	6	2	5	12	0	3			4.79	19	22	6
4.8	0.456739	0.320345	0.402002		4.8	2.47849	2.39158	2.42575		4.8	75.04	143.58		4.8	76.7	138.97		4.8	75.09	143.67															4.8	16	24	6	0	8	6	4	3			4.8	20	22	6
4.81	0.475676	0.316118	0.413544		4.81	2.4808	2.39419	2.42189		4.81	75.98	142.76		4.81	75.64	139.29		4.81	75.21	144.32															4.81	17	22	6	2	9	9	0	3			4.81	20	21	6
4.82	0.47084	0.307343	0.411038		4.82	2.48333	2.39634	2.41983		4.82	75.15	143.42		4.82	76.68	139.11		4.82	73.98	144.73															4.82	17	22	4	2	9	7	4	3			4.82	20	22	6
4.83	0.464804	0.316658	0.414756		4.83	2.47715	2.39731	2.43034		4.83	74.72	141.9		4.83	77.93	139.56		4.83	75.7	144.75															4.83	19	23	4	2	9	9	4	0			4.83	17	22	6
4.84	0.469561	0.318683	0.393347		4.84	2.47729	2.39562	2.41935		4.84	76.34	141.9		4.84	77.41	138.9		4.84	75.03	143.83															4.84	17	23	4	2	8	11	0	3			4.84	19	21	6
4.85	0.453603	0.316569	0.414022		4.85	2.48442	2.39877	2.43443		4.85	75.04	142.3		4.85	76.54	139		4.85	75.02	144.27															4.85	20	22	6	2	6	8	4	3			4.85	17	22	6
4.86	0.46902	0.303162	0.401795		4.86	2.48741	2.38828	2.42802		4.86	75.12	142.96		4.86	75.94	137.59		4.86	74.88	145.05															4.86	19	22	6	2	7	7	4	3			4.86	18	22	6
4.87	0.462423	0.312628	0.406411		4.87	2.48575	2.38785	2.42595		4.87	76.15	143		4.87	76.98	137.5		4.87	75.38	144.61															4.87	15	25	4	2	8	9	0	3			4.87	22	21	6
4.88	0.451716	0.302855	0.392761		4.88	2.4629	2.38398	2.43731		4.88	75.63	141.76		4.88	76.58	137.08		4.88	76.65	143.48															4.88	19	21	6	2	8	7	4	3			4.88	18	25	6
4.89	0.449242	0.32705	0.395818		4.89	2.47533	2.3856	2.43484		4.89	76.1	142.28		4.89	75.66	136.08		4.89	75.39	143.31															4.89	25	21	8	2	5	11	4	0			4.89	14	21	6
4.9	0.440144	0.322165	0.383337		4.9	2.46664	2.38184	2.42966		4.9	75.48	142.04		4.9	75.44	138.45		4.9	75.94	143.27															4.9	14	23	6	2	8	6	0	6			4.9	18	22	6
4.91	0.433147	0.324591	0.377896		4.91	2.47028	2.36717	2.42729		4.91	75.15	143.49		4.91	76.35	138.55		4.91	73.73	142.13															4.91	19	24	6	0	5	9	4	3			4.91	20	21	6
4.92	0.42675	0.323435	0.39042		4.92	2.47375	2.37281	2.43107		4.92	73.46	143.23		4.92	77.17	137.66		4.92	75.38	143.05															4.92	19	24	4	2	8	9	4	0			4.92	16	22	6
4.93	0.44723	0.324268	0.389329		4.93	2.48316	2.36981	2.43501		4.93	76.51	143.35		4.93	76.72	138.92		4.93	77.09	143.73															4.93	13	25	4	2	7	7	0	6			4.93	23	21	6
4.94	0.441816	0.315402	0.410322		4.94	2.48591	2.38094	2.43545		4.94	75.31	143.56		4.94	77.76	138.18		4.94	76.15	144.61															4.94	19	23	4	0	9	15	0	0			4.94	18	22	6
4.95	0.443586	0.320555	0.394569		4.95	2.48292	2.37804	2.44029		4.95	74.99	143.18		4.95	76.75	139.54		4.95	76.17	143.74															4.95	22	24	4	2	5	12	4	0			4.95	21	22	6
4.96	0.434822	0.300646	0.402687		4.96	2.47613	2.38006	2.41965		4.96	74.66	144.13		4.96	76.99	139.14		4.96	75.25	141.29															4.96	20	23	4	2	8	10	4	0			4.96	17	22	6
4.97	0.455395	0.320745	0.409206		4.97	2.49419	2.36709	2.42978		4.97	75.84	143.1		4.97	76.41	138.25		4.97	75.74	143.31															4.97	19	22	6	2	7	11	0	3			4.97	21	23	6
4.98	0.434328	0.314237	0.404717		4.98	2.47763	2.37933	2.42387		4.98	74.72	143.71		4.98	76.43	139.42		4.98	73.48	141.26															4.98	18	24	4	2	6	8	4	3			4.98	16	22	6
4.99	0.432984	0.327925	0.41264		4.99	2.4829	2.36807	2.43343		4.99	75.61	143.21		4.99	76.87	137.69		4.99	75.37	143.04															4.99	19	24	4	2	8	9	4	0			4.99	17	21	6
5	0.435844	0.332352	0.400667		5	2.47609	2.37708	2.43711		5	73.74	143.48		5	77.58	139.46		5	76.04	145.04															5	17	24	4	2	7	6	5	3			5	14	22	6
5.01	0.430871	0.345336	0.394687		5.01	2.48074	2.36775	2.44199		5.01	75.49	142.9		5.01	76.34	138.52		5.01	75.71	144.19															5.01	18	22	4	2	8	8	4	3			5.01	17	23	6
5.02	0.421609	0.336767	0.398332		5.02	2.47208	2.3808	2.43789		5.02	75.68	143.47		5.02	76.09	139.36		5.02	75.51	144.26															5.02	19	24	4	2	8	9	4	0			5.02	21	21	6
5.03	0.424525	0.344046	0.403033		5.03	2.47206	2.38561	2.43949		5.03	74.35	143.21		5.03	75.32	137.75		5.03	75.94	144.94															5.03	20	24	6	2	7	8	4	0			5.03	15	22	6
5.04	0.412913	0.325558	0.395		5.04	2.47556	2.3782	2.44757		5.04	74.98	142.66		5.04	76.02	139.14		5.04	75.29	146.38															5.04	16	24	6	0	8	6	4	3			5.04	20	22	6
5.05	0.413443	0.325453	0.382966		5.05	2.47813	2.38076	2.44526		5.05	74.65	141.85		5.05	77.27	139.12		5.05	75.37	144.69															5.05	15	23	6	2	7	7	0	6			5.05	22	21	6
5.06	0.424009	0.331986	0.39032		5.06	2.47492	2.38035	2.44949		5.06	74.91	141.61		5.06	76.94	137.63		5.06	75.52	143.18															5.06	21	22	6	2	8	9	4	0			5.06	19	24	6
5.07	0.409957	0.32367	0.383479		5.07	2.45556	2.37904	2.44592		5.07	74.12	142		5.07	76.42	137.41		5.07	76.57	146.06															5.07	18	24	4	2	9	8	4	0			5.07	17	24	6
5.08	0.40262	0.335644	0.394833		5.08	2.46837	2.37863	2.42939		5.08	74.73	142.98		5.08	76.25	139.77		5.08	76.95	145.22															5.08	21	23	4	2	7	11	4	0			5.08	17	22	6
5.09	0.407935	0.335151	0.38138		5.09	2.46501	2.37475	2.44127		5.09	75.01	142.08		5.09	75.81	139.3		5.09	76.12	144.68															5.09	22	23	4	2	6	12	4	0			5.09	19	24	6
5.1	0.423756	0.334795	0.376956		5.1	2.47135	2.38367	2.43679		5.1	75.28	141.61		5.1	75.92	138.93		5.1	75.78	143.12															5.1	16	23	4	2	9	6	4	3			5.1	19	22	6
5.11	0.426486	0.344099	0.370447		5.11	2.46497	2.38507	2.43459		5.11	76.29	141.04		5.11	77.42	139.88		5.11	76.35	143.54															5.11	16	27	4	0	8	8	4	0			5.11	19	23	6
5.12	0.422769	0.341012	0.378964		5.12	2.47021	2.37717	2.42987		5.12	74.14	142.93		5.12	76.05	140.54		5.12	75.25	145.56															5.12	19	24	4	2	8	9	4	0			5.12	13	24	6
5.13	0.424279	0.335598	0.374816		5.13	2.46229	2.37369	2.42634		5.13	75.24	143.16		5.13	76.46	137.03		5.13	75.59	143.39															5.13	18	23	4	2	10	8	4	0			5.13	14	24	6
5.14	0.420881	0.335185	0.371469		5.14	2.46704	2.38922	2.42418		5.14	74.85	142.53		5.14	76.98	138.99		5.14	74.11	143.53															5.14	20	22	4	2	9	10	4	0			5.14	18	22	6
5.15	0.412424	0.337123	0.363351		5.15	2.46961	2.3747	2.42768		5.15	75.57	142.84		5.15	74.47	137.64		5.15	73.65	144.2															5.15	17	25	4	2	9	11	0	0			5.15	17	23	6
5.16	0.406094	0.342261	0.374963		5.16	2.46399	2.37897	2.44097		5.16	75.6	141.81		5.16	75.56	137.38		5.16	75.55	145.26															5.16	16	20	6	2	12	4	4	3			5.16	20	21	6
5.17	0.408983	0.331487	0.360274		5.17	2.46089	2.38208	2.43779		5.17	74.94	142.2		5.17	76.11	137.93		5.17	75.95	143.17															5.17	21	22	6	2	8	13	0	0			5.17	18	25	6
5.18	0.409944	0.333798	0.359285		5.18	2.46216	2.37747	2.42987		5.18	74.5	142.93		5.18	74.77	138.02		5.18	75.06	145.61															5.18	15	22	6	2	11	3	4	3			5.18	12	23	6
5.19	0.401413	0.356405	0.352523		5.19	2.46192	2.38031	2.43728		5.19	75.17	141.54		5.19	73.68	138.15		5.19	75.85	145.4															5.19	19	23	6	2	9	11	0	0			5.19	13	24	6
5.2	0.394821	0.351471	0.358703		5.2	2.46784	2.37403	2.43414		5.2	74.07	140		5.2	75.48	138.7		5.2	76.06	144.72															5.2	22	22	6	2	7	10	4	0			5.2	18	25	6
5.21	0.41171	0.358214	0.364723		5.21	2.46245	2.37881	2.42755		5.21	72.87	140.51		5.21	76.24	139.28		5.21	74.52	144.59															5.21	17	23	6	2	8	9	0	3			5.21	15	24	6
5.22	0.393229	0.366306	0.361803		5.22	2.4575	2.37374	2.43275		5.22	72.89	139.12		5.22	77.08	140.38		5.22	74.04	144.79															5.22	21	22	6	2	8	9	4	0			5.22	19	23	6
5.23	0.399891	0.367967	0.362515		5.23	2.45488	2.37762	2.43706		5.23	74	138.91		5.23	75.53	139.67		5.23	74.94	143.43															5.23	19	22	6	2	7	7	4	3			5.23	15	24	6
5.24	0.418295	0.366626	0.370188		5.24	2.46994	2.38435	2.43138		5.24	73.05	141.06		5.24	77.02	138.87		5.24	75.71	143.69															5.24	12	22	6	2	10	4	0	7			5.24	20	20	6
5.25	0.422942	0.376212	0.357879		5.25	2.47439	2.38349	2.42385		5.25	74.92	142.7		5.25	77.34	139.06		5.25	75.76	143.29															5.25	18	21	6	2	9	6	4	3			5.25	17	23	6
5.26	0.428756	0.358544	0.362035		5.26	2.46805	2.37561	2.438		5.26	73.77	141.64		5.26	75.71	140.11		5.26	75.96	146.04															5.26	22	22	6	2	7	10	4	0			5.26	17	24	6
5.27	0.424626	0.346644	0.363868		5.27	2.47153	2.38035	2.43553		5.27	73.63	142.21		5.27	76.85	137.38		5.27	75.83	145.32															5.27	22	22	6	0	7	12	4	0			5.27	19	22	6
5.28	0.418758	0.368184	0.374671		5.28	2.47806	2.3816	2.43395		5.28	73.99	142.02		5.28	77.22	136.97		5.28	74.9	143.75															5.28	21	22	6	2	8	13	0	0			5.28	18	24	6
5.29	0.414009	0.371472	0.372152		5.29	2.46629	2.38231	2.41987		5.29	72.54	140.55		5.29	77.2	138.94		5.29	74.29	144.37															5.29	19	25	6	0	7	9	4	0			5.29	15	23	6
5.3	0.394214	0.364769	0.386695		5.3	2.47293	2.37762	2.42722		5.3	73.88	140.73		5.3	76.39	139.41		5.3	75.13	144.63															5.3	18	21	6	2	9	10	0	3			5.3	19	21	6
5.31	0.410884	0.365758	0.382059		5.31	2.45619	2.37529	2.42968		5.31	73.96	138.47		5.31	77.19	138		5.31	76.25	143.24															5.31	20	23	6	0	8	10	4	0			5.31	18	24	6
5.32	0.391402	0.360729	0.370109		5.32	2.45658	2.38443	2.42756		5.32	74.54	139.86		5.32	77.34	138.32		5.32	75.29	142.79															5.32	19	24	6	0	8	9	4	0			5.32	16	24	6
5.33	0.392961	0.356385	0.375778		5.33	2.44842	2.38272	2.4316		5.33	73.99	138.65		5.33	77.84	138.28		5.33	76.69	142.18															5.33	21	21	6	2	6	9	4	3			5.33	20	23	6
5.34	0.407493	0.355725	0.386527		5.34	2.46261	2.37872	2.43567		5.34	75.23	139.35		5.34	77.54	138.96		5.34	75.03	142.59															5.34	18	23	6	0	10	12	0	0			5.34	18	22	6
5.35	0.398693	0.367911	0.382466		5.35	2.47414	2.38121	2.44222		5.35	75.07	140.52		5.35	76.76	138.19		5.35	75.45	143.5															5.35	19	20	6	2	9	7	4	3			5.35	19	23	6
5.36	0.412662	0.364704	0.393845		5.36	2.45731	2.37913	2.44662		5.36	74.74	139.25		5.36	76.68	138.52		5.36	76.89	144.37															5.36	21	23	6	2	7	13	0	0			5.36	21	23	6
5.37	0.415642	0.357577	0.369677		5.37	2.47048	2.37875	2.42864		5.37	74.75	139.17		5.37	77.74	139.82		5.37	76.1	144.06															5.37	21	21	6	2	9	9	4	0			5.37	17	22	6
5.38	0.421651	0.348872	0.364627		5.38	2.46334	2.38407	2.4304		5.38	74.97	140.34		5.38	77.95	139.96		5.38	75.67	141.85															5.38	22	24	6	2	5	10	4	0			5.38	17	24	6
5.39	0.411218	0.357001	0.358561		5.39	2.45565	2.39038	2.41304		5.39	73.8	138.53		5.39	77.65	139.05		5.39	74.53	142.45															5.39	18	22	6	2	8	6	4	3			5.39	13	23	6
5.4	0.424045	0.35422	0.357251		5.4	2.46932	2.37435	2.42678		5.4	74.7	140.28		5.4	77.71	138.97		5.4	75.87	143.85															5.4	21	22	6	2	8	9	4	0			5.4	18	23	6
5.41	0.437673	0.352336	0.358299		5.41	2.46211	2.38271	2.43197		5.41	75.3	138.94		5.41	77.89	139.01		5.41	75.85	142.57															5.41	22	23	6	2	6	10	4	0			5.41	17	25	6
5.42	0.442859	0.350848	0.36645		5.42	2.47065	2.39017	2.41618		5.42	73.87	138.77		5.42	77.18	140.72		5.42	75.92	141.73															5.42	21	23	6	2	7	9	4	0			5.42	17	24	6
5.43	0.448276	0.362716	0.342614		5.43	2.46236	2.37671	2.41067		5.43	74.08	139.04		5.43	76.17	139.14		5.43	74.02	143.94															5.43	18	24	4	2	6	8	4	3			5.43	20	23	6
5.44	0.433689	0.352395	0.365186		5.44	2.46059	2.38108	2.4254		5.44	74.41	139.66		5.44	77.45	138.11		5.44	75.97	144.95															5.44	20	23	4	2	8	10	4	0			5.44	20	22	6
5.45	0.445284	0.352726	0.402668		5.45	2.47251	2.39435	2.42754		5.45	74.08	140.48		5.45	77.31	138.72		5.45	74.77	143.96															5.45	15	23	4	2	10	5	4	3			5.45	20	24	6
5.46	0.427577	0.348356	0.385865		5.46	2.47027	2.40078	2.41864		5.46	75.17	139.66		5.46	78.49	139.42		5.46	74.47	142.07															5.46	17	23	4	2	8	7	4	3			5.46	22	21	6
5.47	0.411789	0.341831	0.382175		5.47	2.47019	2.38697	2.42271		5.47	75.56	140.58		5.47	77.31	137.56		5.47	75.59	143.26															5.47	20	21	6	2	7	8	4	3			5.47	14	24	6
5.48	0.420371	0.339594	0.388856		5.48	2.478	2.3912	2.42613		5.48	77.04	140.09		5.48	77.25	138.56		5.48	73.54	141.66															5.48	20	24	4	2	7	10	4	0			5.48	20	22	6
5.49	0.412914	0.337002	0.397273		5.49	2.45992	2.39768	2.42815		5.49	75.88	139.47		5.49	76.69	138.88		5.49	74.63	143.51															5.49	21	25	6	2	5	13	0	0			5.49	21	21	6
5.5	0.40761	0.347085	0.369501		5.5	2.45135	2.38601	2.43086		5.5	74.73	140.64		5.5	77.93	137.18		5.5	74.92	143.22															5.5	19	24	4	2	8	9	4	0			5.5	18	22	6
5.51	0.406233	0.35323	0.377151		5.51	2.45468	2.39154	2.43218		5.51	75.68	139.16		5.51	77.13	140.2		5.51	75.21	142.55															5.51	20	22	4	2	9	10	4	0			5.51	20	21	6
5.52	0.396902	0.339792	0.385049		5.52	2.45671	2.37783	2.42532		5.52	75.41	140.78		5.52	76.18	138.51		5.52	74.13	143.24															5.52	18	23	4	2	7	12	0	3			5.52	20	22	6
5.53	0.396047	0.327042	0.378636		5.53	2.45148	2.38723	2.43183		5.53	75.37	139.13		5.53	76.98	138.89		5.53	74.12	142.8															5.53	18	23	6	2	7	10	0	3			5.53	20	22	6
5.54	0.395517	0.33646	0.376791		5.54	2.45513	2.37711	2.4332		5.54	76.54	139.95		5.54	76.3	139.3		5.54	75.27	142.44															5.54	18	23	6	2	7	10	0	3			5.54	20	20	6
5.55	0.402094	0.352183	0.372385		5.55	2.45996	2.38809	2.42697		5.55	76.61	140.02		5.55	78.23	140.48		5.55	74.53	142.18															5.55	19	23	4	2	9	13	0	0			5.55	19	23	6
5.56	0.406431	0.354258	0.362527		5.56	2.45334	2.38256	2.43231		5.56	75.64	140.6		5.56	77.9	139.61		5.56	74.75	143.22															5.56	13	23	4	2	9	7	0	6			5.56	15	24	6
5.57	0.402942	0.346357	0.369287		5.57	2.44109	2.37702	2.41976		5.57	74.84	140.17		5.57	76.28	139.34		5.57	73.92	144.2															5.57	22	22	6	2	7	10	4	0			5.57	19	22	6
5.58	0.421199	0.346328	0.388795		5.58	2.45769	2.37825	2.42479		5.58	75.93	141.62		5.58	76.18	139.76		5.58	74.45	143.66															5.58	22	22	6	2	7	10	4	0			5.58	16	22	6
5.59	0.42521	0.352908	0.392682		5.59	2.44716	2.37886	2.43649		5.59	75.16	140.49		5.59	75.4	139.74		5.59	73.79	143.02															5.59	18	23	6	2	7	10	0	3			5.59	20	22	6
5.6	0.427835	0.344337	0.38932		5.6	2.45729	2.36575	2.43373		5.6	75.76	141.23		5.6	74.94	139.07		5.6	74	143.33															5.6	17	22	4	2	12	11	0	0			5.6	20	21	6
5.61	0.414055	0.346513	0.385903		5.61	2.47208	2.36735	2.40673		5.61	75.96	141.06		5.61	75.46	137.46		5.61	72.52	141.61															5.61	18	21	6	2	9	10	0	3			5.61	19	22	6
5.62	0.410753	0.336111	0.386658		5.62	2.46199	2.38062	2.41863		5.62	76.58	140.09		5.62	75.84	139.14		5.62	75.45	140.78															5.62	23	22	6	2	6	11	4	0			5.62	16	22	6
5.63	0.427034	0.334667	0.394362		5.63	2.47167	2.36972	2.41032		5.63	77.29	141.76		5.63	77.15	139.5		5.63	75.68	139.65															5.63	21	21	6	2	9	9	4	0			5.63	18	24	6
5.64	0.41301	0.337811	0.398138		5.64	2.46948	2.38458	2.42076		5.64	77.56	141.26		5.64	76.03	140.16		5.64	75.24	140.22															5.64	17	22	6	2	9	9	0	3			5.64	20	23	6
5.65	0.408767	0.348151	0.382835		5.65	2.4685	2.37388	2.41444		5.65	77.18	140.95		5.65	75.71	139.02		5.65	74.2	141.15															5.65	17	24	6	2	7	5	4	3			5.65	19	22	6
5.66	0.414985	0.343208	0.403526		5.66	2.48179	2.38244	2.40786		5.66	77.46	141.32		5.66	77.13	137.79		5.66	75.08	140.55															5.66	17	23	4	2	11	7	4	0			5.66	19	22	6
5.67	0.418716	0.339931	0.399355		5.67	2.46719	2.38973	2.40896		5.67	77.75	141.04		5.67	77.57	138.93		5.67	72.52	140.03															5.67	19	24	4	2	8	9	4	0			5.67	19	22	6
5.68	0.414378	0.348174	0.398678		5.68	2.46869	2.38299	2.41393		5.68	77.18	141.82		5.68	76.74	139.35		5.68	73.49	142.19															5.68	18	22	4	2	11	8	4	0			5.68	16	22	6
5.69	0.420348	0.343887	0.409152		5.69	2.46711	2.38006	2.41376		5.69	76.1	140.46		5.69	78.85	139.56		5.69	73.25	140.01															5.69	20	24	4	2	7	10	4	0			5.69	18	21	6
5.7	0.420989	0.350863	0.392699		5.7	2.46158	2.37852	2.4117		5.7	77.42	142.23		5.7	77.01	139.66		5.7	73.81	140.84															5.7	16	24	4	2	8	6	4	3			5.7	17	24	6
5.71	0.423588	0.356106	0.388627		5.71	2.46073	2.38787	2.41969		5.71	76.04	141.92		5.71	76.92	138.33		5.71	73.96	141.71															5.71	20	24	4	2	7	10	4	0			5.71	17	23	6
5.72	0.434034	0.362397	0.385278		5.72	2.47525	2.3713	2.42037		5.72	76.24	143.83		5.72	76.24	138.43		5.72	73.16	140.02															5.72	17	23	4	2	8	6	5	3			5.72	19	24	6
5.73	0.42734	0.360306	0.398145		5.73	2.46964	2.38515	2.41178		5.73	76.37	142.07		5.73	75.88	140.56		5.73	73.45	141.07															5.73	20	22	4	2	9	10	4	0			5.73	18	22	6
5.74	0.428552	0.360398	0.393621		5.74	2.46964	2.38301	2.42275		5.74	76.03	141.68		5.74	76.44	140.31		5.74	72.81	140.35															5.74	13	24	4	2	7	7	0	7			5.74	17	24	4
5.75	0.424704	0.360749	0.409307		5.75	2.46934	2.37897	2.43213		5.75	75.71	140.35		5.75	77.11	140.18		5.75	74.15	141.81															5.75	18	23	4	2	10	8	4	0			5.75	12	23	6
5.76	0.424451	0.356934	0.39846		5.76	2.46497	2.3798	2.43216		5.76	75.44	140.22		5.76	76.28	139.4		5.76	74.36	140.46															5.76	23	21	6	2	7	11	4	0			5.76	18	23	6
5.77	0.430389	0.344958	0.423961		5.77	2.46901	2.38617	2.43287		5.77	75.69	141.62		5.77	77.29	140.3		5.77	73.49	142.27															5.77	17	24	4	2	7	7	4	3			5.77	21	22	6
5.78	0.433741	0.354664	0.40952		5.78	2.46732	2.37988	2.42534		5.78	75.48	141.42		5.78	77.52	141.78		5.78	74.27	142.22															5.78	20	23	4	2	8	10	4	0			5.78	17	24	6
5.79	0.444914	0.333098	0.401426		5.79	2.45859	2.36731	2.42177		5.79	75.26	140.82		5.79	76.67	140.82		5.79	74.48	141.31															5.79	17	22	4	2	9	7	4	3			5.79	19	23	6
5.8	0.453019	0.338655	0.425101		5.8	2.47477	2.37328	2.42446		5.8	75.72	140.93		5.8	75.96	140.39		5.8	75.11	144.33															5.8	16	23	4	2	9	5	5	3			5.8	20	22	6
5.81	0.457062	0.330941	0.410836		5.81	2.47381	2.36887	2.42334		5.81	76.01	141.07		5.81	75.31	140.61		5.81	74.56	141.83															5.81	18	25	0	4	8	10	4	0			5.81	16	24	6
5.82	0.450412	0.328026	0.385923		5.82	2.47033	2.37654	2.42936		5.82	76.35	140.78		5.82	75.4	140.94		5.82	76.86	141.18															5.82	20	24	4	2	7	10	4	0			5.82	20	22	6
5.83	0.450756	0.317267	0.387315		5.83	2.47433	2.36464	2.42751		5.83	76.59	141.69		5.83	75.56	137.75		5.83	76.08	141.72															5.83	20	23	4	2	8	10	4	0			5.83	19	25	6
5.84	0.441153	0.333124	0.375178		5.84	2.46131	2.37329	2.44103		5.84	76.99	143.67		5.84	77.11	139.95		5.84	76.88	141.37															5.84	22	23	4	2	6	12	4	0			5.84	17	22	6
5.85	0.450411	0.329582	0.370482		5.85	2.47097	2.36486	2.43849		5.85	76.31	143.32		5.85	76.11	138.75		5.85	75.23	141.26															5.85	18	22	6	2	11	6	4	0			5.85	20	22	6
5.86	0.458844	0.331406	0.380977		5.86	2.48313	2.36506	2.42729		5.86	76.7	143.25		5.86	75.86	138.79		5.86	75.27	141.06															5.86	22	22	4	2	7	11	5	0			5.86	20	22	6
5.87	0.447509	0.322556	0.384024		5.87	2.47356	2.3642	2.42587		5.87	77.31	141.41		5.87	76.36	138.9		5.87	74.39	139.97															5.87	21	21	4	2	9	11	4	0			5.87	19	22	4
5.88	0.45769	0.328147	0.36631		5.88	2.46552	2.3636	2.42303		5.88	76.31	142.55		5.88	76.56	137.63		5.88	75.74	142.95															5.88	20	22	4	2	9	10	4	0			5.88	18	24	6
5.89	0.465267	0.338217	0.370457		5.89	2.46811	2.38191	2.42288		5.89	76.74	142.54		5.89	76.95	138.76		5.89	74.04	140.53															5.89	20	22	4	2	9	10	4	0			5.89	18	23	6
5.9	0.463257	0.329775	0.389485		5.9	2.47097	2.37359	2.42045		5.9	75.29	142.13		5.9	76.48	138.19		5.9	73.77	139															5.9	20	24	4	2	7	8	6	0			5.9	20	22	6
5.91	0.472507	0.338434	0.380346		5.91	2.47758	2.37828	2.4378		5.91	74.5	142.8		5.91	76.35	138.5		5.91	74.49	141.08															5.91	20	24	4	2	7	10	4	0			5.91	20	22	6
5.92	0.472312	0.342737	0.387806		5.92	2.4808	2.37039	2.44092		5.92	77.47	142.29		5.92	76.23	139.27		5.92	73.62	142.55															5.92	17	23	4	2	8	11	0	3			5.92	20	23	6
5.93	0.469018	0.329521	0.384233		5.93	2.48012	2.38323	2.43252		5.93	76.25	143.67		5.93	75.76	137.92		5.93	73.08	142.53															5.93	22	25	4	2	4	12	4	0			5.93	16	23	6
5.94	0.47012	0.338895	0.377011		5.94	2.47843	2.37452	2.42825		5.94	76.02	143.78		5.94	75.22	138.84		5.94	74.33	142.47															5.94	21	22	6	2	8	9	4	0			5.94	20	21	6
5.95	0.462087	0.353695	0.380848		5.95	2.48975	2.36625	2.43474		5.95	76.41	143.12		5.95	75.64	139.19		5.95	74.21	144.02															5.95	16	22	4	2	10	10	0	3			5.95	20	22	6
5.96	0.469359	0.344126	0.360691		5.96	2.49256	2.36525	2.42586		5.96	76.46	144.27		5.96	74.97	137.93		5.96	73.67	143.71															5.96	20	23	4	2	8	10	4	0			5.96	20	21	6
5.97	0.45248	0.343375	0.374059		5.97	2.4909	2.36564	2.42938		5.97	76.43	142.92		5.97	75	138.3		5.97	74.06	143.76															5.97	22	22	4	2	7	12	4	0			5.97	20	22	6
5.98	0.467837	0.351214	0.390208		5.98	2.49458	2.37099	2.43829		5.98	76.91	144.08		5.98	75.32	138.3		5.98	74.87	144.8															5.98	20	22	4	2	9	10	4	0			5.98	23	22	6
5.99	0.475201	0.331	0.42194		5.99	2.48513	2.36532	2.42358		5.99	76.46	142.98		5.99	76.69	139.79		5.99	73.91	142.79															5.99	20	23	4	2	8	10	4	0			5.99	21	23	6
6	0.472366	0.328539	0.414789		6	2.491	2.38211	2.42318		6	77.5	144.72		6	74.76	139.94		6	76.76	143.88															6	17	22	4	2	9	11	0	3			6	20	22	6
6.01	0.465487	0.325549	0.422953		6.01	2.49781	2.38313	2.42835		6.01	76.56	145.11		6.01	75.58	139.84		6.01	74.34	143.93															6.01	20	25	4	2	6	10	4	0			6.01	15	24	6
6.02	0.464136	0.316258	0.424284		6.02	2.48783	2.37188	2.42622		6.02	76.41	143.89		6.02	75.27	139.56		6.02	74.77	143.01															6.02	18	22	4	2	11	8	4	0			6.02	20	23	6
6.03	0.463842	0.318684	0.424995		6.03	2.49515	2.36954	2.43696		6.03	77.24	144.76		6.03	74.61	138.39		6.03	75.73	146.6															6.03	19	22	6	2	7	6	5	3			6.03	20	21	6
6.04	0.47437	0.322125	0.438938		6.04	2.50119	2.37117	2.42978		6.04	76.8	144.11		6.04	76.2	138.06		6.04	75.67	145.33															6.04	22	23	4	2	6	12	4	0			6.04	18	24	6
6.05	0.469088	0.326149	0.449022		6.05	2.49726	2.36742	2.43185		6.05	76.51	144.49		6.05	74.96	139.23		6.05	76.41	144.53															6.05	17	24	4	2	7	7	4	3			6.05	20	23	6
6.06	0.489664	0.319549	0.436753		6.06	2.49564	2.36913	2.4303		6.06	75.19	143.76		6.06	74.89	139.29		6.06	76.37	146.18															6.06	17	24	4	2	7	7	4	3			6.06	20	23	6
6.07	0.496958	0.321168	0.435476		6.07	2.50253	2.36557	2.4305		6.07	75.97	145.77		6.07	76.21	138.88		6.07	74.5	144															6.07	18	24	4	2	9	8	4	0			6.07	17	22	6
6.08	0.488814	0.322964	0.432239		6.08	2.50371	2.37292	2.42147		6.08	75.77	143.88		6.08	77.67	137.25		6.08	75.2	145.58															6.08	20	22	4	2	9	10	4	0			6.08	19	23	6
6.09	0.502025	0.321629	0.413129		6.09	2.51038	2.37468	2.43936		6.09	76.38	146.12		6.09	75.13	138.85		6.09	76.64	143.17															6.09	21	21	4	2	9	10	5	0			6.09	17	23	6
6.1	0.496745	0.321578	0.407665		6.1	2.50574	2.37732	2.42472		6.1	76.85	145.5		6.1	75.76	138.02		6.1	77.33	143.74															6.1	20	22	4	2	9	8	6	0			6.1	19	23	6
6.11	0.493071	0.317732	0.409949		6.11	2.50374	2.3795	2.43075		6.11	77.25	144.58		6.11	75.31	140.12		6.11	77.46	144.56															6.11	19	21	6	2	8	7	4	3			6.11	20	23	6
6.12	0.514111	0.331376	0.398577		6.12	2.50535	2.3798	2.45677		6.12	74.7	144.61		6.12	76.67	141.06		6.12	78.39	143.4															6.12	20	24	4	2	7	10	4	0			6.12	20	24	6
6.13	0.500219	0.327112	0.403007		6.13	2.5059	2.37959	2.45136		6.13	75.3	143.53		6.13	75.97	141.84		6.13	79.48	144.53															6.13	18	22	6	2	8	5	5	3			6.13	20	24	6
6.14	0.513469	0.331886	0.402342		6.14	2.52304	2.38148	2.43478		6.14	75.65	145.61		6.14	75.36	139.87		6.14	76.9	144.43															6.14	19	22	4	2	10	7	6	0			6.14	19	22	6
6.15	0.526468	0.325573	0.418821		6.15	2.51755	2.383	2.44176		6.15	75.19	144.81		6.15	75.45	142.32		6.15	76.96	145.38															6.15	20	24	4	2	7	10	4	0			6.15	18	24	6
6.16	0.519549	0.315024	0.435286		6.16	2.5237	2.3824	2.44174		6.16	75.86	143.16		6.16	76.26	141.35		6.16	78.67	146.11															6.16	19	22	4	2	10	13	0	0			6.16	19	25	6
6.17	0.516971	0.313471	0.430325		6.17	2.5192	2.38058	2.4287		6.17	74.32	143.27		6.17	75.17	141.49		6.17	77.78	144.53															6.17	20	21	6	2	10	8	4	0			6.17	19	25	6
6.18	0.501464	0.306643	0.417793		6.18	2.5025	2.38676	2.43934		6.18	73.81	142.67		6.18	76.55	142.88		6.18	77.45	143.74															6.18	22	22	4	2	7	10	6	0			6.18	17	21	6
6.19	0.514509	0.307115	0.430058		6.19	2.50761	2.37565	2.43545		6.19	74.31	143.64		6.19	75.89	140.31		6.19	77.98	143.18															6.19	21	23	6	2	7	9	4	0			6.19	17	23	6
6.2	0.522231	0.313837	0.406082		6.2	2.51364	2.38424	2.43536		6.2	74.98	143.33		6.2	76.3	142.12		6.2	78.06	142.2															6.2	16	22	6	2	10	4	4	3			6.2	18	25	6
6.21	0.510547	0.30486	0.408188		6.21	2.50746	2.37557	2.43052		6.21	73.3	143.51		6.21	76.34	141.2		6.21	77.29	143.08															6.21	20	21	4	2	10	10	4	0			6.21	18	24	6
6.22	0.522329	0.307024	0.423335		6.22	2.51111	2.37596	2.43196		6.22	75.02	144.77		6.22	76.92	140.15		6.22	78.37	143.37															6.22	20	21	6	2	10	12	0	0			6.22	16	24	6
6.23	0.514014	0.313546	0.412762		6.23	2.51329	2.36624	2.43933		6.23	76.83	144.07		6.23	75.29	140.99		6.23	79.22	144.77															6.23	22	20	6	2	9	10	4	0			6.23	16	23	6
6.24	0.511586	0.305948	0.404188		6.24	2.51447	2.3766	2.44544		6.24	76.35	145.08		6.24	75.97	140.07		6.24	78.13	145.34															6.24	21	21	6	2	9	9	4	0			6.24	20	23	6
6.25	0.513691	0.311116	0.423384		6.25	2.50467	2.37861	2.44304		6.25	76.5	145.54		6.25	75.51	139.66		6.25	80.44	147.74															6.25	19	22	6	2	7	6	5	3			6.25	20	22	6
6.26	0.504784	0.312951	0.420584		6.26	2.5193	2.3699	2.45156		6.26	76.22	144.49		6.26	75.65	140.23		6.26	78.76	147.54															6.26	21	21	6	2	9	9	4	0			6.26	22	21	6
6.27	0.504089	0.313921	0.418446		6.27	2.51243	2.38191	2.46375		6.27	77.84	144.18		6.27	75.77	141.26		6.27	80.99	146.55															6.27	19	23	4	2	9	8	5	0			6.27	16	23	6
6.28	0.509985	0.320601	0.408921		6.28	2.50738	2.37693	2.4505		6.28	75.78	143.93		6.28	75.38	142.18		6.28	79.27	147.45															6.28	18	22	4	2	8	8	4	3			6.28	17	24	6
6.29	0.521185	0.306374	0.411662		6.29	2.5071	2.37364	2.45917		6.29	76.23	144.18		6.29	75.65	141.07		6.29	79.88	148.18															6.29	21	22	4	2	8	10	5	0			6.29	12	23	6
6.3	0.531656	0.319385	0.406027		6.3	2.51453	2.3659	2.46436		6.3	76.81	144.4		6.3	75.72	139.87		6.3	79.18	147.15															6.3	19	23	4	2	9	7	6	0			6.3	17	23	6
6.31	0.535416	0.323314	0.411365		6.31	2.50248	2.36929	2.46168		6.31	74.41	144.34		6.31	76.61	139.75		6.31	80.05	146.08															6.31	16	26	0	4	9	8	4	0			6.31	18	23	6
6.32	0.520336	0.331445	0.405156		6.32	2.50539	2.3698	2.45121		6.32	75.08	143.79		6.32	76.24	140.58		6.32	78.84	145.76															6.32	20	24	4	2	7	10	4	0			6.32	14	23	6
6.33	0.523285	0.336936	0.417632		6.33	2.51057	2.37549	2.45406		6.33	76.49	143.81		6.33	77.02	140.19		6.33	79.74	146.94															6.33	17	22	4	2	9	6	5	3			6.33	18	21	6
6.34	0.529767	0.333787	0.401996		6.34	2.51681	2.37778	2.44595		6.34	76.39	143.5		6.34	76.63	139.36		6.34	79.84	148.57															6.34	21	21	6	2	9	9	4	0			6.34	19	23	6
6.35	0.522358	0.333517	0.403965		6.35	2.5231	2.37715	2.4409		6.35	76.32	145.18		6.35	76	139.68		6.35	79.86	148.28															6.35	20	21	6	2	10	7	5	0			6.35	18	23	6
6.36	0.531613	0.343604	0.416048		6.36	2.51731	2.38432	2.45638		6.36	76.46	142.42		6.36	76.56	140.42		6.36	77.58	149.35															6.36	20	21	6	2	10	8	4	0			6.36	13	22	6
6.37	0.539948	0.344251	0.417941		6.37	2.50423	2.37508	2.44386		6.37	75.23	142.18		6.37	76.21	140.5		6.37	76.84	149.31															6.37	19	23	6	2	6	5	6	3			6.37	15	23	4
6.38	0.540335	0.350622	0.39594		6.38	2.51226	2.37438	2.43585		6.38	75.62	145.13		6.38	75.33	140.64		6.38	77.2	147.67															6.38	20	24	4	2	7	10	4	0			6.38	17	22	6
6.39	0.554357	0.350774	0.392903		6.39	2.50824	2.37413	2.44636		6.39	73.75	143.17		6.39	75.57	139.82		6.39	77.95	147.97															6.39	19	22	6	2	7	6	5	3			6.39	15	24	6
6.4	0.538137	0.350416	0.397828		6.4	2.5164	2.37437	2.44588		6.4	75.66	142.84		6.4	75.37	140.7		6.4	79.49	148.25															6.4	21	22	4	2	8	11	4	0			6.4	17	25	6
6.41	0.539767	0.350033	0.412848		6.41	2.51477	2.39032	2.4443		6.41	76.93	146.13		6.41	76.02	141.3		6.41	80.16	149.21															6.41	19	22	4	2	10	8	5	0			6.41	19	22	6
6.42	0.538809	0.349745	0.403015		6.42	2.50244	2.37989	2.44838		6.42	75.9	144.31		6.42	75.24	140.48		6.42	79.37	149.19															6.42	20	22	4	2	9	8	6	0			6.42	17	23	6
6.43	0.542436	0.35565	0.414755		6.43	2.50985	2.38406	2.4409		6.43	76.29	143.7		6.43	74.31	141.46		6.43	77.69	147.66															6.43	17	23	4	2	8	7	4	3			6.43	16	23	6
6.44	0.551519	0.34785	0.402986		6.44	2.49933	2.38215	2.44479		6.44	75.84	144.34		6.44	75.7	140.97		6.44	78.15	146.65															6.44	20	22	4	2	9	10	4	0			6.44	17	24	6
6.45	0.54048	0.356688	0.406198		6.45	2.4994	2.37303	2.4432		6.45	75.01	143.39		6.45	76.83	141.55		6.45	78.62	146.86															6.45	23	20	6	2	8	9	6	0			6.45	16	24	6
6.46	0.520545	0.36291	0.420974		6.46	2.49786	2.38457	2.44109		6.46	75.79	142.62		6.46	75.55	140.43		6.46	77	146.93															6.46	20	23	4	2	8	10	4	0			6.46	21	22	6
6.47	0.513474	0.361366	0.419595		6.47	2.49103	2.38131	2.43136		6.47	73.97	142.55		6.47	76.07	141.17		6.47	77.25	148.4															6.47	18	24	0	4	9	10	4	0			6.47	19	21	6
6.48	0.491915	0.353027	0.431489		6.48	2.50075	2.37674	2.42882		6.48	75.14	142.43		6.48	76.47	140.55		6.48	76.83	147.3															6.48	16	23	6	2	6	4	4	6			6.48	18	23	6
6.49	0.49739	0.355156	0.411866		6.49	2.48238	2.36797	2.42087		6.49	73.92	142.18		6.49	75.34	139.66		6.49	78.24	147.32															6.49	20	22	4	2	9	10	4	0			6.49	18	24	6
6.5	0.502135	0.350281	0.428133		6.5	2.49601	2.36837	2.42149		6.5	75.21	143.16		6.5	76.07	140.82		6.5	77.57	145.16															6.5	17	22	4	2	9	7	4	3			6.5	19	23	6
6.51	0.501115	0.3503	0.438027		6.51	2.5072	2.36545	2.42947		6.51	76.66	142.09		6.51	75.33	140.79		6.51	78.64	145.7															6.51	20	25	4	2	6	10	4	0			6.51	19	23	6
6.52	0.492375	0.349297	0.437424		6.52	2.49604	2.36504	2.43447		6.52	75.67	141.43		6.52	74.2	140.99		6.52	79.42	146.5															6.52	20	22	4	2	9	10	4	0			6.52	20	22	6
6.53	0.492287	0.34254	0.416307		6.53	2.49183	2.37145	2.43995		6.53	75.06	139.68		6.53	74.71	141.56		6.53	79.79	146.31															6.53	17	22	4	2	9	7	4	3			6.53	16	23	6
6.54	0.495588	0.347933	0.412386		6.54	2.50002	2.36304	2.42985		6.54	75.43	139.27		6.54	74.68	141.15		6.54	78.61	147.12															6.54	16	23	4	2	9	4	6	3			6.54	20	23	6
6.55	0.501116	0.337343	0.400678		6.55	2.50502	2.36644	2.4302		6.55	74.68	142.83		6.55	73.63	140.67		6.55	78.79	146.6															6.55	18	23	0	4	10	10	4	0			6.55	21	21	6
6.56	0.493484	0.340195	0.403361		6.56	2.50854	2.37256	2.42573		6.56	75.39	142.12		6.56	75.03	140.06		6.56	78.48	146.21															6.56	17	21	6	2	10	5	4	3			6.56	19	23	6
6.57	0.489817	0.334149	0.396791		6.57	2.5143	2.36595	2.42846		6.57	76.18	142.33		6.57	73.66	140.4		6.57	79.89	147.43															6.57	20	22	4	2	9	9	5	0			6.57	16	24	6
6.58	0.505692	0.344626	0.385077		6.58	2.50794	2.37081	2.43374		6.58	75.97	142.56		6.58	75.3	139.23		6.58	78.81	147.29															6.58	17	22	4	2	9	11	0	3			6.58	18	23	6
6.59	0.497785	0.339316	0.38116		6.59	2.50465	2.36501	2.4295		6.59	75.1	141.61		6.59	74.39	139.87		6.59	78.03	145.51															6.59	21	24	4	2	6	10	5	0			6.59	15	24	6
6.6	0.499789	0.323794	0.382464		6.6	2.49456	2.37076	2.43348		6.6	75.52	141.36		6.6	73.95	140.39		6.6	78.31	147.86															6.6	16	23	4	2	9	4	6	3			6.6	13	25	6
6.61	0.503989	0.336158	0.39027		6.61	2.49827	2.38297	2.43717		6.61	73.59	142.26		6.61	73.95	141.2		6.61	77.78	145.32															6.61	21	23	6	2	7	9	4	0			6.61	18	24	6
6.62	0.502278	0.332274	0.378566		6.62	2.51228	2.38208	2.42332		6.62	74.28	143.9		6.62	74.95	142.39		6.62	76.24	144.87															6.62	19	23	4	2	9	9	4	0			6.62	17	24	6
6.63	0.514337	0.335222	0.405256		6.63	2.51801	2.37996	2.4183		6.63	75.79	143.27		6.63	75.57	140.22		6.63	74.17	146.19															6.63	23	22	6	2	6	11	4	0			6.63	20	22	6
6.64	0.507905	0.342768	0.403701		6.64	2.51336	2.37472	2.42331		6.64	76.52	143.31		6.64	74.16	138.88		6.64	75.65	145.58															6.64	21	21	6	2	9	9	4	0			6.64	18	24	6
6.65	0.52103	0.339355	0.401983		6.65	2.51549	2.39406	2.42754		6.65	76.71	143.94		6.65	73.82	140.44		6.65	74.47	144.1															6.65	19	21	6	2	11	7	4	0			6.65	19	23	6
6.66	0.508787	0.339239	0.374634		6.66	2.51068	2.38487	2.42577		6.66	74.96	144.76		6.66	74.12	139.42		6.66	75.86	146.89															6.66	20	22	4	2	9	10	4	0			6.66	16	23	6
6.67	0.533767	0.334119	0.389546		6.67	2.51854	2.37527	2.42964		6.67	74.67	144.01		6.67	73.82	140.33		6.67	76.42	147.85															6.67	17	23	4	2	8	11	0	3			6.67	18	23	6
6.68	0.531353	0.337393	0.391753		6.68	2.50032	2.37056	2.42433		6.68	75.91	143.5		6.68	74.47	139.97		6.68	75.01	147.79															6.68	15	22	4	2	11	9	0	3			6.68	14	23	6
6.69	0.516262	0.332682	0.405248		6.69	2.51054	2.38467	2.43212		6.69	75.59	143.77		6.69	75.53	140.31		6.69	75.61	146.25															6.69	20	22	4	2	9	10	4	0			6.69	18	23	6
6.7	0.516007	0.33329	0.403305		6.7	2.53019	2.3715	2.43564		6.7	76.43	143.96		6.7	74.73	141.72		6.7	74.77	148.42															6.7	16	22	4	2	10	6	4	3			6.7	20	22	6
6.71	0.495047	0.327522	0.38565		6.71	2.51501	2.378	2.43596		6.71	74.79	143		6.71	75.14	141.09		6.71	74.77	146.15															6.71	18	23	4	2	10	8	4	0			6.71	21	21	6
6.72	0.514737	0.330465	0.391031		6.72	2.53024	2.37214	2.42538		6.72	73.86	141.7		6.72	74.65	141.09		6.72	74.03	147.63															6.72	20	23	4	2	8	10	4	0			6.72	19	22	6
6.73	0.48736	0.334042	0.39689		6.73	2.51463	2.37638	2.42108		6.73	73.97	144.07		6.73	75.02	140.86		6.73	74.2	144.51															6.73	16	22	4	2	10	10	0	3			6.73	16	23	6
6.74	0.484912	0.340364	0.408307		6.74	2.5113	2.36854	2.41481		6.74	74.61	143.45		6.74	75.23	139.53		6.74	75.05	146.18															6.74	17	22	4	2	9	7	4	3			6.74	17	23	6
6.75	0.493877	0.329674	0.415269		6.75	2.51362	2.36783	2.42428		6.75	73.92	144.94		6.75	73.27	141.22		6.75	73.66	147.16															6.75	20	22	6	2	9	7	5	0			6.75	19	25	6
6.76	0.495311	0.337761	0.423988		6.76	2.49407	2.3562	2.42223		6.76	73.71	143.09		6.76	74.1	139.39		6.76	75.66	147.48															6.76	16	22	6	2	7	4	4	6			6.76	19	23	6
6.77	0.489963	0.341569	0.418993		6.77	2.49952	2.36202	2.42344		6.77	73.55	144.31		6.77	72.4	140.46		6.77	76.94	148.45															6.77	19	20	6	2	9	7	4	3			6.77	17	23	6
6.78	0.496049	0.331628	0.431794		6.78	2.4992	2.36249	2.42332		6.78	74.54	144.1		6.78	70.77	140.04		6.78	76.42	146.12															6.78	21	23	6	2	7	9	4	0			6.78	20	23	6
6.79	0.490936	0.324527	0.436173		6.79	2.50853	2.3587	2.40899		6.79	74.89	143.22		6.79	72.55	140.25		6.79	76.22	145.59															6.79	20	24	4	2	7	10	4	0			6.79	16	21	6
6.8	0.489515	0.322355	0.450871		6.8	2.51014	2.36689	2.41783		6.8	73.91	144.18		6.8	70.63	140.09		6.8	76.57	146.77															6.8	22	23	4	2	6	11	5	0			6.8	17	23	6
6.81	0.509724	0.324343	0.4512		6.81	2.51397	2.3649	2.43175		6.81	74.08	145.19		6.81	71.2	138.72		6.81	76.75	147.5															6.81	17	22	4	2	9	7	4	3			6.81	20	22	6
6.82	0.505551	0.314624	0.437513		6.82	2.50706	2.37463	2.42496		6.82	74.59	144.63		6.82	72.44	140.11		6.82	76.89	144.99															6.82	20	22	4	2	9	10	4	0			6.82	19	23	6
6.83	0.504599	0.311298	0.430298		6.83	2.49813	2.38139	2.43592		6.83	73.17	144.23		6.83	72.52	141.41		6.83	75.78	145.76															6.83	20	22	4	2	9	10	4	0			6.83	19	24	6
6.84	0.49265	0.300747	0.4154		6.84	2.50763	2.36374	2.43116		6.84	73.57	143.11		6.84	71.9	138.92		6.84	76.08	145.61															6.84	20	23	4	2	8	10	4	0			6.84	20	22	6
6.85	0.503595	0.304295	0.407463		6.85	2.49959	2.3574	2.44144		6.85	72.87	144.87		6.85	71.9	139.49		6.85	76.11	147.65															6.85	20	22	4	2	9	10	4	0			6.85	17	24	6
6.86	0.501852	0.303936	0.403844		6.86	2.50971	2.36874	2.4317		6.86	75.1	144.37		6.86	72.43	140.76		6.86	74.27	145.27															6.86	16	24	4	2	8	6	4	3			6.86	14	24	6
6.87	0.491327	0.305259	0.410686		6.87	2.50965	2.37793	2.43571		6.87	74.14	143.12		6.87	71.98	141.83		6.87	75.51	146.26															6.87	20	23	4	2	8	14	0	0			6.87	18	24	6
6.88	0.506759	0.300598	0.400567		6.88	2.51156	2.36516	2.43616		6.88	74.61	143.48		6.88	71.56	140.47		6.88	74.88	144.98															6.88	18	23	4	2	10	8	4	0			6.88	19	25	6
6.89	0.506734	0.299777	0.416385		6.89	2.51991	2.38153	2.4348		6.89	75.49	143.61		6.89	72.07	141.75		6.89	75.31	145.6															6.89	20	23	4	2	8	10	4	0			6.89	18	25	6
6.9	0.499936	0.314857	0.400759		6.9	2.52818	2.37162	2.42697		6.9	74.99	144.75		6.9	72.44	141.07		6.9	74.58	144.05															6.9	21	21	6	2	9	9	4	0			6.9	19	22	6
6.91	0.489101	0.317595	0.400583		6.91	2.52278	2.36567	2.42262		6.91	74.98	143.73		6.91	70.62	140.66		6.91	74.5	143.44															6.91	19	21	6	2	8	6	5	3			6.91	18	22	6
6.92	0.495667	0.313069	0.402684		6.92	2.52332	2.36552	2.44152		6.92	74.69	143.01		6.92	71.23	140.53		6.92	75.59	143.47															6.92	17	19	6	2	9	9	0	6			6.92	17	23	4
6.93	0.510245	0.313978	0.403306		6.93	2.52598	2.37901	2.42693		6.93	75	143.54		6.93	73.4	140.82		6.93	74.66	145.66															6.93	15	21	6	2	9	7	0	6			6.93	14	24	6
6.94	0.500317	0.316419	0.413755		6.94	2.52081	2.37479	2.41635		6.94	73.91	143.3		6.94	71.06	141.63		6.94	74.84	144.2															6.94	20	19	6	2	9	8	4	3			6.94	16	23	6
6.95	0.514662	0.31406	0.408701		6.95	2.54085	2.37675	2.41891		6.95	75.67	144.53		6.95	71.82	141.53		6.95	74.47	143.72															6.95	18	20	6	2	10	6	4	3			6.95	17	23	6
6.96	0.513465	0.321774	0.398914		6.96	2.53322	2.37635	2.42833		6.96	75.08	143.38		6.96	71.16	141.68		6.96	75.49	144.32															6.96	15	21	6	2	9	7	0	6			6.96	16	24	6
6.97	0.507558	0.318924	0.404648		6.97	2.54758	2.36029	2.42381		6.97	75.05	144.05		6.97	70.58	141.4		6.97	74.76	146.24															6.97	21	21	6	2	9	9	4	0			6.97	21	25	4
6.98	0.490476	0.332442	0.399564		6.98	2.52882	2.37266	2.41331		6.98	74.75	143.8		6.98	71.36	141.4		6.98	73.68	143.77															6.98	21	22	6	2	8	9	4	0			6.98	16	23	6
6.99	0.498533	0.33829	0.39978		6.99	2.54646	2.35651	2.40892		6.99	75.65	145.72		6.99	69.44	141.14		6.99	74.73	140.69															6.99	18	20	6	2	10	10	0	3			6.99	18	24	6
7	0.47611	0.343292	0.394853		7	2.53436	2.35788	2.42068		7	75.13	144.57		7	70.79	139.77		7	73.78	142.49															7	19	21	6	2	8	7	4	3			7	20	23	6
7.01	0.485424	0.333339	0.38689		7.01	2.545	2.36065	2.42841		7.01	75.41	144.43		7.01	69.57	141.33		7.01	74.53	141.82															7.01	21	20	6	2	10	9	4	0			7.01	17	24	6
7.02	0.484158	0.327621	0.390219		7.02	2.53861	2.36864	2.42817		7.02	74.45	145.28		7.02	72.46	140.36		7.02	75.38	142.96															7.02	22	21	6	2	8	10	4	0			7.02	19	22	6
7.03	0.47058	0.347166	0.392242		7.03	2.53923	2.36351	2.42466		7.03	75.71	144.7		7.03	69.35	141.3		7.03	75.72	141.04															7.03	19	20	6	2	9	6	5	3			7.03	22	21	6
7.04	0.484651	0.354769	0.401163		7.04	2.52938	2.36105	2.42631		7.04	74.96	144.83		7.04	69.71	141.67		7.04	75.14	141.96															7.04	17	21	6	2	10	5	4	3			7.04	17	23	6
7.05	0.495226	0.348328	0.407103		7.05	2.53515	2.36699	2.43244		7.05	75.18	143.24		7.05	71.5	140.63		7.05	75.56	141.53															7.05	21	21	6	2	9	9	4	0			7.05	16	23	6
7.06	0.488312	0.359944	0.400116		7.06	2.52685	2.36989	2.43171		7.06	74.88	143.56		7.06	71.49	141.29		7.06	74.51	142.35															7.06	17	20	6	2	11	5	4	3			7.06	19	24	6
7.07	0.487568	0.351049	0.40908		7.07	2.53133	2.37293	2.42826		7.07	75.08	143.1		7.07	71.14	141.77		7.07	76.59	142.74															7.07	21	21	6	2	9	9	4	0			7.07	17	25	6
7.08	0.485725	0.348878	0.411478		7.08	2.52208	2.37969	2.41859		7.08	75.26	143.08		7.08	69.96	141.19		7.08	76.04	143.06															7.08	21	21	6	2	9	9	4	0			7.08	15	26	6
7.09	0.500495	0.346851	0.409937		7.09	2.53639	2.36982	2.42214		7.09	76.55	142.94		7.09	70.86	141.48		7.09	74.71	142.75															7.09	17	24	0	4	7	8	5	3			7.09	16	23	6
7.1	0.508773	0.349247	0.407632		7.1	2.53526	2.37061	2.42004		7.1	74.84	143.15		7.1	70.71	141.62		7.1	74.87	143.04															7.1	18	21	6	2	9	6	4	3			7.1	17	22	6
7.11	0.500044	0.357604	0.398757		7.11	2.53943	2.36189	2.41668		7.11	74.35	144.24		7.11	70.53	139.18		7.11	74.61	143.86															7.11	22	22	6	2	7	10	4	0			7.11	17	24	6
7.12	0.486708	0.350586	0.414125		7.12	2.53008	2.35431	2.4212		7.12	74.92	143.03		7.12	69.64	139.37		7.12	73.82	142.03															7.12	17	21	6	2	10	9	0	3			7.12	20	23	6
7.13	0.49199	0.349328	0.407823		7.13	2.52497	2.36486	2.42152		7.13	74.88	143.35		7.13	69.96	139.2		7.13	74.04	141.69															7.13	21	22	6	2	8	9	4	0			7.13	17	22	6
7.14	0.476386	0.354336	0.405347		7.14	2.50949	2.36392	2.42484		7.14	75.15	143.2		7.14	69.41	140.84		7.14	74.1	141.93															7.14	19	21	6	2	8	7	4	3			7.14	16	23	6
7.15	0.47954	0.352504	0.409666		7.15	2.50871	2.35523	2.41878		7.15	74.97	142.28		7.15	68.82	139.9		7.15	75.56	142.18															7.15	22	21	6	2	8	10	4	0			7.15	18	21	6
7.16	0.491717	0.341498	0.395935		7.16	2.52034	2.35687	2.41181		7.16	75.7	142.11		7.16	69.88	139.61		7.16	74.83	141.86															7.16	21	22	6	2	5	9	4	3			7.16	18	22	6
7.17	0.505402	0.35465	0.398335		7.17	2.51918	2.35619	2.41546		7.17	75.52	142.86		7.17	69.37	140.54		7.17	75.95	143.27															7.17	21	21	6	2	9	9	4	0			7.17	18	25	6
7.18	0.508201	0.356416	0.386095		7.18	2.5091	2.36234	2.42329		7.18	75.09	142.25		7.18	69.45	139.71		7.18	76.02	142.3															7.18	21	21	6	2	9	9	4	0			7.18	17	25	6
7.19	0.522342	0.350621	0.394489		7.19	2.52917	2.35365	2.41626		7.19	75.73	142.92		7.19	68.83	138.35		7.19	75.96	141.33															7.19	22	20	6	2	9	10	4	0			7.19	18	24	6
7.2	0.511926	0.352106	0.400082		7.2	2.53346	2.35281	2.41524		7.2	76.18	144.32		7.2	69.01	137.2		7.2	76.06	142.71															7.2	15	22	6	2	11	3	4	3			7.2	18	23	6
7.21	0.503314	0.353165	0.397808		7.21	2.52989	2.35606	2.42087		7.21	76.33	143.11		7.21	69.75	138.44		7.21	76.2	141.4															7.21	23	21	6	2	7	15	0	0			7.21	15	23	6
7.22	0.505462	0.348781	0.401786		7.22	2.52611	2.34876	2.42241		7.22	76.76	141.5		7.22	69.55	140.08		7.22	76.16	141.21															7.22	20	20	6	2	8	6	6	3			7.22	21	23	6
7.23	0.520931	0.343546	0.387838		7.23	2.52626	2.35617	2.4234		7.23	75.5	143.04		7.23	69.54	139.38		7.23	75.92	143.21															7.23	18	23	6	2	7	6	4	3			7.23	16	23	6
7.24	0.515503	0.337955	0.389457		7.24	2.53316	2.35468	2.42767		7.24	75.97	142.55		7.24	70.28	141.81		7.24	76.64	143.01															7.24	21	21	6	2	9	9	4	0			7.24	17	22	6
7.25	0.507594	0.351491	0.397073		7.25	2.52459	2.35635	2.42347		7.25	74.79	143.07		7.25	69.33	138.62		7.25	76.92	142.54															7.25	21	20	6	2	10	13	0	0			7.25	18	24	6
7.26	0.501334	0.3569	0.399069		7.26	2.53643	2.36018	2.42484		7.26	74.86	143.7		7.26	69.93	139.41		7.26	77.44	141.88															7.26	17	21	6	2	10	5	4	3			7.26	16	26	6
7.27	0.499499	0.356864	0.398809		7.27	2.52493	2.35543	2.42516		7.27	73.71	143.35		7.27	70.66	140.13		7.27	76.2	142.72															7.27	21	20	6	2	7	9	4	3			7.27	12	25	6
7.28	0.488978	0.349978	0.409062		7.28	2.52829	2.35988	2.42405		7.28	75.34	142.39		7.28	70.39	139.71		7.28	75.4	141.96															7.28	19	20	6	2	9	7	4	3			7.28	17	24	6
7.29	0.497043	0.354543	0.401517		7.29	2.5258	2.35743	2.43233		7.29	75.43	142.4		7.29	70.16	140.04		7.29	75.76	142.32															7.29	18	20	6	2	10	10	0	3			7.29	21	22	6
7.3	0.494825	0.349013	0.392907		7.3	2.52832	2.35593	2.42664		7.3	74.36	142.74		7.3	71.62	140.08		7.3	76.42	143.22															7.3	20	21	6	2	10	12	0	0			7.3	15	23	6
7.31	0.487387	0.34799	0.388358		7.31	2.51691	2.34534	2.41432		7.31	74.38	144.26		7.31	70.88	137.58		7.31	77.12	140.73															7.31	20	21	6	2	10	7	5	0			7.31	20	21	6
7.32	0.497573	0.339245	0.414651		7.32	2.51747	2.35136	2.42866		7.32	74.67	143.94		7.32	71.79	137.21		7.32	76.87	140.68															7.32	21	20	6	2	10	9	4	0			7.32	15	23	6
7.33	0.50092	0.344356	0.431116		7.33	2.50676	2.36148	2.42358		7.33	74.39	143.12		7.33	72.44	138.29		7.33	77.21	140.21															7.33	21	21	6	2	9	9	4	0			7.33	19	22	6
7.34	0.501489	0.354908	0.422796		7.34	2.51622	2.35679	2.42743		7.34	75.69	142.92		7.34	69.25	138.24		7.34	76.62	139.94															7.34	17	21	6	2	10	5	4	3			7.34	17	23	6
7.35	0.504481	0.349003	0.413418		7.35	2.51447	2.34625	2.41814		7.35	75.77	143.05		7.35	69.16	139.23		7.35	76.74	140.1															7.35	19	20	6	2	9	7	4	3			7.35	12	26	6
7.36	0.497901	0.349102	0.413062		7.36	2.51222	2.35105	2.43125		7.36	73.85	143.31		7.36	70.88	138.38		7.36	76.09	140.71															7.36	20	19	6	2	9	8	4	3			7.36	17	23	6
7.37	0.49955	0.339033	0.396994		7.37	2.49845	2.35562	2.41567		7.37	73.97	142.73		7.37	72.06	138.26		7.37	74.49	137.7															7.37	21	22	6	2	8	9	4	0			7.37	20	22	6
7.38	0.499981	0.333188	0.406219		7.38	2.5077	2.36082	2.4207		7.38	74.68	144.24		7.38	71.3	140.88		7.38	74.98	140.82															7.38	18	21	6	2	9	10	0	3			7.38	16	24	6
7.39	0.511328	0.336715	0.394493		7.39	2.51154	2.35786	2.42969		7.39	74.65	144.26		7.39	71.27	140.53		7.39	76.16	140.61															7.39	21	21	6	2	9	9	4	0			7.39	19	22	6
7.4	0.519928	0.33306	0.413453		7.4	2.52569	2.37228	2.42798		7.4	74.27	145.86		7.4	71.34	137.96		7.4	76.38	140.04															7.4	19	21	6	2	8	7	4	3			7.4	20	22	6
7.41	0.507127	0.335886	0.407386		7.41	2.52117	2.35072	2.4287		7.41	74.3	143.69		7.41	70.88	137.7		7.41	75.99	140.78															7.41	17	22	6	2	9	5	4	3			7.41	15	23	6
7.42	0.537953	0.335908	0.403938		7.42	2.53186	2.35789	2.43028		7.42	74.22	145.56		7.42	71.39	139.79		7.42	75.04	141.19															7.42	17	22	6	2	9	5	4	3			7.42	21	23	6
7.43	0.549543	0.330797	0.411964		7.43	2.53287	2.36383	2.42184		7.43	74.2	143.26		7.43	71.81	141.58		7.43	76	139.16															7.43	19	22	6	2	10	6	5	0			7.43	17	22	6
7.44	0.558497	0.34222	0.405141		7.44	2.54341	2.34881	2.42875		7.44	74.84	144.73		7.44	71.14	139.51		7.44	76.29	140.43															7.44	17	21	6	2	10	5	4	3			7.44	15	23	6
7.45	0.552384	0.337349	0.403028		7.45	2.53729	2.34982	2.42483		7.45	75.45	144.33		7.45	70.75	139.31		7.45	76.33	139.07															7.45	21	21	6	2	6	9	4	3			7.45	17	24	6
7.46	0.53202	0.327478	0.396889		7.46	2.52467	2.35498	2.42673		7.46	75.83	144.44		7.46	70.06	139.93		7.46	75.66	140.15															7.46	19	20	6	2	9	7	4	3			7.46	14	24	6
7.47	0.532524	0.327397	0.390319		7.47	2.5288	2.34639	2.42019		7.47	74.42	144.29		7.47	70.23	139.59		7.47	75.12	138.66															7.47	18	21	6	2	9	6	4	3			7.47	17	24	6
7.48	0.528555	0.317879	0.398128		7.48	2.52199	2.36171	2.41968		7.48	74.31	143.82		7.48	72.08	138.98		7.48	75.98	139.23															7.48	18	21	6	2	12	10	0	0			7.48	15	25	6
7.49	0.547633	0.326901	0.384365		7.49	2.5294	2.35495	2.4238		7.49	75.41	144.95		7.49	71.45	138.48		7.49	75.94	140.02															7.49	18	21	6	2	9	10	0	3			7.49	17	24	6
7.5	0.528019	0.324165	0.381021		7.5	2.51785	2.35683	2.4157		7.5	74.35	144.29		7.5	71.57	139.42		7.5	75.16	138.88															7.5	22	20	6	2	9	10	4	0			7.5	20	23	6
7.51	0.52301	0.323477	0.394682		7.51	2.51606	2.36529	2.42396		7.51	76.91	143.82		7.51	71.07	140.9		7.51	75.34	140.83															7.51	21	20	6	2	10	9	4	0			7.51	20	23	6
7.52	0.519168	0.325748	0.391556		7.52	2.52049	2.36602	2.42578		7.52	74.84	143.74		7.52	71.55	140.7		7.52	74.95	138.36															7.52	16	22	6	2	10	4	4	3			7.52	19	23	6
7.53	0.520681	0.324508	0.399171		7.53	2.5158	2.36694	2.4241		7.53	75.8	143.36		7.53	71.05	140.16		7.53	75.59	140.01															7.53	21	20	6	2	10	9	4	0			7.53	14	23	6
7.54	0.543196	0.322112	0.402421		7.54	2.51493	2.36759	2.43066		7.54	76.44	143.55		7.54	71.43	140.07		7.54	74.66	140.12															7.54	21	21	6	2	9	9	4	0			7.54	19	22	6
7.55	0.549075	0.323307	0.392397		7.55	2.51536	2.36893	2.42541		7.55	75.34	143.39		7.55	70.57	138.81		7.55	74.25	139.54															7.55	22	20	6	2	9	10	4	0			7.55	17	23	6
7.56	0.56324	0.313392	0.397779		7.56	2.52858	2.36329	2.43012		7.56	75.2	144.9		7.56	69.99	137.71		7.56	76.61	141.11															7.56	24	20	6	2	7	12	4	0			7.56	19	21	6
7.57	0.573629	0.324637	0.405658		7.57	2.52566	2.37304	2.42674		7.57	74.95	143.58		7.57	71.53	139.89		7.57	74.59	141.4															7.57	21	21	6	2	9	9	4	0			7.57	14	23	6
7.58	0.56592	0.33573	0.407607		7.58	2.52456	2.35687	2.41968		7.58	74.97	142.25		7.58	70.56	139.24		7.58	75.03	139.47															7.58	22	21	6	2	8	10	4	0			7.58	14	23	6
7.59	0.56808	0.327181	0.417676		7.59	2.52224	2.35681	2.43117		7.59	75	142.77		7.59	68.62	138.64		7.59	75.89	140.44															7.59	18	21	6	2	9	6	4	3			7.59	23	21	6
7.6	0.570619	0.328702	0.411593		7.6	2.52737	2.3575	2.43432		7.6	73.82	143.74		7.6	70.69	137.48		7.6	75.37	142.27															7.6	18	20	6	2	10	6	4	3			7.6	19	22	6
7.61	0.549666	0.323724	0.419644		7.61	2.50897	2.35648	2.42567		7.61	73.55	143.42		7.61	71.01	139.24		7.61	76.89	141.11															7.61	22	20	6	2	9	10	4	0			7.61	16	26	6
7.62	0.554636	0.321107	0.406525		7.62	2.52185	2.35986	2.42263		7.62	74.56	143.09		7.62	72.03	138.95		7.62	74.19	141.11															7.62	21	20	6	2	10	9	4	0			7.62	13	25	6
7.63	0.569673	0.3288	0.407529		7.63	2.5223	2.36593	2.43093		7.63	74.87	144.04		7.63	71.47	138.93		7.63	75.03	141.43															7.63	22	21	6	2	8	8	6	0			7.63	20	23	6
7.64	0.576698	0.319476	0.401643		7.64	2.54001	2.37088	2.42551		7.64	74.69	145.22		7.64	71.17	138.56		7.64	74.73	140.77															7.64	19	20	6	2	12	7	4	0			7.64	18	24	6
7.65	0.58522	0.311889	0.39666		7.65	2.53105	2.367	2.41967		7.65	74.28	144.69		7.65	73.22	140.06		7.65	74.56	140.73															7.65	15	21	6	2	9	7	0	6			7.65	17	24	6
7.66	0.588934	0.312125	0.410553		7.66	2.52988	2.36088	2.43126		7.66	73.47	143.92		7.66	72.51	140.23		7.66	75.58	142.98															7.66	17	21	6	2	10	5	4	3			7.66	15	24	6
7.67	0.594203	0.312261	0.40152		7.67	2.53894	2.35472	2.43643		7.67	74.47	142.91		7.67	72.1	141.79		7.67	75.13	141.55															7.67	18	20	6	2	10	5	5	3			7.67	15	24	6
7.68	0.576353	0.31895	0.403617		7.68	2.53143	2.35753	2.43572		7.68	74.58	144.18		7.68	73.52	139.05		7.68	76.44	141.52															7.68	19	21	6	2	8	6	5	3			7.68	17	23	6
7.69	0.568514	0.313623	0.40461		7.69	2.52484	2.36758	2.43914		7.69	73.77	145.82		7.69	72.44	141.2		7.69	75.26	141.7															7.69	21	21	6	2	9	13	0	0			7.69	18	22	6
7.7	0.567225	0.31523	0.407952		7.7	2.52423	2.36306	2.43425		7.7	74.81	144.89		7.7	71.83	138.49		7.7	75.59	141															7.7	23	20	6	2	8	11	4	0			7.7	17	25	6
7.71	0.560797	0.308478	0.405361		7.71	2.51995	2.37152	2.42897		7.71	72.78	145.05		7.71	71.88	141.96		7.71	75.58	142.13															7.71	18	23	6	2	10	6	4	0			7.71	17	23	6
7.72	0.574318	0.31642	0.373795		7.72	2.52438	2.36922	2.42742		7.72	73.33	144.56		7.72	72.96	142.11		7.72	76.01	141.09															7.72	18	21	6	2	9	6	4	3			7.72	18	23	6
7.73	0.566897	0.310622	0.38078		7.73	2.52318	2.36515	2.42475		7.73	73.32	144.29		7.73	73.86	141.01		7.73	75.42	141.81															7.73	21	23	6	2	7	9	4	0			7.73	17	25	6
7.74	0.559565	0.306925	0.371214		7.74	2.51806	2.36354	2.42605		7.74	74.93	144.27		7.74	73.77	140.03		7.74	74.55	140.97															7.74	20	21	6	2	10	8	4	0			7.74	18	24	6
7.75	0.540991	0.324597	0.37435		7.75	2.52003	2.37226	2.42953		7.75	74.17	145.19		7.75	73.14	138.42		7.75	75.11	141.35															7.75	19	20	6	2	9	6	5	3			7.75	17	25	6
7.76	0.551002	0.315016	0.379518		7.76	2.5186	2.36922	2.4295		7.76	74.87	142.51		7.76	73.51	139.83		7.76	76.7	141.82															7.76	21	20	6	2	10	9	4	0			7.76	14	24	6
7.77	0.557742	0.334116	0.379528		7.77	2.51348	2.36247	2.41976		7.77	75.11	143.36		7.77	74.81	138.5		7.77	77.03	140.74															7.77	21	21	6	2	9	9	4	0			7.77	18	24	6
7.78	0.55033	0.324527	0.39173		7.78	2.51218	2.35511	2.43366		7.78	73.18	142		7.78	74.13	137.32		7.78	76.74	139.96															7.78	19	22	6	2	10	7	4	0			7.78	16	24	6
7.79	0.56486	0.328784	0.404873		7.79	2.5335	2.36758	2.42271		7.79	74.02	142.44		7.79	73.01	137.57		7.79	75.74	139.26															7.79	15	21	6	2	12	3	4	3			7.79	20	22	6
7.8	0.559164	0.314672	0.384626		7.8	2.51808	2.36266	2.42691		7.8	72.25	141.94		7.8	72.24	137.77		7.8	76.32	139.67															7.8	21	22	6	2	8	9	4	0			7.8	16	22	6
7.81	0.561436	0.328497	0.378006		7.81	2.52434	2.35733	2.42455		7.81	74.4	141.71		7.81	71.48	136.24		7.81	76.66	140.69															7.81	18	21	6	2	9	10	0	3			7.81	19	24	6
7.82	0.553911	0.320387	0.39364		7.82	2.52097	2.36223	2.41982		7.82	73.61	141.9		7.82	72.1	135.4		7.82	75.38	141.13															7.82	18	20	6	2	10	6	4	3			7.82	16	24	6
7.83	0.540729	0.319078	0.409265		7.83	2.51733	2.35666	2.41396		7.83	73.65	142.88		7.83	71.47	137.77		7.83	76.52	142.23															7.83	21	22	6	2	8	13	0	0			7.83	19	23	6
7.84	0.530866	0.330664	0.407933		7.84	2.51981	2.35669	2.40902		7.84	73.84	143.15		7.84	73.49	137.1		7.84	76.5	142.23															7.84	22	21	6	2	8	10	4	0			7.84	20	21	6
7.85	0.536653	0.331537	0.401088		7.85	2.52183	2.36183	2.41678		7.85	73.77	143.93		7.85	72.47	137.54		7.85	77.34	141.72															7.85	19	21	6	2	11	7	4	0			7.85	12	23	6
7.86	0.544602	0.330481	0.403328		7.86	2.51605	2.36063	2.42659		7.86	73.59	141.7		7.86	72.84	136.81		7.86	76.25	141.07															7.86	16	23	6	2	9	4	4	3			7.86	16	23	6
7.87	0.548019	0.330668	0.39691		7.87	2.50735	2.36572	2.42712		7.87	73.18	141.99		7.87	72.38	138.28		7.87	76.23	140.36															7.87	20	22	6	2	6	12	0	3			7.87	20	20	6
7.88	0.552944	0.328521	0.390192		7.88	2.52351	2.36674	2.41594		7.88	73.66	143.18		7.88	74.03	138.77		7.88	75.73	139.22															7.88	20	21	6	2	10	8	4	0			7.88	19	24	6
7.89	0.556622	0.332347	0.388472		7.89	2.52101	2.36159	2.41545		7.89	73.1	142.54		7.89	72.92	138.42		7.89	77.36	141.52															7.89	18	22	6	2	8	4	6	3			7.89	19	23	6
7.9	0.546903	0.330234	0.387826		7.9	2.518	2.36125	2.42552		7.9	73.36	142.2		7.9	73.45	138.28		7.9	75.75	138.72															7.9	22	21	6	2	8	10	4	0			7.9	20	22	6
7.91	0.526271	0.325495	0.380431		7.91	2.52327	2.37088	2.41699		7.91	74.67	143.56		7.91	74.24	137.96		7.91	75.43	139.1															7.91	24	20	6	2	7	12	4	0			7.91	19	22	6
7.92	0.522047	0.326241	0.394704		7.92	2.52029	2.36679	2.42039		7.92	73.11	144.5		7.92	74.06	138.8		7.92	76.47	139.47															7.92	21	21	6	2	9	7	6	0			7.92	16	24	6
7.93	0.528576	0.33552	0.398686		7.93	2.51671	2.36594	2.42461		7.93	72.82	144.17		7.93	73.67	138.75		7.93	76	137.76															7.93	18	21	6	2	9	6	4	3			7.93	15	24	6
7.94	0.535465	0.324919	0.388676		7.94	2.52164	2.36752	2.41888		7.94	72.83	145.28		7.94	73.15	138.53		7.94	74.34	140.55															7.94	23	22	6	2	6	11	4	0			7.94	20	24	6
7.95	0.51567	0.323832	0.391806		7.95	2.50682	2.37065	2.42283		7.95	73.21	144.77		7.95	73.59	138.83		7.95	75.15	139.64															7.95	15	21	6	2	9	7	0	6			7.95	19	23	6
7.96	0.510563	0.32307	0.383055		7.96	2.50636	2.37765	2.42411		7.96	74.07	143.89		7.96	73.58	137.78		7.96	75.75	140.57															7.96	22	21	6	2	8	9	5	0			7.96	18	23	6
7.97	0.515214	0.319669	0.380643		7.97	2.5113	2.36613	2.41601		7.97	74.58	143.61		7.97	73.04	137.8		7.97	74.95	138.52															7.97	22	22	6	2	7	10	4	0			7.97	20	21	6
7.98	0.515446	0.319875	0.391258		7.98	2.51303	2.36613	2.41657		7.98	74.97	143.44		7.98	72.49	138.25		7.98	74.62	140.03															7.98	23	21	6	2	7	10	5	0			7.98	19	24	6
7.99	0.534969	0.315024	0.390765		7.99	2.51944	2.36443	2.40924		7.99	74.21	142.94		7.99	73.21	139.28		7.99	75.3	138.37															7.99	15	20	6	2	10	7	0	6			7.99	16	22	6
8	0.5295	0.316801	0.399439		8	2.52366	2.37543	2.41147		8	74.16	143.64		8	72.96	138.59		8	75.39	136.92															8	19	22	6	2	7	6	5	3			8	18	23	6
8.01	0.540358	0.321999	0.399035		8.01	2.53107	2.37013	2.40922		8.01	73.75	143.3		8.01	71.63	138.32		8.01	76.2	136.51															8.01	19	21	6	2	11	7	4	0			8.01	19	24	6
8.02	0.547649	0.31325	0.386424		8.02	2.53126	2.37261	2.40407		8.02	74.25	141.87		8.02	71.45	139.17		8.02	74.8	139.21															8.02	19	21	6	2	11	6	5	0			8.02	20	23	6
8.03	0.553204	0.317099	0.399552		8.03	2.52951	2.36446	2.40848		8.03	73.81	142.32		8.03	72.21	137.79		8.03	75.42	138.52															8.03	23	21	6	2	7	11	4	0			8.03	19	22	6
8.04	0.532307	0.313778	0.393184		8.04	2.53312	2.36595	2.41862		8.04	73.08	142.63		8.04	72.44	139.36		8.04	75.6	138.12															8.04	21	22	6	2	8	9	4	0			8.04	16	22	6
8.05	0.538479	0.315551	0.390509		8.05	2.53229	2.36205	2.421		8.05	73.35	143.26		8.05	72.31	138.63		8.05	75.58	139.34															8.05	16	22	6	2	10	4	4	3			8.05	17	21	6
8.06	0.52764	0.328592	0.367142		8.06	2.52828	2.35475	2.42705		8.06	74.7	143.68		8.06	71.2	137.42		8.06	74.96	140.12															8.06	19	21	6	2	8	7	4	3			8.06	15	22	6
8.07	0.547073	0.324104	0.381603		8.07	2.54056	2.36504	2.41564		8.07	74.42	145.45		8.07	71.46	138.33		8.07	73.84	138.6															8.07	17	21	6	2	10	4	5	3			8.07	19	21	6
8.08	0.538419	0.319051	0.393426		8.08	2.53605	2.35824	2.41887		8.08	74.48	144.71		8.08	72.02	139.19		8.08	75.1	139.06															8.08	18	21	6	2	9	6	4	3			8.08	16	23	6
8.09	0.513082	0.32058	0.398682		8.09	2.52245	2.35924	2.41882		8.09	72.74	144.53		8.09	71.8	137.43		8.09	74.88	140.46															8.09	15	22	6	2	11	3	4	3			8.09	20	24	6
8.1	0.527201	0.321511	0.403016		8.1	2.52545	2.35326	2.41677		8.1	73.37	144.22		8.1	70.56	136.31		8.1	75.03	140.34															8.1	18	22	6	2	11	10	0	0			8.1	19	22	6
8.11	0.512447	0.321823	0.398128		8.11	2.52764	2.35029	2.40793		8.11	73.22	143.64		8.11	71.22	138.02		8.11	74.6	138.95															8.11	15	21	6	2	9	7	0	6			8.11	19	24	6
8.12	0.512116	0.324221	0.399582		8.12	2.53151	2.35057	2.41176		8.12	73.17	143.92		8.12	71.27	136.02		8.12	74.81	137.62															8.12	23	21	6	2	7	15	0	0			8.12	19	22	6
8.13	0.506732	0.310482	0.41477		8.13	2.52741	2.3619	2.40434		8.13	73.7	144.76		8.13	72.65	135.96		8.13	75.51	137.03															8.13	24	21	6	2	6	11	5	0			8.13	20	21	6
8.14	0.512697	0.313354	0.405171		8.14	2.52528	2.35338	2.407		8.14	73.31	143.32		8.14	71.73	134.77		8.14	73.76	137.81															8.14	22	20	6	2	9	10	4	0			8.14	20	24	6
8.15	0.532106	0.310206	0.401061		8.15	2.52915	2.36331	2.40558		8.15	73.11	143.85		8.15	71.53	136.52		8.15	73.75	135.71															8.15	19	20	6	2	12	7	4	0			8.15	17	24	6
8.16	0.523378	0.311423	0.404622		8.16	2.54014	2.35913	2.41171		8.16	73.6	144.61		8.16	71.59	136.39		8.16	73.92	137.88															8.16	21	22	6	2	8	9	4	0			8.16	17	24	6
8.17	0.536351	0.319105	0.402164		8.17	2.53017	2.35326	2.41747		8.17	73.66	144.31		8.17	71.21	137.42		8.17	75.46	136.82															8.17	22	21	6	2	8	10	4	0			8.17	19	23	6
8.18	0.503706	0.31174	0.416777		8.18	2.5211	2.34936	2.41752		8.18	73.28	143.77		8.18	71.09	134.86		8.18	74.41	136.1															8.18	21	22	6	2	5	8	5	3			8.18	17	23	6
8.19	0.507066	0.314444	0.410354		8.19	2.52381	2.35264	2.412		8.19	73.73	143.78		8.19	71.52	133.93		8.19	75.55	136.96															8.19	18	22	6	2	8	6	4	3			8.19	19	23	6
8.2	0.498131	0.314791	0.414262		8.2	2.53203	2.35384	2.40501		8.2	73	144.6		8.2	71.97	134.53		8.2	74.91	135.29															8.2	18	20	6	2	10	10	0	3			8.2	21	21	6
8.21	0.503694	0.31046	0.397896		8.21	2.53534	2.35536	2.41138		8.21	73.44	143.95		8.21	72.52	135.13		8.21	75.41	134.68															8.21	21	21	6	2	9	9	4	0			8.21	19	24	6
8.22	0.53027	0.304993	0.415137		8.22	2.55452	2.36379	2.41325		8.22	75.13	145.68		8.22	72.65	136.75		8.22	75.27	137.05															8.22	19	20	6	2	12	7	4	0			8.22	16	21	6
8.23	0.524148	0.316255	0.422034		8.23	2.54702	2.37195	2.41762		8.23	73.31	145.58		8.23	72.55	136.52		8.23	75.47	137.56															8.23	22	20	6	2	9	10	4	0			8.23	19	22	6
8.24	0.513779	0.315811	0.413547		8.24	2.54391	2.35914	2.41283		8.24	74.61	143.59		8.24	71.43	136.08		8.24	73.44	136.52															8.24	23	20	6	2	8	11	4	0			8.24	20	21	6
8.25	0.517687	0.325036	0.42968		8.25	2.52837	2.35962	2.42502		8.25	74.49	142.58		8.25	73.55	136.69		8.25	74.05	136.93															8.25	18	22	6	2	8	5	5	3			8.25	20	22	6
8.26	0.526449	0.312685	0.410152		8.26	2.53831	2.35636	2.41213		8.26	76.47	143.65		8.26	71.74	136.13		8.26	75.36	136.99															8.26	21	22	6	2	8	9	4	0			8.26	18	23	6
8.27	0.551577	0.322434	0.435119		8.27	2.54269	2.36298	2.41836		8.27	75.2	144.31		8.27	71.89	135.48		8.27	73.88	135.57															8.27	18	21	6	2	9	10	0	3			8.27	17	23	6
8.28	0.547176	0.313257	0.427279		8.28	2.54313	2.3573	2.42709		8.28	75.68	144.57		8.28	72.33	135.93		8.28	75.5	139.11															8.28	19	22	6	2	7	5	6	3			8.28	20	23	6
8.29	0.541293	0.310904	0.422395		8.29	2.53634	2.35759	2.42929		8.29	76.38	143.47		8.29	73.34	136.37		8.29	75.16	138.41															8.29	19	21	6	2	8	7	4	3			8.29	20	23	6
8.3	0.515634	0.306866	0.431639		8.3	2.5305	2.36269	2.43283		8.3	75.7	145.6		8.3	73.2	136.27		8.3	74.95	138.79															8.3	21	22	6	2	8	9	4	0			8.3	20	22	6
8.31	0.510839	0.315382	0.439595		8.31	2.5298	2.35977	2.42727		8.31	76	145.78		8.31	73.3	136.09		8.31	75.95	137.93															8.31	21	20	6	2	10	9	4	0			8.31	21	21	6
8.32	0.502153	0.310862	0.448981		8.32	2.52394	2.36729	2.4279		8.32	76.39	145.82		8.32	71.61	134.56		8.32	76.12	138.1															8.32	21	21	6	2	9	9	4	0			8.32	21	22	6
8.33	0.501915	0.318124	0.437022		8.33	2.53028	2.36165	2.41629		8.33	76.15	144.75		8.33	72.13	135.88		8.33	76.19	137.99															8.33	21	20	6	2	7	13	0	3			8.33	17	23	6
8.34	0.495431	0.313751	0.419074		8.34	2.52965	2.36778	2.41562		8.34	75.05	145.18		8.34	71.73	137.4		8.34	74.46	137.67															8.34	18	22	6	2	8	6	4	3			8.34	19	22	6
8.35	0.491728	0.307001	0.433012		8.35	2.52389	2.35571	2.41221		8.35	74.54	144.4		8.35	71.14	136.71		8.35	74.18	137.13															8.35	23	21	6	2	7	10	5	0			8.35	17	22	6
8.36	0.489986	0.307621	0.429386		8.36	2.53436	2.36954	2.41848		8.36	76.09	146.11		8.36	70.5	136.99		8.36	73.77	137.41															8.36	22	22	6	2	7	10	4	0			8.36	19	22	6
8.37	0.491614	0.303488	0.44837		8.37	2.53129	2.36642	2.42087		8.37	74.64	143.91		8.37	70.41	136.56		8.37	74.15	135.59															8.37	18	21	6	2	12	5	5	0			8.37	14	23	6
8.38	0.504275	0.320585	0.445274		8.38	2.53418	2.37008	2.42902		8.38	75.51	144.32		8.38	70.79	136.67		8.38	74.65	137.44															8.38	19	22	6	2	7	6	5	3			8.38	19	24	6
8.39	0.495618	0.307356	0.446254		8.39	2.5159	2.36942	2.4175		8.39	75.24	143.28		8.39	71.04	136.5		8.39	75.02	137.35															8.39	21	21	6	2	9	8	5	0			8.39	18	23	6
8.4	0.483432	0.304539	0.437752		8.4	2.5182	2.37012	2.41515		8.4	76.68	145.12		8.4	71.76	136.39		8.4	73.49	136.56															8.4	21	23	6	2	7	9	4	0			8.4	21	23	6
8.41	0.493387	0.305239	0.440295		8.41	2.51562	2.37827	2.41883		8.41	74.65	143.74		8.41	73.33	138.69		8.41	73.59	136.88															8.41	21	22	6	2	8	9	4	0			8.41	17	23	6
8.42	0.489411	0.310258	0.444404		8.42	2.51589	2.37247	2.41251		8.42	76.96	144.43		8.42	71.41	135.7		8.42	74.46	136.77															8.42	21	21	6	2	9	8	5	0			8.42	20	21	6
8.43	0.49125	0.307739	0.459738		8.43	2.51179	2.37033	2.40747		8.43	75.83	143.76		8.43	71.59	136.27		8.43	73.65	136.01															8.43	16	22	6	2	7	4	4	6			8.43	16	23	6
8.44	0.504158	0.305414	0.457494		8.44	2.5095	2.36751	2.40592		8.44	73.47	143.53		8.44	72.68	137.84		8.44	74.29	135.79															8.44	18	21	6	2	9	4	6	3			8.44	19	22	6
8.45	0.482457	0.321539	0.447756		8.45	2.49358	2.36649	2.3921		8.45	74.3	143.31		8.45	71.95	136.11		8.45	73.42	135.05															8.45	17	21	6	2	10	5	4	3			8.45	20	23	6
8.46	0.486791	0.326951	0.438787		8.46	2.50736	2.35897	2.40449		8.46	74.48	143.69		8.46	72.29	135.63		8.46	74.28	136.37															8.46	21	21	6	2	9	9	4	0			8.46	16	21	6
8.47	0.470073	0.317686	0.447238		8.47	2.49702	2.35361	2.41477		8.47	73.28	144.22		8.47	70.77	137.73		8.47	74.15	134.28															8.47	20	21	6	2	10	12	0	0			8.47	18	24	6
8.48	0.468714	0.328304	0.445965		8.48	2.50399	2.36419	2.40914		8.48	74.15	144.73		8.48	71.58	136.23		8.48	73.14	134.09															8.48	21	20	6	2	10	9	4	0			8.48	17	22	6
8.49	0.469614	0.323942	0.450083		8.49	2.52215	2.37034	2.41197		8.49	74.61	143.95		8.49	71.91	137.64		8.49	73.89	135.31															8.49	21	21	6	2	9	9	4	0			8.49	18	22	6
8.5	0.464381	0.328495	0.445055		8.5	2.51619	2.36981	2.39422		8.5	75.41	143.86		8.5	71.94	136.23		8.5	73.68	135.03															8.5	16	21	6	2	11	4	4	3			8.5	19	23	6
8.51	0.457991	0.334404	0.444211		8.51	2.50545	2.3756	2.40738		8.51	75.09	144.27		8.51	72.25	135.76		8.51	73.08	135.61															8.51	18	23	6	2	10	6	4	0			8.51	19	24	6
8.52	0.450451	0.330139	0.429442		8.52	2.49962	2.36249	2.40419		8.52	75.64	144.89		8.52	70.87	135.41		8.52	74.55	134.33															8.52	23	21	6	2	7	11	4	0			8.52	16	23	6
8.53	0.475408	0.338595	0.443191		8.53	2.51393	2.35995	2.41453		8.53	74.16	144.36		8.53	70.61	134.88		8.53	75.01	135.15															8.53	18	22	6	2	8	6	4	3			8.53	19	24	6
8.54	0.458678	0.343161	0.440771		8.54	2.50959	2.35618	2.40443		8.54	74.56	145.34		8.54	70.35	134.81		8.54	72.48	135.03															8.54	14	22	6	2	9	2	4	6			8.54	23	21	6
8.55	0.47166	0.337137	0.442194		8.55	2.50181	2.35602	2.3974		8.55	73.25	143.18		8.55	70.52	133.15		8.55	73.64	135.05															8.55	20	23	6	2	8	8	4	0			8.55	16	22	6
8.56	0.471674	0.331178	0.443296		8.56	2.50455	2.34891	2.40066		8.56	74.07	144.81		8.56	69.56	133.29		8.56	73.08	135.04															8.56	19	22	6	2	10	6	5	0			8.56	20	23	6
8.57	0.476911	0.326311	0.445431		8.57	2.50054	2.36227	2.40728		8.57	73.53	144.99		8.57	70.99	133.93		8.57	72.94	135.21															8.57	18	22	6	2	8	5	5	3			8.57	18	22	6
8.58	0.478172	0.338709	0.450642		8.58	2.50734	2.3647	2.39778		8.58	73.49	144.91		8.58	70.75	133.62		8.58	74.18	134.06															8.58	21	22	6	2	8	9	4	0			8.58	19	24	6
8.59	0.484534	0.342337	0.459076		8.59	2.4952	2.36773	2.40669		8.59	74.16	143.76		8.59	69.42	134.06		8.59	73.76	132.35															8.59	16	20	6	2	9	4	4	6			8.59	19	22	6
8.6	0.455779	0.341898	0.458042		8.6	2.48118	2.35647	2.40325		8.6	74.12	143.55		8.6	69.21	134.26		8.6	73.09	136.3															8.6	17	21	6	2	10	5	4	3			8.6	14	25	6
8.61	0.461281	0.365354	0.450966		8.61	2.48767	2.36085	2.40806		8.61	74.69	142.87		8.61	68.1	132.9		8.61	74.47	137.26															8.61	23	22	6	2	6	11	4	0			8.61	14	24	6
8.62	0.440928	0.360324	0.442247		8.62	2.4828	2.35797	2.39613		8.62	73.76	145.07		8.62	70.44	133.37		8.62	75.24	135.16															8.62	20	21	6	2	7	6	6	3			8.62	19	21	6
8.63	0.416983	0.338846	0.445665		8.63	2.4711	2.35542	2.40631		8.63	73.14	143.94		8.63	69.96	133.9		8.63	73.33	135.62															8.63	23	22	6	2	6	11	4	0			8.63	16	22	6
8.64	0.433313	0.339554	0.435276		8.64	2.48379	2.35715	2.41123		8.64	74.73	143.13		8.64	69.36	136.34		8.64	74.38	135.84															8.64	19	22	6	2	7	7	4	3			8.64	17	24	6
8.65	0.429612	0.34433	0.419992		8.65	2.47908	2.36023	2.41443		8.65	74.31	144.76		8.65	69.54	133.8		8.65	73.92	135.46															8.65	18	21	6	2	9	4	6	3			8.65	19	22	6
8.66	0.423663	0.352528	0.431298		8.66	2.47016	2.35759	2.40878		8.66	74.26	143.61		8.66	69.74	134.01		8.66	73.57	136.34															8.66	20	22	6	2	9	7	5	0			8.66	20	23	6
8.67	0.406972	0.34249	0.442306		8.67	2.47708	2.35649	2.41537		8.67	74.36	143.41		8.67	68.27	135.16		8.67	75.22	136.81															8.67	20	21	6	2	7	8	4	3			8.67	19	22	6
8.68	0.395111	0.328915	0.423537		8.68	2.47725	2.36162	2.41385		8.68	74.22	144.59		8.68	68.59	134.82		8.68	75.1	136.41															8.68	23	22	6	2	6	11	4	0			8.68	22	23	6
8.69	0.383812	0.337437	0.417329		8.69	2.47355	2.34909	2.41594		8.69	73.31	145.1		8.69	68.91	133.9		8.69	75.58	136.61															8.69	23	20	6	2	8	11	4	0			8.69	19	23	6
8.7	0.374436	0.343216	0.438296		8.7	2.47279	2.34721	2.42177		8.7	73.59	144.88		8.7	68.46	133.83		8.7	74.53	136.32															8.7	24	21	6	2	6	11	5	0			8.7	17	24	6
8.71	0.376454	0.35202	0.407835		8.71	2.48099	2.36197	2.41683		8.71	75.09	144.85		8.71	69.42	135.89		8.71	75.71	135.55															8.71	19	20	6	2	12	7	4	0			8.71	18	23	6
8.72	0.383849	0.34954	0.414617		8.72	2.48034	2.36181	2.40765		8.72	74.15	143.36		8.72	69.67	134.8		8.72	74.81	135.66															8.72	20	22	6	2	9	12	0	0			8.72	19	22	6
8.73	0.382541	0.329252	0.419246		8.73	2.47884	2.36406	2.4182		8.73	74	144.42		8.73	70.68	134.09		8.73	75.55	139.02															8.73	22	22	6	2	7	14	0	0			8.73	20	22	6
8.74	0.379739	0.33805	0.412109		8.74	2.47001	2.34259	2.41349		8.74	73.96	142.08		8.74	68.39	132.12		8.74	74.18	135.73															8.74	17	25	0	4	9	9	4	0			8.74	21	21	6
8.75	0.393976	0.345767	0.417776		8.75	2.48376	2.35611	2.41659		8.75	74.87	145.54		8.75	71.4	134.58		8.75	74.49	135.26															8.75	19	22	6	2	7	7	4	3			8.75	20	22	6
8.76	0.368647	0.358493	0.40305		8.76	2.48097	2.35645	2.42206		8.76	73.58	144.43		8.76	71.57	135.5		8.76	74.31	136.15															8.76	21	20	6	2	7	8	5	3			8.76	20	21	6
8.77	0.363094	0.350509	0.409969		8.77	2.46177	2.36116	2.42841		8.77	73.84	144.04		8.77	71.14	134.77		8.77	74.57	137.38															8.77	16	22	6	2	7	3	5	6			8.77	17	23	6
8.78	0.382537	0.36553	0.408804		8.78	2.46276	2.36397	2.4318		8.78	73.35	143.56		8.78	70.96	136.39		8.78	75.78	138.58															8.78	14	20	6	2	11	2	4	6			8.78	17	23	6
8.79	0.36688	0.356171	0.417987		8.79	2.47137	2.36236	2.42614		8.79	72.92	144.93		8.79	71.04	135.86		8.79	74.38	137.85															8.79	18	21	6	2	9	6	4	3			8.79	19	22	6
8.8	0.366076	0.356472	0.432827		8.8	2.46776	2.3617	2.42634		8.8	73.83	144.72		8.8	71.57	137.56		8.8	74.75	135.29															8.8	18	22	6	2	8	10	0	3			8.8	22	24	6
8.81	0.370439	0.360592	0.41754		8.81	2.47509	2.36434	2.42946		8.81	74.65	144.77		8.81	71.85	136.93		8.81	74.85	138.18															8.81	13	21	6	2	11	5	0	6			8.81	17	23	6
8.82	0.388687	0.359339	0.416747		8.82	2.46928	2.3652	2.41505		8.82	73.66	145.79		8.82	71.54	137.07		8.82	74.06	137.75															8.82	21	22	6	2	8	9	4	0			8.82	21	21	6
8.83	0.381036	0.349793	0.41498		8.83	2.46716	2.36404	2.42124		8.83	73.63	145.24		8.83	71.27	136.37		8.83	77.56	137.16															8.83	20	21	6	2	7	8	4	3			8.83	18	23	6
8.84	0.377345	0.364262	0.424575		8.84	2.46084	2.36713	2.41588		8.84	73.99	144.52		8.84	71.04	135.11		8.84	76.83	137.39															8.84	18	20	6	2	10	6	4	3			8.84	19	23	6
8.85	0.395458	0.361012	0.424813		8.85	2.47849	2.35278	2.41826		8.85	74.62	143.7		8.85	70.37	136.53		8.85	75.95	136.91															8.85	24	21	6	2	6	12	4	0			8.85	20	23	6
8.86	0.40599	0.363648	0.418181		8.86	2.47179	2.35395	2.41068		8.86	73.31	143.04		8.86	71.53	134.92		8.86	75.56	136.49															8.86	18	24	6	2	6	10	0	3			8.86	19	24	6
8.87	0.413381	0.362036	0.39813		8.87	2.47688	2.34663	2.43267		8.87	74.21	142.89		8.87	69.69	134.5		8.87	75.21	136.52															8.87	17	22	6	2	9	5	4	3			8.87	21	21	6
8.88	0.429653	0.354729	0.38685		8.88	2.4829	2.36043	2.43438		8.88	73.75	143.72		8.88	70.3	134.72		8.88	75.83	137.65															8.88	21	21	6	2	9	7	6	0			8.88	19	22	6
8.89	0.417181	0.355059	0.386338		8.89	2.48038	2.36329	2.42508		8.89	73.5	144.09		8.89	70.77	134.89		8.89	75.85	136.09															8.89	18	20	6	2	10	6	4	3			8.89	19	21	6
8.9	0.401283	0.351633	0.390663		8.9	2.48123	2.36499	2.43354		8.9	73.77	144.14		8.9	71.7	136.53		8.9	74.39	136.61															8.9	21	21	6	2	9	9	4	0			8.9	15	24	6
8.91	0.406245	0.351703	0.37811		8.91	2.49048	2.36252	2.43316		8.91	74.05	146.1		8.91	71.08	136.28		8.91	74.2	137.1															8.91	19	22	6	2	7	7	4	3			8.91	15	24	6
8.92	0.419554	0.337366	0.387377		8.92	2.48656	2.3586	2.42752		8.92	72.85	146.12		8.92	69.32	137.75		8.92	75.18	135.72															8.92	18	22	6	2	8	10	0	3			8.92	20	21	6
8.93	0.386716	0.372027	0.377465		8.93	2.47471	2.35628	2.42384		8.93	74.72	144.75		8.93	71.31	133.87		8.93	75.66	136.05															8.93	19	22	6	2	7	7	4	3			8.93	21	21	6
8.94	0.414226	0.353405	0.380782		8.94	2.48709	2.3535	2.4153		8.94	73.66	145.44		8.94	70.19	134.83		8.94	75.34	134.41															8.94	16	22	6	2	10	8	0	3			8.94	19	22	6
8.95	0.417214	0.349197	0.385393		8.95	2.4954	2.34927	2.42525		8.95	74.24	143.61		8.95	70.92	135		8.95	74.87	134.99															8.95	18	21	6	2	9	10	0	3			8.95	17	23	6
8.96	0.422547	0.349106	0.400777		8.96	2.48503	2.34187	2.42317		8.96	73.4	144.35		8.96	69.83	133.31		8.96	75.63	135.63															8.96	18	22	6	2	8	6	4	3			8.96	17	23	6
8.97	0.404083	0.344726	0.405152		8.97	2.47274	2.35242	2.4228		8.97	73.21	142.85		8.97	70.33	134.93		8.97	74.03	135.23															8.97	16	22	6	2	10	4	4	3			8.97	17	22	6
8.98	0.408406	0.350482	0.411579		8.98	2.48752	2.35491	2.4189		8.98	73.66	143.41		8.98	70.59	135.7		8.98	75.74	135.11															8.98	21	20	6	2	10	8	5	0			8.98	22	22	6
8.99	0.391203	0.361348	0.393942		8.99	2.47654	2.35559	2.42063		8.99	73.35	142.85		8.99	70.28	135.9		8.99	75.5	136.38															8.99	23	22	6	2	6	10	5	0			8.99	18	22	6
9	0.412201	0.347469	0.40906		9	2.48543	2.3597	2.42351		9	73.35	142.98		9	70.91	136.6		9	74.97	136.47															9	17	22	6	2	9	9	0	3			9	16	23	6
9.01	0.412604	0.345224	0.421758		9.01	2.48694	2.3561	2.42012		9.01	74.16	141.24		9.01	70.64	135.21		9.01	74.37	136.18															9.01	18	21	6	2	9	6	4	3			9.01	15	22	6
9.02	0.419768	0.345182	0.419452		9.02	2.49368	2.36356	2.42109		9.02	74.51	142.81		9.02	71.23	134.67		9.02	73.71	136.16															9.02	18	20	6	2	10	4	6	3			9.02	17	23	6
9.03	0.429927	0.337752	0.426073		9.03	2.49084	2.35139	2.41572		9.03	74.55	141.93		9.03	71.17	134.62		9.03	74.16	137.75															9.03	23	19	6	2	9	11	4	0			9.03	14	22	6
9.04	0.429128	0.344704	0.441202		9.04	2.49674	2.35732	2.41511		9.04	75.96	142.03		9.04	70.8	134.48		9.04	76.14	136.58															9.04	17	23	6	2	8	9	0	3			9.04	15	24	6
9.05	0.424962	0.326344	0.437264		9.05	2.48435	2.35293	2.42056		9.05	73.38	140.37		9.05	70.03	136.2		9.05	76.12	136.01															9.05	18	22	6	2	8	6	4	3			9.05	18	23	6
9.06	0.443892	0.331742	0.429394		9.06	2.48007	2.35219	2.41097		9.06	72.99	141.4		9.06	70.75	135.21		9.06	75.7	136.36															9.06	18	21	6	2	9	6	4	3			9.06	19	23	6
9.07	0.435459	0.330018	0.415986		9.07	2.48365	2.34987	2.40176		9.07	74.19	140.7		9.07	70.19	134.69		9.07	75.79	136.67															9.07	15	24	6	2	6	7	0	6			9.07	19	23	6
9.08	0.441023	0.319144	0.420253		9.08	2.49235	2.35456	2.41244		9.08	73.88	141.48		9.08	70.02	134.77		9.08	74.63	135.86															9.08	17	23	6	2	11	4	5	0			9.08	20	23	6
9.09	0.439069	0.322542	0.426311		9.09	2.50275	2.34633	2.40895		9.09	74.83	143.3		9.09	69.31	135.14		9.09	73.68	136.41															9.09	19	22	6	2	10	7	4	0			9.09	19	22	6
9.1	0.441677	0.329518	0.42684		9.1	2.49547	2.36293	2.39994		9.1	75.38	143.79		9.1	70.19	135.92		9.1	75.14	134.85															9.1	17	22	6	2	9	9	0	3			9.1	19	22	6
9.11	0.452111	0.328918	0.421155		9.11	2.5066	2.35656	2.40443		9.11	73.8	143.43		9.11	70.07	134.18		9.11	74.72	134.37															9.11	18	22	6	2	8	6	4	3			9.11	19	22	6
9.12	0.467716	0.333173	0.394525		9.12	2.50263	2.3576	2.40921		9.12	75.15	143.82		9.12	70.96	135.16		9.12	74.4	135.42															9.12	21	21	6	2	9	9	4	0			9.12	19	23	6
9.13	0.458917	0.3512	0.413242		9.13	2.48748	2.35351	2.41339		9.13	75.23	142.43		9.13	70.39	134.33		9.13	74.78	137.03															9.13	18	22	6	2	8	5	5	3			9.13	19	22	6
9.14	0.465744	0.343004	0.425523		9.14	2.501	2.34331	2.42016		9.14	75.08	142.98		9.14	70.15	135.33		9.14	74.17	136.5															9.14	18	23	6	2	7	6	4	3			9.14	21	21	6
9.15	0.48018	0.353863	0.420458		9.15	2.49009	2.3549	2.42872		9.15	74.32	143.94		9.15	71.18	135		9.15	75.24	135.96															9.15	15	22	6	2	8	2	5	6			9.15	17	24	6
9.16	0.47298	0.359758	0.429193		9.16	2.49372	2.35642	2.41984		9.16	73.8	145.12		9.16	71.2	134.33		9.16	73.66	136.3															9.16	18	23	6	2	7	6	4	3			9.16	18	23	6
9.17	0.466878	0.352004	0.398965		9.17	2.48863	2.3567	2.41294		9.17	74.58	145.27		9.17	71.33	133.78		9.17	73.78	135.54															9.17	18	23	6	2	7	6	4	3			9.17	14	23	6
9.18	0.461653	0.352093	0.412916		9.18	2.49915	2.34936	2.41364		9.18	74.42	145.6		9.18	71.09	133.16		9.18	74.79	134.91															9.18	19	21	6	2	8	7	4	3			9.18	20	23	6
9.19	0.47078	0.352464	0.414766		9.19	2.50192	2.34812	2.41315		9.19	76.14	144.12		9.19	70.42	132.48		9.19	74.13	134.37															9.19	18	24	6	2	6	6	4	3			9.19	14	24	6
9.2	0.477822	0.361923	0.430078		9.2	2.50324	2.35084	2.40896		9.2	76.98	144.06		9.2	70.57	133.42		9.2	75.05	135.52															9.2	20	22	6	2	9	8	4	0			9.2	17	23	6
9.21	0.480868	0.356311	0.434487		9.21	2.50306	2.36296	2.40669		9.21	75.35	143.74		9.21	71.96	135.14		9.21	75.76	135.77															9.21	21	22	6	2	8	9	4	0			9.21	14	25	6
9.22	0.48718	0.352272	0.439636		9.22	2.49896	2.35316	2.40091		9.22	75.22	141.49		9.22	69.7	134.56		9.22	75.26	136.23															9.22	17	23	6	0	8	7	4	3			9.22	17	22	6
9.23	0.48951	0.35356	0.439132		9.23	2.49598	2.3654	2.39814		9.23	75.35	143.03		9.23	71.62	134.65		9.23	73.48	135.31															9.23	18	22	6	2	8	6	4	3			9.23	15	24	6
9.24	0.485982	0.349997	0.453947		9.24	2.51573	2.35538	2.39949		9.24	75.66	146.26		9.24	70.87	133.77		9.24	74.35	134.94															9.24	18	21	6	2	9	6	4	3			9.24	18	23	6
9.25	0.480948	0.351514	0.437721		9.25	2.50524	2.35035	2.39387		9.25	73.69	144.78		9.25	71.96	133.48		9.25	74.14	133.12															9.25	20	20	6	2	8	8	4	3			9.25	18	21	6
9.26	0.470021	0.354885	0.439843		9.26	2.49937	2.35306	2.40008		9.26	74.68	144.23		9.26	71.16	133.16		9.26	73.94	134.62															9.26	17	21	6	2	10	5	4	3			9.26	19	22	6
9.27	0.47283	0.366805	0.438856		9.27	2.50761	2.36506	2.39738		9.27	75.63	144.97		9.27	69.86	134.02		9.27	75.87	135.49															9.27	20	21	6	2	7	8	4	3			9.27	19	23	6
9.28	0.48296	0.369984	0.442491		9.28	2.51521	2.35327	2.40266		9.28	76.39	146.3		9.28	69.84	133.87		9.28	74.85	133.78															9.28	18	22	6	2	8	6	4	3			9.28	20	21	6
9.29	0.47236	0.352844	0.4399		9.29	2.51218	2.35716	2.40116		9.29	76.38	147.02		9.29	70.89	133.56		9.29	74.71	134.39															9.29	16	24	6	2	8	4	4	3			9.29	21	21	6
9.3	0.461708	0.360944	0.435961		9.3	2.49195	2.35868	2.40894		9.3	74	143.97		9.3	72.23	133.03		9.3	73.65	135.09															9.3	22	22	6	2	7	10	4	0			9.3	16	21	6
9.31	0.474542	0.352434	0.420215		9.31	2.50642	2.38188	2.40858		9.31	74.73	145.16		9.31	71.61	135.13		9.31	74.24	135.23															9.31	19	22	6	2	7	6	5	3			9.31	20	21	6
9.32	0.486883	0.355542	0.438503		9.32	2.50921	2.35372	2.39527		9.32	74.9	144.62		9.32	70.34	134.02		9.32	73.4	135.95															9.32	20	21	6	2	7	8	4	3			9.32	18	21	6
9.33	0.466967	0.3671	0.427442		9.33	2.49573	2.36318	2.39974		9.33	75.56	144.85		9.33	71.29	134.18		9.33	73.29	135.13															9.33	23	22	6	2	6	11	4	0			9.33	17	22	6
9.34	0.473147	0.372143	0.435394		9.34	2.48686	2.36717	2.41598		9.34	74.17	143.87		9.34	72.66	134.49		9.34	74.41	134.55															9.34	18	23	6	2	7	5	5	3			9.34	19	22	6
9.35	0.485168	0.366247	0.437428		9.35	2.4868	2.36996	2.40085		9.35	75.06	142.26		9.35	72.49	135.11		9.35	75.09	137															9.35	21	20	6	2	10	9	4	0			9.35	19	22	6
9.36	0.510535	0.361069	0.439581		9.36	2.50719	2.36619	2.40671		9.36	75.22	143.89		9.36	72.77	135.3		9.36	76.78	137.71															9.36	16	22	6	2	10	4	4	3			9.36	19	22	6
9.37	0.50321	0.379843	0.432976		9.37	2.4936	2.3642	2.40516		9.37	74.93	143.03		9.37	70.43	135.5		9.37	74.76	138.26															9.37	18	22	6	2	5	5	5	6			9.37	16	23	6
9.38	0.488016	0.37065	0.441266		9.38	2.49743	2.37076	2.41502		9.38	74.73	143.78		9.38	71.64	135.87		9.38	75.05	136.72															9.38	21	22	6	2	8	9	4	0			9.38	20	22	6
9.39	0.487259	0.361986	0.424806		9.39	2.49189	2.3567	2.41473		9.39	74.84	144.04		9.39	70.65	133.91		9.39	75.81	137.69															9.39	20	22	6	2	6	8	4	3			9.39	17	23	6
9.4	0.47563	0.35823	0.429275		9.4	2.47273	2.36335	2.40638		9.4	73.65	141.26		9.4	70.86	132.56		9.4	74.84	139															9.4	18	20	6	2	7	6	4	6			9.4	20	21	6
9.41	0.486717	0.359085	0.435822		9.41	2.50064	2.3653	2.40142		9.41	75.41	143.25		9.41	71.8	133.92		9.41	75.15	138.57															9.41	20	20	6	2	11	8	4	0			9.41	20	22	6
9.42	0.512203	0.367439	0.420976		9.42	2.50012	2.36881	2.40327		9.42	74.02	141.64		9.42	72.04	133.91		9.42	75.75	138.23															9.42	18	23	6	2	7	5	5	3			9.42	21	22	6
9.43	0.519448	0.357571	0.410639		9.43	2.50035	2.37199	2.40601		9.43	73.92	142.81		9.43	72.89	135.1		9.43	73.91	139.4															9.43	17	22	6	2	9	5	4	3			9.43	17	22	6
9.44	0.514143	0.37005	0.422397		9.44	2.51355	2.37931	2.39752		9.44	75.45	144.15		9.44	72.36	136.66		9.44	74.32	139.7															9.44	20	22	6	2	6	8	4	3			9.44	22	20	6
9.45	0.521764	0.372845	0.420732		9.45	2.50397	2.36591	2.40166		9.45	74.64	143.6		9.45	71.64	135.24		9.45	75.33	138.89															9.45	17	21	6	2	10	9	0	3			9.45	19	24	6
9.46	0.530773	0.361555	0.434503		9.46	2.51223	2.36879	2.39608		9.46	75.47	144.14		9.46	70.95	135.66		9.46	75.28	137.47															9.46	18	22	6	2	8	10	0	3			9.46	19	22	6
9.47	0.522208	0.36288	0.441859		9.47	2.49136	2.35892	2.40147		9.47	73.42	142.91		9.47	71.47	134.86		9.47	74.84	136.44															9.47	21	20	6	2	10	9	4	0			9.47	19	21	6
9.48	0.524956	0.364509	0.441129		9.48	2.48521	2.36441	2.4094		9.48	72.92	141.55		9.48	70.48	135.42		9.48	73.68	137.4															9.48	15	22	6	2	8	3	4	6			9.48	20	23	6
9.49	0.525017	0.370009	0.439962		9.49	2.49454	2.35286	2.40394		9.49	74.09	141.96		9.49	71.78	135.52		9.49	74.76	137.87															9.49	21	20	6	2	7	9	4	3			9.49	18	22	6
9.5	0.531049	0.354677	0.442523		9.5	2.49642	2.3647	2.40179		9.5	75.26	141.42		9.5	71.23	135.99		9.5	74.8	136.88															9.5	14	20	6	2	10	6	0	7			9.5	17	22	6
9.51	0.521153	0.344389	0.444692		9.51	2.49722	2.35756	2.40344		9.51	75.39	141.85		9.51	71.21	135.56		9.51	74.52	136.14															9.51	21	21	6	2	9	9	4	0			9.51	19	23	6
9.52	0.53344	0.333859	0.440301		9.52	2.50995	2.35097	2.40414		9.52	76.3	143.78		9.52	70.77	134.91		9.52	75.09	136.21															9.52	16	20	6	2	9	4	4	6			9.52	16	23	6
9.53	0.53085	0.344201	0.448289		9.53	2.51314	2.34278	2.39423		9.53	76.76	142.83		9.53	69.67	132.8		9.53	74.75	136.36															9.53	21	21	6	2	9	9	4	0			9.53	16	24	6
9.54	0.548717	0.344816	0.4491		9.54	2.51762	2.34406	2.39741		9.54	74.75	145.22		9.54	70.57	133.03		9.54	75.27	138.16															9.54	16	20	6	2	12	4	4	3			9.54	19	23	6
9.55	0.548561	0.338034	0.449463		9.55	2.51218	2.347	2.39231		9.55	76.5	143.6		9.55	69.5	131.49		9.55	73.64	135.26															9.55	19	23	6	2	6	7	4	3			9.55	21	23	6
9.56	0.558852	0.345249	0.454569		9.56	2.51551	2.35189	2.40425		9.56	76.52	141.45		9.56	69.8	133.7		9.56	75.09	137.44															9.56	20	21	6	2	7	8	4	3			9.56	20	23	6
9.57	0.540495	0.352311	0.456755		9.57	2.51796	2.34296	2.40114		9.57	76.14	142.26		9.57	70.57	134.64		9.57	74.49	136.59															9.57	18	21	6	2	6	6	4	6			9.57	17	23	6
9.58	0.544974	0.348788	0.44056		9.58	2.51877	2.33985	2.39078		9.58	75.81	142.73		9.58	69.25	134.85		9.58	74.79	136.53															9.58	18	21	6	2	9	6	4	3			9.58	17	22	6
9.59	0.528306	0.34595	0.447926		9.59	2.51276	2.35065	2.40015		9.59	76.17	142.92		9.59	69.41	133.75		9.59	75.53	137.21															9.59	16	20	6	2	9	8	0	6			9.59	19	22	6
9.6	0.529676	0.362817	0.446652		9.6	2.50931	2.35074	2.40423		9.6	77.97	141.6		9.6	70.39	135.27		9.6	74.39	138.71															9.6	16	20	6	2	9	4	4	6			9.6	17	22	6
9.61	0.521644	0.354238	0.444999		9.61	2.51384	2.36604	2.4075		9.61	78.17	141.98		9.61	69.76	135.05		9.61	76.33	138.86															9.61	15	22	6	2	8	7	0	6			9.61	19	22	6
9.62	0.511021	0.361833	0.439278		9.62	2.51233	2.3655	2.40282		9.62	77.96	140.91		9.62	70.96	135.55		9.62	75.69	138.17															9.62	21	20	6	2	10	9	4	0			9.62	21	22	6
9.63	0.485347	0.375031	0.441171		9.63	2.49901	2.35134	2.40785		9.63	77.49	143.89		9.63	69.96	134.3		9.63	76.03	138.11															9.63	15	21	6	2	12	7	0	3			9.63	19	24	6
9.64	0.490636	0.361624	0.425232		9.64	2.5051	2.35596	2.40077		9.64	76.23	142.5		9.64	70.28	135.47		9.64	75.96	137.77															9.64	16	20	6	2	12	4	4	3			9.64	18	23	6
9.65	0.465481	0.361488	0.436645		9.65	2.49142	2.3616	2.40002		9.65	76.76	142.19		9.65	70.21	134.32		9.65	76.86	137.6															9.65	21	21	6	2	9	9	4	0			9.65	14	23	6
9.66	0.481803	0.353612	0.435332		9.66	2.50449	2.35674	2.40017		9.66	76.54	142.66		9.66	69.65	135.26		9.66	74.37	136.77															9.66	19	22	6	2	7	7	4	3			9.66	16	24	6
9.67	0.485099	0.343438	0.447706		9.67	2.50772	2.34864	2.3966		9.67	76.82	143.89		9.67	69.74	133.9		9.67	74.21	135.51															9.67	18	21	6	2	9	6	4	3			9.67	20	22	6
9.68	0.464995	0.355742	0.442557		9.68	2.49163	2.35476	2.39554		9.68	76.63	143.82		9.68	69.26	133.46		9.68	75.69	136.33															9.68	24	22	6	2	5	12	4	0			9.68	18	22	6
9.69	0.466981	0.350035	0.440043		9.69	2.49592	2.35154	2.40295		9.69	76.78	143.94		9.69	69.32	132.78		9.69	75.41	135.67															9.69	17	20	6	2	11	9	0	3			9.69	17	23	6
9.7	0.470757	0.346547	0.436385		9.7	2.49418	2.35033	2.40223		9.7	76.84	143.06		9.7	70.5	134.21		9.7	76.43	137.33															9.7	19	21	6	2	8	11	0	3			9.7	15	24	6
9.71	0.473271	0.33977	0.444455		9.71	2.48663	2.34553	2.39791		9.71	76.33	141.62		9.71	70.35	132.68		9.71	75.09	136.02															9.71	19	21	6	2	8	11	0	3			9.71	15	24	6
9.72	0.495259	0.348432	0.446995		9.72	2.48021	2.3573	2.40373		9.72	75.92	142.61		9.72	70.24	132.83		9.72	75.16	136.7															9.72	20	23	6	2	5	8	4	3			9.72	16	22	6
9.73	0.493711	0.359123	0.42664		9.73	2.48757	2.34912	2.40475		9.73	76.87	143.39		9.73	70.05	132.34		9.73	73.09	135.67															9.73	19	23	6	2	9	7	4	0			9.73	17	23	6
9.74	0.502733	0.354628	0.428846		9.74	2.48269	2.36112	2.39994		9.74	76.03	142.36		9.74	70.78	135.14		9.74	74.9	136.05															9.74	21	21	6	2	9	9	4	0			9.74	22	22	6
9.75	0.513599	0.351666	0.446978		9.75	2.49855	2.35848	2.41352		9.75	75.16	142.48		9.75	69.75	134.32		9.75	76.39	136.99															9.75	21	21	6	2	9	8	5	0			9.75	21	22	6
9.76	0.50613	0.354563	0.451537		9.76	2.50385	2.35829	2.40515		9.76	76.61	142.29		9.76	71.06	133.32		9.76	76.9	138.14															9.76	15	22	6	2	11	3	4	3			9.76	21	22	6
9.77	0.50079	0.34867	0.434972		9.77	2.50086	2.35579	2.41142		9.77	77.66	142.72		9.77	70.54	133.45		9.77	75.65	137.29															9.77	20	23	6	2	8	8	4	0			9.77	16	23	6
9.78	0.496489	0.340957	0.435179		9.78	2.49398	2.36624	2.42077		9.78	77.28	142.94		9.78	70.67	134.16		9.78	76.12	136.98															9.78	20	22	6	2	6	8	4	3			9.78	20	23	6
9.79	0.496437	0.359977	0.439096		9.79	2.49641	2.36057	2.42652		9.79	76.56	143.11		9.79	71	133.8		9.79	76.1	138.6															9.79	16	22	6	2	7	4	4	6			9.79	20	21	6
9.8	0.505897	0.352904	0.440942		9.8	2.50558	2.35447	2.41568		9.8	75.88	142.48		9.8	70.64	133.46		9.8	74.75	138															9.8	21	24	6	2	6	9	4	0			9.8	16	21	6
9.81	0.500687	0.354709	0.440935		9.81	2.51204	2.35785	2.40092		9.81	77	143.44		9.81	70.37	133.91		9.81	73.78	140.04															9.81	18	21	6	2	9	6	4	3			9.81	15	22	6
9.82	0.508936	0.344124	0.443138		9.82	2.49363	2.34067	2.41039		9.82	77.06	141.57		9.82	69.43	133.99		9.82	75.23	137.18															9.82	18	20	6	2	10	6	4	3			9.82	22	22	6
9.83	0.50461	0.350508	0.446999		9.83	2.49743	2.34705	2.40743		9.83	75.97	142.06		9.83	69.6	133.62		9.83	75.82	138.66															9.83	20	21	6	2	7	8	4	3			9.83	18	21	6
9.84	0.496454	0.349071	0.465951		9.84	2.49499	2.34123	2.41245		9.84	76.75	142.09		9.84	68.79	133.62		9.84	77.33	138.22															9.84	15	24	4	2	9	9	0	3			9.84	19	21	6
9.85	0.498388	0.340373	0.458841		9.85	2.49684	2.34045	2.40839		9.85	76.39	144.17		9.85	69.34	134.71		9.85	75.45	138.68															9.85	15	25	4	2	8	5	4	3			9.85	14	23	6
9.86	0.485832	0.343732	0.450788		9.86	2.4922	2.34811	2.41664		9.86	75.41	143.25		9.86	69.15	134.01		9.86	75.64	140.4															9.86	22	21	6	2	8	10	4	0			9.86	15	22	6
9.87	0.476927	0.347192	0.433972		9.87	2.49406	2.35363	2.41803		9.87	75.24	141		9.87	69.47	135.24		9.87	76.31	138.38															9.87	20	23	6	2	8	7	5	0			9.87	17	23	6
9.88	0.463781	0.347583	0.423573		9.88	2.49149	2.35157	2.4229		9.88	76.02	140.64		9.88	69.51	135.2		9.88	76.75	139.83															9.88	18	21	6	2	9	6	4	3			9.88	17	23	6
9.89	0.480097	0.366741	0.422248		9.89	2.49972	2.35102	2.42472		9.89	75.78	140.68		9.89	69.14	135.91		9.89	78.07	139.26															9.89	18	20	6	2	10	6	4	3			9.89	16	22	6
9.9	0.464008	0.370012	0.432081		9.9	2.49426	2.34093	2.41717		9.9	76.23	141.14		9.9	67.59	135.54		9.9	76.54	138.21															9.9	18	21	6	2	9	6	4	3			9.9	22	23	6
9.91	0.459549	0.386482	0.445174		9.91	2.48671	2.35036	2.42083		9.91	76.73	141.88		9.91	69.55	135.38		9.91	75.84	139.62															9.91	15	24	4	2	9	5	4	3			9.91	15	23	6
9.92	0.462727	0.367936	0.433894		9.92	2.47408	2.35586	2.41462		9.92	75.31	140.6		9.92	68.89	135.32		9.92	76.67	138.58															9.92	12	23	4	2	10	6	0	6			9.92	16	24	6
9.93	0.466976	0.370214	0.459061		9.93	2.4771	2.3483	2.40772		9.93	75.82	140.67		9.93	69.79	135.77		9.93	76.79	138.45															9.93	21	21	6	2	9	9	4	0			9.93	17	22	6
9.94	0.475989	0.35981	0.453188		9.94	2.49042	2.34727	2.41691		9.94	76.95	139.34		9.94	69.28	133.7		9.94	77.52	138.23															9.94	18	23	6	2	7	6	4	3			9.94	19	23	6
9.95	0.482088	0.355532	0.449852		9.95	2.48446	2.35293	2.41174		9.95	76.66	140.59		9.95	69.31	135.03		9.95	77.43	137.74															9.95	14	23	4	2	8	3	5	6			9.95	19	23	6
9.96	0.486511	0.367619	0.442372		9.96	2.48596	2.35314	2.42747		9.96	76.33	140.27		9.96	70.23	135.66		9.96	78.07	137.45															9.96	19	22	6	2	7	6	5	3			9.96	19	23	6
9.97	0.488301	0.35956	0.436175		9.97	2.48433	2.35054	2.42231		9.97	75.06	140.83		9.97	69.2	135.69		9.97	79.5	137.79															9.97	17	22	4	2	9	7	4	3			9.97	21	21	6
9.98	0.483758	0.365	0.449633		9.98	2.48575	2.34777	2.42064		9.98	76	140.31		9.98	70.55	135.17		9.98	76.7	139.22															9.98	22	22	6	2	7	10	4	0			9.98	18	23	6
9.99	0.495743	0.363216	0.453949		9.99	2.48452	2.35897	2.42688		9.99	75.02	141.43		9.99	70.54	135.44		9.99	78.07	139.48															9.99	14	23	4	2	11	4	4	3			9.99	16	23	6
10	0.50091	0.359338	0.460461		10	2.48353	2.34957	2.41612		10	76.2	141.21		10	72.22	134.25		10	77.49	135.61															10	20	23	6	2	8	12	0	0			10	20	22	6
10.01	0.487903	0.362706	0.459073		10.01	2.48152	2.34671	2.41738		10.01	74.94	142.37		10.01	70.31	133.86		10.01	77.58	136.85															10.01	14	23	4	2	11	4	4	3			10.01	22	23	6
10.02	0.500619	0.352406	0.449051		10.02	2.47598	2.34293	2.41353		10.02	75.2	140.72		10.02	71.03	134.93		10.02	78.01	136.36															10.02	19	22	6	2	10	5	6	0			10.02	14	24	6
10.03	0.496763	0.352857	0.459304		10.03	2.48674	2.35456	2.41683		10.03	75.45	142.79		10.03	70.46	136.99		10.03	79.55	136.03															10.03	22	25	4	2	4	10	6	0			10.03	21	23	6
10.04	0.476183	0.358522	0.445129		10.04	2.48663	2.35551	2.41553		10.04	76.43	142.33		10.04	71.47	134.45		10.04	78.3	134.56															10.04	16	23	4	2	9	6	4	3			10.04	17	22	6
10.05	0.488873	0.362494	0.448634		10.05	2.49974	2.35575	2.4126		10.05	76.53	142.28		10.05	70.48	136.65		10.05	78.57	136.24															10.05	20	22	4	2	9	14	0	0			10.05	17	24	6
10.06	0.470388	0.35936	0.437973		10.06	2.49085	2.36038	2.40788		10.06	76.04	141.45		10.06	70.62	135.08		10.06	77.66	135.99															10.06	15	24	4	2	9	5	4	3			10.06	17	24	6
10.07	0.467119	0.358897	0.448801		10.07	2.49965	2.35674	2.4137		10.07	75.27	142.51		10.07	71.51	135.76		10.07	77.88	136.04															10.07	17	22	4	2	9	7	4	3			10.07	20	22	6
10.08	0.483528	0.358485	0.441987		10.08	2.50521	2.37349	2.41203		10.08	76.81	142.65		10.08	71.73	136.71		10.08	77.33	135.58															10.08	15	24	4	2	9	4	5	3			10.08	18	23	6
10.09	0.492608	0.35459	0.447673		10.09	2.50023	2.36332	2.40777		10.09	76.33	140.49		10.09	69.96	136.11		10.09	79.59	136.1															10.09	20	24	4	2	7	10	4	0			10.09	17	24	6
10.1	0.493892	0.357021	0.443863		10.1	2.50358	2.35701	2.40194		10.1	75.23	140.64		10.1	70.11	134.86		10.1	76.89	137.22															10.1	18	26	4	2	7	12	0	0			10.1	16	22	6
10.11	0.463399	0.351235	0.444031		10.11	2.48104	2.35345	2.41825		10.11	76.32	139.41		10.11	70.51	134.38		10.11	77.97	137.69															10.11	18	24	4	2	6	8	4	3			10.11	21	23	6
10.12	0.464547	0.35792	0.438153		10.12	2.48968	2.34894	2.41788		10.12	77.6	141		10.12	70.02	134.25		10.12	76.23	137.4															10.12	17	22	4	2	9	11	0	3			10.12	17	23	6
10.13	0.476469	0.356409	0.438821		10.13	2.49407	2.35943	2.41406		10.13	77.28	142.12		10.13	70.59	135		10.13	75.84	138.59															10.13	17	22	4	2	12	11	0	0			10.13	14	21	6
10.14	0.475019	0.35434	0.439071		10.14	2.49402	2.35614	2.41143		10.14	76.84	142		10.14	69.95	135.35		10.14	76.41	135.94															10.14	19	23	4	2	6	9	4	3			10.14	21	23	6
10.15	0.458636	0.358932	0.442869		10.15	2.4899	2.35232	2.40641		10.15	77.36	142.35		10.15	70.02	134.99		10.15	75.62	137.02															10.15	15	23	4	2	10	5	4	3			10.15	16	25	6
10.16	0.47699	0.352117	0.435887		10.16	2.49562	2.35332	2.42131		10.16	76.5	141.28		10.16	69.91	135.91		10.16	76.35	137.36															10.16	16	23	4	2	9	5	5	3			10.16	19	21	6
10.17	0.487917	0.357005	0.452083		10.17	2.49248	2.35188	2.41358		10.17	78.08	143.13		10.17	70.95	134.59		10.17	76.94	137.17															10.17	17	24	4	2	10	7	4	0			10.17	17	24	6
10.18	0.504128	0.361589	0.438194		10.18	2.50148	2.35022	2.40508		10.18	76.55	143.39		10.18	70.22	135.29		10.18	78	135.77															10.18	18	22	4	2	11	8	4	0			10.18	19	23	6
10.19	0.512118	0.363956	0.440068		10.19	2.49727	2.36371	2.41747		10.19	75.99	142.98		10.19	71.58	135.94		10.19	76.16	136.38															10.19	19	22	4	2	10	9	4	0			10.19	16	23	6
10.2	0.514402	0.362673	0.423285		10.2	2.50197	2.36312	2.4115		10.2	75.01	145.16		10.2	71.32	136.75		10.2	77.25	136.57															10.2	17	23	4	2	8	7	4	3			10.2	20	21	6
10.21	0.482936	0.363206	0.421575		10.21	2.48885	2.3616	2.4186		10.21	74.35	144.65		10.21	69.55	137.18		10.21	76.76	136.85															10.21	20	23	4	2	8	10	4	0			10.21	18	23	6
10.22	0.477658	0.359623	0.427794		10.22	2.50001	2.36514	2.41331		10.22	76.27	144.83		10.22	68.18	133.65		10.22	76.61	136.29															10.22	16	26	4	0	9	8	4	0			10.22	12	24	6
10.23	0.481362	0.350352	0.437865		10.23	2.50432	2.36088	2.41134		10.23	76.45	141.61		10.23	70.52	136.1		10.23	76.04	136.55															10.23	20	23	4	2	8	10	4	0			10.23	16	22	6
10.24	0.474777	0.352112	0.426008		10.24	2.4851	2.35068	2.41063		10.24	75.19	141.73		10.24	68.94	134.24		10.24	76.78	135.27															10.24	15	24	4	0	12	7	4	0			10.24	21	23	6
10.25	0.476877	0.354129	0.432831		10.25	2.49517	2.35767	2.41298		10.25	76.04	142.44		10.25	70.08	134.96		10.25	76.72	136.38															10.25	18	25	4	2	8	7	5	0			10.25	18	23	6
10.26	0.4776	0.358803	0.419873		10.26	2.49475	2.35189	2.42559		10.26	75.25	142.92		10.26	68.96	134.7		10.26	77.37	137.98															10.26	14	26	4	0	8	6	4	3			10.26	15	23	6
10.27	0.496539	0.374038	0.421333		10.27	2.49389	2.3616	2.41825		10.27	76.64	142.47		10.27	69.79	135.09		10.27	76.77	137.81															10.27	15	23	4	2	10	5	4	3			10.27	18	23	6
10.28	0.501076	0.380344	0.423156		10.28	2.49599	2.36732	2.41566		10.28	76.08	142.81		10.28	70.06	134.75		10.28	75.34	136.27															10.28	15	26	4	0	10	11	0	0			10.28	17	22	6
10.29	0.494355	0.378651	0.443309		10.29	2.49133	2.3666	2.4259		10.29	76.02	142.68		10.29	70.84	135.18		10.29	77.46	138.26															10.29	15	24	4	2	6	9	0	6			10.29	16	22	6
10.3	0.49213	0.389804	0.424513		10.3	2.48383	2.35767	2.42052		10.3	75.99	141.55		10.3	69.46	134.47		10.3	76.8	138.93															10.3	15	25	4	0	8	7	4	3			10.3	19	22	6
10.31	0.501738	0.374916	0.439573		10.31	2.49288	2.36094	2.42389		10.31	76.74	142.93		10.31	71.75	135.56		10.31	76.66	136.66															10.31	16	22	6	2	10	4	4	3			10.31	19	22	6
10.32	0.499282	0.389498	0.444363		10.32	2.48907	2.3637	2.4161		10.32	75.54	144.4		10.32	70.63	134.72		10.32	77.08	139															10.32	20	24	4	2	7	10	4	0			10.32	19	23	6
10.33	0.505159	0.38325	0.454353		10.33	2.49297	2.36566	2.40687		10.33	77.27	141.61		10.33	70.26	135.34		10.33	77.08	138.38															10.33	23	21	6	2	7	11	4	0			10.33	18	23	6
10.34	0.500375	0.38226	0.468172		10.34	2.49113	2.36552	2.40866		10.34	75.98	141.81		10.34	70.28	135.01		10.34	78.44	135.87															10.34	20	24	4	2	7	10	4	0			10.34	16	23	6
10.35	0.470141	0.382341	0.458079		10.35	2.48905	2.3686	2.411		10.35	74.91	141.84		10.35	70.13	135.33		10.35	77.14	136.72															10.35	20	23	4	2	8	10	4	0			10.35	18	22	6
10.36	0.469782	0.370416	0.468915		10.36	2.50037	2.35123	2.40476		10.36	76.22	144.6		10.36	70.92	134.2		10.36	77.32	137.08															10.36	18	23	6	2	7	4	6	3			10.36	18	23	6
10.37	0.466842	0.376348	0.4712		10.37	2.4963	2.36607	2.40736		10.37	75.42	142.72		10.37	70.37	134.86		10.37	78.07	136.95															10.37	21	23	6	2	7	9	4	0			10.37	16	21	6
10.38	0.484467	0.373502	0.468233		10.38	2.49618	2.36396	2.41677		10.38	75.11	142.46		10.38	70.62	135.85		10.38	77.7	137.08															10.38	17	25	6	0	9	7	4	0			10.38	18	22	6
10.39	0.489981	0.370619	0.471644		10.39	2.496	2.36252	2.4222		10.39	75.98	143.92		10.39	69.71	134.45		10.39	77.27	137.77															10.39	19	24	4	2	8	8	5	0			10.39	20	22	6
10.4	0.507758	0.375856	0.450327		10.4	2.51149	2.35412	2.42079		10.4	76.59	144		10.4	70.32	135.41		10.4	77.74	136.47															10.4	16	25	6	0	7	5	5	3			10.4	19	21	6
10.41	0.500333	0.375442	0.453898		10.41	2.50897	2.35553	2.42004		10.41	76.76	144.9		10.41	70.88	135.4		10.41	78.56	138.06															10.41	20	24	4	2	7	10	4	0			10.41	17	23	6
10.42	0.494993	0.370984	0.447882		10.42	2.50419	2.36405	2.41752		10.42	76.16	145.42		10.42	71.23	135.4		10.42	78.06	139.5															10.42	17	26	4	0	8	9	4	0			10.42	20	22	6
10.43	0.501863	0.372816	0.446155		10.43	2.50061	2.36644	2.4311		10.43	76.01	146.05		10.43	70.67	135.25		10.43	76.33	139.67															10.43	18	23	4	2	7	8	4	3			10.43	20	22	6
10.44	0.527461	0.381385	0.45043		10.44	2.511	2.35889	2.42158		10.44	76.21	145.18		10.44	71.13	134.92		10.44	75.75	140.55															10.44	20	23	4	2	8	8	6	0			10.44	14	23	6
10.45	0.532599	0.374203	0.459501		10.45	2.51345	2.36231	2.42178		10.45	77.67	146.12		10.45	71.12	133.97		10.45	75.69	138.01															10.45	17	23	6	2	8	5	4	3			10.45	17	22	6
10.46	0.542728	0.391206	0.451106		10.46	2.52029	2.35404	2.40909		10.46	75.69	145.4		10.46	71.48	134.92		10.46	77.45	138.39															10.46	16	23	4	2	9	6	4	3			10.46	20	23	6
10.47	0.533669	0.380174	0.450551		10.47	2.52218	2.35945	2.40979		10.47	75.28	144.12		10.47	70.56	135.78		10.47	76.14	136.79															10.47	22	23	6	2	6	10	4	0			10.47	16	22	6
10.48	0.528639	0.38405	0.449422		10.48	2.52473	2.35999	2.41585		10.48	77.27	143.26		10.48	70.87	135.15		10.48	76.15	139.34															10.48	15	23	6	2	10	3	4	3			10.48	17	24	6
10.49	0.524725	0.363198	0.42145		10.49	2.50822	2.36295	2.43093		10.49	74.07	144.54		10.49	70.86	135.68		10.49	76.19	137.77															10.49	20	24	4	2	7	10	4	0			10.49	15	25	6
10.5	0.509348	0.375799	0.432133		10.5	2.52265	2.37455	2.41798		10.5	75.51	144.52		10.5	70.63	135.6		10.5	77.49	139.29															10.5	20	24	4	2	7	9	5	0			10.5	15	23	6
10.51	0.500111	0.369599	0.436903		10.51	2.51551	2.3621	2.43007		10.51	75.49	143.98		10.51	71.06	135.22		10.51	77.17	141.43															10.51	20	23	4	2	8	10	4	0			10.51	16	23	6
10.52	0.495557	0.363739	0.423226		10.52	2.50451	2.36417	2.43241		10.52	74.82	141.67		10.52	71.71	135.35		10.52	76.85	138.74															10.52	21	25	4	2	5	15	0	0			10.52	15	24	6
10.53	0.504675	0.377465	0.420329		10.53	2.50916	2.36716	2.44118		10.53	75.22	143.3		10.53	71.24	137.26		10.53	76.1	139.97															10.53	22	24	4	2	5	12	4	0			10.53	16	22	6
10.54	0.509871	0.375161	0.417524		10.54	2.51239	2.37608	2.42058		10.54	75.47	142.35		10.54	70.96	136.61		10.54	75.64	137.8															10.54	20	24	4	2	7	10	4	0			10.54	19	22	6
10.55	0.487285	0.361234	0.425208		10.55	2.49844	2.35461	2.432		10.55	73.99	143.5		10.55	70.86	136		10.55	77.48	138.61															10.55	20	23	4	2	8	10	4	0			10.55	20	23	6
10.56	0.486497	0.368876	0.411954		10.56	2.50178	2.35774	2.4277		10.56	75.34	142.54		10.56	71.55	136.12		10.56	76.47	138.37															10.56	19	24	4	2	8	9	4	0			10.56	14	24	6
10.57	0.482361	0.372095	0.419205		10.57	2.50752	2.36152	2.42737		10.57	75.05	143.64		10.57	70.74	137.47		10.57	75.03	139.05															10.57	15	25	4	2	8	5	4	3			10.57	19	22	6
10.58	0.479516	0.377102	0.424113		10.58	2.49776	2.35434	2.41501		10.58	75.68	143.04		10.58	70.99	135.05		10.58	77.13	139.16															10.58	15	26	0	4	7	7	4	3			10.58	19	22	6
10.59	0.476545	0.369713	0.4078		10.59	2.49634	2.36157	2.42656		10.59	74.42	141.77		10.59	71.25	137.04		10.59	76.44	140.4															10.59	14	24	4	2	7	8	0	6			10.59	16	22	6
10.6	0.479191	0.373599	0.427026		10.6	2.48789	2.36476	2.41833		10.6	74.91	142.36		10.6	72.45	137.27		10.6	76.25	140.17															10.6	15	24	4	2	9	5	4	3			10.6	18	22	6
10.61	0.464521	0.36025	0.448359		10.61	2.48631	2.35114	2.43685		10.61	74.19	142.88		10.61	71.63	134.82		10.61	75.37	140.27															10.61	16	25	4	2	7	6	4	3			10.61	20	22	6
10.62	0.472415	0.36055	0.444442		10.62	2.49063	2.34996	2.42316		10.62	74.16	143.18		10.62	70.14	134.87		10.62	76.06	141.24															10.62	18	26	0	4	7	8	6	0			10.62	16	22	6
10.63	0.473564	0.363372	0.444449		10.63	2.50265	2.35782	2.41696		10.63	75.62	142.13		10.63	71.27	136.58		10.63	75.32	139.26															10.63	20	23	4	2	8	14	0	0			10.63	16	22	6
10.64	0.459214	0.356192	0.443152		10.64	2.49932	2.35334	2.41294		10.64	75.98	143.25		10.64	70.88	135.79		10.64	74.96	140.1															10.64	18	23	4	2	10	8	4	0			10.64	15	22	6
10.65	0.449129	0.357663	0.435913		10.65	2.48466	2.35744	2.4087		10.65	74.69	143.99		10.65	71.14	134.64		10.65	76.47	137.25															10.65	20	25	0	4	6	11	5	0			10.65	16	23	6
10.66	0.449743	0.353126	0.450681		10.66	2.4856	2.36203	2.40986		10.66	75.26	143.59		10.66	70.98	134.6		10.66	76.39	135.86															10.66	18	23	6	2	10	10	0	0			10.66	16	21	6
10.67	0.46344	0.364627	0.46385		10.67	2.48059	2.36106	2.4045		10.67	74.63	144.02		10.67	72.27	136.13		10.67	75.74	137.88															10.67	21	24	4	2	6	11	4	0			10.67	19	23	6
10.68	0.45929	0.356704	0.455564		10.68	2.4722	2.36199	2.40369		10.68	73.97	143.86		10.68	71.88	136.42		10.68	76.07	137.84															10.68	16	26	4	0	6	7	5	3			10.68	20	22	6
10.69	0.451038	0.367395	0.464885		10.69	2.49227	2.35872	2.41324		10.69	74.08	141.93		10.69	71.1	134.57		10.69	75.11	138.46															10.69	20	22	6	2	6	8	4	3			10.69	20	22	6
10.7	0.445629	0.376895	0.455053		10.7	2.48624	2.36	2.41492		10.7	74.32	145.96		10.7	71.21	134.61		10.7	74.76	138.44															10.7	20	25	4	2	6	10	4	0			10.7	17	23	6
10.71	0.445649	0.369397	0.467831		10.71	2.48168	2.35656	2.40878		10.71	74.62	141.89		10.71	70.76	134.25		10.71	75.36	138.32															10.71	19	24	4	2	8	9	4	0			10.71	16	21	6
10.72	0.446185	0.370899	0.470601		10.72	2.49044	2.35909	2.41445		10.72	74.29	143.11		10.72	71.16	135.35		10.72	76.26	138.91															10.72	20	23	4	2	8	10	4	0			10.72	17	22	6
10.73	0.47693	0.367023	0.467845		10.73	2.50059	2.35395	2.41575		10.73	75.43	143.61		10.73	70.91	135.11		10.73	75.43	139															10.73	23	21	6	2	7	11	4	0			10.73	16	22	6
10.74	0.478009	0.367819	0.475543		10.74	2.50121	2.35821	2.42153		10.74	76.23	144.58		10.74	72.12	135.15		10.74	76.06	139.46															10.74	22	23	6	2	6	9	5	0			10.74	14	23	6
10.75	0.479162	0.369531	0.460933		10.75	2.50178	2.35919	2.42179		10.75	74.85	144.8		10.75	71.1	134.85		10.75	75.02	137.35															10.75	20	23	6	2	5	8	4	3			10.75	20	21	6
10.76	0.483987	0.37446	0.457737		10.76	2.5071	2.35789	2.40896		10.76	74.31	143.41		10.76	71.69	134.63		10.76	74.83	138.3															10.76	19	24	4	2	5	9	4	3			10.76	18	23	6
10.77	0.474649	0.386326	0.460251		10.77	2.49614	2.35895	2.41477		10.77	74.49	144.35		10.77	72.39	135.14		10.77	75.72	138.97															10.77	20	25	4	2	6	10	4	0			10.77	16	22	6
10.78	0.487137	0.375772	0.4675		10.78	2.50076	2.35347	2.41028		10.78	73.73	144.29		10.78	71.86	132.95		10.78	75.42	141.26															10.78	19	23	4	2	6	9	4	3			10.78	20	23	6
10.79	0.482361	0.375996	0.4621		10.79	2.49402	2.35538	2.41932		10.79	74.6	144.11		10.79	72	133.77		10.79	75.21	139.92															10.79	17	27	4	0	4	9	4	3			10.79	18	23	6
10.8	0.487104	0.377628	0.439063		10.8	2.49895	2.36224	2.4162		10.8	74.84	144.69		10.8	73.99	135.04		10.8	75.69	140.74															10.8	18	25	4	2	8	6	6	0			10.8	17	23	6
10.81	0.480993	0.372724	0.45009		10.81	2.5027	2.36536	2.40702		10.81	74.96	145.21		10.81	72.43	136.94		10.81	75.77	138.95															10.81	19	24	4	2	5	9	4	3			10.81	19	22	6
10.82	0.48024	0.380511	0.453062		10.82	2.50278	2.35825	2.40952		10.82	74.87	143.47		10.82	72.78	137.01		10.82	75.77	139.2															10.82	16	23	4	2	6	10	0	6			10.82	18	22	6
10.83	0.494253	0.37589	0.447896		10.83	2.5065	2.36229	2.40668		10.83	76.53	143.7		10.83	73.53	136.47		10.83	75.41	140.12															10.83	16	24	4	2	8	10	0	3			10.83	14	23	6
10.84	0.493087	0.372044	0.443912		10.84	2.50692	2.3543	2.42333		10.84	75.9	144.77		10.84	74.44	136.79		10.84	77.01	139.45															10.84	14	24	4	2	7	8	0	6			10.84	19	22	6
10.85	0.494914	0.367839	0.443984		10.85	2.50491	2.36081	2.4148		10.85	75.24	144.54		10.85	73.68	136.51		10.85	74.7	140.97															10.85	22	23	4	2	6	12	4	0			10.85	16	20	6
10.86	0.494688	0.366415	0.445384		10.86	2.50604	2.35898	2.41786		10.86	76.42	143.88		10.86	72.99	137.38		10.86	74.63	139.82															10.86	16	25	4	0	10	8	4	0			10.86	16	23	6
10.87	0.502501	0.376446	0.448137		10.87	2.50704	2.362	2.4117		10.87	75.43	144.04		10.87	72.75	136.17		10.87	75.69	138.15															10.87	18	22	6	2	8	6	4	3			10.87	19	23	6
10.88	0.49489	0.377384	0.45644		10.88	2.50542	2.36271	2.42948		10.88	75.67	144.39		10.88	73.65	137.1		10.88	77.17	139.88															10.88	22	22	4	2	7	12	4	0			10.88	22	24	6
10.89	0.499569	0.375219	0.449104		10.89	2.50662	2.36235	2.4159		10.89	75.69	141.88		10.89	72.9	133.84		10.89	77.47	140.32															10.89	20	23	4	2	8	14	0	0			10.89	19	21	6
10.9	0.505871	0.370215	0.46044		10.9	2.50668	2.36987	2.41125		10.9	76.32	141.43		10.9	72.6	135.75		10.9	74.39	139.31															10.9	20	22	4	2	9	10	4	0			10.9	16	22	6
10.91	0.48977	0.374297	0.467717		10.91	2.49397	2.35942	2.41685		10.91	75.89	140.36		10.91	73.03	137.2		10.91	75.07	140.87															10.91	22	23	4	2	6	12	4	0			10.91	19	22	6
10.92	0.47881	0.379089	0.461354		10.92	2.49021	2.3634	2.40838		10.92	76.31	142.42		10.92	73.12	137.59		10.92	75.33	141.94															10.92	20	25	0	4	6	12	4	0			10.92	17	22	6
10.93	0.463545	0.395406	0.468384		10.93	2.49117	2.3687	2.40997		10.93	74.9	142.14		10.93	72.68	137.02		10.93	74.05	139.68															10.93	17	24	4	2	7	7	4	3			10.93	17	22	6
10.94	0.479121	0.387581	0.464584		10.94	2.50851	2.36554	2.4128		10.94	74.73	142.14		10.94	72.67	135.39		10.94	76.08	140.23															10.94	17	23	4	2	8	7	4	3			10.94	16	22	6
10.95	0.492065	0.384676	0.453746		10.95	2.51101	2.37473	2.41644		10.95	75.18	141.83		10.95	73.72	136.96		10.95	73.43	141.69															10.95	20	23	4	2	8	9	5	0			10.95	16	23	6
10.96	0.473488	0.390944	0.448026		10.96	2.49968	2.37195	2.42401		10.96	74.35	142.99		10.96	74.7	137.3		10.96	74.48	143.52															10.96	17	23	4	2	8	7	4	3			10.96	14	23	6
10.97	0.472916	0.392086	0.479031		10.97	2.49217	2.36982	2.41901		10.97	74.78	143.02		10.97	72.82	137.21		10.97	74.04	142.74															10.97	18	22	4	2	11	8	4	0			10.97	15	23	6
10.98	0.485631	0.386454	0.456329		10.98	2.50069	2.38172	2.41801		10.98	75.4	142.82		10.98	74.28	135.28		10.98	75.76	142.99															10.98	20	25	0	4	6	11	5	0			10.98	16	24	6
10.99	0.472808	0.380802	0.4439		10.99	2.48928	2.36746	2.42133		10.99	74.99	141.7		10.99	73.96	137.45		10.99	74.38	142.96															10.99	19	24	4	2	8	9	4	0			10.99	12	24	6
11	0.46805	0.378997	0.44421		11	2.48845	2.37134	2.41504		11	75.35	140.89		11	72.72	134.79		11	74.73	141.09															11	18	22	6	2	8	5	5	3			11	17	22	6
11.01	0.499784	0.377748	0.442241		11.01	2.49359	2.37361	2.42913		11.01	75.24	142.05		11.01	73.23	136.99		11.01	74.8	142.93															11.01	17	21	4	2	10	7	4	3			11.01	12	25	6
11.02	0.497529	0.387511	0.439471		11.02	2.50937	2.37761	2.42981		11.02	75.67	141.52		11.02	72.94	135.64		11.02	74.7	143.19															11.02	22	24	4	2	5	16	0	0			11.02	10	24	6
11.03	0.49957	0.399457	0.440966		11.03	2.51435	2.36883	2.41732		11.03	75.89	141.6		11.03	72.73	137.08		11.03	75.39	141.95															11.03	17	21	4	2	10	11	0	3			11.03	18	23	6
11.04	0.490376	0.384611	0.459007		11.04	2.4948	2.37871	2.43014		11.04	75.57	141.65		11.04	74.31	137.2		11.04	74.4	141.38															11.04	23	22	6	2	6	11	4	0			11.04	17	22	6
11.05	0.500223	0.3933	0.449547		11.05	2.49241	2.37283	2.41881		11.05	73.92	141.75		11.05	72.94	135.93		11.05	74.3	142.05															11.05	16	23	4	2	9	6	4	3			11.05	16	24	6
11.06	0.499478	0.393628	0.453641		11.06	2.49491	2.3756	2.41653		11.06	75	139.97		11.06	73.28	136.35		11.06	74.55	140.65															11.06	22	21	6	2	8	14	0	0			11.06	16	22	6
11.07	0.503245	0.397434	0.45851		11.07	2.50317	2.36251	2.41311		11.07	75.57	141.46		11.07	72.51	136.82		11.07	74.77	141.37															11.07	20	23	6	2	8	8	4	0			11.07	16	22	6
11.08	0.483043	0.391811	0.462929		11.08	2.50395	2.37389	2.41345		11.08	75.2	142.73		11.08	72.35	136.84		11.08	75.68	142.53															11.08	18	24	4	2	9	6	6	0			11.08	19	23	6
11.09	0.474587	0.38064	0.458143		11.09	2.49014	2.37026	2.4106		11.09	74.64	140.89		11.09	74.04	137.17		11.09	74.21	141.29															11.09	22	22	4	2	7	10	6	0			11.09	15	24	6
11.1	0.463541	0.398768	0.475031		11.1	2.48591	2.3732	2.41157		11.1	74.89	141.94		11.1	74.07	137.82		11.1	73.75	141.64															11.1	19	24	4	2	5	9	4	3			11.1	20	21	6
11.11	0.46482	0.385991	0.468829		11.11	2.48225	2.37484	2.39952		11.11	73.3	140.72		11.11	73.31	137.05		11.11	74.81	142.53															11.11	20	22	4	2	9	10	4	0			11.11	19	22	6
11.12	0.477864	0.385771	0.474452		11.12	2.48349	2.37669	2.40911		11.12	74.6	140.2		11.12	72.77	139.11		11.12	73.25	140.94															11.12	21	23	4	2	7	11	4	0			11.12	18	24	6
11.13	0.472069	0.391162	0.476558		11.13	2.474	2.37841	2.40954		11.13	73.61	140.33		11.13	74.1	137.8		11.13	73.6	141.51															11.13	21	21	6	2	9	7	6	0			11.13	17	22	6
11.14	0.467046	0.393203	0.485077		11.14	2.47589	2.37778	2.40682		11.14	73.97	139.9		11.14	73.55	138.33		11.14	74.79	140.72															11.14	19	23	6	2	9	7	4	0			11.14	20	21	6
11.15	0.471703	0.395752	0.48372		11.15	2.47681	2.3726	2.4126		11.15	73.96	140.59		11.15	72.71	137.03		11.15	77.44	139.97															11.15	20	21	6	2	7	6	6	3			11.15	19	22	6
11.16	0.476177	0.394117	0.471559		11.16	2.47688	2.38075	2.4096		11.16	73.35	141.7		11.16	73.32	136.98		11.16	75.62	138.68															11.16	18	21	6	2	9	6	4	3			11.16	17	22	6
11.17	0.487627	0.374201	0.456281		11.17	2.47746	2.37419	2.4106		11.17	74.69	140.97		11.17	74.19	135.93		11.17	74.4	137.11															11.17	21	23	6	2	7	9	4	0			11.17	18	21	6
11.18	0.475448	0.388573	0.463265		11.18	2.47592	2.37716	2.40427		11.18	72.56	139.39		11.18	74.14	135.96		11.18	73.58	138.03															11.18	19	24	4	2	8	8	5	0			11.18	20	22	6
11.19	0.477006	0.406638	0.465856		11.19	2.48304	2.36798	2.40488		11.19	72.34	140.15		11.19	73.83	137.12		11.19	73.72	138.75															11.19	18	25	0	4	8	10	4	0			11.19	19	22	6
11.2	0.476646	0.393916	0.481099		11.2	2.4751	2.37506	2.40853		11.2	72.94	139.34		11.2	73.19	135.83		11.2	73.83	139.59															11.2	17	24	4	2	7	6	5	3			11.2	20	23	6
11.21	0.493207	0.383757	0.480268		11.21	2.4913	2.36965	2.39863		11.21	74.57	140.37		11.21	74.13	133.56		11.21	73.49	138.1															11.21	20	23	4	2	8	8	6	0			11.21	14	22	6
11.22	0.501254	0.378451	0.473682		11.22	2.49079	2.37404	2.40585		11.22	73.06	140.06		11.22	73.69	135.7		11.22	73.95	137.73															11.22	22	24	4	2	5	10	6	0			11.22	18	22	6
11.23	0.490192	0.380065	0.480456		11.23	2.48561	2.37425	2.41631		11.23	72.28	140.77		11.23	72.85	136.96		11.23	73.93	137.65															11.23	19	22	4	2	7	9	4	3			11.23	14	22	6
11.24	0.516068	0.378847	0.464525		11.24	2.49606	2.3794	2.41099		11.24	73.19	141.49		11.24	73.43	137.04		11.24	74.89	137.76															11.24	18	21	6	2	9	6	4	3			11.24	17	23	6
11.25	0.490814	0.370746	0.449022		11.25	2.49039	2.38378	2.40282		11.25	74.68	140.82		11.25	74.94	137.13		11.25	73.79	137.35															11.25	19	24	4	2	8	9	4	0			11.25	19	22	6
11.26	0.48137	0.382078	0.456145		11.26	2.49085	2.38032	2.4075		11.26	75.23	139.87		11.26	73.82	137.36		11.26	74.2	138.67															11.26	16	24	4	2	8	10	0	3			11.26	20	22	6
11.27	0.470997	0.36473	0.442082		11.27	2.47983	2.37309	2.40978		11.27	72.96	140		11.27	74.01	137.15		11.27	74.35	137.73															11.27	17	27	0	4	7	13	0	0			11.27	20	24	6
11.28	0.462511	0.362098	0.440544		11.28	2.47956	2.3786	2.40635		11.28	72.04	139.68		11.28	73.57	138.1		11.28	74.77	137.9															11.28	22	23	4	2	6	10	6	0			11.28	20	23	6
11.29	0.451626	0.369347	0.461516		11.29	2.47821	2.36725	2.41449		11.29	72.48	139.01		11.29	73.21	137.7		11.29	74.81	138.94															11.29	20	22	4	2	9	10	4	0			11.29	15	23	6
11.3	0.449587	0.370711	0.467043		11.3	2.47561	2.36314	2.4082		11.3	72.16	138.78		11.3	71.78	136.47		11.3	75.99	138.32															11.3	20	23	4	2	8	10	4	0			11.3	16	22	6
11.31	0.442813	0.375445	0.464459		11.31	2.46796	2.36477	2.40431		11.31	71.36	140.62		11.31	72.15	135.1		11.31	75.45	139.4															11.31	17	24	4	2	7	7	4	3			11.31	17	24	6
11.32	0.443082	0.378281	0.456661		11.32	2.46872	2.35249	2.40396		11.32	72.72	140.51		11.32	72.44	135.99		11.32	74.42	138.74															11.32	14	24	4	2	7	4	4	6			11.32	18	23	6
11.33	0.440295	0.375453	0.457735		11.33	2.46797	2.36496	2.40616		11.33	72.67	138.7		11.33	72.69	135.83		11.33	74.08	135.95															11.33	12	24	0	4	9	8	0	6			11.33	17	22	6
11.34	0.444497	0.378883	0.449682		11.34	2.47386	2.36842	2.41204		11.34	72.18	138.85		11.34	72.99	136.39		11.34	74.77	137.06															11.34	16	24	4	2	8	10	0	3			11.34	18	21	6
11.35	0.437814	0.37064	0.452014		11.35	2.47318	2.36479	2.41629		11.35	71.91	140		11.35	73.22	135.4		11.35	75.3	137.76															11.35	17	23	4	2	8	7	4	3			11.35	18	22	6
11.36	0.428955	0.366221	0.460831		11.36	2.47395	2.38149	2.41398		11.36	73.47	139.6		11.36	73.01	136.92		11.36	75.34	138.55															11.36	20	24	4	2	7	10	4	0			11.36	19	22	6
11.37	0.430762	0.343802	0.458645		11.37	2.47072	2.38026	2.41568		11.37	72.84	140.11		11.37	73.89	137.11		11.37	74.1	139.21															11.37	22	22	4	2	7	12	4	0			11.37	15	22	6
11.38	0.416562	0.364287	0.473861		11.38	2.4693	2.37747	2.42693		11.38	73.03	140.93		11.38	74.57	136.7		11.38	76.15	138.89															11.38	19	22	6	2	10	7	4	0			11.38	19	23	6
11.39	0.425577	0.368443	0.482873		11.39	2.47536	2.37202	2.41631		11.39	73.3	140.36		11.39	74.44	136.44		11.39	75.99	138.13															11.39	20	23	4	2	8	10	4	0			11.39	18	22	6
11.4	0.427266	0.372689	0.475722		11.4	2.4794	2.35641	2.42109		11.4	73.41	140.55		11.4	73.25	133.96		11.4	76	137.84															11.4	20	22	6	2	9	12	0	0			11.4	15	24	6
11.41	0.405976	0.382016	0.467275		11.41	2.47031	2.36445	2.42229		11.41	73.29	142.01		11.41	72.63	134.93		11.41	75.36	140.1															11.41	20	24	4	2	7	10	4	0			11.41	19	23	6
11.42	0.412601	0.382937	0.46672		11.42	2.47104	2.3613	2.42019		11.42	72.12	141.47		11.42	72.14	133.27		11.42	75.87	138.6															11.42	20	23	4	2	8	9	5	0			11.42	16	23	6
11.43	0.407133	0.369474	0.450467		11.43	2.47035	2.35793	2.43567		11.43	72.43	140.88		11.43	71.9	134.37		11.43	76.04	137.35															11.43	13	21	6	2	8	5	0	9			11.43	17	23	6
11.44	0.40705	0.375709	0.449022		11.44	2.46175	2.36044	2.42046		11.44	72.34	140.18		11.44	73.35	134.5		11.44	74.54	137.82															11.44	17	23	4	2	8	7	4	3			11.44	20	23	6
11.45	0.398447	0.369742	0.451589		11.45	2.46661	2.36267	2.41852		11.45	72.62	140.2		11.45	72.4	134.04		11.45	75.33	138.66															11.45	17	22	4	2	9	6	5	3			11.45	19	22	6
11.46	0.39651	0.370582	0.449295		11.46	2.4732	2.36564	2.42272		11.46	74.03	140.61		11.46	72.74	136.15		11.46	75.6	138.11															11.46	16	25	4	2	7	6	4	3			11.46	19	22	6
11.47	0.409753	0.374867	0.443847		11.47	2.47175	2.36078	2.43011		11.47	74.7	140.26		11.47	72.81	134.65		11.47	75.64	137.5															11.47	18	23	4	2	10	8	4	0			11.47	17	22	6
11.48	0.399053	0.375173	0.449397		11.48	2.4691	2.36154	2.41693		11.48	73.35	140.96		11.48	71.57	137.43		11.48	74.38	139.04															11.48	20	23	4	2	8	10	4	0			11.48	14	22	6
11.49	0.40512	0.380856	0.449174		11.49	2.47261	2.35954	2.41717		11.49	73.55	140.91		11.49	71.62	135.59		11.49	75.13	138.41															11.49	22	22	4	2	7	11	5	0			11.49	22	20	6
11.5	0.40867	0.391744	0.450027		11.5	2.46882	2.37221	2.4229		11.5	73.12	140.02		11.5	72.24	135.53		11.5	75.42	140.36															11.5	19	23	4	2	9	13	0	0			11.5	18	24	6
11.51	0.41657	0.389551	0.436347		11.51	2.4631	2.3615	2.43201		11.51	72.72	140.32		11.51	73.3	135.3		11.51	75.87	138.27															11.51	20	22	6	2	9	8	4	0			11.51	10	24	6
11.52	0.409543	0.388338	0.440445		11.52	2.46813	2.36764	2.41972		11.52	73.06	141.49		11.52	72.51	136.97		11.52	76.07	137.67															11.52	15	23	4	2	10	5	4	3			11.52	16	23	6
11.53	0.421767	0.401199	0.451513		11.53	2.45883	2.35899	2.41726		11.53	72.25	140.34		11.53	70.94	136.96		11.53	73.84	136.89															11.53	20	24	4	2	7	10	4	0			11.53	17	22	6
11.54	0.418467	0.401046	0.443317		11.54	2.46225	2.36253	2.43468		11.54	72.48	140.67		11.54	72.02	136.93		11.54	75.94	138.15															11.54	16	28	0	4	7	12	0	0			11.54	13	24	6
11.55	0.418355	0.408226	0.434945		11.55	2.46549	2.36461	2.42655		11.55	73.39	139.4		11.55	71.41	136.25		11.55	74.31	138.37															11.55	15	26	4	2	7	9	0	3			11.55	15	22	6
11.56	0.42191	0.395213	0.436998		11.56	2.47305	2.37038	2.43466		11.56	72.35	140.51		11.56	72.63	137.27		11.56	74.53	138.35															11.56	16	23	4	2	12	6	4	0			11.56	18	24	6
11.57	0.423206	0.394888	0.432216		11.57	2.48171	2.36272	2.4277		11.57	72.26	139.96		11.57	72.14	136.76		11.57	73.27	138.7															11.57	17	22	4	2	9	7	4	3			11.57	18	22	6
11.58	0.404457	0.394332	0.430428		11.58	2.47591	2.36465	2.41477		11.58	72.38	140.03		11.58	73.12	137.4		11.58	73.68	138.74															11.58	19	23	4	2	9	9	4	0			11.58	17	23	6
11.59	0.386731	0.399775	0.448033		11.59	2.47268	2.35702	2.4305		11.59	73.56	140		11.59	72.18	136.73		11.59	76.09	139.17															11.59	21	23	6	2	7	9	4	0			11.59	15	20	6
11.6	0.415529	0.41266	0.430487		11.6	2.484	2.35398	2.41799		11.6	74.14	141.68		11.6	71.04	136.61		11.6	75.06	139.22															11.6	19	22	4	2	10	9	4	0			11.6	19	22	6
11.61	0.409207	0.403008	0.445742		11.61	2.47933	2.36271	2.42522		11.61	73.49	141.27		11.61	71.03	137.85		11.61	75.95	137.03															11.61	22	22	4	2	7	12	4	0			11.61	17	21	6
11.62	0.412535	0.396542	0.440981		11.62	2.48623	2.36487	2.42067		11.62	73.37	142.37		11.62	72.45	137.9		11.62	74.5	138.88															11.62	19	25	4	2	7	9	4	0			11.62	17	23	6
11.63	0.39279	0.395072	0.445852		11.63	2.46387	2.36634	2.41763		11.63	73.15	140.89		11.63	73.08	137.65		11.63	74.06	137.09															11.63	16	24	4	2	8	6	4	3			11.63	20	22	6
11.64	0.391923	0.398516	0.444525		11.64	2.46541	2.36788	2.41549		11.64	72.9	142.07		11.64	71.86	137.01		11.64	72.7	137.45															11.64	15	24	4	2	9	4	5	3			11.64	17	23	6
11.65	0.417687	0.391495	0.466598		11.65	2.47409	2.37092	2.41122		11.65	74.4	141.95		11.65	72.18	137.66		11.65	72.74	138.24															11.65	20	26	4	2	5	10	4	0			11.65	16	22	6
11.66	0.42558	0.400267	0.46138		11.66	2.48034	2.35969	2.40836		11.66	73.01	141.54		11.66	72.41	135.69		11.66	72.55	138.54															11.66	9	23	4	2	10	3	0	9			11.66	18	22	6
11.67	0.400278	0.400292	0.46679		11.67	2.47128	2.36266	2.4209		11.67	73.63	143.45		11.67	72.4	136.12		11.67	72.57	138.42															11.67	18	24	0	4	9	10	4	0			11.67	15	24	6
11.68	0.398678	0.395501	0.457117		11.68	2.46986	2.36197	2.41596		11.68	73.5	143.66		11.68	71.24	136.85		11.68	73.05	138.1															11.68	18	23	4	2	10	8	4	0			11.68	20	23	6
11.69	0.397975	0.405952	0.456359		11.69	2.45923	2.36268	2.42312		11.69	73.22	142.82		11.69	71.25	135.75		11.69	73.24	139.08															11.69	20	22	4	2	9	10	4	0			11.69	16	22	6
11.7	0.401459	0.396564	0.450617		11.7	2.46239	2.37312	2.42321		11.7	72.67	142.74		11.7	72.69	135.65		11.7	73.34	137.82															11.7	14	23	4	2	8	8	0	6			11.7	16	23	6
11.71	0.397081	0.390402	0.475403		11.71	2.46865	2.36099	2.42801		11.71	73.35	142.32		11.71	72.08	135.23		11.71	73.57	138.1															11.71	17	20	6	2	8	9	0	6			11.71	17	21	6
11.72	0.385104	0.397748	0.455822		11.72	2.47513	2.35867	2.42207		11.72	74.08	141.72		11.72	72.27	135.52		11.72	73.7	139.43															11.72	16	23	4	2	9	6	4	3			11.72	17	23	6
11.73	0.373837	0.408202	0.466795		11.73	2.46736	2.35393	2.41979		11.73	73.78	142.17		11.73	71.64	136.39		11.73	73.25	138.51															11.73	14	24	4	2	10	8	0	3			11.73	16	22	6
11.74	0.376052	0.42036	0.454563		11.74	2.46561	2.36594	2.41725		11.74	73.11	142.4		11.74	72.24	137.53		11.74	73.36	139.03															11.74	19	23	4	2	9	8	5	0			11.74	21	21	6
11.75	0.367551	0.413366	0.462146		11.75	2.46318	2.35387	2.41828		11.75	73.83	142.47		11.75	71.94	136.59		11.75	73.72	138.49															11.75	19	22	4	2	7	9	4	3			11.75	18	23	6
11.76	0.387086	0.400957	0.448376		11.76	2.46584	2.35487	2.4188		11.76	72.74	142.33		11.76	71.57	135.97		11.76	74.5	138.22															11.76	17	23	4	2	8	6	5	3			11.76	20	22	6
11.77	0.376619	0.39742	0.45369		11.77	2.4582	2.35662	2.42012		11.77	72.96	141.37		11.77	72.27	135.82		11.77	74.85	138.39															11.77	20	22	4	2	9	10	4	0			11.77	16	22	6
11.78	0.394466	0.407906	0.442453		11.78	2.45804	2.35448	2.42124		11.78	72.79	143.54		11.78	72.4	136.02		11.78	74.22	139.39															11.78	18	22	4	2	11	8	4	0			11.78	20	21	6
11.79	0.39502	0.412667	0.458018		11.79	2.4594	2.35384	2.42948		11.79	72.61	141.62		11.79	72.14	134.91		11.79	75.1	139.89															11.79	19	22	4	2	7	9	4	3			11.79	16	21	6
11.8	0.392643	0.41093	0.449389		11.8	2.45594	2.35738	2.42311		11.8	71.29	140.65		11.8	73	136.54		11.8	75.48	138.5															11.8	16	22	4	2	10	6	4	3			11.8	20	22	6
11.81	0.388799	0.398086	0.458716		11.81	2.44687	2.35328	2.42272		11.81	71.88	141		11.81	71.84	136.64		11.81	75.5	139.17															11.81	18	22	4	2	8	6	6	3			11.81	18	23	6
11.82	0.38777	0.400853	0.457775		11.82	2.45732	2.35922	2.41525		11.82	71.81	140.41		11.82	71.93	136.97		11.82	75.71	140.47															11.82	21	22	4	2	8	11	4	0			11.82	20	22	6
11.83	0.401702	0.402342	0.45606		11.83	2.45616	2.35654	2.41715		11.83	72.19	140.57		11.83	70.73	135.93		11.83	75.37	140.75															11.83	20	23	4	2	8	10	4	0			11.83	17	22	6
11.84	0.406388	0.388917	0.453626		11.84	2.45797	2.35287	2.42823		11.84	72.31	140.74		11.84	71.45	138.24		11.84	75.61	140.17															11.84	18	22	4	2	8	8	4	3			11.84	20	21	6
11.85	0.414578	0.401251	0.454982		11.85	2.45878	2.34985	2.42911		11.85	73.24	141.63		11.85	71.22	135.29		11.85	74.16	141.03															11.85	17	23	4	2	8	7	4	3			11.85	18	21	6
11.86	0.397912	0.408179	0.450952		11.86	2.46821	2.36985	2.41486		11.86	72.59	141.5		11.86	71.66	137.42		11.86	74.25	139.49															11.86	16	23	4	2	9	10	0	3			11.86	19	22	6
11.87	0.396126	0.399727	0.454144		11.87	2.45171	2.35868	2.42586		11.87	73.06	141.44		11.87	70.65	134.48		11.87	74.65	138.19															11.87	17	24	4	2	7	7	4	3			11.87	15	23	6
11.88	0.388072	0.380159	0.458819		11.88	2.45574	2.35614	2.41517		11.88	72.18	140.27		11.88	70.91	134.75		11.88	73.58	140.57															11.88	15	25	0	4	11	7	4	0			11.88	20	22	6
11.89	0.400309	0.399798	0.445624		11.89	2.45801	2.34565	2.42439		11.89	72.6	142.61		11.89	70.84	133.82		11.89	73.46	139.09															11.89	17	22	4	2	9	7	4	3			11.89	18	22	6
11.9	0.392527	0.393482	0.435031		11.9	2.44833	2.34571	2.41326		11.9	72.98	140.46		11.9	69.59	135.18		11.9	73.3	140.54															11.9	18	25	0	4	8	10	4	0			11.9	20	22	6
11.91	0.397653	0.387596	0.45277		11.91	2.44692	2.35072	2.42081		11.91	70.67	140.96		11.91	72	134.36		11.91	74.19	139.7															11.91	20	26	0	4	5	10	6	0			11.91	15	23	6
11.92	0.415004	0.395592	0.481441		11.92	2.46349	2.34683	2.41913		11.92	72.73	141.6		11.92	71.22	137.62		11.92	74.69	140.73															11.92	19	25	0	4	7	15	0	0			11.92	15	22	6
11.93	0.414712	0.396409	0.478952		11.93	2.46142	2.34498	2.41486		11.93	73.05	139.73		11.93	69.35	136.97		11.93	75.79	140.5															11.93	21	24	4	2	6	11	4	0			11.93	17	22	6
11.94	0.426111	0.397197	0.481251		11.94	2.4702	2.33992	2.4157		11.94	72.73	141.15		11.94	70.45	136.71		11.94	74.43	141.03															11.94	20	24	4	2	7	10	4	0			11.94	14	22	6
11.95	0.434846	0.388808	0.479164		11.95	2.47219	2.3456	2.42353		11.95	73.3	139.31		11.95	70.28	136.07		11.95	75.93	141.05															11.95	18	22	4	2	11	7	5	0			11.95	19	23	6
11.96	0.442104	0.386925	0.458833		11.96	2.46584	2.35043	2.41685		11.96	71.68	137.95		11.96	70.48	137.21		11.96	75.47	140.78															11.96	16	25	0	4	10	8	4	0			11.96	16	23	6
11.97	0.431329	0.375226	0.459115		11.97	2.46113	2.34387	2.41176		11.97	72.41	139.44		11.97	69.94	137.09		11.97	75	140.73															11.97	17	23	4	2	8	7	4	3			11.97	15	23	6
11.98	0.441323	0.375147	0.450941		11.98	2.46804	2.34867	2.41153		11.98	72.29	141.48		11.98	70.61	136.33		11.98	74.2	140.68															11.98	16	22	4	2	10	6	4	3			11.98	14	24	6
11.99	0.432331	0.376096	0.451252		11.99	2.47291	2.34181	2.41374		11.99	73.63	140.6		11.99	69.53	136.32		11.99	74.45	141.62															11.99	20	24	4	2	7	10	4	0			11.99	22	23	6
12	0.422939	0.384683	0.455308		12	2.46735	2.35681	2.42932		12	71.69	140.49		12	70.9	137.45		12	76.86	142.18															12	17	25	0	4	6	7	6	3			12	20	21	6
12.01	0.413317	0.385869	0.450113		12.01	2.465	2.34657	2.41767		12.01	71.93	139.75		12.01	70.5	137.46		12.01	75.29	139.97															12.01	17	23	4	2	8	11	0	3			12.01	15	25	6
12.02	0.40079	0.383491	0.446535		12.02	2.4555	2.3541	2.41988		12.02	72.4	139.69		12.02	71.46	136.47		12.02	74.92	140.39															12.02	16	24	4	2	8	6	4	3			12.02	15	23	6
12.03	0.410425	0.384604	0.455706		12.03	2.46923	2.34152	2.41763		12.03	72.17	140.93		12.03	70.32	136.5		12.03	74.63	140.47															12.03	12	24	4	2	9	6	0	6			12.03	20	21	6
12.04	0.410754	0.390684	0.448476		12.04	2.47167	2.33746	2.42536		12.04	73.72	141.67		12.04	70.58	136.32		12.04	74.26	140.1															12.04	15	22	4	2	11	5	4	3			12.04	16	21	6
12.05	0.407302	0.399047	0.453152		12.05	2.455	2.34881	2.42665		12.05	71.62	142.26		12.05	70.16	139.17		12.05	73.68	137.67															12.05	19	23	4	2	9	9	4	0			12.05	17	24	6
12.06	0.409015	0.394618	0.442837		12.06	2.46857	2.34005	2.42414		12.06	73.23	142.51		12.06	70.87	136.97		12.06	74.46	138.65															12.06	16	21	6	2	11	8	0	3			12.06	19	22	6
12.07	0.412319	0.392794	0.440211		12.07	2.46617	2.34064	2.42885		12.07	72.99	141.08		12.07	71.1	135.28		12.07	75.43	138.95															12.07	16	23	4	2	9	10	0	3			12.07	17	24	6
12.08	0.419857	0.390083	0.463872		12.08	2.4633	2.3369	2.42162		12.08	71.81	142.4		12.08	70.91	135.86		12.08	74.3	139.81															12.08	18	25	4	2	8	8	4	0			12.08	15	22	6
12.09	0.413812	0.397967	0.448293		12.09	2.46642	2.34291	2.42596		12.09	72.61	141.55		12.09	71.53	135.01		12.09	76.23	139.02															12.09	18	21	6	2	9	6	4	3			12.09	19	22	6
12.1	0.413224	0.401477	0.42641		12.1	2.47546	2.35093	2.42957		12.1	73.05	142.89		12.1	70.85	135.43		12.1	75.08	139.16															12.1	17	23	6	2	8	5	4	3			12.1	20	23	6
12.11	0.411326	0.401371	0.427331		12.11	2.47559	2.34718	2.44051		12.11	72.36	142.51		12.11	71.35	135.74		12.11	75.59	140.93															12.11	21	20	6	2	10	9	4	0			12.11	19	22	6
12.12	0.409705	0.389062	0.409934		12.12	2.47851	2.34148	2.45499		12.12	74.02	142.77		12.12	70	138.44		12.12	76.71	140.66															12.12	24	21	6	2	6	12	4	0			12.12	20	23	6
12.13	0.41319	0.402014	0.423924		12.13	2.45667	2.34124	2.43259		12.13	72.58	141.58		12.13	72.66	136.61		12.13	76.19	138.98															12.13	19	24	4	2	8	9	4	0			12.13	19	23	6
12.14	0.412481	0.398557	0.432326		12.14	2.47752	2.34228	2.43961		12.14	72.79	142.91		12.14	70.59	136.03		12.14	75.69	140.26															12.14	15	24	4	2	9	5	4	3			12.14	19	21	6
12.15	0.407157	0.397476	0.427075		12.15	2.47744	2.34175	2.43387		12.15	73.28	142.77		12.15	69.39	136.35		12.15	74.51	138.21															12.15	20	21	6	2	7	8	4	3			12.15	16	22	6
12.16	0.394672	0.401547	0.424393		12.16	2.47389	2.34543	2.44729		12.16	72.51	143.95		12.16	70.78	137.51		12.16	73.73	139.86															12.16	21	20	6	2	10	9	4	0			12.16	16	22	6
12.17	0.393134	0.410153	0.44106		12.17	2.46666	2.35522	2.4438		12.17	73.79	143.11		12.17	70.44	137.8		12.17	73.48	139.51															12.17	23	22	6	2	6	11	4	0			12.17	17	23	6
12.18	0.38854	0.405344	0.420191		12.18	2.47205	2.35651	2.43144		12.18	73.98	144.37		12.18	70.39	137.57		12.18	74.61	137.46															12.18	18	21	6	2	9	6	4	3			12.18	20	21	6
12.19	0.392026	0.400696	0.418245		12.19	2.46047	2.35412	2.43431		12.19	73.53	142.83		12.19	70.9	137.54		12.19	75.83	136.62															12.19	16	25	4	2	7	6	4	3			12.19	14	22	6
12.2	0.378562	0.409714	0.419546		12.2	2.45762	2.34932	2.41899		12.2	72.83	142.19		12.2	70.93	135.24		12.2	74.54	138.08															12.2	17	25	0	4	6	9	4	3			12.2	21	21	6
12.21	0.391567	0.403339	0.417336		12.21	2.46757	2.34773	2.41969		12.21	73.92	141.98		12.21	70.57	134.9		12.21	73.95	138.57															12.21	16	25	4	2	7	10	0	3			12.21	15	23	6
12.22	0.39375	0.403235	0.433714		12.22	2.46225	2.36301	2.42326		12.22	73.81	140.43		12.22	72.07	137.01		12.22	72.16	140.26															12.22	17	25	0	4	6	9	4	3			12.22	17	24	6
12.23	0.394208	0.413021	0.440092		12.23	2.47164	2.35302	2.44666		12.23	74.59	141.64		12.23	70.35	136.58		12.23	75.16	141.42															12.23	18	24	4	2	9	12	0	0			12.23	20	22	6
12.24	0.396837	0.40893	0.430655		12.24	2.4651	2.35483	2.43623		12.24	73.2	143.4		12.24	72.15	135.68		12.24	75.34	140.23															12.24	13	25	0	4	10	5	4	3			12.24	17	23	6
12.25	0.409704	0.413188	0.426584		12.25	2.46879	2.34654	2.43831		12.25	75.13	142.14		12.25	70.03	137.15		12.25	74.86	139.58															12.25	17	25	4	2	9	11	0	0			12.25	19	22	6
12.26	0.405438	0.405834	0.434372		12.26	2.46557	2.35091	2.43461		12.26	73	142.44		12.26	71.48	137.73		12.26	74.56	138.83															12.26	22	24	4	2	5	12	4	0			12.26	19	21	6
12.27	0.403137	0.426563	0.44425		12.27	2.4651	2.34999	2.42837		12.27	73.64	143.2		12.27	72.13	136.75		12.27	75.08	138.15															12.27	18	24	4	2	6	12	0	3			12.27	16	22	6
12.28	0.399661	0.416714	0.435716		12.28	2.46301	2.35464	2.43605		12.28	74.43	142.52		12.28	70.36	137.3		12.28	74.26	139.1															12.28	22	21	4	2	8	12	4	0			12.28	19	22	6
12.29	0.38229	0.409064	0.429204		12.29	2.459	2.34727	2.43607		12.29	73.4	142.28		12.29	69.78	135.98		12.29	73.82	139.28															12.29	19	23	4	2	6	8	5	3			12.29	19	21	6
12.3	0.40282	0.40559	0.420995		12.3	2.45739	2.34358	2.42599		12.3	74.79	140.95		12.3	71.22	137.24		12.3	74.31	140.25															12.3	17	23	4	2	8	7	4	3			12.3	18	26	4
12.31	0.404015	0.405621	0.427067		12.31	2.47093	2.35533	2.43702		12.31	75.12	141.6		12.31	70.92	137.48		12.31	73.41	140.05															12.31	19	22	4	2	7	9	4	3			12.31	16	22	6
12.32	0.412977	0.405551	0.426726		12.32	2.47475	2.35584	2.4474		12.32	74.48	143.04		12.32	70.5	138.7		12.32	75.49	141.11															12.32	17	23	4	2	8	7	4	3			12.32	20	22	6
12.33	0.406743	0.424344	0.432577		12.33	2.4767	2.35398	2.43695		12.33	74.15	142.01		12.33	69.53	136.85		12.33	75.04	140.73															12.33	22	23	4	2	6	11	5	0			12.33	21	23	6
12.34	0.412803	0.431105	0.435347		12.34	2.47252	2.3421	2.43441		12.34	75.21	142.24		12.34	70.13	136.34		12.34	73.27	139.29															12.34	18	24	4	2	6	8	4	3			12.34	19	21	6
12.35	0.425575	0.413592	0.440498		12.35	2.47945	2.35019	2.45061		12.35	75.53	142.84		12.35	70.27	135.96		12.35	73.97	141.34															12.35	18	23	4	2	10	12	0	0			12.35	20	23	6
12.36	0.405962	0.418925	0.445534		12.36	2.46501	2.34991	2.43703		12.36	74.94	144.1		12.36	70.69	135.97		12.36	73.14	140.49															12.36	22	22	4	2	7	12	4	0			12.36	19	23	6
12.37	0.415865	0.423579	0.451377		12.37	2.47304	2.34999	2.44129		12.37	75.22	142.44		12.37	71.81	135.25		12.37	74.7	141.23															12.37	17	24	4	2	7	7	4	3			12.37	18	24	6
12.38	0.424368	0.42353	0.448817		12.38	2.47713	2.36126	2.43027		12.38	75.52	143.45		12.38	70.76	136.85		12.38	73.65	140.14															12.38	20	23	4	2	8	10	4	0			12.38	17	22	6
12.39	0.416012	0.423675	0.440551		12.39	2.47225	2.37289	2.42628		12.39	74.84	142		12.39	71.04	138.05		12.39	73.82	139.36															12.39	20	23	4	2	8	10	4	0			12.39	18	23	6
12.4	0.406627	0.413322	0.436611		12.4	2.47195	2.35792	2.43728		12.4	74.24	140.91		12.4	71.09	136.14		12.4	75.28	140.1															12.4	20	24	4	2	7	10	4	0			12.4	17	23	6
12.41	0.398185	0.423715	0.43998		12.41	2.46216	2.36235	2.4303		12.41	74.47	141.31		12.41	69.96	137.16		12.41	74.97	139.59															12.41	20	24	4	2	7	10	4	0			12.41	16	22	6
12.42	0.390468	0.421432	0.436006		12.42	2.46238	2.36337	2.4387		12.42	74.45	142.67		12.42	70.63	137.95		12.42	75.28	140.57															12.42	20	23	6	2	5	8	4	3			12.42	15	23	6
12.43	0.38011	0.416038	0.44025		12.43	2.45177	2.35426	2.44401		12.43	74.49	141.65		12.43	70.51	138.28		12.43	73.58	139.72															12.43	18	25	4	2	5	8	4	3			12.43	20	22	6
12.44	0.40318	0.420232	0.438543		12.44	2.46721	2.35563	2.42647		12.44	73.62	142.85		12.44	71.62	138.23		12.44	75.34	136.84															12.44	21	22	6	2	8	9	4	0			12.44	18	23	6
12.45	0.38925	0.429664	0.437204		12.45	2.47366	2.36774	2.43387		12.45	74.87	142.49		12.45	72.33	138.53		12.45	75.88	138.57															12.45	17	22	4	2	9	6	5	3			12.45	21	22	6
12.46	0.396139	0.414646	0.454269		12.46	2.4704	2.36276	2.4418		12.46	74.56	142.05		12.46	70.96	137.58		12.46	75.62	136.58															12.46	18	22	6	2	8	6	4	3			12.46	16	22	6
12.47	0.375796	0.401565	0.456987		12.47	2.46531	2.35603	2.43387		12.47	73.97	141.54		12.47	71.88	137.37		12.47	74.2	137.74															12.47	20	22	6	2	9	8	4	0			12.47	16	24	6
12.48	0.368669	0.419404	0.464094		12.48	2.46686	2.36702	2.42613		12.48	75.57	142.76		12.48	71.25	136.67		12.48	74.71	138.22															12.48	20	23	6	2	5	8	4	3			12.48	14	23	6
12.49	0.37997	0.405758	0.467308		12.49	2.46789	2.3567	2.4291		12.49	75.79	142.9		12.49	71.87	136.63		12.49	74.29	138.83															12.49	14	23	6	2	8	2	4	6			12.49	17	24	6
12.5	0.403449	0.408959	0.465113		12.5	2.47547	2.37196	2.43668		12.5	75.78	142.51		12.5	70.98	138.36		12.5	75.78	141.96															12.5	20	21	6	2	7	8	4	3			12.5	17	23	6
12.51	0.4102	0.40268	0.446292		12.51	2.47691	2.36339	2.42318		12.51	74.55	142.83		12.51	69.92	138.58		12.51	74.15	140.09															12.51	16	24	4	2	8	6	4	3			12.51	12	22	6
12.52	0.401777	0.406565	0.436813		12.52	2.46231	2.35683	2.42965		12.52	75.89	141.37		12.52	71.28	138.02		12.52	74.56	140.4															12.52	21	23	4	2	7	11	4	0			12.52	19	22	6
12.53	0.397887	0.399482	0.4501		12.53	2.46868	2.35886	2.42803		12.53	74.38	141.77		12.53	70.77	137.71		12.53	75.58	140.19															12.53	22	23	6	2	6	10	4	0			12.53	18	23	6
12.54	0.40433	0.399246	0.446278		12.54	2.48068	2.3516	2.44153		12.54	75.91	141.81		12.54	71.21	135		12.54	73.43	139.13															12.54	22	23	6	2	6	14	0	0			12.54	21	23	6
12.55	0.412896	0.411415	0.456116		12.55	2.48512	2.36043	2.44277		12.55	74.46	143.94		12.55	71.64	137.16		12.55	73.79	139.98															12.55	21	23	6	2	4	9	4	3			12.55	19	23	6
12.56	0.401459	0.403446	0.461611		12.56	2.48091	2.36102	2.44312		12.56	75.19	144.78		12.56	71	136.88		12.56	74.56	140.33															12.56	16	25	4	2	4	6	4	6			12.56	20	21	6
12.57	0.390695	0.405459	0.479632		12.57	2.47778	2.36142	2.4473		12.57	74.83	144.16		12.57	71.76	136.29		12.57	74.59	139.96															12.57	23	23	6	2	5	11	4	0			12.57	16	22	6
12.58	0.389582	0.407126	0.475141		12.58	2.48163	2.36205	2.43973		12.58	75.16	143.44		12.58	69.92	137.46		12.58	74.93	139.77															12.58	19	21	6	2	8	7	4	3			12.58	18	23	6
12.59	0.407028	0.408279	0.485962		12.59	2.48295	2.36647	2.43989		12.59	74.14	143.77		12.59	72.3	137.5		12.59	75.42	140.83															12.59	20	23	6	2	5	8	4	3			12.59	15	23	6
12.6	0.402188	0.404266	0.476527		12.6	2.48626	2.36722	2.43668		12.6	74.69	142.5		12.6	70.6	135.98		12.6	75.91	141.28															12.6	20	21	6	2	7	12	0	3			12.6	15	23	6
12.61	0.395239	0.403276	0.474556		12.61	2.46863	2.35677	2.43276		12.61	73.91	143.43		12.61	70.79	136.31		12.61	73.63	140.32															12.61	23	22	6	2	6	11	4	0			12.61	19	23	6
12.62	0.400882	0.400758	0.474554		12.62	2.4795	2.37026	2.43398		12.62	74.13	143.09		12.62	71.25	137.75		12.62	74.97	140.78															12.62	19	22	6	2	7	7	4	3			12.62	17	23	6
12.63	0.398441	0.398054	0.460852		12.63	2.46944	2.35818	2.42532		12.63	73.96	142.92		12.63	70.04	136.4		12.63	74.81	140.14															12.63	18	24	4	2	6	7	5	3			12.63	17	23	6
12.64	0.396682	0.396019	0.46467		12.64	2.48288	2.36364	2.43958		12.64	73.15	144.34		12.64	72.28	136.2		12.64	74.3	140.55															12.64	17	22	4	2	9	7	4	3			12.64	18	24	6
12.65	0.397504	0.399724	0.458979		12.65	2.48174	2.35302	2.42732		12.65	74.51	144.36		12.65	71.29	137.59		12.65	73.34	140.13															12.65	17	23	6	2	8	5	4	3			12.65	18	23	6
12.66	0.399827	0.400933	0.470475		12.66	2.47434	2.3631	2.43408		12.66	74.44	144.2		12.66	71.84	138.79		12.66	72.63	141.47															12.66	16	23	4	2	6	6	4	6			12.66	20	22	6
12.67	0.390523	0.400153	0.473458		12.67	2.46584	2.37237	2.4376		12.67	73.16	144.05		12.67	72.2	137.73		12.67	74.39	140.49															12.67	20	24	6	2	4	8	4	3			12.67	20	20	6
12.68	0.377069	0.389567	0.480796		12.68	2.46398	2.35902	2.43891		12.68	74.56	143.28		12.68	72.44	138.32		12.68	74.96	139.32															12.68	21	23	6	2	4	9	4	3			12.68	18	22	6
12.69	0.378802	0.396177	0.465849		12.69	2.47437	2.36738	2.42423		12.69	73.71	142		12.69	73.31	138.76		12.69	75.02	140.87															12.69	21	21	6	2	9	8	5	0			12.69	17	22	6
12.7	0.381062	0.403407	0.45774		12.7	2.46792	2.36847	2.43602		12.7	73.16	142.81		12.7	74.47	136.57		12.7	75	139.52															12.7	19	23	6	2	9	7	4	0			12.7	15	23	6
12.71	0.393533	0.40288	0.455857		12.71	2.47091	2.36372	2.44001		12.71	73.04	142.2		12.71	72.87	137.76		12.71	75.69	141.13															12.71	21	22	6	2	8	9	4	0			12.71	16	22	6
12.72	0.38872	0.399489	0.461791		12.72	2.47261	2.35976	2.44302		12.72	73.08	143.57		12.72	72.93	138.78		12.72	74.35	141.7															12.72	18	22	6	2	8	6	4	3			12.72	17	23	6
12.73	0.390641	0.395439	0.474106		12.73	2.47056	2.35872	2.43468		12.73	72.24	142.13		12.73	72	139.06		12.73	75.68	141.37															12.73	20	22	6	2	9	12	0	0			12.73	19	24	6
12.74	0.395177	0.41067	0.479868		12.74	2.47057	2.37134	2.43205		12.74	71.5	141.45		12.74	74.3	138.14		12.74	72.94	141.52															12.74	20	22	6	2	6	8	4	3			12.74	17	22	6
12.75	0.406241	0.412336	0.497691		12.75	2.46827	2.3657	2.44017		12.75	71.3	142.29		12.75	72.17	137.28		12.75	75.85	142.29															12.75	16	24	6	2	5	4	4	6			12.75	19	23	6
12.76	0.401205	0.419128	0.4877		12.76	2.46499	2.36325	2.43989		12.76	72.83	142.47		12.76	72.75	138.79		12.76	73.88	142.73															12.76	15	22	6	2	11	7	0	3			12.76	17	23	6
12.77	0.409315	0.411555	0.503849		12.77	2.46935	2.36703	2.43563		12.77	73.11	142.4		12.77	73.14	136.73		12.77	75.41	140.56															12.77	19	21	6	2	8	6	5	3			12.77	14	20	6
12.78	0.396954	0.41176	0.512428		12.78	2.46599	2.37033	2.44097		12.78	73.09	140.58		12.78	71.98	137.34		12.78	75.4	141.64															12.78	21	22	6	2	5	9	4	3			12.78	16	23	6
12.79	0.392796	0.414799	0.491504		12.79	2.46573	2.35243	2.43812		12.79	74.53	140.84		12.79	71.6	138.41		12.79	74.76	142.39															12.79	20	23	6	2	5	8	4	3			12.79	14	21	6
12.8	0.391777	0.400957	0.468262		12.8	2.46553	2.3634	2.44118		12.8	73.45	140.31		12.8	71.01	137.89		12.8	75.22	142.98															12.8	18	22	6	2	5	6	4	6			12.8	18	23	6
12.81	0.386363	0.399987	0.450464		12.81	2.46295	2.34886	2.43683		12.81	73.25	141.04		12.81	70.72	137.09		12.81	74.87	140.07															12.81	19	21	6	2	8	7	4	3			12.81	20	24	6
12.82	0.388307	0.396505	0.454064		12.82	2.45811	2.36657	2.44816		12.82	74.34	139.78		12.82	71.28	136.34		12.82	74.55	140.95															12.82	18	21	6	2	6	5	5	6			12.82	17	23	6
12.83	0.383507	0.404693	0.446151		12.83	2.45089	2.35705	2.44113		12.83	73.03	140.61		12.83	71.23	136.09		12.83	75.43	140.32															12.83	14	22	6	2	9	2	4	6			12.83	20	22	6
12.84	0.391232	0.391734	0.446139		12.84	2.45403	2.35957	2.43566		12.84	72.96	140.98		12.84	71.37	136.26		12.84	74.94	141.09															12.84	20	21	6	2	10	8	4	0			12.84	18	20	6
12.85	0.3949	0.383993	0.442312		12.85	2.46518	2.35023	2.44362		12.85	73.29	140.63		12.85	70.66	136.78		12.85	77.43	140.16															12.85	16	24	6	2	5	4	4	6			12.85	16	24	6
12.86	0.377379	0.391936	0.434204		12.86	2.45397	2.36389	2.43499		12.86	73.89	140.51		12.86	71.65	137.06		12.86	75.31	141.62															12.86	18	24	4	2	6	8	4	3			12.86	19	21	6
12.87	0.373603	0.397629	0.450383		12.87	2.45089	2.37261	2.44486		12.87	73.19	140.84		12.87	72.83	135.52		12.87	75.54	141.47															12.87	20	22	4	2	9	10	4	0			12.87	18	23	6
12.88	0.390443	0.390432	0.440359		12.88	2.46917	2.3805	2.44336		12.88	73.83	140.17		12.88	73.3	138.03		12.88	75.24	140.5															12.88	22	23	4	2	6	10	6	0			12.88	18	24	6
12.89	0.384886	0.399466	0.436311		12.89	2.46672	2.35998	2.45655		12.89	73.43	141.47		12.89	71.21	137.1		12.89	77.31	142.43															12.89	18	24	6	2	9	10	0	0			12.89	17	22	6
12.9	0.387237	0.401369	0.432369		12.9	2.46714	2.36575	2.43679		12.9	74.4	140.23		12.9	72.5	138.68		12.9	76.76	139.72															12.9	17	23	4	2	8	7	4	3			12.9	19	23	6
12.91	0.367423	0.400133	0.425144		12.91	2.46071	2.3781	2.43831		12.91	73.22	139.62		12.91	71.51	140.72		12.91	74.97	141.96															12.91	17	22	4	2	9	7	4	3			12.91	17	21	6
12.92	0.378021	0.396649	0.428131		12.92	2.47187	2.36965	2.43546		12.92	73.11	141.35		12.92	70.91	139.8		12.92	76.63	140.3															12.92	18	23	4	2	7	12	0	3			12.92	14	23	6
12.93	0.395124	0.39156	0.428727		12.93	2.46141	2.35853	2.43218		12.93	74.27	141.95		12.93	71.77	138.78		12.93	75.09	141.64															12.93	12	26	4	2	7	6	0	6			12.93	19	23	4
12.94	0.402939	0.397131	0.416781		12.94	2.47441	2.37106	2.42812		12.94	74.23	140.09		12.94	70.96	138.4		12.94	74.68	139.07															12.94	20	21	6	2	7	12	0	3			12.94	20	23	6
12.95	0.414795	0.400001	0.421526		12.95	2.47264	2.36992	2.43549		12.95	73.96	140.66		12.95	71.53	138.89		12.95	75.58	139.12															12.95	19	22	6	2	10	7	4	0			12.95	19	22	6
12.96	0.402076	0.401106	0.4207		12.96	2.46607	2.36353	2.42644		12.96	73.11	140.42		12.96	72.39	139.96		12.96	74.59	140.74															12.96	19	21	6	2	8	7	4	3			12.96	19	23	6
12.97	0.409465	0.392134	0.420023		12.97	2.46854	2.36881	2.4337		12.97	73.85	141.09		12.97	72.61	139.06		12.97	75.42	139.62															12.97	19	22	4	2	7	9	4	3			12.97	20	21	6
12.98	0.411133	0.406242	0.425691		12.98	2.47032	2.35772	2.439		12.98	73.97	141.26		12.98	71.78	140.31		12.98	74.12	138.66															12.98	16	22	6	2	7	4	4	6			12.98	19	22	6
12.99	0.41335	0.398016	0.437796		12.99	2.47329	2.36113	2.44385		12.99	74.9	141.54		12.99	71.42	140.06		12.99	76.29	139.08															12.99	16	23	6	2	6	8	0	6			12.99	19	23	6
13	0.416641	0.399385	0.434557		13	2.47657	2.35708	2.44272		13	74.01	141.2		13	72.69	139.63		13	75.55	140.73															13	18	21	6	2	9	6	4	3			13	15	24	6
13.01	0.396884	0.411088	0.431961		13.01	2.45941	2.36074	2.44379		13.01	73.48	141.37		13.01	72.62	139.29		13.01	74.12	139.77															13.01	21	23	4	2	7	11	4	0			13.01	17	23	6
13.02	0.399728	0.414124	0.434241		13.02	2.46792	2.35938	2.44461		13.02	75.57	142.18		13.02	71.68	140.12		13.02	75.11	139															13.02	15	20	6	2	10	7	0	6			13.02	18	24	6
13.03	0.406163	0.409995	0.440203		13.03	2.47849	2.36359	2.43599		13.03	74.43	141.67		13.03	73.12	141.05		13.03	75.39	137.39															13.03	16	21	6	2	8	4	4	6			13.03	19	21	6
13.04	0.408073	0.405255	0.436167		13.04	2.48029	2.36813	2.42449		13.04	73.78	140.43		13.04	72.86	139.62		13.04	73.97	138.1															13.04	16	22	6	2	10	4	4	3			13.04	20	22	6
13.05	0.40302	0.389192	0.442871		13.05	2.48209	2.36003	2.43051		13.05	74.94	141.9		13.05	72.93	141.03		13.05	73.72	140.72															13.05	20	21	6	2	7	8	4	3			13.05	18	22	6
13.06	0.405408	0.382578	0.439961		13.06	2.47085	2.37014	2.43769		13.06	73.8	141.68		13.06	72.7	140.44		13.06	74.7	139.33															13.06	20	23	6	2	5	8	4	3			13.06	16	23	6
13.07	0.399825	0.381104	0.428083		13.07	2.46759	2.37651	2.42055		13.07	72.35	142.82		13.07	73.33	141.33		13.07	72.52	138.55															13.07	18	22	6	2	5	6	4	6			13.07	17	23	6
13.08	0.405508	0.399004	0.429154		13.08	2.479	2.36898	2.43024		13.08	73.18	140.7		13.08	72.18	140.5		13.08	73.3	137.99															13.08	23	22	6	2	6	11	4	0			13.08	19	21	6
13.09	0.401902	0.40187	0.424374		13.09	2.47751	2.37087	2.42772		13.09	74.5	141.73		13.09	72.08	139.23		13.09	73.38	138.73															13.09	21	21	6	2	6	9	4	3			13.09	19	21	6
13.1	0.410714	0.405086	0.420159		13.1	2.49091	2.36684	2.4345		13.1	72.92	142.34		13.1	72.1	139.85		13.1	74.62	140.96															13.1	20	22	4	2	9	10	4	0			13.1	18	24	6
13.11	0.410639	0.384766	0.416656		13.11	2.48479	2.36875	2.43029		13.11	74.17	142.81		13.11	72.37	138.23		13.11	74.43	138.29															13.11	19	21	6	2	8	7	4	3			13.11	16	24	6
13.12	0.400791	0.406027	0.426955		13.12	2.48542	2.36987	2.43484		13.12	75.21	141.43		13.12	73.24	140.14		13.12	74.22	138.3															13.12	16	23	6	2	9	4	4	3			13.12	15	24	6
13.13	0.389933	0.409511	0.439353		13.13	2.47278	2.37239	2.42978		13.13	74.14	142.95		13.13	74.29	139.66		13.13	74.55	138.96															13.13	18	21	6	2	9	6	4	3			13.13	21	21	6
13.14	0.388656	0.396666	0.447176		13.14	2.47491	2.37495	2.42552		13.14	75.08	144.13		13.14	72.79	139.07		13.14	74.65	139.41															13.14	18	21	6	2	9	6	4	3			13.14	17	23	6
13.15	0.387586	0.399775	0.434559		13.15	2.48734	2.37574	2.43486		13.15	75.75	142.87		13.15	73.11	140.18		13.15	74.89	139.47															13.15	20	22	6	2	6	8	4	3			13.15	17	22	6
13.16	0.402653	0.404214	0.43677		13.16	2.47221	2.37374	2.43168		13.16	75.13	143.5		13.16	71.92	138.12		13.16	73.65	139.09															13.16	20	24	6	2	7	8	4	0			13.16	20	21	6
13.17	0.409459	0.393837	0.42969		13.17	2.47529	2.36563	2.42001		13.17	74.54	143.14		13.17	71.43	139.58		13.17	74.24	139.12															13.17	19	22	6	2	10	7	4	0			13.17	19	22	6
13.18	0.424123	0.404186	0.437736		13.18	2.48126	2.37638	2.41681		13.18	74.79	141.93		13.18	71.77	139.35		13.18	74.16	140.26															13.18	16	21	6	2	8	4	4	6			13.18	15	22	6
13.19	0.420334	0.403592	0.44076		13.19	2.48169	2.37552	2.42641		13.19	74.74	141.19		13.19	73.36	138.37		13.19	74.92	141.3															13.19	20	21	6	2	10	8	4	0			13.19	18	23	6
13.2	0.418771	0.400072	0.442468		13.2	2.4783	2.38651	2.42981		13.2	74.03	140.18		13.2	74.54	139.12		13.2	74.4	140.87															13.2	16	21	6	2	11	4	4	3			13.2	20	22	6
13.21	0.416622	0.412037	0.441027		13.21	2.47295	2.38249	2.41635		13.21	73.74	142.36		13.21	73.99	138.17		13.21	73.9	139.82															13.21	22	20	6	2	9	10	4	0			13.21	15	23	4
13.22	0.434519	0.388029	0.444329		13.22	2.48258	2.3729	2.43067		13.22	75.1	141.5		13.22	73.85	139.01		13.22	74.19	139.35															13.22	19	22	6	2	10	6	5	0			13.22	20	23	6
13.23	0.41239	0.403616	0.452311		13.23	2.47971	2.36261	2.43453		13.23	74.83	142.08		13.23	71.68	137.51		13.23	73.92	140.64															13.23	21	21	6	2	9	9	4	0			13.23	17	22	6
13.24	0.412662	0.391083	0.435812		13.24	2.47634	2.36138	2.43128		13.24	75.03	142.88		13.24	72.97	139.61		13.24	74.14	141.38															13.24	20	23	6	2	5	8	4	3			13.24	16	21	6
13.25	0.42763	0.393703	0.437927		13.25	2.48485	2.3658	2.42737		13.25	75.27	143.21		13.25	72.1	139		13.25	73.99	140.97															13.25	20	22	6	2	9	8	4	0			13.25	20	22	6
13.26	0.421436	0.398293	0.442873		13.26	2.47139	2.362	2.43527		13.26	76.35	141.62		13.26	72.18	139.15		13.26	74.81	140.57															13.26	19	23	6	2	6	11	0	3			13.26	14	24	6
13.27	0.410119	0.395931	0.462515		13.27	2.4705	2.36326	2.42779		13.27	75.32	143.15		13.27	72.48	139.62		13.27	73.01	140.48															13.27	18	22	6	2	8	6	4	3			13.27	18	22	6
13.28	0.425861	0.392711	0.448384		13.28	2.48653	2.36923	2.43064		13.28	76.08	142.72		13.28	73.03	140.32		13.28	74.51	140.42															13.28	18	21	6	2	9	6	4	3			13.28	18	21	6
13.29	0.414947	0.39481	0.460838		13.29	2.48171	2.37056	2.42757		13.29	75.73	141.42		13.29	73.8	139.17		13.29	73.94	140.41															13.29	20	23	6	2	5	8	4	3			13.29	21	20	6
13.3	0.421739	0.407642	0.458128		13.3	2.47268	2.37382	2.42427		13.3	75.54	143.37		13.3	72.59	139.23		13.3	72.73	140.19															13.3	17	23	6	2	8	5	4	3			13.3	21	20	6
13.31	0.43613	0.408888	0.436685		13.31	2.47491	2.36645	2.4263		13.31	75.18	142.41		13.31	72.39	138.17		13.31	74.39	139.98															13.31	21	23	6	2	7	9	4	0			13.31	20	21	6
13.32	0.447508	0.403804	0.438802		13.32	2.48804	2.37262	2.42974		13.32	74.66	141.6		13.32	73.53	140.19		13.32	75.21	141.62															13.32	20	21	6	2	7	8	4	3			13.32	18	21	6
13.33	0.425306	0.399479	0.437357		13.33	2.48464	2.36358	2.41815		13.33	74.6	142.16		13.33	72.95	138.87		13.33	74.06	141.63															13.33	17	21	6	2	10	5	4	3			13.33	19	22	6
13.34	0.424818	0.397618	0.439723		13.34	2.48398	2.3693	2.41868		13.34	74.51	140.69		13.34	73.37	138.32		13.34	75.35	141.53															13.34	22	21	6	2	8	10	4	0			13.34	20	22	6
13.35	0.425757	0.404215	0.426789		13.35	2.4915	2.36915	2.4287		13.35	73.97	140.24		13.35	73.83	136.92		13.35	74.35	140.23															13.35	18	22	6	2	8	6	4	3			13.35	18	22	6
13.36	0.431474	0.401343	0.431635		13.36	2.49355	2.37608	2.41522		13.36	74.77	140.84		13.36	73.2	137.66		13.36	75.18	141.42															13.36	20	23	6	2	8	8	4	0			13.36	15	22	6
13.37	0.403351	0.405497	0.447866		13.37	2.48925	2.364	2.43302		13.37	75.13	142.12		13.37	72.67	137.48		13.37	76.84	142.4															13.37	17	22	6	2	9	9	0	3			13.37	20	21	6
13.38	0.424145	0.411535	0.445651		13.38	2.49059	2.37281	2.42812		13.38	75.47	143.4		13.38	73.27	137.82		13.38	75.96	141.49															13.38	19	24	6	0	8	9	4	0			13.38	20	21	6
13.39	0.406125	0.40602	0.439117		13.39	2.47435	2.37931	2.42943		13.39	75.84	144.1		13.39	73.27	139.1		13.39	74.73	141.46															13.39	21	22	6	2	8	9	4	0			13.39	19	22	6
13.4	0.400769	0.410804	0.436991		13.4	2.48313	2.36781	2.43788		13.4	75.67	144.36		13.4	73.23	137.07		13.4	74.27	141.83															13.4	16	21	6	2	11	4	4	3			13.4	19	22	6
13.41	0.404786	0.418417	0.434278		13.41	2.4865	2.36609	2.43931		13.41	75.29	142.62		13.41	72.59	137.61		13.41	74.88	141.98															13.41	17	23	6	2	8	9	0	3			13.41	19	23	6
13.42	0.380898	0.408498	0.450495		13.42	2.48121	2.35727	2.44072		13.42	74.96	142.21		13.42	72.96	135.36		13.42	74.66	141.97															13.42	17	23	6	2	8	4	5	3			13.42	18	23	6
13.43	0.385683	0.395605	0.445469		13.43	2.48171	2.3662	2.43031		13.43	76.3	143.82		13.43	72.49	136.15		13.43	74.45	140.85															13.43	20	23	6	2	5	8	4	3			13.43	19	23	6
13.44	0.389577	0.397741	0.446258		13.44	2.47856	2.36483	2.41823		13.44	75.86	142.58		13.44	73.34	137.16		13.44	74.23	139.98															13.44	23	21	6	2	7	11	4	0			13.44	16	22	6
13.45	0.391113	0.410986	0.445609		13.45	2.48172	2.36594	2.41887		13.45	74.67	142.25		13.45	73.29	136.84		13.45	72.55	140.19															13.45	17	22	6	2	6	9	0	6			13.45	15	21	6
13.46	0.39127	0.406686	0.464467		13.46	2.47594	2.3654	2.43015		13.46	74.38	142.28		13.46	73.29	134.27		13.46	74.44	140.45															13.46	14	23	6	2	8	6	0	6			13.46	21	20	6
13.47	0.390423	0.409065	0.451172		13.47	2.47579	2.38118	2.43024		13.47	73.61	142.69		13.47	73.93	137.19		13.47	75.46	141.16															13.47	15	22	6	2	8	3	4	6			13.47	18	21	6
13.48	0.394965	0.412305	0.455466		13.48	2.4827	2.37137	2.42704		13.48	74.47	143.9		13.48	73.36	135.71		13.48	74.5	141.08															13.48	14	24	6	2	7	6	0	6			13.48	21	21	6
13.49	0.390588	0.396891	0.457394		13.49	2.47288	2.37969	2.42714		13.49	74.1	142.13		13.49	73.79	135.84		13.49	73.7	140.35															13.49	14	24	6	2	7	6	0	6			13.49	20	22	6
13.5	0.407339	0.393515	0.454571		13.5	2.47786	2.37952	2.41974		13.5	75.82	142.36		13.5	73.39	137.12		13.5	73.05	138.2															13.5	17	23	6	2	5	9	0	6			13.5	20	20	6
13.51	0.398147	0.39347	0.453622		13.51	2.48244	2.37374	2.42185		13.51	74.32	143.85		13.51	71.46	135.65		13.51	72.88	138.84															13.51	17	23	6	2	8	5	4	3			13.51	18	20	6
13.52	0.375524	0.408397	0.456554		13.52	2.48518	2.36394	2.4164		13.52	75.46	145.26		13.52	73.31	135.83		13.52	74.17	141.19															13.52	19	21	6	2	8	11	0	3			13.52	16	21	6
13.53	0.365458	0.411838	0.471297		13.53	2.47388	2.37956	2.41045		13.53	76.62	143.92		13.53	72.95	136.73		13.53	73.47	136.19															13.53	22	23	6	2	6	10	4	0			13.53	20	20	6
13.54	0.364653	0.402419	0.463745		13.54	2.46745	2.37995	2.42842		13.54	76.41	144.69		13.54	72.98	134.18		13.54	75.02	136.47															13.54	19	23	6	2	6	11	0	3			13.54	18	22	6
13.55	0.389079	0.39367	0.457857		13.55	2.49455	2.37096	2.41452		13.55	74.87	144.94		13.55	73.71	135.2		13.55	73.62	137.1															13.55	22	23	6	2	6	10	4	0			13.55	20	21	6
13.56	0.386107	0.388241	0.467383		13.56	2.47672	2.36295	2.4108		13.56	74	143.51		13.56	73.66	135.98		13.56	73.92	138.03															13.56	17	22	6	2	9	4	5	3			13.56	17	20	6
13.57	0.383599	0.393119	0.464621		13.57	2.47435	2.37223	2.42138		13.57	74.13	143.19		13.57	73.65	134.08		13.57	73.94	138.38															13.57	20	21	6	2	7	8	4	3			13.57	21	21	6
13.58	0.389654	0.385222	0.447986		13.58	2.48058	2.36595	2.42422		13.58	73.81	142.8		13.58	74.68	135.74		13.58	73.77	138.61															13.58	22	23	6	2	6	9	5	0			13.58	17	21	6
13.59	0.384566	0.39608	0.448184		13.59	2.4799	2.36491	2.4195		13.59	74.75	143.73		13.59	73.83	135.8		13.59	73.64	138.36															13.59	17	23	6	2	8	5	4	3			13.59	17	22	6
13.6	0.384362	0.395401	0.455213		13.6	2.47276	2.37095	2.42763		13.6	75	143.36		13.6	73.32	135.97		13.6	74	136.94															13.6	15	22	6	2	11	3	4	3			13.6	20	20	6
13.61	0.384133	0.411998	0.456269		13.61	2.47297	2.37212	2.41916		13.61	73.17	144.12		13.61	73.11	134.58		13.61	74.04	136.63															13.61	18	20	6	2	10	5	5	3			13.61	16	21	6
13.62	0.383055	0.414879	0.455508		13.62	2.47892	2.37487	2.43178		13.62	75.71	143.66		13.62	74.17	135.2		13.62	75.79	140.51															13.62	20	24	6	2	7	12	0	0			13.62	21	21	6
13.63	0.392446	0.400116	0.452423		13.63	2.47805	2.3732	2.42208		13.63	74.51	143.44		13.63	72.5	136.05		13.63	75.54	138.93															13.63	16	23	6	2	6	4	4	6			13.63	19	20	6
13.64	0.385039	0.392209	0.459565		13.64	2.47113	2.37781	2.42212		13.64	74.92	144.48		13.64	74.01	135.46		13.64	73.59	139.03															13.64	22	23	6	2	6	10	4	0			13.64	21	20	6
13.65	0.380275	0.396882	0.446647		13.65	2.47247	2.38256	2.42076		13.65	75.12	143.12		13.65	73.49	136		13.65	74.9	139.48															13.65	19	24	6	2	5	11	0	3			13.65	18	21	6
13.66	0.379286	0.403452	0.455885		13.66	2.46909	2.37483	2.40708		13.66	74.43	141.82		13.66	73.89	135.16		13.66	73.2	136.77															13.66	18	23	6	2	7	4	6	3			13.66	17	20	6
13.67	0.37735	0.402774	0.463771		13.67	2.45945	2.37287	2.41701		13.67	73.2	141.46		13.67	72.68	135.61		13.67	73.51	137.91															13.67	15	23	6	2	10	7	0	3			13.67	18	21	6
13.68	0.370598	0.400396	0.465491		13.68	2.47711	2.36892	2.43287		13.68	74.26	144.48		13.68	72.98	137.24		13.68	75.09	137															13.68	19	22	6	2	10	7	4	0			13.68	19	22	6
13.69	0.363126	0.40038	0.470342		13.69	2.4787	2.36915	2.43173		13.69	73.32	142.71		13.69	74.14	137.24		13.69	73.8	138.64															13.69	21	21	6	2	9	9	4	0			13.69	19	21	6
13.7	0.363922	0.391234	0.479019		13.7	2.47875	2.37111	2.43222		13.7	74.38	143.18		13.7	73.68	137.01		13.7	75.76	139.07															13.7	18	22	6	2	8	6	4	3			13.7	18	21	6
13.71	0.371896	0.395727	0.471198		13.71	2.47961	2.36535	2.43285		13.71	73.75	142.78		13.71	72.8	135.04		13.71	75.52	140.83															13.71	20	24	6	2	7	8	4	0			13.71	20	23	6
13.72	0.387683	0.396678	0.479695		13.72	2.48607	2.36397	2.43137		13.72	73.94	143.22		13.72	72.68	135.64		13.72	74.99	140.28															13.72	20	24	6	2	7	12	0	0			13.72	21	21	6
13.73	0.397059	0.403383	0.476		13.73	2.47586	2.36831	2.43299		13.73	73.12	142.67		13.73	72.95	135.92		13.73	74.47	138.75															13.73	20	23	6	2	5	8	4	3			13.73	19	21	6
13.74	0.399537	0.398653	0.467112		13.74	2.49096	2.37125	2.42209		13.74	74.4	142.27		13.74	74.43	134.76		13.74	73.64	137.28															13.74	16	23	6	2	9	4	4	3			13.74	15	23	6
13.75	0.397404	0.413747	0.466867		13.75	2.48154	2.37149	2.41966		13.75	74.99	141.71		13.75	73.91	136.25		13.75	74.8	137.88															13.75	18	21	6	2	6	10	0	6			13.75	16	23	6
13.76	0.407903	0.416022	0.481413		13.76	2.48531	2.37563	2.42317		13.76	74.57	142.19		13.76	73.89	134.71		13.76	74.3	138.2															13.76	19	25	6	2	4	7	4	3			13.76	21	21	6
13.77	0.40864	0.40225	0.463545		13.77	2.48065	2.36583	2.42063		13.77	74.86	141.69		13.77	73.26	135.26		13.77	74.28	136.92															13.77	19	22	6	2	7	7	4	3			13.77	19	22	6
13.78	0.398999	0.391717	0.471714		13.78	2.4863	2.36884	2.42782		13.78	74.21	143.1		13.78	74.76	137.2		13.78	74.83	138.93															13.78	24	23	6	2	4	12	4	0			13.78	17	22	6
13.79	0.397512	0.411374	0.463363		13.79	2.48034	2.366	2.41884		13.79	73.96	142.12		13.79	73.64	134.93		13.79	74.91	139.71															13.79	21	22	6	2	8	9	4	0			13.79	20	22	6
13.8	0.4163	0.402455	0.456034		13.8	2.49675	2.36973	2.42425		13.8	75.13	143.14		13.8	75.01	136.91		13.8	75.19	138.4															13.8	17	23	6	2	8	9	0	3			13.8	19	23	6
13.81	0.393423	0.402952	0.460784		13.81	2.4835	2.37887	2.42221		13.81	74.99	144.18		13.81	74.85	137.68		13.81	73.85	135.72															13.81	17	23	6	2	8	5	4	3			13.81	21	21	6
13.82	0.411433	0.407295	0.462112		13.82	2.49276	2.37133	2.4204		13.82	74.41	142.66		13.82	74.62	136.15		13.82	73.35	138.16															13.82	18	22	6	2	8	6	4	3			13.82	18	23	6
13.83	0.417879	0.394235	0.460612		13.83	2.48448	2.36701	2.40954		13.83	73.42	143.63		13.83	74.41	137.35		13.83	73.3	136.16															13.83	22	24	6	2	5	10	4	0			13.83	16	24	6
13.84	0.415577	0.401778	0.455545		13.84	2.48635	2.37192	2.41904		13.84	74.37	143.62		13.84	73.51	136.06		13.84	73.8	137.49															13.84	22	23	6	2	6	9	5	0			13.84	19	23	6
13.85	0.417901	0.398818	0.452923		13.85	2.482	2.37004	2.42242		13.85	74.48	142.97		13.85	73.43	136.91		13.85	73.54	137.45															13.85	13	24	6	2	8	1	4	6			13.85	20	20	6
13.86	0.412531	0.399363	0.45783		13.86	2.46877	2.37488	2.41745		13.86	73.04	142.69		13.86	75	135.89		13.86	73.19	136.76															13.86	21	23	6	2	7	8	5	0			13.86	19	22	6
13.87	0.425874	0.396757	0.440679		13.87	2.46952	2.37743	2.41593		13.87	74.61	142.77		13.87	73.85	135		13.87	72.68	138.23															13.87	16	22	6	2	10	4	4	3			13.87	21	21	6
13.88	0.397836	0.384474	0.440183		13.88	2.46196	2.3777	2.41532		13.88	73.04	143.59		13.88	74.4	135.57		13.88	72.82	137.21															13.88	19	22	6	2	10	7	4	0			13.88	18	20	6
13.89	0.415115	0.385727	0.450563		13.89	2.47293	2.37806	2.41666		13.89	73.83	144.48		13.89	74.28	135.92		13.89	72.82	136.5															13.89	21	24	6	2	6	13	0	0			13.89	20	21	6
13.9	0.411407	0.394929	0.442935		13.9	2.46824	2.37443	2.4155		13.9	73.1	143.71		13.9	73.52	136.17		13.9	72.36	138.28															13.9	21	22	6	2	8	9	4	0			13.9	19	21	6
13.91	0.419424	0.39891	0.437229		13.91	2.48322	2.38155	2.40979		13.91	74.49	142.75		13.91	73.69	136.87		13.91	72.61	138.12															13.91	21	23	6	2	7	9	4	0			13.91	18	22	6
13.92	0.406537	0.395906	0.447156		13.92	2.47389	2.37506	2.4258		13.92	74.36	140.34		13.92	74.68	136.7		13.92	74.12	138.73															13.92	23	23	6	2	5	11	4	0			13.92	12	22	6
13.93	0.418037	0.394651	0.450802		13.93	2.48093	2.37909	2.41455		13.93	74.34	141.07		13.93	73.95	135.39		13.93	72.8	137.76															13.93	20	23	6	2	8	12	0	0			13.93	20	21	6
13.94	0.402327	0.38374	0.433262		13.94	2.47266	2.3757	2.41954		13.94	74.31	141.91		13.94	73.75	135.59		13.94	74.72	136.35															13.94	16	22	6	2	10	8	0	3			13.94	17	23	6
13.95	0.39789	0.401619	0.435863		13.95	2.4631	2.3641	2.4232		13.95	73.92	141.57		13.95	73.92	135.85		13.95	74.19	140.05															13.95	17	22	6	2	9	4	5	3			13.95	17	22	6
13.96	0.396315	0.395514	0.434355		13.96	2.47755	2.37375	2.42942		13.96	76.07	140.23		13.96	75.49	136.25		13.96	72.55	138.88															13.96	18	24	6	2	6	6	4	3			13.96	17	23	6
13.97	0.389174	0.394869	0.436726		13.97	2.46868	2.37886	2.4119		13.97	75.27	140.53		13.97	75.58	136.02		13.97	72.81	137.43															13.97	19	24	6	2	8	7	4	0			13.97	16	22	6
13.98	0.378829	0.40469	0.459795		13.98	2.46219	2.37919	2.43328		13.98	74.24	140.04		13.98	75	136.83		13.98	70.62	139.21															13.98	20	21	6	2	10	8	4	0			13.98	14	25	6
13.99	0.393148	0.413803	0.431592		13.99	2.46326	2.3757	2.4248		13.99	75.07	139.09		13.99	74.68	137.24		13.99	71.73	138.16															13.99	23	22	6	2	6	10	5	0			13.99	16	21	6
14	0.382489	0.408786	0.439783		14	2.4569	2.38191	2.42238		14	74.01	139.11		14	74.46	135.74		14	73.76	137.13															14	18	22	6	2	8	6	4	3			14	18	21	6
14.01	0.37388	0.417177	0.435205		14.01	2.46996	2.37637	2.42909		14.01	75.24	139.76		14.01	73.36	135.04		14.01	73.33	136.93															14.01	17	22	6	2	9	5	4	3			14.01	18	22	6
14.02	0.380958	0.400935	0.438421		14.02	2.46907	2.37743	2.42395		14.02	74.24	139.84		14.02	74	135.51		14.02	72.25	136.6															14.02	21	22	6	2	8	9	4	0			14.02	21	21	6
14.03	0.37645	0.40759	0.443766		14.03	2.46924	2.37271	2.41008		14.03	74.09	142.17		14.03	74.68	136.6		14.03	73.77	137.21															14.03	18	22	6	2	8	6	4	3			14.03	19	21	6
14.04	0.367421	0.414159	0.425587		14.04	2.46324	2.36974	2.4256		14.04	73.82	139.59		14.04	74.32	136.19		14.04	73.49	138.63															14.04	19	22	6	2	7	7	4	3			14.04	20	20	6
14.05	0.372258	0.410602	0.417498		14.05	2.46774	2.37636	2.41918		14.05	73.88	139.69		14.05	73.93	136.7		14.05	73.03	137.35															14.05	19	21	6	2	8	6	5	3			14.05	18	22	6
14.06	0.383888	0.420689	0.423568		14.06	2.46901	2.37589	2.41596		14.06	73.5	139.93		14.06	74.46	137.84		14.06	71.55	136.37															14.06	16	21	6	2	11	8	0	3			14.06	21	21	6
14.07	0.392032	0.413757	0.441366		14.07	2.47523	2.37668	2.42177		14.07	73.21	140.12		14.07	74.55	136.42		14.07	72.52	137.78															14.07	18	21	6	2	6	6	4	6			14.07	17	22	6
14.08	0.407802	0.417865	0.436562		14.08	2.47631	2.39112	2.41897		14.08	74.84	138.7		14.08	75.35	136.15		14.08	74	137.7															14.08	22	22	6	2	7	14	0	0			14.08	20	20	6
14.09	0.397543	0.426072	0.430852		14.09	2.47196	2.37142	2.42244		14.09	74.6	141.19		14.09	73.33	135.76		14.09	73.45	137.66															14.09	21	23	6	2	7	8	5	0			14.09	20	21	6
14.1	0.411611	0.411247	0.446294		14.1	2.47284	2.37054	2.41931		14.1	74.05	140.02		14.1	74.35	137.71		14.1	73.45	137.11															14.1	19	21	6	2	8	7	4	3			14.1	20	21	6
14.11	0.401278	0.406679	0.431358		14.11	2.47138	2.37144	2.41768		14.11	75.09	137.68		14.11	74.01	136.9		14.11	72.91	137.92															14.11	18	22	6	2	8	6	4	3			14.11	20	20	6
14.12	0.400832	0.404587	0.438893		14.12	2.48484	2.38091	2.42078		14.12	74.7	141.37		14.12	74.84	137.75		14.12	71.97	137.81															14.12	22	22	6	2	7	14	0	0			14.12	21	21	6
14.13	0.413229	0.399866	0.441237		14.13	2.481	2.37168	2.42705		14.13	74.76	140.81		14.13	73.89	136.29		14.13	70.45	138.35															14.13	19	22	6	2	10	7	4	0			14.13	20	20	6
14.14	0.415148	0.40615	0.438186		14.14	2.47906	2.37457	2.41043		14.14	74.45	141.02		14.14	74.61	134.38		14.14	71.87	136.77															14.14	21	23	6	2	7	9	4	0			14.14	20	21	6
14.15	0.419978	0.397748	0.429519		14.15	2.47442	2.37354	2.40926		14.15	75	141.94		14.15	72.61	134.91		14.15	70.96	136.66															14.15	20	21	6	2	7	8	4	3			14.15	20	20	6
14.16	0.412581	0.39765	0.424166		14.16	2.47047	2.38195	2.40586		14.16	74.1	141.29		14.16	74.89	136.95		14.16	71.9	136.73															14.16	19	21	6	2	8	11	0	3			14.16	21	22	6
14.17	0.423808	0.396206	0.429372		14.17	2.48139	2.38214	2.41555		14.17	75.12	142.57		14.17	74.9	136.12		14.17	71.47	136.17															14.17	15	24	6	2	9	7	0	3			14.17	20	20	6
14.18	0.428638	0.396487	0.419603		14.18	2.48085	2.38468	2.40897		14.18	73.65	140.17		14.18	74.43	135.27		14.18	71.52	135.97															14.18	16	23	6	2	9	4	4	3			14.18	17	22	6
14.19	0.417429	0.405258	0.418028		14.19	2.47325	2.37466	2.40952		14.19	74.34	140.53		14.19	73.43	134.77		14.19	71.17	137.81															14.19	21	23	6	2	7	9	4	0			14.19	21	21	6
14.2	0.415483	0.416324	0.432752		14.2	2.46773	2.37773	2.4045		14.2	74.64	141.06		14.2	74.55	135.96		14.2	71.05	137.72															14.2	21	21	6	2	9	9	4	0			14.2	21	21	6
14.21	0.409478	0.385095	0.425582		14.21	2.46331	2.37766	2.41019		14.21	73.24	138.93		14.21	73.95	136.23		14.21	70.63	138.28															14.21	22	21	6	2	8	10	4	0			14.21	19	23	6
14.22	0.426538	0.393249	0.419703		14.22	2.47121	2.37525	2.41264		14.22	75.15	140.7		14.22	75.1	135.18		14.22	71.14	136.31															14.22	15	21	6	2	9	7	0	6			14.22	19	21	6
14.23	0.437103	0.382164	0.428287		14.23	2.48203	2.37578	2.42356		14.23	74.15	140.46		14.23	74.87	136.19		14.23	71.97	138.39															14.23	17	22	6	2	9	4	5	3			14.23	19	21	6
14.24	0.432116	0.391105	0.434316		14.24	2.47886	2.37892	2.41804		14.24	75.32	141.9		14.24	74.62	134.56		14.24	71.39	136.81															14.24	20	22	6	2	6	6	6	3			14.24	19	24	6
14.25	0.43033	0.387615	0.42681		14.25	2.47367	2.37582	2.41211		14.25	74.2	141.4		14.25	73.64	134.52		14.25	72.22	136.45															14.25	23	22	6	2	6	11	4	0			14.25	18	23	6
14.26	0.41382	0.382148	0.421751		14.26	2.46873	2.37734	2.40805		14.26	75.76	140.51		14.26	75.28	134.64		14.26	72.11	136.63															14.26	23	21	6	2	7	11	4	0			14.26	16	21	6
14.27	0.403455	0.406443	0.426337		14.27	2.46584	2.37315	2.41043		14.27	74.18	139.69		14.27	74.66	135.53		14.27	72.65	135.11															14.27	20	22	6	2	6	8	4	3			14.27	19	22	6
14.28	0.425273	0.402454	0.421661		14.28	2.47543	2.37813	2.41614		14.28	75.43	138.6		14.28	74.84	133.62		14.28	72.22	136.42															14.28	24	22	6	2	5	12	4	0			14.28	20	23	6
14.29	0.406469	0.401477	0.417002		14.29	2.47612	2.3802	2.41234		14.29	75.69	139.96		14.29	75.33	133.8		14.29	71.22	135.61															14.29	22	22	6	2	7	10	4	0			14.29	21	21	6
14.3	0.431453	0.398994	0.420228		14.3	2.47897	2.36827	2.41162		14.3	74.56	140.78		14.3	73.63	134.32		14.3	71.88	135.38															14.3	21	22	6	2	8	9	4	0			14.3	21	21	6
14.31	0.426148	0.402119	0.423069		14.31	2.47414	2.3789	2.4076		14.31	75.08	140.88		14.31	74.51	134.36		14.31	72.14	135.44															14.31	21	20	6	2	10	9	4	0			14.31	19	23	6
14.32	0.424687	0.38901	0.411389		14.32	2.48323	2.3744	2.40724		14.32	74.4	141.14		14.32	73.94	133.59		14.32	70.42	137.67															14.32	19	21	6	2	11	7	4	0			14.32	20	21	6
14.33	0.420245	0.388838	0.412705		14.33	2.47637	2.378	2.40163		14.33	75.77	140.28		14.33	74.55	134.11		14.33	69.02	137.02															14.33	17	23	6	2	8	9	0	3			14.33	20	22	6
14.34	0.427975	0.393626	0.406467		14.34	2.48217	2.37239	2.41223		14.34	76.14	139.27		14.34	74.28	133.98		14.34	71.6	140.29															14.34	12	22	6	2	11	4	0	6			14.34	20	20	6
14.35	0.43004	0.401242	0.403268		14.35	2.49282	2.37245	2.42281		14.35	76.58	140.02		14.35	75.25	134.13		14.35	71.25	138.31															14.35	17	21	6	2	10	9	0	3			14.35	20	21	6
14.36	0.438117	0.397894	0.408694		14.36	2.47523	2.37431	2.41451		14.36	75.67	139.8		14.36	75.59	134.44		14.36	71.07	138.69															14.36	20	22	6	2	9	7	5	0			14.36	20	21	6
14.37	0.44246	0.393723	0.421303		14.37	2.47087	2.37746	2.41449		14.37	75.73	139.68		14.37	74.42	132.8		14.37	70.28	139.58															14.37	18	21	6	2	9	6	4	3			14.37	20	21	6
14.38	0.441406	0.392118	0.428705		14.38	2.48211	2.38542	2.40703		14.38	75.38	140.2		14.38	75.06	133.76		14.38	71.64	138.83															14.38	17	19	6	2	9	9	0	6			14.38	20	21	6
14.39	0.429924	0.39585	0.425336		14.39	2.47482	2.38218	2.40595		14.39	76.61	141.27		14.39	74.71	132.34		14.39	71.53	136.97															14.39	17	21	6	2	10	5	4	3			14.39	19	21	6
14.4	0.440813	0.402222	0.443715		14.4	2.48036	2.38787	2.41007		14.4	75.68	139.95		14.4	74.36	135.03		14.4	71.08	136.75															14.4	18	20	6	2	10	10	0	3			14.4	17	23	6
14.41	0.443995	0.396654	0.442608		14.41	2.48056	2.37359	2.40406		14.41	73.58	140.96		14.41	73.79	132.98		14.41	70.87	136.19															14.41	18	20	6	2	10	6	4	3			14.41	18	23	6
14.42	0.44955	0.4064	0.446854		14.42	2.47679	2.37529	2.40547		14.42	74.8	139.55		14.42	74.31	133.08		14.42	71.26	137.52															14.42	17	21	6	2	10	5	4	3			14.42	21	21	6
14.43	0.424829	0.408593	0.417708		14.43	2.46737	2.38012	2.40239		14.43	74.93	138.85		14.43	73.67	135.14		14.43	70.38	136.37															14.43	18	22	6	2	8	6	4	3			14.43	16	22	6
14.44	0.42838	0.398069	0.418059		14.44	2.47193	2.37029	2.40456		14.44	74.46	139.52		14.44	73.99	133.01		14.44	70.69	137.33															14.44	14	26	0	4	11	6	4	0			14.44	21	21	6
14.45	0.433318	0.38464	0.423565		14.45	2.47005	2.38075	2.40206		14.45	75.57	139.97		14.45	73.13	133.7		14.45	71	139.1															14.45	20	22	6	2	9	8	4	0			14.45	17	21	6
14.46	0.437788	0.394852	0.434841		14.46	2.47449	2.38405	2.40644		14.46	75.66	140.04		14.46	73.51	134.19		14.46	70.71	138.46															14.46	21	22	6	2	8	9	4	0			14.46	19	21	6
14.47	0.42189	0.394974	0.434465		14.47	2.46537	2.3844	2.40916		14.47	75.39	139.98		14.47	74.25	132.78		14.47	70.69	137.57															14.47	16	20	6	2	9	8	0	6			14.47	17	21	6
14.48	0.421841	0.408188	0.429388		14.48	2.4597	2.36935	2.40667		14.48	74.95	138.59		14.48	72.99	132.31		14.48	72.08	137.82															14.48	17	22	6	2	9	4	5	3			14.48	21	21	6
14.49	0.422125	0.415841	0.439994		14.49	2.47045	2.37666	2.40441		14.49	75.31	140.05		14.49	74.44	133		14.49	73.39	137.34															14.49	18	21	6	2	9	6	4	3			14.49	20	23	6
14.5	0.410191	0.397997	0.434769		14.5	2.4607	2.37953	2.40593		14.5	74.99	138.29		14.5	73.97	134.56		14.5	71.11	136.77															14.5	19	21	6	2	11	7	4	0			14.5	20	23	6
14.51	0.409023	0.419083	0.44168		14.51	2.45249	2.3762	2.39341		14.51	75.11	140.65		14.51	73.58	132.45		14.51	70.85	135.77															14.51	22	22	6	2	7	10	4	0			14.51	19	23	6
14.52	0.420732	0.414003	0.46073		14.52	2.46211	2.36848	2.39543		14.52	73.2	138.87		14.52	73.07	132.39		14.52	70.37	136.86															14.52	20	24	6	2	7	8	4	0			14.52	21	21	6
14.53	0.414216	0.418247	0.446883		14.53	2.44976	2.38448	2.39621		14.53	72.83	138.15		14.53	74	131.94		14.53	70.92	136.39															14.53	20	22	6	2	9	8	4	0			14.53	20	22	6
14.54	0.41286	0.411601	0.45206		14.54	2.45446	2.38417	2.39667		14.54	71.91	139.48		14.54	73.62	133.4		14.54	71.51	136.5															14.54	20	23	6	2	5	8	4	3			14.54	20	22	6
14.55	0.407268	0.409285	0.45522		14.55	2.45926	2.37766	2.40026		14.55	73.51	138.43		14.55	74.02	133.69		14.55	70.83	136.21															14.55	20	23	6	2	5	8	4	3			14.55	17	23	6
14.56	0.420481	0.400636	0.447237		14.56	2.45516	2.37622	2.41075		14.56	73.2	139.1		14.56	73.41	133.33		14.56	72.1	135.45															14.56	17	23	6	2	8	4	5	3			14.56	18	22	6
14.57	0.436785	0.400882	0.447148		14.57	2.4647	2.38077	2.41191		14.57	73.3	139.39		14.57	74.77	133.27		14.57	72.29	135.75															14.57	20	23	6	2	5	7	5	3			14.57	19	22	6
14.58	0.415817	0.398892	0.448322		14.58	2.46826	2.37806	2.40989		14.58	72.86	138.39		14.58	73.71	133.43		14.58	70.36	135.7															14.58	20	23	6	2	5	8	4	3			14.58	19	22	6
14.59	0.411539	0.399882	0.445089		14.59	2.46235	2.38517	2.41751		14.59	73.61	139.56		14.59	74.52	132.46		14.59	71.66	135.88															14.59	17	23	6	2	8	5	4	3			14.59	20	21	6
14.6	0.406056	0.396303	0.435431		14.6	2.46241	2.38582	2.40806		14.6	74.23	139.7		14.6	74.58	132.71		14.6	71.62	135.3															14.6	15	23	6	2	4	7	0	9			14.6	14	22	6
14.61	0.406085	0.404839	0.44236		14.61	2.46724	2.38329	2.41904		14.61	73.08	138.35		14.61	73.35	133.86		14.61	70.88	135.83															14.61	20	23	6	2	5	8	4	3			14.61	21	22	6
14.62	0.404086	0.396213	0.447526		14.62	2.46013	2.37958	2.41878		14.62	73.19	139.71		14.62	73.11	133.1		14.62	72.31	136.48															14.62	17	23	6	2	8	5	4	3			14.62	20	23	6
14.63	0.407929	0.406631	0.446525		14.63	2.46238	2.37679	2.40847		14.63	72.13	137.88		14.63	74.53	132.81		14.63	71.99	134.67															14.63	18	22	6	2	8	6	4	3			14.63	16	23	6
14.64	0.384453	0.395687	0.436571		14.64	2.45105	2.38192	2.40735		14.64	72.32	138.09		14.64	72.86	134.43		14.64	72.49	135.37															14.64	18	21	6	2	9	6	4	3			14.64	15	23	6
14.65	0.399317	0.392656	0.444344		14.65	2.46391	2.37732	2.40268		14.65	73.27	138.13		14.65	72.2	135.02		14.65	70.57	136.23															14.65	14	22	6	2	12	2	4	3			14.65	20	22	6
14.66	0.401384	0.390814	0.456023		14.66	2.46233	2.38566	2.3973		14.66	72.02	139.18		14.66	71.95	133.78		14.66	71.84	137.62															14.66	21	21	6	2	9	9	4	0			14.66	20	22	6
14.67	0.408585	0.383689	0.443875		14.67	2.47498	2.38221	2.40313		14.67	74.1	137.51		14.67	72.72	133.76		14.67	71.91	135.63															14.67	21	22	6	2	8	9	4	0			14.67	17	23	6
14.68	0.40402	0.396273	0.433549		14.68	2.47475	2.38258	2.40043		14.68	73.84	138		14.68	73.26	136.64		14.68	71.93	135.98															14.68	22	21	6	2	8	10	4	0			14.68	21	22	6
14.69	0.398955	0.389377	0.449161		14.69	2.45802	2.38677	2.4241		14.69	71.95	137.8		14.69	71	135.34		14.69	70.89	137.59															14.69	13	22	6	2	10	5	0	6			14.69	19	23	6
14.7	0.398776	0.403126	0.437157		14.7	2.45052	2.38353	2.39395		14.7	72.6	138.19		14.7	72.24	134.47		14.7	70.22	135.54															14.7	20	24	6	2	7	8	4	0			14.7	18	22	6
14.71	0.411632	0.392515	0.431634		14.71	2.46517	2.3751	2.40208		14.71	72.65	140.81		14.71	72.54	135.05		14.71	71.98	135.37															14.71	21	20	6	2	10	7	6	0			14.71	20	21	6
14.72	0.411298	0.390087	0.431425		14.72	2.45755	2.37688	2.4159		14.72	71.06	136.95		14.72	73.66	135.36		14.72	70.62	135.57															14.72	16	23	6	2	9	4	4	3			14.72	19	23	6
14.73	0.41224	0.375192	0.430246		14.73	2.45431	2.37432	2.40849		14.73	72.41	137.93		14.73	72.18	135.04		14.73	71.4	135.07															14.73	22	22	6	2	7	9	5	0			14.73	20	22	6
14.74	0.405217	0.38836	0.437489		14.74	2.45564	2.38311	2.4138		14.74	72.92	138.83		14.74	74.48	134.98		14.74	71.36	138.26															14.74	16	23	6	2	6	4	4	6			14.74	17	21	6
14.75	0.409443	0.393863	0.444474		14.75	2.4522	2.38091	2.40471		14.75	71.78	140.83		14.75	73.58	135.92		14.75	70.18	137.57															14.75	18	22	6	2	8	6	4	3			14.75	20	21	6
14.76	0.389173	0.39422	0.449359		14.76	2.45966	2.39134	2.41721		14.76	73.91	140.73		14.76	72.24	135.53		14.76	70.98	138.7															14.76	22	22	6	2	7	10	4	0			14.76	21	22	6
14.77	0.394227	0.394265	0.441341		14.77	2.46505	2.39194	2.41333		14.77	73.71	139.11		14.77	71.79	135.75		14.77	71.52	139.31															14.77	18	23	6	2	7	6	4	3			14.77	18	25	6
14.78	0.382422	0.385364	0.440331		14.78	2.44359	2.38269	2.40946		14.78	71.9	138.03		14.78	73.05	135.85		14.78	69.52	138.12															14.78	20	22	6	2	9	8	4	0			14.78	20	23	6
14.79	0.403438	0.382007	0.430701		14.79	2.46505	2.38636	2.4027		14.79	73.92	138.79		14.79	72.48	135.26		14.79	70.53	137.23															14.79	20	24	6	2	7	8	4	0			14.79	20	23	6
14.8	0.399342	0.393566	0.42699		14.8	2.4574	2.3861	2.4049		14.8	73.45	137.6		14.8	72.66	137.09		14.8	69.77	137.61															14.8	20	21	6	2	7	8	4	3			14.8	19	23	6
14.81	0.381432	0.372972	0.429704		14.81	2.45713	2.39035	2.40541		14.81	72.68	138.32		14.81	74.32	135.23		14.81	70	136.43															14.81	21	22	6	2	8	9	4	0			14.81	16	22	6
14.82	0.390449	0.38874	0.434679		14.82	2.45437	2.38805	2.4161		14.82	71.31	138.56		14.82	73.54	135.2		14.82	69.71	138.24															14.82	18	22	6	2	8	6	4	3			14.82	17	24	6
14.83	0.382691	0.38126	0.432622		14.83	2.45213	2.39217	2.40889		14.83	73.54	140.81		14.83	73.35	137.61		14.83	70.73	138.17															14.83	21	21	6	2	9	13	0	0			14.83	16	24	6
14.84	0.40094	0.37948	0.436167		14.84	2.46213	2.39253	2.40165		14.84	72.84	139.08		14.84	73.7	137.61		14.84	70.42	137.22															14.84	21	20	6	2	10	9	4	0			14.84	18	21	6
14.85	0.395835	0.375896	0.430455		14.85	2.46322	2.39237	2.4064		14.85	72.73	139.79		14.85	74.5	138.3		14.85	70.02	138.25															14.85	18	21	6	2	9	6	4	3			14.85	20	22	6
14.86	0.396216	0.385688	0.428511		14.86	2.46412	2.39194	2.39753		14.86	73.72	137.78		14.86	74.74	137.05		14.86	71.44	137.04															14.86	23	21	6	2	7	15	0	0			14.86	19	23	6
14.87	0.390966	0.391605	0.44269		14.87	2.46332	2.39092	2.40694		14.87	72.49	137.09		14.87	75.09	138.22		14.87	71.23	138.5															14.87	21	21	6	2	9	9	4	0			14.87	20	21	6
14.88	0.389691	0.386954	0.436151		14.88	2.47045	2.3864	2.40816		14.88	73.34	138.13		14.88	74.76	139.55		14.88	70.61	138.68															14.88	21	21	6	2	9	8	5	0			14.88	17	22	6
14.89	0.384688	0.390557	0.431263		14.89	2.45155	2.40504	2.40704		14.89	73.2	137.43		14.89	74.89	138.7		14.89	70.65	139.8															14.89	20	20	6	2	11	8	4	0			14.89	19	21	6
14.9	0.398608	0.392321	0.453641		14.9	2.46443	2.39043	2.41283		14.9	73.49	138.05		14.9	76.09	139.28		14.9	72.43	137.89															14.9	21	22	6	2	8	9	4	0			14.9	19	22	6
14.91	0.395664	0.427644	0.438312		14.91	2.45584	2.38049	2.41252		14.91	73.5	136.47		14.91	74.97	138.54		14.91	71.77	138.11															14.91	19	24	6	2	8	7	4	0			14.91	20	21	6
14.92	0.391001	0.432062	0.432984		14.92	2.4722	2.37746	2.40977		14.92	73.9	139.2		14.92	74.86	138.35		14.92	71.9	137.12															14.92	22	20	6	2	9	9	5	0			14.92	18	24	6
14.93	0.367608	0.43032	0.441058		14.93	2.46318	2.37666	2.40579		14.93	73.49	137.97		14.93	74.43	137.82		14.93	71.5	138.39															14.93	18	21	6	2	9	5	5	3			14.93	21	22	6
14.94	0.37365	0.426543	0.440255		14.94	2.44755	2.38952	2.41034		14.94	73.07	136.96		14.94	75.68	141.01		14.94	70.74	137.69															14.94	16	21	6	2	11	4	4	3			14.94	21	20	6
14.95	0.372107	0.413099	0.437303		14.95	2.45312	2.38524	2.41141		14.95	73.28	136.65		14.95	75.12	139.95		14.95	70.78	137.54															14.95	21	21	6	2	9	13	0	0			14.95	17	22	6
14.96	0.370089	0.422412	0.439707		14.96	2.45544	2.38638	2.4177		14.96	73.02	136.77		14.96	76.76	138.48		14.96	73.06	137.53															14.96	21	22	6	2	8	9	4	0			14.96	21	22	6
14.97	0.37647	0.408904	0.436865		14.97	2.45457	2.38081	2.42408		14.97	72.4	136.41		14.97	76.2	139.75		14.97	73.78	137.3															14.97	21	21	6	2	9	9	4	0			14.97	21	22	6
14.98	0.387325	0.402755	0.415272		14.98	2.46026	2.388	2.42292		14.98	72.58	137.81		14.98	76.43	139.78		14.98	71.01	137.17															14.98	21	21	6	2	9	9	4	0			14.98	19	22	6
14.99	0.397306	0.406755	0.420488		14.99	2.45964	2.39648	2.41724		14.99	73.61	137.21		14.99	76.11	139.64		14.99	72.38	136.98															14.99	20	21	6	2	7	8	4	3			14.99	18	22	6
15	0.403253	0.404214	0.419998		15	2.45873	2.38086	2.41674		15	71.15	138		15	76.22	138.86		15	71.35	136.65															15	21	22	6	2	8	9	4	0			15	21	20	6
15.01	0.390123	0.408201	0.426633		15.01	2.45056	2.38723	2.43268		15.01	71.92	137.5		15.01	77.23	139.27		15.01	73.08	137.84															15.01	22	23	6	2	6	9	5	0			15.01	21	21	6
15.02	0.395886	0.414334	0.430579		15.02	2.44882	2.39237	2.42679		15.02	72.02	136.72		15.02	76.77	139.78		15.02	73.32	136.35															15.02	20	21	6	2	10	8	4	0			15.02	19	23	6
15.03	0.403077	0.41452	0.43485		15.03	2.46606	2.39204	2.41759		15.03	72.13	138.26		15.03	75.81	138.93		15.03	72.1	135.47															15.03	20	23	6	2	5	8	4	3			15.03	21	22	6
15.04	0.404915	0.402242	0.431365		15.04	2.46763	2.38735	2.41837		15.04	71.73	138.52		15.04	74.6	139.17		15.04	71.83	135.24															15.04	18	24	6	2	9	6	4	0			15.04	20	21	6
15.05	0.401223	0.396974	0.434246		15.05	2.46815	2.40187	2.4222		15.05	73.48	138.42		15.05	75.5	138.89		15.05	72.2	137.18															15.05	18	22	6	2	8	6	4	3			15.05	14	22	6
15.06	0.40095	0.397721	0.43565		15.06	2.45994	2.38516	2.42014		15.06	71.83	137.15		15.06	75.06	139.28		15.06	73.46	137.35															15.06	16	23	6	2	9	4	4	3			15.06	21	22	6
15.07	0.416438	0.392157	0.435596		15.07	2.46825	2.38779	2.41211		15.07	71.39	138.95		15.07	75.47	137.3		15.07	71.92	135.02															15.07	19	22	6	2	7	7	4	3			15.07	20	21	6
15.08	0.406307	0.381868	0.434167		15.08	2.45968	2.38988	2.41592		15.08	71.39	138.19		15.08	74.64	138.7		15.08	73.22	135.99															15.08	18	21	6	2	12	6	4	0			15.08	19	21	6
15.09	0.406712	0.381364	0.445653		15.09	2.45836	2.39187	2.42843		15.09	70.73	138.05		15.09	75.18	138.27		15.09	73.96	136.68															15.09	18	24	4	2	9	8	4	0			15.09	19	21	6
15.1	0.412975	0.385613	0.44137		15.1	2.46491	2.38817	2.42393		15.1	73.26	138.19		15.1	75.94	137.2		15.1	73.53	137.35															15.1	21	22	6	2	5	9	4	3			15.1	18	21	6
15.11	0.423694	0.393375	0.44301		15.11	2.46997	2.3905	2.43866		15.11	72.06	138.71		15.11	75.24	138.38		15.11	73.81	137.49															15.11	17	25	4	2	6	7	4	3			15.11	21	21	6
15.12	0.432273	0.392965	0.432366		15.12	2.47248	2.39162	2.41627		15.12	73.83	139.08		15.12	75.83	137.58		15.12	73.87	135.36															15.12	18	21	6	2	6	6	4	6			15.12	19	21	6
15.13	0.418565	0.395392	0.427316		15.13	2.4695	2.3999	2.42231		15.13	72.3	139.41		15.13	74.54	137.57		15.13	72.45	135.6															15.13	18	22	6	2	8	10	0	3			15.13	20	20	6
15.14	0.412669	0.394779	0.426634		15.14	2.46734	2.39568	2.43383		15.14	73.12	137.99		15.14	74.71	136.67		15.14	72.43	137.44															15.14	22	22	6	2	7	14	0	0			15.14	17	20	6
15.15	0.419317	0.394069	0.423603		15.15	2.47211	2.38041	2.42888		15.15	72.99	138.23		15.15	75.73	137.36		15.15	73.73	138.02															15.15	23	22	6	2	6	11	4	0			15.15	20	21	6
15.16	0.399039	0.380484	0.431544		15.16	2.45821	2.38014	2.41905		15.16	73.09	138.85		15.16	73.64	137.01		15.16	72.36	137.45															15.16	16	22	6	2	10	8	0	3			15.16	17	21	6
15.17	0.398651	0.381224	0.418813		15.17	2.45299	2.39489	2.42783		15.17	73.44	140.2		15.17	73.85	136.94		15.17	72.86	138.87															15.17	21	22	6	2	8	9	4	0			15.17	18	21	6
15.18	0.401554	0.390786	0.425026		15.18	2.459	2.38625	2.43393		15.18	72.35	140.06		15.18	74.74	137.91		15.18	74.55	138.01															15.18	17	21	6	2	10	5	4	3			15.18	20	21	6
15.19	0.405579	0.387039	0.410805		15.19	2.45512	2.39577	2.42886		15.19	73.15	139.31		15.19	74.91	138.19		15.19	73.45	136.67															15.19	14	24	4	2	7	4	4	6			15.19	19	21	6
15.2	0.411964	0.387669	0.415869		15.2	2.46713	2.3943	2.43155		15.2	73.02	138.29		15.2	74.39	137.53		15.2	73.68	137.85															15.2	22	25	4	2	4	11	5	0			15.2	18	21	6
15.21	0.416446	0.392559	0.418786		15.21	2.46671	2.4009	2.43959		15.21	73.23	138.65		15.21	75.17	137.15		15.21	74.33	138.7															15.21	23	23	6	2	5	11	4	0			15.21	21	20	6
15.22	0.392075	0.39606	0.424639		15.22	2.46151	2.39335	2.43151		15.22	72.7	140.22		15.22	75.46	137.22		15.22	73.67	138.53															15.22	20	23	6	2	5	12	0	3			15.22	21	22	6
15.23	0.396202	0.40163	0.393771		15.23	2.45946	2.40657	2.43515		15.23	71.09	139.23		15.23	75.57	137.89		15.23	74.51	138.72															15.23	12	25	4	2	8	6	0	6			15.23	20	22	6
15.24	0.386375	0.406982	0.403238		15.24	2.45895	2.39429	2.44497		15.24	71.66	138.28		15.24	76.08	136.92		15.24	74.33	139.02															15.24	17	24	4	2	7	7	4	3			15.24	20	22	6
15.25	0.408441	0.4065	0.398121		15.25	2.46769	2.40569	2.43396		15.25	72.54	138.28		15.25	76.13	135.72		15.25	74.09	137.77															15.25	16	22	4	2	10	10	0	3			15.25	19	23	6
15.26	0.409703	0.397809	0.399093		15.26	2.45915	2.38919	2.44284		15.26	72.24	138.96		15.26	74.26	135.29		15.26	73.82	139.66															15.26	16	23	4	2	9	6	4	3			15.26	18	20	6
15.27	0.406411	0.388269	0.403996		15.27	2.45745	2.40856	2.43996		15.27	72.42	138.39		15.27	74.22	136.29		15.27	74.07	137.3															15.27	12	23	4	2	10	6	0	6			15.27	18	22	6
15.28	0.408778	0.389599	0.406718		15.28	2.46688	2.41781	2.44241		15.28	73.59	139.95		15.28	75.14	136.92		15.28	74.84	139.19															15.28	18	23	4	2	7	8	4	3			15.28	20	21	6
15.29	0.401307	0.386711	0.405114		15.29	2.45688	2.39741	2.43831		15.29	72.92	137.77		15.29	75.84	137.18		15.29	74.05	136.46															15.29	20	22	4	2	9	10	4	0			15.29	20	22	6
15.3	0.396263	0.386075	0.416795		15.3	2.45486	2.39629	2.44078		15.3	73.69	137.27		15.3	75.27	136.51		15.3	74.82	138.92															15.3	17	23	4	2	8	6	5	3			15.3	21	22	6
15.31	0.401033	0.385107	0.418768		15.31	2.45572	2.39165	2.43816		15.31	73.3	136.26		15.31	73.37	137.27		15.31	74.26	137.53															15.31	17	24	4	2	10	7	4	0			15.31	19	22	6
15.32	0.407121	0.381357	0.419438		15.32	2.45208	2.39806	2.4391		15.32	71.87	136.48		15.32	72.8	137.37		15.32	73.63	137.99															15.32	16	22	4	2	10	10	0	3			15.32	20	21	6
15.33	0.404397	0.370987	0.426622		15.33	2.46395	2.40879	2.43241		15.33	73.35	137.61		15.33	76.14	138.96		15.33	73.22	138.86															15.33	17	23	4	2	8	7	4	3			15.33	17	22	6
15.34	0.41386	0.392481	0.42398		15.34	2.46319	2.4159	2.44372		15.34	72.47	138.21		15.34	74.34	137.65		15.34	73.22	136.43															15.34	17	23	4	2	8	7	4	3			15.34	19	23	6
15.35	0.401701	0.388542	0.420316		15.35	2.45991	2.40577	2.43438		15.35	72.34	138.73		15.35	73.46	134.85		15.35	73.07	138.74															15.35	17	22	4	2	9	6	5	3			15.35	21	22	6
15.36	0.4007	0.391647	0.420066		15.36	2.45915	2.39892	2.42416		15.36	72.99	138.26		15.36	73.59	134.11		15.36	73.01	139.37															15.36	21	23	4	2	7	11	4	0			15.36	16	24	6
15.37	0.408528	0.384181	0.422375		15.37	2.45728	2.39881	2.42563		15.37	72.99	137.3		15.37	74.18	135.26		15.37	72.05	138.66															15.37	18	23	4	2	7	12	0	3			15.37	18	21	6
15.38	0.439177	0.381239	0.421315		15.38	2.45629	2.39122	2.43713		15.38	73.09	137.43		15.38	74.17	134.14		15.38	72.3	137.02															15.38	18	23	4	2	7	12	0	3			15.38	19	21	6
15.39	0.436415	0.371833	0.424079		15.39	2.4652	2.39501	2.43342		15.39	71.81	137.19		15.39	72.44	136.24		15.39	72.88	137.95															15.39	22	24	4	2	5	12	4	0			15.39	19	22	6
15.4	0.446822	0.374924	0.42238		15.4	2.46305	2.39631	2.42836		15.4	71.83	137.64		15.4	74.27	137.18		15.4	73.87	137.22															15.4	22	22	4	2	7	12	4	0			15.4	18	21	6
15.41	0.444061	0.374083	0.415071		15.41	2.45131	2.39787	2.4332		15.41	71.03	136		15.41	75.53	137.22		15.41	73.83	136.89															15.41	21	25	4	2	5	10	5	0			15.41	20	21	6
15.42	0.453608	0.38111	0.419041		15.42	2.45598	2.39571	2.42948		15.42	70.43	138.4		15.42	74.45	137.35		15.42	73.86	136.32															15.42	17	25	4	2	9	11	0	0			15.42	17	21	6
15.43	0.448414	0.368531	0.419285		15.43	2.4533	2.39159	2.42575		15.43	70.32	137.11		15.43	75.43	138.42		15.43	73.83	136.61															15.43	22	25	4	2	4	12	4	0			15.43	17	21	6
15.44	0.43745	0.375881	0.416737		15.44	2.44161	2.39977	2.42678		15.44	69.01	137.68		15.44	74.6	137.58		15.44	75.02	136.9															15.44	17	22	4	2	9	7	4	3			15.44	17	23	6
15.45	0.44923	0.383055	0.417643		15.45	2.46595	2.39943	2.40869		15.45	71.6	136.9		15.45	74.76	137.24		15.45	73.2	137.9															15.45	12	22	6	2	8	4	0	9			15.45	21	22	6
15.46	0.450423	0.368963	0.417658		15.46	2.46153	2.40011	2.42523		15.46	70.07	137.21		15.46	73.22	137.34		15.46	72.75	136.69															15.46	20	25	4	2	6	10	4	0			15.46	13	22	6
15.47	0.446625	0.383823	0.436519		15.47	2.45609	2.3981	2.43617		15.47	70.6	137.89		15.47	73.99	136.43		15.47	73.3	136.14															15.47	19	21	6	2	11	7	4	0			15.47	15	21	6
15.48	0.442918	0.378185	0.421664		15.48	2.45842	2.40376	2.43481		15.48	70.82	137.94		15.48	74.05	136.46		15.48	73.42	136.35															15.48	16	24	4	2	8	10	0	3			15.48	19	22	6
15.49	0.433613	0.373559	0.411519		15.49	2.44095	2.40161	2.42949		15.49	71.36	136.62		15.49	73.03	136.59		15.49	72.29	137.03															15.49	22	22	4	2	7	12	4	0			15.49	20	21	6
15.5	0.445754	0.383553	0.41222		15.5	2.45237	2.40143	2.43244		15.5	72.11	138.08		15.5	72.95	136.13		15.5	74.24	137.54															15.5	19	23	4	2	9	9	4	0			15.5	21	20	6
15.51	0.450676	0.371006	0.424129		15.51	2.45369	2.38925	2.43314		15.51	70.42	137.14		15.51	72.73	135.75		15.51	72.75	137.92															15.51	17	24	4	2	7	7	4	3			15.51	19	21	6
15.52	0.443327	0.384331	0.424729		15.52	2.45054	2.39404	2.42583		15.52	70.89	138.22		15.52	73.14	134.64		15.52	73.29	136.23															15.52	20	23	4	2	8	10	4	0			15.52	16	22	6
15.53	0.432848	0.380982	0.420376		15.53	2.45176	2.37722	2.43328		15.53	71.28	137.07		15.53	72.99	135.9		15.53	73.46	139.13															15.53	17	23	4	2	11	7	4	0			15.53	19	20	6
15.54	0.431689	0.378348	0.427284		15.54	2.45353	2.3907	2.44187		15.54	71.08	137.94		15.54	72.46	136.58		15.54	74.83	139.04															15.54	20	22	4	2	9	10	4	0			15.54	18	22	6
15.55	0.421441	0.38331	0.423585		15.55	2.4482	2.39318	2.43604		15.55	71.47	135.73		15.55	73.99	136.24		15.55	72.83	138.51															15.55	23	23	6	2	5	11	4	0			15.55	21	22	6
15.56	0.430163	0.377001	0.427072		15.56	2.44506	2.39691	2.43641		15.56	70.89	137.63		15.56	73.12	136.26		15.56	72.29	137.16															15.56	19	24	4	2	8	13	0	0			15.56	16	23	6
15.57	0.419177	0.37145	0.436935		15.57	2.44218	2.39197	2.42688		15.57	72.58	137.28		15.57	74.77	134.63		15.57	73.36	137.29															15.57	20	23	4	2	8	10	4	0			15.57	19	21	6
15.58	0.452708	0.373652	0.439144		15.58	2.45083	2.39573	2.42481		15.58	72.08	136.39		15.58	74.29	135.23		15.58	74	137.91															15.58	20	21	6	2	7	12	0	3			15.58	17	22	6
15.59	0.445981	0.372461	0.441557		15.59	2.44985	2.40019	2.43296		15.59	71.47	136.8		15.59	74.63	135.67		15.59	73.73	137.36															15.59	18	22	4	2	11	12	0	0			15.59	15	22	6
15.6	0.439328	0.368447	0.431172		15.6	2.45429	2.39986	2.42676		15.6	71.17	134.61		15.6	75.22	134.92		15.6	72.35	138.2															15.6	17	22	4	2	9	7	4	3			15.6	18	22	6
15.61	0.415618	0.379882	0.43486		15.61	2.43624	2.39177	2.44398		15.61	72.35	135.83		15.61	74.85	134.8		15.61	75.24	137.73															15.61	23	20	6	2	8	9	6	0			15.61	19	22	6
15.62	0.412874	0.37673	0.420199		15.62	2.44512	2.39231	2.43218		15.62	71.64	136.54		15.62	75.21	133.65		15.62	73.29	135.54															15.62	15	22	4	2	11	5	4	3			15.62	19	22	6
15.63	0.421866	0.376628	0.414054		15.63	2.45054	2.39922	2.43555		15.63	72.78	136.65		15.63	73.59	134.57		15.63	74.21	135.3															15.63	20	23	4	2	8	10	4	0			15.63	19	22	6
15.64	0.413309	0.375879	0.428462		15.64	2.4423	2.38676	2.43144		15.64	72.55	137.27		15.64	73.36	134.27		15.64	73.02	137.17															15.64	17	23	4	2	8	6	5	3			15.64	19	22	6
15.65	0.417486	0.377015	0.429479		15.65	2.45023	2.38661	2.42517		15.65	71.11	138.07		15.65	72.36	133.45		15.65	73.22	136.47															15.65	17	24	4	2	7	7	4	3			15.65	20	20	6
15.66	0.430495	0.373553	0.43294		15.66	2.44863	2.3925	2.43029		15.66	71.38	138.35		15.66	72.71	133.84		15.66	71.61	135.15															15.66	17	23	4	2	8	7	4	3			15.66	18	21	6
15.67	0.451734	0.382731	0.43576		15.67	2.45518	2.39648	2.43108		15.67	71.35	138.25		15.67	73.26	135.48		15.67	72.05	137.41															15.67	17	24	4	2	7	7	4	3			15.67	19	22	6
15.68	0.44119	0.379725	0.442407		15.68	2.45436	2.39028	2.42714		15.68	71.42	139.49		15.68	72.67	136.42		15.68	72.49	136.41															15.68	20	24	4	2	7	10	4	0			15.68	21	20	6
15.69	0.437122	0.379307	0.430954		15.69	2.46385	2.40252	2.40967		15.69	72.4	138.36		15.69	72.79	135.78		15.69	70.95	136.58															15.69	16	22	4	2	10	6	4	3			15.69	19	20	6
15.7	0.428448	0.396022	0.44205		15.7	2.45194	2.40397	2.42128		15.7	72.43	138.58		15.7	73.67	136.66		15.7	72.77	137.81															15.7	22	21	4	2	8	16	0	0			15.7	20	21	6
15.71	0.415336	0.388277	0.445282		15.71	2.46142	2.41412	2.41828		15.71	72.41	138.38		15.71	74.31	137.8		15.71	73.43	136.7															15.71	17	23	4	2	8	7	4	3			15.71	20	21	6
15.72	0.419872	0.377036	0.439425		15.72	2.44755	2.40515	2.42823		15.72	72.43	136.86		15.72	74.3	137.19		15.72	74.53	138.42															15.72	16	22	4	2	9	10	0	4			15.72	21	21	6
15.73	0.424189	0.380729	0.449214		15.73	2.4597	2.4055	2.42096		15.73	73.3	137.4		15.73	74.8	136.11		15.73	72.15	136.63															15.73	20	22	4	2	9	10	4	0			15.73	18	22	6
15.74	0.423016	0.377626	0.430737		15.74	2.45918	2.40166	2.41917		15.74	73.1	138.08		15.74	74.85	136.16		15.74	70.47	138.26															15.74	14	25	0	4	9	5	5	3			15.74	19	22	6
15.75	0.410349	0.369471	0.43169		15.75	2.46721	2.39947	2.41509		15.75	73.09	138.32		15.75	73.36	136.36		15.75	70.51	135.15															15.75	17	23	4	2	8	7	4	3			15.75	18	23	6
15.76	0.430135	0.358164	0.436841		15.76	2.46189	2.39963	2.42373		15.76	72.66	139.88		15.76	73.2	136.46		15.76	71.09	136.9															15.76	14	22	4	2	12	4	4	3			15.76	21	21	6
15.77	0.442727	0.356258	0.432008		15.77	2.45742	2.41054	2.42058		15.77	71.56	137.72		15.77	74.33	133.71		15.77	72.03	135.22															15.77	17	22	4	2	9	7	4	3			15.77	19	23	6
15.78	0.425897	0.375053	0.423349		15.78	2.44608	2.39988	2.41482		15.78	70.66	137.03		15.78	74.5	135.21		15.78	72.22	135.69															15.78	17	24	4	2	7	7	4	3			15.78	16	23	6
15.79	0.44612	0.366192	0.425976		15.79	2.46014	2.39247	2.4118		15.79	72.4	137.39		15.79	73.5	135.8		15.79	70.77	135.92															15.79	17	22	4	2	9	7	4	3			15.79	18	23	6
15.8	0.434064	0.364537	0.43095		15.8	2.45056	2.40561	2.42268		15.8	72.68	137.24		15.8	75.15	136.25		15.8	71.37	136.68															15.8	16	24	4	2	8	5	5	3			15.8	16	24	6
15.81	0.422184	0.364374	0.431648		15.81	2.45209	2.4051	2.4066		15.81	71.79	138.86		15.81	75.87	136.31		15.81	71.3	134.3															15.81	17	22	4	2	9	7	4	3			15.81	19	20	6
15.82	0.417654	0.361482	0.423588		15.82	2.44664	2.40619	2.41136		15.82	72.69	138.42		15.82	73.94	137.42		15.82	70.69	135.26															15.82	18	24	4	2	9	8	4	0			15.82	18	23	6
15.83	0.415316	0.366797	0.438536		15.83	2.44029	2.40574	2.41853		15.83	72.25	136.04		15.83	74.41	137.07		15.83	71.24	135.42															15.83	20	25	4	2	6	10	4	0			15.83	20	22	6
15.84	0.413815	0.381585	0.462745		15.84	2.45456	2.40154	2.41824		15.84	72.11	137.41		15.84	74.18	135.45		15.84	71.26	135.02															15.84	19	25	0	4	7	11	4	0			15.84	18	23	6
15.85	0.428855	0.38191	0.441531		15.85	2.45033	2.39987	2.4171		15.85	73.29	136.03		15.85	74.23	135.75		15.85	71.86	137.35															15.85	16	24	4	2	8	5	5	3			15.85	16	22	6
15.86	0.416074	0.376925	0.447472		15.86	2.44081	2.39786	2.41769		15.86	72.08	135.37		15.86	74.33	135.31		15.86	71.76	135.92															15.86	19	23	4	2	6	9	4	3			15.86	22	21	6
15.87	0.423034	0.372676	0.464092		15.87	2.45318	2.40035	2.4232		15.87	72.07	136.97		15.87	73.83	136.72		15.87	71.37	136.43															15.87	17	24	4	2	10	7	4	0			15.87	19	23	6
15.88	0.438922	0.378329	0.451623		15.88	2.4573	2.39532	2.42883		15.88	72.05	137.93		15.88	73.55	135.37		15.88	71.55	137.97															15.88	17	24	4	2	7	7	4	3			15.88	20	22	6
15.89	0.418154	0.375799	0.444241		15.89	2.4462	2.39933	2.409		15.89	72.78	136.22		15.89	72.79	135.24		15.89	70.77	135.67															15.89	22	25	4	2	4	12	4	0			15.89	19	21	6
15.9	0.43034	0.381676	0.453423		15.9	2.45885	2.39597	2.41168		15.9	72.32	137.02		15.9	74.24	136.03		15.9	71.87	135.47															15.9	17	25	4	2	6	11	0	3			15.9	20	22	6
15.91	0.436856	0.380616	0.44184		15.91	2.44985	2.39255	2.40503		15.91	70.99	137.01		15.91	72.67	135.43		15.91	73.01	133.99															15.91	19	23	4	2	9	9	4	0			15.91	20	21	6
15.92	0.43082	0.37373	0.451365		15.92	2.45147	2.38831	2.4106		15.92	71.54	136.33		15.92	72.07	135.37		15.92	73.03	133.52															15.92	19	25	4	2	4	9	4	3			15.92	20	21	6
15.93	0.432989	0.366224	0.45376		15.93	2.45386	2.39583	2.40172		15.93	72.23	135.93		15.93	72.08	137.15		15.93	71.88	132.99															15.93	14	24	4	2	10	4	4	3			15.93	20	21	6
15.94	0.431304	0.375594	0.457288		15.94	2.46156	2.4002	2.42114		15.94	72.39	136.95		15.94	73.25	136.52		15.94	73.31	134.49															15.94	17	23	4	2	8	7	4	3			15.94	20	22	6
15.95	0.442263	0.37289	0.458612		15.95	2.45617	2.40504	2.41594		15.95	72.29	136.88		15.95	73.35	136.26		15.95	70.76	132.85															15.95	22	24	4	2	5	12	4	0			15.95	19	21	6
15.96	0.41676	0.367285	0.435663		15.96	2.4479	2.40489	2.41755		15.96	71.17	135.16		15.96	73.99	136.13		15.96	73.38	133.63															15.96	20	23	4	2	8	10	4	0			15.96	19	21	6
15.97	0.413465	0.361346	0.442852		15.97	2.4461	2.40364	2.41594		15.97	71.82	136.95		15.97	73.85	136.41		15.97	72.47	133.27															15.97	18	23	4	2	10	7	5	0			15.97	17	22	6
15.98	0.41655	0.375623	0.453769		15.98	2.44845	2.40647	2.41172		15.98	72.73	137.47		15.98	73.65	135.93		15.98	72.39	134.81															15.98	18	28	0	4	5	10	4	0			15.98	18	23	6
15.99	0.412388	0.378355	0.455746		15.99	2.44587	2.40877	2.40615		15.99	71.39	134.72		15.99	75.3	135.27		15.99	71.5	134.68															15.99	18	21	6	2	9	6	4	3			15.99	20	23	6
16	0.410722	0.371686	0.450813		16	2.45136	2.40666	2.41772		16	71.69	137.05		16	73.49	136.67		16	71.85	135.1															16	16	21	6	2	11	4	4	3			16	19	21	6
16.01	0.416761	0.373197	0.454917		16.01	2.43259	2.41663	2.40813		16.01	70.49	136.04		16.01	72.95	137.15		16.01	70.98	135.38															16.01	15	23	4	2	10	5	4	3			16.01	21	21	6
16.02	0.410749	0.363964	0.46884		16.02	2.44926	2.41972	2.4153		16.02	71.42	136.8		16.02	74.45	137.79		16.02	71.17	136.44															16.02	19	23	6	2	9	7	4	0			16.02	19	22	6
16.03	0.407192	0.363718	0.45682		16.03	2.43953	2.41134	2.42599		16.03	70.87	136.73		16.03	72.49	136.17		16.03	71.53	135.72															16.03	17	24	4	2	10	6	5	0			16.03	20	20	6
16.04	0.428116	0.363373	0.469872		16.04	2.44887	2.40374	2.41532		16.04	71.32	137.98		16.04	73.03	137.18		16.04	71.03	134.66															16.04	18	23	6	2	7	6	4	3			16.04	18	23	6
16.05	0.422834	0.359232	0.46231		16.05	2.44118	2.41347	2.41709		16.05	71.02	136.67		16.05	72.86	137.37		16.05	70.49	133.97															16.05	21	23	6	2	4	9	4	3			16.05	20	23	6
16.06	0.409014	0.365489	0.483653		16.06	2.44017	2.41263	2.41305		16.06	70.94	137.13		16.06	73	136.54		16.06	72.6	133.86															16.06	17	25	4	2	6	7	4	3			16.06	20	20	6
16.07	0.411915	0.368704	0.469939		16.07	2.43889	2.40026	2.41572		16.07	71.94	136.6		16.07	71.83	135.25		16.07	73.02	134.37															16.07	22	24	4	2	5	12	4	0			16.07	21	22	6
16.08	0.39874	0.360655	0.443203		16.08	2.44428	2.40496	2.41801		16.08	72.62	138.27		16.08	73.49	136.64		16.08	72.16	135.74															16.08	17	22	4	2	9	7	4	3			16.08	18	22	6
16.09	0.416757	0.363394	0.454513		16.09	2.44823	2.4105	2.4172		16.09	71.2	138.62		16.09	74.31	136.88		16.09	72.1	135.49															16.09	20	23	4	2	8	10	4	0			16.09	19	22	6
16.1	0.407193	0.378142	0.448167		16.1	2.44074	2.40013	2.4092		16.1	71.59	138.28		16.1	73.68	134.51		16.1	70.75	134.2															16.1	22	22	4	2	7	12	4	0			16.1	20	21	6
16.11	0.408579	0.371831	0.446041		16.11	2.43597	2.40171	2.40929		16.11	69.76	136.11		16.11	72.09	136.89		16.11	71.84	133.58															16.11	16	23	4	2	9	5	5	3			16.11	20	21	6
16.12	0.416593	0.374452	0.44038		16.12	2.44467	2.40561	2.40628		16.12	70.48	137.26		16.12	72.86	135.08		16.12	71.62	134.2															16.12	19	25	4	2	7	13	0	0			16.12	12	24	6
16.13	0.407452	0.361374	0.440737		16.13	2.4537	2.41209	2.41276		16.13	70.7	136.24		16.13	74.95	136.37		16.13	72.06	132.55															16.13	20	24	4	2	7	10	4	0			16.13	18	22	6
16.14	0.413596	0.372254	0.444478		16.14	2.45557	2.4069	2.42073		16.14	70.15	137.93		16.14	73.52	135.86		16.14	72.4	133.79															16.14	16	24	4	2	8	5	5	3			16.14	18	22	6
16.15	0.410917	0.37003	0.43432		16.15	2.44948	2.40976	2.40916		16.15	68.98	138.35		16.15	73.32	136.24		16.15	71.16	131.52															16.15	17	23	4	2	8	7	4	3			16.15	19	23	6
16.16	0.412118	0.377531	0.432652		16.16	2.44874	2.40609	2.41218		16.16	70.37	137.46		16.16	74.57	136.16		16.16	72.04	132.67															16.16	17	24	4	2	7	7	4	3			16.16	18	21	6
16.17	0.406682	0.371952	0.429388		16.17	2.44055	2.4066	2.41783		16.17	71.35	137.28		16.17	73.35	135.75		16.17	72.29	134.02															16.17	17	23	4	2	8	6	5	3			16.17	21	21	6
16.18	0.423003	0.378311	0.416781		16.18	2.44185	2.40441	2.41795		16.18	71.47	138.23		16.18	73.82	135.08		16.18	72.69	133.52															16.18	19	23	4	2	6	8	5	3			16.18	18	20	6
16.19	0.421004	0.381022	0.421609		16.19	2.44223	2.41404	2.41838		16.19	71.11	136.47		16.19	73.09	137.14		16.19	71.38	132.83															16.19	20	25	4	2	6	10	4	0			16.19	19	22	6
16.2	0.422152	0.385122	0.427871		16.2	2.44323	2.4133	2.42114		16.2	71.38	136.97		16.2	72.3	137.23		16.2	72.51	134.81															16.2	19	24	4	2	8	8	5	0			16.2	20	22	6
16.21	0.416137	0.386144	0.452842		16.21	2.4501	2.41244	2.41992		16.21	69.98	137.28		16.21	72.57	136.81		16.21	72.38	133.86															16.21	18	25	4	2	5	8	4	3			16.21	17	22	6
16.22	0.414969	0.378437	0.45685		16.22	2.44479	2.41408	2.4162		16.22	69.34	139.05		16.22	73.76	134.43		16.22	71.25	133.4															16.22	21	23	4	2	7	11	4	0			16.22	19	21	6
16.23	0.404385	0.380759	0.448652		16.23	2.43756	2.41213	2.40844		16.23	70.11	139.33		16.23	73.4	136.8		16.23	71.12	132.77															16.23	22	23	4	2	6	11	5	0			16.23	20	21	6
16.24	0.405775	0.371412	0.444804		16.24	2.44343	2.40859	2.41633		16.24	70.07	138.66		16.24	72.59	138.15		16.24	70.86	133.16															16.24	22	22	4	2	7	12	4	0			16.24	20	21	6
16.25	0.406207	0.371909	0.44168		16.25	2.4519	2.40602	2.41669		16.25	70.49	139.53		16.25	73.48	138.33		16.25	71	133.89															16.25	16	25	4	2	7	10	0	3			16.25	20	21	6
16.26	0.413086	0.373936	0.449971		16.26	2.44493	2.41419	2.41767		16.26	70.7	139.62		16.26	72.63	136.32		16.26	71.19	134.1															16.26	19	23	4	2	9	8	5	0			16.26	23	20	6
16.27	0.424553	0.370427	0.461644		16.27	2.4503	2.40697	2.42276		16.27	71.25	139.74		16.27	72.9	135.7		16.27	71.76	134.14															16.27	19	24	4	2	8	9	4	0			16.27	19	22	6
16.28	0.428136	0.374392	0.448907		16.28	2.45721	2.40408	2.4139		16.28	70.14	139.2		16.28	73.76	135.75		16.28	70.86	133.59															16.28	19	22	4	2	7	7	6	3			16.28	20	21	6
16.29	0.430711	0.379811	0.440861		16.29	2.45712	2.41024	2.4145		16.29	72.64	140.17		16.29	73.21	133.64		16.29	70.56	132.92															16.29	20	23	4	2	8	10	4	0			16.29	15	21	6
16.3	0.439744	0.380116	0.449457		16.3	2.46245	2.41371	2.42138		16.3	70.74	139.57		16.3	72.95	135.99		16.3	70.83	134.29															16.3	20	23	4	2	8	9	5	0			16.3	21	22	6
16.31	0.441673	0.376535	0.440363		16.31	2.46076	2.40792	2.42984		16.31	71.66	138.58		16.31	72.36	134.81		16.31	70.69	134.06															16.31	16	25	4	2	7	6	4	3			16.31	23	19	6
16.32	0.439412	0.366756	0.438912		16.32	2.45162	2.41829	2.43779		16.32	70.49	137.76		16.32	73.47	134.67		16.32	70.82	134.28															16.32	21	24	6	2	6	9	4	0			16.32	20	21	6
16.33	0.447393	0.371355	0.441347		16.33	2.45096	2.41261	2.42403		16.33	70.16	138.37		16.33	72.48	133.46		16.33	72.27	132.78															16.33	18	23	6	2	7	6	4	3			16.33	20	21	6
16.34	0.447954	0.368277	0.453649		16.34	2.46013	2.41731	2.40679		16.34	70.64	138.06		16.34	72.88	133.96		16.34	70.52	132.77															16.34	19	23	4	2	6	9	4	3			16.34	22	23	6
16.35	0.46205	0.367911	0.461508		16.35	2.46172	2.41151	2.43095		16.35	70.04	137.35		16.35	72.12	133.87		16.35	70.75	134.47															16.35	21	25	4	2	5	15	0	0			16.35	17	23	6
16.36	0.442378	0.378011	0.458815		16.36	2.44938	2.42245	2.42262		16.36	68.89	136.31		16.36	73.39	135.74		16.36	69.69	135.25															16.36	20	24	4	2	7	10	4	0			16.36	21	22	6
16.37	0.434283	0.365619	0.454188		16.37	2.43357	2.40759	2.42412		16.37	68.63	135.73		16.37	71.78	134.95		16.37	71.17	134.81															16.37	17	25	4	2	6	7	4	3			16.37	20	23	6
16.38	0.434031	0.371023	0.454542		16.38	2.45993	2.40737	2.42222		16.38	70.99	137.72		16.38	72.42	133.6		16.38	71.73	133.85															16.38	22	22	4	2	7	12	4	0			16.38	22	23	6
16.39	0.430786	0.374091	0.456836		16.39	2.44933	2.40993	2.42344		16.39	69.01	134.48		16.39	72.8	133.83		16.39	71.28	133.88															16.39	14	24	4	2	10	4	4	3			16.39	21	21	6
16.4	0.438188	0.381294	0.437013		16.4	2.45123	2.41753	2.42957		16.4	69.79	136.62		16.4	73.07	135.46		16.4	71.77	136.13															16.4	17	23	4	2	8	7	4	3			16.4	18	23	6
16.41	0.449667	0.386001	0.435785		16.41	2.45712	2.40966	2.43712		16.41	69.46	137.1		16.41	71.73	133.35		16.41	70.89	133.84															16.41	16	26	4	2	6	6	4	3			16.41	21	21	6
16.42	0.437135	0.378487	0.432023		16.42	2.4532	2.40005	2.43302		16.42	71.21	136.43		16.42	70.79	133.16		16.42	70.25	134.64															16.42	20	24	4	2	7	10	4	0			16.42	20	21	6
16.43	0.43777	0.381557	0.452563		16.43	2.45351	2.39761	2.41819		16.43	70.91	136.02		16.43	70.52	134.04		16.43	70.16	135.45															16.43	14	27	4	0	7	6	4	3			16.43	21	21	6
16.44	0.434535	0.376703	0.456013		16.44	2.44833	2.40035	2.41585		16.44	69.21	135.69		16.44	71.52	134.42		16.44	70.69	135.03															16.44	19	23	4	2	6	9	4	3			16.44	20	22	6
16.45	0.422274	0.382215	0.4493		16.45	2.44909	2.39268	2.41247		16.45	70.2	134.98		16.45	72.62	133.84		16.45	70.02	133.79															16.45	15	22	4	2	8	9	0	6			16.45	21	21	6
16.46	0.417362	0.376591	0.458894		16.46	2.4417	2.40045	2.42237		16.46	71.66	136.16		16.46	71.18	136.07		16.46	71.1	134.95															16.46	20	22	4	2	9	10	4	0			16.46	19	21	6
16.47	0.438198	0.373794	0.446458		16.47	2.44686	2.39014	2.41335		16.47	70.94	135.71		16.47	70.12	132.44		16.47	72.05	135.1															16.47	15	25	4	2	8	3	6	3			16.47	20	21	6
16.48	0.437028	0.386199	0.458265		16.48	2.44846	2.40331	2.41676		16.48	72.81	135.19		16.48	71.53	134.58		16.48	71.56	133.67															16.48	18	25	4	2	8	12	0	0			16.48	18	21	6
16.49	0.437326	0.379933	0.446763		16.49	2.43754	2.40945	2.41336		16.49	69.79	135.9		16.49	72.41	135.95		16.49	70.45	133.31															16.49	20	23	4	2	8	8	6	0			16.49	20	21	6
16.5	0.426749	0.379456	0.457072		16.5	2.43859	2.41774	2.42156		16.5	72.53	136.03		16.5	72.99	134.17		16.5	71.67	134.41															16.5	17	23	4	2	8	7	4	3			16.5	20	21	6
16.51	0.418955	0.37272	0.449021		16.51	2.43911	2.40507	2.42136		16.51	69.64	135.06		16.51	71.94	135.66		16.51	72.6	133.59															16.51	17	23	4	2	8	7	4	3			16.51	20	20	6
16.52	0.432904	0.37109	0.431802		16.52	2.44307	2.40348	2.43091		16.52	70.8	135.7		16.52	72.41	134.78		16.52	70.76	135.51															16.52	17	25	0	4	6	9	4	3			16.52	19	21	6
16.53	0.422942	0.383306	0.432054		16.53	2.45354	2.40583	2.43029		16.53	71.7	137.34		16.53	70.95	133.98		16.53	71.43	133.9															16.53	22	22	4	2	7	12	4	0			16.53	18	23	6
16.54	0.427221	0.375416	0.429394		16.54	2.44455	2.4131	2.42086		16.54	70.35	138.19		16.54	71.65	134.34		16.54	70.62	133.7															16.54	16	24	4	2	8	6	4	3			16.54	20	21	6
16.55	0.425756	0.369871	0.425392		16.55	2.45724	2.39839	2.42365		16.55	70.38	137.04		16.55	71.58	133.81		16.55	70.33	134.03															16.55	19	26	4	2	3	9	4	3			16.55	15	23	6
16.56	0.41832	0.375292	0.446539		16.56	2.45173	2.41015	2.43202		16.56	72.32	137.81		16.56	71.87	134.52		16.56	71.78	135.51															16.56	22	23	6	2	6	10	4	0			16.56	21	21	6
16.57	0.40808	0.375131	0.438779		16.57	2.44684	2.4049	2.42559		16.57	72.3	137.26		16.57	70.72	134.57		16.57	70.91	133.38															16.57	17	24	4	2	7	7	4	3			16.57	22	22	6
16.58	0.425069	0.383184	0.432411		16.58	2.45754	2.40398	2.42703		16.58	72.76	138.56		16.58	71.21	132.79		16.58	72.71	132.3															16.58	19	24	4	2	5	9	4	3			16.58	20	20	6
16.59	0.438528	0.392024	0.438036		16.59	2.45153	2.39657	2.42101		16.59	72.63	136.02		16.59	72.05	132.24		16.59	72.02	133.23															16.59	15	23	4	2	10	5	4	3			16.59	22	20	6
16.6	0.409349	0.384202	0.43735		16.6	2.44487	2.41554	2.42806		16.6	72.29	138.11		16.6	71.89	132.92		16.6	71.85	133.86															16.6	15	25	4	2	5	9	0	6			16.6	20	20	6
16.61	0.404192	0.376669	0.436362		16.61	2.45095	2.42427	2.42177		16.61	73.5	137.15		16.61	72.18	133.73		16.61	71.52	135.21															16.61	17	25	4	2	6	7	4	3			16.61	20	21	6
16.62	0.401796	0.384082	0.441977		16.62	2.43585	2.41499	2.41326		16.62	73.92	136.99		16.62	71.23	134.03		16.62	73.05	132.72															16.62	20	21	6	2	10	8	4	0			16.62	20	20	6
16.63	0.40039	0.376533	0.440518		16.63	2.44453	2.41359	2.42016		16.63	73.92	137.73		16.63	71.81	131.55		16.63	72	133.33															16.63	19	25	4	2	4	9	4	3			16.63	21	22	6
16.64	0.405472	0.358866	0.44902		16.64	2.43907	2.40771	2.42198		16.64	72.4	139.15		16.64	71.64	132.12		16.64	72.4	133.8															16.64	17	24	4	2	7	7	4	3			16.64	16	22	6
16.65	0.399893	0.370611	0.452402		16.65	2.4441	2.41116	2.40592		16.65	71.56	138.24		16.65	73.19	131.02		16.65	72.36	134.34															16.65	20	24	4	2	7	10	4	0			16.65	16	22	6
16.66	0.400811	0.379731	0.438275		16.66	2.45417	2.40627	2.40709		16.66	72.98	137.17		16.66	73.68	131.06		16.66	71.42	131.51															16.66	17	25	4	2	6	7	4	3			16.66	21	22	6
16.67	0.403493	0.381068	0.446245		16.67	2.45266	2.40304	2.40922		16.67	73.66	136.9		16.67	72.86	133.05		16.67	70.72	131.23															16.67	18	24	6	2	6	6	4	3			16.67	18	22	6
16.68	0.403568	0.385971	0.44498		16.68	2.44424	2.41824	2.41039		16.68	73.25	136.27		16.68	73.41	133.35		16.68	71.12	132.98															16.68	18	25	4	2	8	8	4	0			16.68	18	22	6
16.69	0.4129	0.389698	0.446664		16.69	2.44085	2.41298	2.42438		16.69	72.36	137.72		16.69	72.66	135.28		16.69	70.19	132.61															16.69	20	25	4	2	6	10	4	0			16.69	17	22	6
16.7	0.416499	0.385968	0.432027		16.7	2.44605	2.41383	2.42401		16.7	72.9	136.7		16.7	72.05	132.22		16.7	70.95	133.46															16.7	22	24	4	2	5	12	4	0			16.7	19	22	6
16.71	0.408831	0.391199	0.450107		16.71	2.44268	2.41764	2.43082		16.71	72.03	136.9		16.71	73.68	133.68		16.71	70.9	134.28															16.71	17	23	4	2	11	6	5	0			16.71	19	24	6
16.72	0.422098	0.391528	0.437952		16.72	2.44739	2.41911	2.42394		16.72	73.36	136.6		16.72	72.42	134.81		16.72	71.04	132.42															16.72	16	24	4	2	8	6	4	3			16.72	17	22	6
16.73	0.43694	0.391083	0.445683		16.73	2.44595	2.41826	2.4225		16.73	72.16	137.09		16.73	72.37	134.9		16.73	72.23	132.36															16.73	17	24	4	2	7	7	4	3			16.73	19	22	6
16.74	0.434076	0.387785	0.444256		16.74	2.44705	2.4081	2.42448		16.74	72.03	137.71		16.74	71.96	133.74		16.74	71.65	133.86															16.74	19	24	4	2	5	8	5	3			16.74	20	23	6
16.75	0.431953	0.390233	0.436396		16.75	2.44841	2.40836	2.43728		16.75	71.62	138.11		16.75	72.37	134.87		16.75	71.03	134.4															16.75	13	27	0	4	8	5	4	3			16.75	20	23	6
16.76	0.431647	0.390504	0.423934		16.76	2.44242	2.41782	2.43922		16.76	73.3	136.87		16.76	73.15	136.54		16.76	71.7	133.75															16.76	17	25	4	2	6	6	5	3			16.76	20	23	6
16.77	0.418902	0.381358	0.418015		16.77	2.45048	2.41423	2.4243		16.77	73.67	138.25		16.77	73.16	135.19		16.77	71.39	133.85															16.77	15	23	4	2	10	5	4	3			16.77	19	23	6
16.78	0.425748	0.375186	0.438547		16.78	2.4586	2.41092	2.43065		16.78	72.86	138.11		16.78	73.06	133.93		16.78	72.68	135.4															16.78	18	24	4	2	9	8	4	0			16.78	18	23	6
16.79	0.429959	0.386885	0.415319		16.79	2.46214	2.40358	2.4261		16.79	73.17	136.62		16.79	72.7	134.04		16.79	72.3	134.98															16.79	19	23	6	2	6	7	4	3			16.79	21	21	6
16.8	0.433344	0.398015	0.406899		16.8	2.45011	2.41407	2.42037		16.8	72.26	135.55		16.8	74.67	135.08		16.8	70.63	133.52															16.8	18	24	4	2	9	8	4	0			16.8	20	23	6
16.81	0.433916	0.39258	0.414843		16.81	2.45245	2.4038	2.42015		16.81	73.74	135.84		16.81	73.32	133.9		16.81	70.5	134.15															16.81	11	25	4	2	9	5	0	6			16.81	14	22	6
16.82	0.433113	0.394692	0.420197		16.82	2.45031	2.40831	2.42397		16.82	73.62	135.25		16.82	72.63	134.25		16.82	70.98	134.77															16.82	18	24	4	2	9	8	4	0			16.82	19	21	6
16.83	0.420498	0.379543	0.4352		16.83	2.44852	2.41704	2.42635		16.83	74.59	136.18		16.83	72.15	134.54		16.83	71.63	132.9															16.83	19	26	4	2	6	9	4	0			16.83	15	23	6
16.84	0.42116	0.381705	0.446726		16.84	2.4413	2.41693	2.42427		16.84	72.08	136.36		16.84	71.84	134.82		16.84	69.6	134.1															16.84	20	25	4	2	6	10	4	0			16.84	19	20	6
16.85	0.415981	0.384373	0.431907		16.85	2.44206	2.40925	2.4183		16.85	73.22	135.54		16.85	73.77	134.24		16.85	70.99	133.43															16.85	16	23	4	2	9	5	5	3			16.85	22	23	6
16.86	0.427493	0.388323	0.441677		16.86	2.4392	2.40791	2.44181		16.86	71.71	134.37		16.86	72.53	134.91		16.86	71.88	133.86															16.86	16	25	4	2	10	6	4	0			16.86	20	20	6
16.87	0.423062	0.380015	0.426424		16.87	2.43812	2.41435	2.42994		16.87	71.94	134.87		16.87	73.26	134.01		16.87	72.01	133.51															16.87	19	26	4	2	6	9	4	0			16.87	19	23	6
16.88	0.436828	0.378536	0.434031		16.88	2.4457	2.41381	2.42629		16.88	72.89	135.44		16.88	72.21	133.46		16.88	71.12	132.46															16.88	19	23	4	2	9	8	5	0			16.88	18	23	6
16.89	0.43642	0.383871	0.438925		16.89	2.44998	2.41964	2.42941		16.89	73.17	135.18		16.89	72.84	135		16.89	70.65	134.93															16.89	22	23	4	2	6	12	4	0			16.89	19	23	6
16.9	0.433045	0.389199	0.439215		16.9	2.45202	2.42582	2.41587		16.9	73.1	135.73		16.9	71.95	135.61		16.9	70.51	132.48															16.9	20	25	4	2	6	14	0	0			16.9	21	23	6
16.91	0.434659	0.38182	0.439077		16.91	2.44106	2.41454	2.41442		16.91	72.79	136.74		16.91	71.99	133.65		16.91	70.72	134.3															16.91	18	23	4	2	10	8	4	0			16.91	16	23	6
16.92	0.435161	0.378895	0.439592		16.92	2.4379	2.42206	2.41929		16.92	72.04	136.28		16.92	72.71	134.69		16.92	69.65	134.17															16.92	19	22	6	2	7	7	4	3			16.92	23	22	6
16.93	0.437224	0.392322	0.425821		16.93	2.44676	2.42056	2.44109		16.93	72.97	136.61		16.93	71.94	134.59		16.93	71.5	135.78															16.93	20	24	4	2	7	9	5	0			16.93	19	22	6
16.94	0.437385	0.377281	0.430616		16.94	2.45645	2.41412	2.43584		16.94	72.85	136.55		16.94	71.48	132.96		16.94	69.58	134.41															16.94	14	24	4	2	7	8	0	6			16.94	20	22	6
16.95	0.416767	0.379823	0.425596		16.95	2.4443	2.41827	2.43413		16.95	71.74	136.48		16.95	71.89	134.71		16.95	71.11	135.44															16.95	19	22	4	2	7	9	4	3			16.95	17	22	6
16.96	0.428011	0.392931	0.420827		16.96	2.447	2.42274	2.43072		16.96	71.61	134.98		16.96	73.17	135.37		16.96	69.34	135.86															16.96	18	24	4	2	9	6	6	0			16.96	19	23	6
16.97	0.432249	0.407221	0.437646		16.97	2.44449	2.41442	2.41837		16.97	72.29	135.81		16.97	72.82	134.31		16.97	70.58	135.53															16.97	15	25	4	2	8	5	4	3			16.97	18	22	6
16.98	0.437164	0.387702	0.436073		16.98	2.43136	2.42718	2.42757		16.98	73.16	134.71		16.98	72.96	134.94		16.98	71.23	135.26															16.98	17	25	4	2	6	7	4	3			16.98	19	21	6
16.99	0.434529	0.386216	0.441543		16.99	2.43446	2.40886	2.43397		16.99	71.45	134.52		16.99	72.95	135.4		16.99	71.51	135.82															16.99	16	25	4	2	7	6	4	3			16.99	17	21	6
17	0.437647	0.392159	0.447664		17	2.44293	2.40947	2.43757		17	72.14	134.84		17	72.13	135.09		17	71.76	134.95															17	21	23	4	2	7	11	4	0			17	20	24	6
17.01	0.443807	0.3948	0.444339		17.01	2.43855	2.42925	2.42898		17.01	72.29	136.59		17.01	73.3	136.42		17.01	72.42	132.95															17.01	16	26	4	2	6	6	4	3			17.01	20	22	6
17.02	0.427445	0.390802	0.432248		17.02	2.4293	2.42087	2.4327		17.02	70.78	135.35		17.02	72.02	135.18		17.02	72.18	133.08															17.02	21	22	6	2	8	9	4	0			17.02	19	23	6
17.03	0.428098	0.394836	0.423769		17.03	2.42085	2.42171	2.41899		17.03	71.17	136.07		17.03	72.44	135.47		17.03	72.12	135.28															17.03	21	22	6	2	8	9	4	0			17.03	20	21	6
17.04	0.406957	0.391078	0.429487		17.04	2.41935	2.41243	2.41857		17.04	71.02	136.1		17.04	71.44	135.8		17.04	72.51	132.54															17.04	22	24	4	2	5	12	4	0			17.04	21	22	6
17.05	0.419499	0.378914	0.433518		17.05	2.43732	2.42092	2.42843		17.05	71.9	136.76		17.05	71.79	136.33		17.05	71.71	132.3															17.05	15	24	4	2	9	4	5	3			17.05	20	24	6
17.06	0.416813	0.377868	0.42652		17.06	2.4291	2.43519	2.44023		17.06	70.58	136.69		17.06	72.33	137.24		17.06	72.3	132.57															17.06	21	24	4	2	6	15	0	0			17.06	16	22	6
17.07	0.417143	0.373006	0.4324		17.07	2.43602	2.4116	2.42904		17.07	71.25	137.36		17.07	72.32	136.13		17.07	72.52	135.47															17.07	15	24	0	4	9	11	0	3			17.07	20	20	6
17.08	0.418204	0.389103	0.427193		17.08	2.42315	2.406	2.42653		17.08	70.88	136.63		17.08	72.61	136.9		17.08	72.06	132.68															17.08	20	23	4	2	8	10	4	0			17.08	20	21	6
17.09	0.411301	0.384737	0.417792		17.09	2.42561	2.41871	2.42813		17.09	70.31	135.33		17.09	72.31	135.48		17.09	73.48	133.93															17.09	20	24	4	2	7	10	4	0			17.09	19	22	6
17.1	0.42522	0.374716	0.431537		17.1	2.42795	2.40948	2.41588		17.1	71.42	136.6		17.1	70.88	136.31		17.1	72.03	133.43															17.1	21	24	4	2	6	11	4	0			17.1	15	24	6
17.11	0.400798	0.376236	0.451405		17.11	2.42011	2.40328	2.43215		17.11	70.33	135.52		17.11	70.08	135.63		17.11	73.92	135.64															17.11	20	23	4	2	8	10	4	0			17.11	17	22	6
17.12	0.401204	0.388438	0.459873		17.12	2.4201	2.40062	2.42742		17.12	70.76	136.69		17.12	71.01	134.94		17.12	73.21	133.83															17.12	15	23	4	2	10	5	4	3			17.12	14	24	6
17.13	0.411929	0.385274	0.443335		17.13	2.4226	2.41723	2.425		17.13	70.94	137.47		17.13	71.46	135.55		17.13	72.74	133.73															17.13	19	25	4	2	4	9	4	3			17.13	17	22	6
17.14	0.416271	0.389382	0.437208		17.14	2.44168	2.43281	2.43701		17.14	72.21	137.23		17.14	72.87	137.38		17.14	73	134.58															17.14	22	24	4	2	5	12	4	0			17.14	19	25	6
17.15	0.421267	0.378209	0.443581		17.15	2.42983	2.41887	2.4198		17.15	71.04	138.12		17.15	71.1	137.04		17.15	72.79	135.76															17.15	19	24	4	2	8	7	6	0			17.15	19	22	6
17.16	0.405275	0.386482	0.437454		17.16	2.43444	2.41343	2.41968		17.16	71.39	136.31		17.16	71.87	136.6		17.16	71.6	135.75															17.16	17	23	4	2	8	5	6	3			17.16	21	21	6
17.17	0.416691	0.386827	0.422843		17.17	2.43859	2.42982	2.43331		17.17	70.44	137.85		17.17	72.34	135.86		17.17	73.17	136.2															17.17	22	24	4	2	5	12	4	0			17.17	18	23	6
17.18	0.414191	0.378107	0.4313		17.18	2.42724	2.41486	2.4296		17.18	70.23	136.23		17.18	72.5	135.39		17.18	73.5	135.58															17.18	20	23	4	2	8	10	4	0			17.18	19	22	6
17.19	0.437051	0.38529	0.435526		17.19	2.44017	2.42532	2.41753		17.19	71.2	135.71		17.19	72.2	133.91		17.19	72.32	135.64															17.19	21	22	6	2	8	9	4	0			17.19	20	22	6
17.2	0.429508	0.390305	0.442504		17.2	2.43729	2.4201	2.42448		17.2	71.32	135.74		17.2	73.17	136.47		17.2	73.29	134.31															17.2	17	24	4	2	7	7	4	3			17.2	21	22	6
17.21	0.432836	0.395268	0.439784		17.21	2.43511	2.42389	2.41356		17.21	71.04	135.4		17.21	73.41	134.62		17.21	72.98	135.24															17.21	18	26	4	2	7	8	4	0			17.21	21	21	6
17.22	0.435484	0.391539	0.442316		17.22	2.44471	2.42248	2.41217		17.22	72.58	135.65		17.22	73.1	135.04		17.22	73.49	133.25															17.22	20	24	4	2	7	10	4	0			17.22	18	23	6
17.23	0.439314	0.3909	0.434004		17.23	2.43646	2.42637	2.4059		17.23	71.63	137.41		17.23	72.61	136.11		17.23	70.88	134.05															17.23	21	21	6	2	9	9	4	0			17.23	14	22	6
17.24	0.436693	0.387829	0.428541		17.24	2.43795	2.41988	2.41704		17.24	70.68	135.06		17.24	73	135.84		17.24	72.89	134.67															17.24	20	21	6	2	7	8	4	3			17.24	21	21	6
17.25	0.450433	0.397484	0.436881		17.25	2.44405	2.42607	2.41593		17.25	73.27	136.88		17.25	73.35	137.31		17.25	73.33	133.96															17.25	17	24	4	2	7	7	4	3			17.25	19	22	6
17.26	0.457307	0.391088	0.44457		17.26	2.44938	2.41844	2.42784		17.26	73.35	137.45		17.26	71.25	135.22		17.26	73.39	136.09															17.26	15	24	4	2	9	5	4	3			17.26	21	21	6
17.27	0.444108	0.398799	0.435173		17.27	2.43785	2.42118	2.42811		17.27	73.21	136.13		17.27	72.07	136.4		17.27	73.45	133.69															17.27	22	23	4	2	6	10	6	0			17.27	20	21	6
17.28	0.439797	0.397528	0.441551		17.28	2.44264	2.42449	2.4261		17.28	72.77	135.83		17.28	72.53	135.86		17.28	72.59	135.39															17.28	17	23	4	2	8	7	4	3			17.28	14	23	6
17.29	0.463534	0.394267	0.438374		17.29	2.45075	2.42216	2.4325		17.29	71.97	137.41		17.29	72.23	136.11		17.29	74.2	135.58															17.29	18	26	0	4	7	10	4	0			17.29	21	21	6
17.3	0.449729	0.403811	0.432729		17.3	2.45756	2.4227	2.42535		17.3	72.92	136.68		17.3	72.3	135.65		17.3	72.67	135.4															17.3	13	25	0	4	7	9	0	6			17.3	16	20	6
17.31	0.448196	0.397437	0.426121		17.31	2.44608	2.429	2.42027		17.31	72.27	136.49		17.31	71.83	136.03		17.31	72.35	135.28															17.31	17	24	4	2	7	7	4	3			17.31	17	24	6
17.32	0.443373	0.399199	0.433996		17.32	2.44295	2.42617	2.43137		17.32	71.62	135.22		17.32	72.08	135.27		17.32	71.66	137.57															17.32	14	22	4	2	12	4	4	3			17.32	21	21	6
17.33	0.427882	0.390514	0.438275		17.33	2.43671	2.43437	2.43228		17.33	73.48	136.38		17.33	73.81	136.61		17.33	72.16	134.75															17.33	21	24	4	2	6	11	4	0			17.33	19	24	6
17.34	0.430773	0.394507	0.441066		17.34	2.44165	2.42795	2.42649		17.34	72.22	135.81		17.34	72.58	135.2		17.34	71.76	134.65															17.34	19	24	4	2	8	9	4	0			17.34	19	23	6
17.35	0.429602	0.39193	0.435521		17.35	2.43544	2.42451	2.43198		17.35	72.41	136.45		17.35	73.32	135.58		17.35	74.09	135.86															17.35	17	23	4	2	8	7	4	3			17.35	18	21	6
17.36	0.444544	0.399981	0.410825		17.36	2.442	2.4282	2.42762		17.36	73.22	135.1		17.36	73.36	135.53		17.36	73.91	135.4															17.36	16	23	4	2	9	10	0	3			17.36	19	21	6
17.37	0.442499	0.392716	0.418801		17.37	2.44167	2.44142	2.42715		17.37	71.58	136.11		17.37	73.76	137.42		17.37	74.49	134.62															17.37	18	27	0	4	6	10	4	0			17.37	20	23	6
17.38	0.450686	0.389054	0.419803		17.38	2.44269	2.4358	2.42149		17.38	71.57	136.24		17.38	73.39	136.67		17.38	73.33	135.45															17.38	18	26	4	2	4	7	5	3			17.38	20	23	6
17.39	0.439351	0.398718	0.433264		17.39	2.44074	2.43602	2.42863		17.39	71.22	135.04		17.39	73.46	136.56		17.39	73.63	135.66															17.39	18	25	0	4	8	10	4	0			17.39	17	23	6
17.4	0.435776	0.386289	0.430842		17.4	2.44415	2.44128	2.42921		17.4	71.75	136.19		17.4	73	137.22		17.4	75.11	135.46															17.4	15	25	0	4	8	11	0	3			17.4	18	22	6
17.41	0.422326	0.382243	0.443719		17.41	2.43703	2.43454	2.4293		17.41	71.3	135.62		17.41	73.84	138.28		17.41	75.84	137.78															17.41	16	22	6	2	10	4	4	3			17.41	17	22	6
17.42	0.425235	0.37816	0.439839		17.42	2.43677	2.42339	2.42853		17.42	71.16	136.06		17.42	72.12	137.55		17.42	75.07	135.17															17.42	19	23	4	2	9	9	4	0			17.42	20	21	6
17.43	0.432208	0.373747	0.433965		17.43	2.43947	2.41543	2.42355		17.43	72.54	137.78		17.43	74.07	135.57		17.43	73.65	135.39															17.43	16	25	4	2	7	6	4	3			17.43	19	21	6
17.44	0.430102	0.378787	0.441898		17.44	2.42904	2.42395	2.43053		17.44	71.97	135.47		17.44	73.69	136.61		17.44	74.86	137.51															17.44	22	22	6	2	7	10	4	0			17.44	20	21	6
17.45	0.425915	0.394112	0.451992		17.45	2.42824	2.42714	2.43288		17.45	70.97	136.08		17.45	73.94	135.6		17.45	74.87	137.28															17.45	18	22	6	2	8	6	4	3			17.45	18	22	6
17.46	0.427634	0.404187	0.450627		17.46	2.42732	2.42541	2.42511		17.46	71.53	136.31		17.46	74.54	135.73		17.46	73.68	137.42															17.46	21	25	6	2	5	9	4	0			17.46	22	22	6
17.47	0.434074	0.412039	0.454873		17.47	2.43717	2.43111	2.4294		17.47	73.12	136.68		17.47	73.89	134.91		17.47	73.7	137.09															17.47	19	23	4	2	6	9	4	3			17.47	23	22	6
17.48	0.436413	0.403243	0.451565		17.48	2.44269	2.43671	2.43147		17.48	71.94	134.74		17.48	75.57	135.08		17.48	73.39	136.1															17.48	20	22	4	2	9	10	4	0			17.48	18	21	6
17.49	0.438507	0.398147	0.442761		17.49	2.44171	2.43143	2.42763		17.49	72.47	137.29		17.49	74.26	137.06		17.49	72.6	136.53															17.49	20	25	4	2	6	10	4	0			17.49	20	23	6
17.5	0.44049	0.399329	0.438475		17.5	2.44089	2.42717	2.42019		17.5	71.72	135.6		17.5	75.02	136.1		17.5	74.42	136.83															17.5	19	23	4	2	9	9	4	0			17.5	20	21	6
17.51	0.454243	0.388861	0.422421		17.51	2.44235	2.42816	2.42128		17.51	71.62	136.08		17.51	74.4	137.42		17.51	72.68	135.56															17.51	17	24	4	2	7	7	4	3			17.51	17	22	6
17.52	0.433787	0.382304	0.426604		17.52	2.42691	2.43753	2.42848		17.52	71.32	135.25		17.52	74.67	136.91		17.52	73.45	136.13															17.52	18	24	4	2	6	12	0	3			17.52	20	21	6
17.53	0.445108	0.389867	0.429868		17.53	2.43702	2.4289	2.42562		17.53	71.01	135.17		17.53	75.54	136.95		17.53	73.97	136.55															17.53	16	23	4	2	9	6	4	3			17.53	19	22	6
17.54	0.438055	0.387976	0.437274		17.54	2.43628	2.42618	2.41034		17.54	70.91	135.29		17.54	75.26	138.08		17.54	73.12	136.06															17.54	19	22	4	2	7	9	4	3			17.54	15	23	6
17.55	0.432425	0.396729	0.430569		17.55	2.43542	2.42984	2.41053		17.55	71.58	136.17		17.55	74.56	136.93		17.55	73.21	135.72															17.55	19	24	6	2	5	7	4	3			17.55	20	24	6
17.56	0.420426	0.383975	0.445261		17.56	2.42942	2.42639	2.42152		17.56	71.12	135.53		17.56	76.46	139.06		17.56	73.47	137.24															17.56	18	24	4	2	6	12	0	3			17.56	19	22	6
17.57	0.424129	0.379728	0.432295		17.57	2.43079	2.41809	2.41734		17.57	69.93	134.21		17.57	76.04	137.78		17.57	73.28	135.94															17.57	19	25	4	2	7	8	5	0			17.57	17	22	6
17.58	0.428295	0.383771	0.440592		17.58	2.43989	2.42518	2.4219		17.58	70.34	134.75		17.58	76.05	136.96		17.58	74.24	136.39															17.58	20	23	4	2	8	10	4	0			17.58	19	21	6
17.59	0.429911	0.383153	0.455656		17.59	2.4351	2.41882	2.4174		17.59	72.18	134.16		17.59	73.83	136.1		17.59	74.6	135.73															17.59	20	25	4	2	6	10	4	0			17.59	20	21	6
17.6	0.42966	0.386572	0.449645		17.6	2.43604	2.43383	2.42703		17.6	72.59	134.55		17.6	74.81	136.96		17.6	73.98	135.93															17.6	18	24	4	2	9	8	4	0			17.6	17	22	6
17.61	0.419268	0.385945	0.448948		17.61	2.4252	2.43605	2.42215		17.61	71.97	134.5		17.61	75.49	138.29		17.61	73.11	136.55															17.61	17	22	4	2	6	7	4	6			17.61	18	22	6
17.62	0.414772	0.394076	0.450901		17.62	2.42906	2.43407	2.41942		17.62	72.09	134.15		17.62	75.68	137		17.62	72.68	135.64															17.62	19	23	4	2	9	9	4	0			17.62	20	23	6
17.63	0.417753	0.398824	0.44942		17.63	2.42574	2.43051	2.42643		17.63	71.84	133.81		17.63	75.29	137.74		17.63	74.13	137.12															17.63	15	25	0	4	8	11	0	3			17.63	16	22	6
17.64	0.424071	0.390429	0.458632		17.64	2.42556	2.43281	2.43945		17.64	70.75	133.22		17.64	76.32	137.91		17.64	74.85	137.25															17.64	20	22	4	2	9	10	4	0			17.64	18	22	6
17.65	0.411478	0.37424	0.442356		17.65	2.43677	2.44033	2.42961		17.65	73.61	135.23		17.65	76.49	136.99		17.65	73.4	137.64															17.65	22	22	4	2	7	16	0	0			17.65	20	22	6
17.66	0.429491	0.379289	0.437422		17.66	2.44042	2.43781	2.43301		17.66	72.13	134.26		17.66	75.82	137.18		17.66	73.31	134.59															17.66	19	24	4	2	8	9	4	0			17.66	21	20	6
17.67	0.44197	0.377751	0.434434		17.67	2.44026	2.4438	2.43196		17.67	71.79	135.04		17.67	75.58	136.38		17.67	73.59	136.62															17.67	18	24	4	2	9	8	4	0			17.67	20	22	6
17.68	0.445728	0.387107	0.419444		17.68	2.43401	2.42639	2.42486		17.68	71.31	134.94		17.68	74.7	137.57		17.68	70.91	135.05															17.68	15	24	4	2	9	5	4	3			17.68	18	22	6
17.69	0.457319	0.387774	0.421035		17.69	2.43431	2.4249	2.43038		17.69	71.53	135.46		17.69	75.36	138.3		17.69	72.91	136.31															17.69	17	22	4	2	9	6	5	3			17.69	18	22	6
17.7	0.44557	0.37978	0.41583		17.7	2.43917	2.42593	2.42645		17.7	71.09	135.65		17.7	75.06	136.93		17.7	72.15	134.93															17.7	13	24	0	4	11	5	4	3			17.7	20	21	6
17.71	0.450577	0.366022	0.439616		17.71	2.43146	2.41836	2.42559		17.71	71.19	135.57		17.71	74.9	135.45		17.71	72.15	134.13															17.71	15	26	0	4	7	7	4	3			17.71	20	21	6
17.72	0.443736	0.37127	0.429903		17.72	2.4397	2.43205	2.42871		17.72	72.04	134.33		17.72	75.71	136.59		17.72	72.48	134.96															17.72	16	24	4	2	8	10	0	3			17.72	21	23	6
17.73	0.473065	0.37617	0.429883		17.73	2.44055	2.42873	2.41681		17.73	70.27	135.19		17.73	74.99	135.95		17.73	72.81	135.43															17.73	17	23	4	2	8	7	4	3			17.73	18	23	6
17.74	0.460535	0.37274	0.431843		17.74	2.42936	2.41891	2.42284		17.74	70.62	134.98		17.74	75.1	135.16		17.74	73.06	136.6															17.74	17	23	4	2	8	7	4	3			17.74	18	20	6
17.75	0.459892	0.366769	0.427665		17.75	2.44144	2.41766	2.42996		17.75	69.44	135.13		17.75	75.04	136.47		17.75	73.39	136.29															17.75	19	22	4	2	7	7	6	3			17.75	18	22	6
17.76	0.442322	0.35609	0.43824		17.76	2.43378	2.41463	2.41358		17.76	69.9	134.26		17.76	73.9	135.04		17.76	72.19	135.05															17.76	17	24	4	2	7	7	4	3			17.76	19	23	6
17.77	0.452288	0.356366	0.437742		17.77	2.4348	2.41731	2.42335		17.77	69.32	133.63		17.77	75.23	136.01		17.77	72.67	135.93															17.77	17	24	4	2	7	11	0	3			17.77	21	23	6
17.78	0.455089	0.36393	0.436929		17.78	2.43784	2.43079	2.41932		17.78	70.54	134.49		17.78	75.57	136.42		17.78	72.52	136.55															17.78	21	24	4	2	6	11	4	0			17.78	20	23	6
17.79	0.45654	0.362341	0.43926		17.79	2.43792	2.43319	2.42263		17.79	71.3	134.8		17.79	76.1	138.19		17.79	72.95	137.71															17.79	16	24	4	2	8	6	4	3			17.79	17	24	6
17.8	0.46003	0.374999	0.457421		17.8	2.43764	2.433	2.42187		17.8	71.33	135.48		17.8	75.63	139.37		17.8	74.06	137.66															17.8	20	23	4	2	8	10	4	0			17.8	21	22	6
17.81	0.472309	0.373847	0.466919		17.81	2.43725	2.42732	2.42034		17.81	71.38	134.14		17.81	76.16	137.64		17.81	72.53	137.82															17.81	22	21	4	2	8	12	4	0			17.81	18	22	6
17.82	0.460511	0.373038	0.449958		17.82	2.43493	2.43183	2.42599		17.82	69.77	135.21		17.82	76.46	137		17.82	72.74	137.29															17.82	19	25	4	2	7	9	4	0			17.82	20	21	6
17.83	0.453142	0.388989	0.449325		17.83	2.45238	2.42607	2.42683		17.83	71.18	135.15		17.83	74.89	138.1		17.83	73.37	138.26															17.83	17	22	4	2	9	11	0	3			17.83	20	22	6
17.84	0.445291	0.37898	0.431988		17.84	2.4449	2.43439	2.41702		17.84	71.4	135.97		17.84	74.55	137.74		17.84	72.33	137.08															17.84	20	23	4	2	8	10	4	0			17.84	19	22	6
17.85	0.44796	0.371923	0.427297		17.85	2.45093	2.432	2.42203		17.85	73.1	134.86		17.85	75.88	137.71		17.85	72.5	135.51															17.85	22	22	4	2	7	12	4	0			17.85	20	21	6
17.86	0.450978	0.364189	0.439067		17.86	2.43968	2.42307	2.4255		17.86	72.17	136.8		17.86	75.86	137.13		17.86	72.54	136.59															17.86	16	25	0	4	10	8	4	0			17.86	19	22	6
17.87	0.436618	0.356894	0.434588		17.87	2.42457	2.42154	2.43854		17.87	69.9	135.1		17.87	75.68	138.44		17.87	73.18	136.62															17.87	15	23	4	2	10	5	4	3			17.87	20	22	6
17.88	0.422124	0.358967	0.437129		17.88	2.43648	2.42483	2.42635		17.88	72.4	135.94		17.88	76.27	137.7		17.88	72.69	137.3															17.88	16	23	4	2	9	10	0	3			17.88	19	24	6
17.89	0.432026	0.363604	0.438287		17.89	2.42762	2.4171	2.42568		17.89	70.49	135.35		17.89	74.88	136.39		17.89	71.92	138.28															17.89	19	24	4	2	5	9	4	3			17.89	21	22	6
17.9	0.417213	0.367796	0.423751		17.9	2.42417	2.41416	2.42426		17.9	70.99	134.95		17.9	75.52	137.89		17.9	72.51	137.12															17.9	17	23	4	2	8	7	4	3			17.9	19	22	6
17.91	0.430289	0.361323	0.431913		17.91	2.438	2.41051	2.41371		17.91	72.1	136		17.91	75.35	137.72		17.91	72.54	138															17.91	19	23	4	2	6	9	4	3			17.91	17	24	6
17.92	0.423765	0.349031	0.439803		17.92	2.43625	2.41804	2.41889		17.92	70.3	133.66		17.92	75.19	138.43		17.92	71.74	136.74															17.92	15	22	4	2	11	5	4	3			17.92	18	21	6
17.93	0.436727	0.355468	0.444176		17.93	2.44706	2.41499	2.42764		17.93	72.15	135.98		17.93	75.67	140.1		17.93	72.4	136.83															17.93	20	23	4	2	8	10	4	0			17.93	18	23	6
17.94	0.421219	0.348786	0.445541		17.94	2.43971	2.41835	2.41867		17.94	70.7	136.19		17.94	75.39	140.36		17.94	71.85	135.44															17.94	16	23	4	2	9	5	5	3			17.94	19	21	6
17.95	0.421707	0.347895	0.448662		17.95	2.43909	2.41597	2.41981		17.95	71.17	136.98		17.95	75.61	138.79		17.95	72.21	136.18															17.95	17	24	4	2	10	11	0	0			17.95	17	22	6
17.96	0.434183	0.348532	0.455765		17.96	2.45055	2.41016	2.41419		17.96	71.09	135.86		17.96	74.74	137.82		17.96	70.66	134.19															17.96	16	23	4	2	9	6	4	3			17.96	19	22	6
17.97	0.445159	0.349877	0.444298		17.97	2.44522	2.41352	2.41398		17.97	70.91	135.84		17.97	74.09	138.42		17.97	72.02	133.7															17.97	20	23	4	2	8	10	4	0			17.97	19	22	6
17.98	0.451856	0.350534	0.439217		17.98	2.45388	2.41179	2.4174		17.98	71.81	137.53		17.98	75.34	138.33		17.98	72.68	134.93															17.98	20	22	4	2	9	10	4	0			17.98	17	23	6
17.99	0.447537	0.356707	0.429509		17.99	2.45319	2.42015	2.41331		17.99	70.82	137.6		17.99	75.76	139.63		17.99	73.01	135.62															17.99	17	21	6	2	10	5	4	3			17.99	21	20	6
18	0.452074	0.357019	0.429093		18	2.45743	2.4183	2.42706		18	70.95	136.67		18	75.53	137.72		18	72.13	134.96															18	17	23	4	2	8	7	4	3			18	15	24	6
18.01	0.440452	0.354074	0.446966		18.01	2.4531	2.42339	2.42215		18.01	71.87	136.85		18.01	76.36	138.44		18.01	72.22	134.02															18.01	17	22	4	2	9	7	4	3			18.01	20	21	6
18.02	0.450664	0.341828	0.445786		18.02	2.44992	2.41645	2.42553		18.02	70.93	135.71		18.02	76.17	136.75		18.02	72.58	135.6															18.02	19	23	4	2	9	13	0	0			18.02	17	23	6
18.03	0.454416	0.344008	0.447013		18.03	2.44385	2.41237	2.42032		18.03	72.13	137.81		18.03	76.57	136.06		18.03	71.65	135.51															18.03	17	24	4	2	7	7	4	3			18.03	20	21	6
18.04	0.458768	0.341545	0.438883		18.04	2.44838	2.4092	2.4183		18.04	71.77	134.87		18.04	75.8	136.6		18.04	72.45	134.5															18.04	15	23	4	2	10	5	4	3			18.04	20	24	6
18.05	0.482233	0.336988	0.42547		18.05	2.45786	2.4068	2.42183		18.05	72.4	137.22		18.05	76.25	138.54		18.05	71.93	135.02															18.05	20	23	4	2	8	14	0	0			18.05	19	21	6
18.06	0.456199	0.34207	0.423905		18.06	2.45064	2.41049	2.41731		18.06	71.38	137.31		18.06	77.73	137.15		18.06	71.49	136															18.06	22	22	4	2	7	12	4	0			18.06	19	23	6
18.07	0.455778	0.343651	0.42531		18.07	2.46263	2.41067	2.40228		18.07	72.47	137.28		18.07	77.48	136.54		18.07	71.26	134.46															18.07	20	23	4	2	8	10	4	0			18.07	21	21	6
18.08	0.442186	0.359973	0.414238		18.08	2.45331	2.40344	2.41427		18.08	71.68	135.66		18.08	76.53	138.63		18.08	71.21	135.78															18.08	22	23	4	2	6	12	4	0			18.08	21	20	6
18.09	0.451016	0.347121	0.411816		18.09	2.45763	2.4184	2.40785		18.09	72.54	136.03		18.09	78.27	137.14		18.09	72.03	135.69															18.09	20	23	4	2	8	10	4	0			18.09	21	22	6
18.1	0.437209	0.345359	0.432439		18.1	2.44656	2.4098	2.4093		18.1	71.49	137.61		18.1	76.46	136.6		18.1	71.65	136.55															18.1	18	22	6	2	8	6	4	3			18.1	15	23	6
18.11	0.4273	0.340949	0.432893		18.11	2.45841	2.40878	2.41523		18.11	72.57	137.98		18.11	76.41	137.06		18.11	71.65	136.09															18.11	21	21	6	2	9	8	5	0			18.11	20	23	6
18.12	0.435591	0.349927	0.441249		18.12	2.44709	2.41919	2.41557		18.12	70.25	135.93		18.12	75.35	136.95		18.12	70.21	136.8															18.12	12	25	0	4	8	3	5	6			18.12	20	22	6
18.13	0.426253	0.34975	0.451914		18.13	2.45478	2.41689	2.4243		18.13	73.05	136.87		18.13	75.73	137.58		18.13	71.45	137.71															18.13	21	22	6	2	8	9	4	0			18.13	19	26	6
18.14	0.427924	0.352424	0.449273		18.14	2.45474	2.41845	2.4185		18.14	72.1	137.05		18.14	76.79	136.33		18.14	73.35	136.98															18.14	16	23	4	2	6	10	0	6			18.14	20	23	6
18.15	0.428269	0.347237	0.446035		18.15	2.45213	2.42193	2.42959		18.15	71.2	137.88		18.15	76.49	136.13		18.15	73.29	139.32															18.15	12	25	4	2	8	6	0	6			18.15	16	22	6
18.16	0.421474	0.354249	0.442303		18.16	2.44667	2.41878	2.41618		18.16	71.48	137.45		18.16	76.17	137.2		18.16	72.07	136.8															18.16	19	25	4	2	7	9	4	0			18.16	19	22	6
18.17	0.435564	0.348505	0.448796		18.17	2.4638	2.41018	2.41818		18.17	71.78	136.17		18.17	76.48	137.14		18.17	71.86	136.17															18.17	18	21	6	2	9	6	4	3			18.17	16	22	6
18.18	0.425594	0.351046	0.454742		18.18	2.45616	2.40287	2.41738		18.18	71.9	136.95		18.18	76.46	135.37		18.18	72.73	138.39															18.18	20	22	4	2	9	10	4	0			18.18	17	23	6
18.19	0.428277	0.345141	0.436063		18.19	2.45902	2.41412	2.41019		18.19	73.51	136.53		18.19	75.18	137.76		18.19	72.83	136.46															18.19	19	25	4	2	7	9	4	0			18.19	18	23	6
18.2	0.422658	0.352963	0.439198		18.2	2.45482	2.41655	2.42101		18.2	72.42	136.43		18.2	74.68	140.32		18.2	71.97	137.43															18.2	17	24	4	2	7	7	4	3			18.2	14	23	6
18.21	0.430075	0.350081	0.430139		18.21	2.45567	2.40539	2.42121		18.21	72.81	136.67		18.21	74.78	139.16		18.21	71.94	138															18.21	15	24	4	2	9	5	4	3			18.21	17	22	6
18.22	0.427152	0.35334	0.428362		18.22	2.4512	2.40275	2.42488		18.22	72.48	137		18.22	75.42	138.82		18.22	72.96	136.92															18.22	17	24	4	2	7	7	4	3			18.22	16	24	6
18.23	0.436057	0.364003	0.42223		18.23	2.45644	2.4052	2.40776		18.23	74.18	137.81		18.23	74.34	138.16		18.23	71.62	138.2															18.23	16	25	4	2	7	6	4	3			18.23	21	21	6
18.24	0.44509	0.349392	0.429622		18.24	2.46497	2.40887	2.42313		18.24	72.47	138.26		18.24	75.29	139.38		18.24	71.73	137.03															18.24	17	22	4	2	9	7	4	3			18.24	20	22	6
18.25	0.431885	0.356435	0.429678		18.25	2.45959	2.38208	2.41912		18.25	73.18	135.99		18.25	72.77	138.43		18.25	71.73	137.18															18.25	17	22	4	2	12	11	0	0			18.25	18	22	6
18.26	0.438736	0.350855	0.437378		18.26	2.45465	2.39044	2.42271		18.26	72.1	137.19		18.26	73.22	138.71		18.26	71.13	136.66															18.26	20	23	4	2	8	10	4	0			18.26	18	24	6
18.27	0.444945	0.337361	0.443761		18.27	2.46151	2.39822	2.41069		18.27	73.16	138.17		18.27	74.36	138.16		18.27	70.4	137.51															18.27	20	23	4	2	8	10	4	0			18.27	18	21	6
18.28	0.42037	0.336387	0.447531		18.28	2.45757	2.3992	2.42038		18.28	71.59	139.04		18.28	72.89	137.82		18.28	70.53	138.95															18.28	19	22	4	2	7	9	4	3			18.28	20	23	6
18.29	0.422801	0.33591	0.444387		18.29	2.45616	2.39586	2.42114		18.29	71.93	139.37		18.29	73.82	138.65		18.29	70.47	136.91															18.29	14	23	4	2	8	8	0	6			18.29	14	24	6
18.3	0.431147	0.343085	0.435054		18.3	2.46555	2.40837	2.42268		18.3	71.94	139.42		18.3	73.56	138.29		18.3	70.84	135.76															18.3	16	24	4	2	8	10	0	3			18.3	18	24	6
18.31	0.450421	0.340041	0.445506		18.31	2.47556	2.39118	2.43107		18.31	71.51	137.91		18.31	74.09	136.95		18.31	72.3	136.92															18.31	17	23	4	2	8	7	4	3			18.31	16	22	6
18.32	0.456949	0.338369	0.442321		18.32	2.47415	2.40956	2.42172		18.32	72.3	139.13		18.32	74.34	138.01		18.32	71.39	137.13															18.32	19	23	4	2	9	9	4	0			18.32	16	22	6
18.33	0.446395	0.332608	0.421096		18.33	2.45989	2.39765	2.43281		18.33	73.68	137.83		18.33	74.04	137.01		18.33	73.8	136.91															18.33	16	24	4	2	5	10	0	6			18.33	19	22	6
18.34	0.455107	0.334094	0.4518		18.34	2.47947	2.40555	2.4176		18.34	73.57	137.27		18.34	76.49	137.27		18.34	72.94	136.25															18.34	17	22	4	2	9	7	4	3			18.34	18	21	6
18.35	0.45924	0.336475	0.422951		18.35	2.48629	2.41358	2.41766		18.35	73.77	136.81		18.35	75.27	136.59		18.35	70.66	136.71															18.35	19	23	4	2	9	9	4	0			18.35	15	23	6
18.36	0.449454	0.3447	0.417432		18.36	2.47916	2.41282	2.41149		18.36	72.5	138.46		18.36	74.97	138.81		18.36	70.97	135.74															18.36	17	22	4	2	9	7	4	3			18.36	18	23	6
18.37	0.435872	0.346916	0.423828		18.37	2.4761	2.40712	2.41936		18.37	72.4	137.93		18.37	74.71	138.63		18.37	72.55	137.12															18.37	20	22	6	2	9	8	4	0			18.37	20	23	6
18.38	0.438228	0.347973	0.433871		18.38	2.47067	2.39993	2.42278		18.38	72.2	137.01		18.38	73.9	136.69		18.38	72.82	137.83															18.38	19	22	4	2	10	8	5	0			18.38	17	22	6
18.39	0.454204	0.350262	0.430105		18.39	2.47923	2.40596	2.4186		18.39	72.9	136.97		18.39	73.33	136.1		18.39	71.91	138.2															18.39	17	22	4	2	9	7	4	3			18.39	18	23	6
18.4	0.45725	0.352306	0.447301		18.4	2.48602	2.408	2.42384		18.4	73.5	137.19		18.4	74.24	135.28		18.4	72.7	138.45															18.4	17	23	4	2	8	6	5	3			18.4	19	25	6
18.41	0.459392	0.339168	0.438723		18.41	2.48527	2.39823	2.42843		18.41	72.68	136.45		18.41	73.78	134.76		18.41	73.21	139.81															18.41	20	22	4	2	9	10	4	0			18.41	19	22	6
18.42	0.468053	0.343433	0.437525		18.42	2.49128	2.40735	2.41559		18.42	72.83	137.63		18.42	75.81	134.7		18.42	71.61	138.36															18.42	15	22	4	2	11	5	4	3			18.42	17	21	6
18.43	0.455273	0.341857	0.432866		18.43	2.47821	2.40416	2.42006		18.43	72.83	138.32		18.43	75.36	134.83		18.43	70.88	139.5															18.43	16	21	6	2	8	3	5	6			18.43	20	21	6
18.44	0.460928	0.330622	0.425548		18.44	2.48702	2.40023	2.425		18.44	73.17	137.77		18.44	74.36	134.92		18.44	71.71	138.33															18.44	16	25	4	2	7	10	0	3			18.44	19	23	6
18.45	0.456363	0.337623	0.444456		18.45	2.48229	2.41425	2.43275		18.45	72.49	138.2		18.45	75.12	135.1		18.45	71.73	138.72															18.45	16	26	4	2	6	6	4	3			18.45	21	20	6
18.46	0.445203	0.328495	0.444711		18.46	2.47667	2.38983	2.42637		18.46	72.74	137.48		18.46	74.12	133.59		18.46	72.75	136.91															18.46	18	22	6	2	7	10	0	4			18.46	20	20	6
18.47	0.42962	0.337914	0.452582		18.47	2.46798	2.40214	2.42902		18.47	71.89	137.2		18.47	74.89	133.64		18.47	71.83	138.19															18.47	17	21	6	2	10	9	0	3			18.47	19	23	6
18.48	0.45105	0.332813	0.441505		18.48	2.47365	2.40134	2.42938		18.48	71.42	136.46		18.48	75.12	134.94		18.48	70.97	138.56															18.48	13	25	4	2	7	7	0	6			18.48	17	22	6
18.49	0.430592	0.329776	0.439941		18.49	2.47285	2.39793	2.4283		18.49	72.69	137.15		18.49	74.42	135.78		18.49	71.67	138.67															18.49	17	23	4	2	8	7	4	3			18.49	17	23	6
18.5	0.430408	0.322689	0.456171		18.5	2.47778	2.39185	2.42696		18.5	72.67	137		18.5	74.68	134.92		18.5	71.05	139.47															18.5	15	23	4	2	10	9	0	3			18.5	20	21	6
18.51	0.425079	0.321485	0.452355		18.51	2.46821	2.39515	2.43022		18.51	72.4	136.58		18.51	74.39	134.06		18.51	71.25	137.46															18.51	19	24	6	0	5	9	4	3			18.51	17	22	6
18.52	0.426529	0.333918	0.450855		18.52	2.45726	2.39672	2.41924		18.52	71.8	137.19		18.52	74.32	134.37		18.52	70.9	136.75															18.52	18	24	4	2	9	8	4	0			18.52	21	23	6
18.53	0.431366	0.335137	0.432072		18.53	2.46975	2.39692	2.42475		18.53	72.81	136.13		18.53	75.13	135.75		18.53	70.39	138.96															18.53	17	25	4	2	6	7	4	3			18.53	16	22	6
18.54	0.431521	0.340838	0.443954		18.54	2.4668	2.40166	2.4304		18.54	72.81	136.64		18.54	74.06	133.74		18.54	71.28	140.13															18.54	22	25	4	2	4	12	4	0			18.54	19	21	6
18.55	0.441439	0.331427	0.447698		18.55	2.46935	2.40519	2.446		18.55	71.23	137.08		18.55	75.58	135.59		18.55	71.68	139.7															18.55	17	24	4	2	7	7	4	3			18.55	17	21	6
18.56	0.439276	0.340159	0.448167		18.56	2.46775	2.40068	2.43184		18.56	71.79	137.02		18.56	76.24	136.57		18.56	70.5	138.29															18.56	20	25	4	2	6	10	4	0			18.56	22	21	6
18.57	0.433815	0.345392	0.458116		18.57	2.46511	2.40677	2.42916		18.57	71.99	137.54		18.57	75.15	136.6		18.57	71.63	137.04															18.57	20	25	4	2	6	10	4	0			18.57	18	23	6
18.58	0.435856	0.333019	0.45063		18.58	2.46743	2.40851	2.42766		18.58	73.27	138.12		18.58	74.82	136.49		18.58	69.99	136.08															18.58	20	22	4	2	9	10	4	0			18.58	20	21	6
18.59	0.410496	0.345976	0.435284		18.59	2.46247	2.41191	2.43192		18.59	70.88	136.74		18.59	73.12	136.66		18.59	72.89	135.56															18.59	19	23	4	2	6	9	4	3			18.59	18	23	6
18.6	0.409326	0.349463	0.422833		18.6	2.45135	2.42054	2.42402		18.6	72.94	136.52		18.6	73.14	136.41		18.6	71.73	136.13															18.6	17	24	4	2	7	7	4	3			18.6	17	24	6
18.61	0.400794	0.352786	0.427259		18.61	2.45674	2.41666	2.4148		18.61	73.28	137.1		18.61	73.17	137.91		18.61	70.76	134.58															18.61	19	23	4	2	6	9	4	3			18.61	18	21	6
18.62	0.414781	0.358202	0.424985		18.62	2.44841	2.41102	2.41974		18.62	71.67	136.42		18.62	74.22	137.32		18.62	71.54	133.85															18.62	19	22	4	2	7	7	6	3			18.62	21	22	6
18.63	0.406293	0.359328	0.434122		18.63	2.45383	2.41598	2.41328		18.63	72.98	135.85		18.63	75.14	137.33		18.63	70.71	135.09															18.63	15	25	4	2	5	9	0	6			18.63	17	23	6
18.64	0.399945	0.351486	0.429925		18.64	2.45133	2.41848	2.41977		18.64	73.35	136.81		18.64	75.01	137.96		18.64	71.69	137.49															18.64	22	23	4	2	6	12	4	0			18.64	17	23	6
18.65	0.386925	0.345008	0.440479		18.65	2.43835	2.41712	2.41857		18.65	72.16	136.9		18.65	74.05	138.08		18.65	70.78	136.57															18.65	22	25	4	2	4	12	4	0			18.65	21	21	6
18.66	0.390941	0.343811	0.436483		18.66	2.45657	2.40719	2.41153		18.66	72.97	137.31		18.66	72.72	139.52		18.66	70.4	134.58															18.66	20	23	4	2	8	10	4	0			18.66	21	23	6
18.67	0.401236	0.333441	0.439881		18.67	2.45302	2.40246	2.4123		18.67	73.11	137.22		18.67	72.36	137.6		18.67	70.75	134.04															18.67	18	23	4	2	10	8	4	0			18.67	20	22	6
18.68	0.399137	0.333826	0.431353		18.68	2.45677	2.40014	2.40991		18.68	72.5	137.66		18.68	72.89	138.11		18.68	70.98	136.3															18.68	19	23	4	2	6	9	4	3			18.68	20	21	6
18.69	0.400235	0.343264	0.427314		18.69	2.44907	2.39625	2.42648		18.69	71.3	137.18		18.69	73.19	136.65		18.69	72.12	135.55															18.69	20	23	4	2	8	10	4	0			18.69	20	20	6
18.7	0.402818	0.338151	0.425996		18.7	2.44324	2.41462	2.42626		18.7	71.06	136.67		18.7	73.83	136.76		18.7	71.07	136.12															18.7	15	24	4	2	9	4	5	3			18.7	20	21	6
18.71	0.403129	0.332908	0.429107		18.71	2.45029	2.41359	2.42087		18.71	71.97	138.1		18.71	73.85	137.4		18.71	70.6	137.61															18.71	17	24	4	2	7	11	0	3			18.71	20	21	6
18.72	0.398743	0.333173	0.425384		18.72	2.45249	2.40727	2.4243		18.72	73	138.05		18.72	73	136.39		18.72	71.86	136.36															18.72	20	24	4	2	7	10	4	0			18.72	20	22	6
18.73	0.409567	0.337464	0.423349		18.73	2.45294	2.40951	2.41826		18.73	72.62	137.94		18.73	74.11	136.61		18.73	71.72	136.71															18.73	17	24	4	2	7	6	5	3			18.73	15	24	6
18.74	0.386238	0.328473	0.425158		18.74	2.44357	2.40856	2.41971		18.74	71.94	136.39		18.74	73.93	137.37		18.74	71.92	136.85															18.74	22	21	4	2	8	12	4	0			18.74	18	21	6
18.75	0.408884	0.328908	0.4354		18.75	2.45212	2.39685	2.42397		18.75	73.49	135.57		18.75	73.63	137.23		18.75	71.02	136.6															18.75	15	24	4	2	9	5	4	3			18.75	18	23	6
18.76	0.414762	0.327293	0.423424		18.76	2.44919	2.39516	2.42391		18.76	73.28	136.96		18.76	74.67	137.64		18.76	69.76	137.11															18.76	15	23	4	2	10	5	4	3			18.76	17	23	6
18.77	0.42745	0.324013	0.412861		18.77	2.4604	2.39331	2.407		18.77	73.78	138.77		18.77	73.23	136.31		18.77	70.35	134.15															18.77	21	24	4	2	6	11	4	0			18.77	19	21	6
18.78	0.439464	0.326485	0.429331		18.78	2.47127	2.39427	2.41552		18.78	73.52	137.74		18.78	74.7	136.84		18.78	69.12	135.41															18.78	16	24	4	2	8	5	5	3			18.78	17	24	6
18.79	0.432324	0.328734	0.426826		18.79	2.45663	2.39157	2.41224		18.79	73.4	137.84		18.79	72.55	137.46		18.79	70.4	135.7															18.79	17	23	4	2	8	11	0	3			18.79	21	22	6
18.8	0.434246	0.337606	0.427484		18.8	2.45244	2.40734	2.4062		18.8	73.15	137.06		18.8	72.46	137.05		18.8	70.84	134.11															18.8	18	23	4	2	7	8	4	3			18.8	20	21	6
18.81	0.428625	0.327722	0.428995		18.81	2.45615	2.40023	2.41169		18.81	73.78	136.54		18.81	72.94	136.61		18.81	71.68	133.87															18.81	17	25	4	2	6	7	4	3			18.81	23	24	6
18.82	0.433612	0.330244	0.423221		18.82	2.44769	2.39012	2.40138		18.82	73.23	136.49		18.82	72.64	135.97		18.82	71.7	132.27															18.82	15	23	4	2	10	5	4	3			18.82	21	21	6
18.83	0.428384	0.325172	0.422368		18.83	2.45049	2.39657	2.40815		18.83	73.92	136.68		18.83	74.24	134.62		18.83	71.68	132.18															18.83	19	23	4	2	6	9	4	3			18.83	17	21	6
18.84	0.434194	0.322011	0.430678		18.84	2.45656	2.38965	2.41069		18.84	72.97	136.21		18.84	73.54	136.56		18.84	71.36	133.45															18.84	21	23	4	2	7	11	4	0			18.84	20	21	6
18.85	0.452918	0.330446	0.431135		18.85	2.468	2.39815	2.41751		18.85	74.13	138.04		18.85	72.8	138.75		18.85	70.81	134.34															18.85	15	22	4	2	11	9	0	3			18.85	20	22	6
18.86	0.458997	0.326104	0.430863		18.86	2.46747	2.40583	2.42427		18.86	73.5	137.49		18.86	74.05	137.52		18.86	71.73	133.78															18.86	17	23	4	2	8	7	4	3			18.86	18	22	6
18.87	0.466577	0.329691	0.429264		18.87	2.47213	2.40755	2.42733		18.87	74.52	137.83		18.87	73.13	136.29		18.87	71.74	135.38															18.87	21	21	6	2	6	9	4	3			18.87	19	21	6
18.88	0.464073	0.332225	0.429248		18.88	2.46918	2.4008	2.42228		18.88	73.14	137.57		18.88	73.21	134.01		18.88	70.68	135.46															18.88	14	23	4	2	8	8	0	6			18.88	20	21	6
18.89	0.471678	0.325216	0.410568		18.89	2.46717	2.39542	2.413		18.89	73.31	138.7		18.89	73.32	136.92		18.89	70.8	133.95															18.89	22	22	4	2	7	11	5	0			18.89	17	21	6
18.9	0.4757	0.325936	0.415379		18.9	2.47271	2.388	2.42068		18.9	73.34	138.47		18.9	72.66	135.81		18.9	70.99	135.15															18.9	19	24	4	2	8	9	4	0			18.9	17	22	6
18.91	0.47051	0.326534	0.41605		18.91	2.46668	2.39662	2.42174		18.91	72.85	138.67		18.91	72.13	138.11		18.91	71.82	134.83															18.91	23	21	6	2	7	11	4	0			18.91	19	23	6
18.92	0.467036	0.320961	0.414657		18.92	2.4759	2.39193	2.4226		18.92	73.92	137.51		18.92	72.51	136.36		18.92	70.8	135.85															18.92	24	22	6	2	5	12	4	0			18.92	21	21	6
18.93	0.468288	0.321468	0.414542		18.93	2.46343	2.40558	2.43111		18.93	74.2	138.33		18.93	72.94	135.73		18.93	70.61	135.88															18.93	17	22	4	2	9	7	4	3			18.93	20	22	6
18.94	0.457171	0.328605	0.423845		18.94	2.47326	2.39836	2.42813		18.94	73.73	137.63		18.94	72.33	138.21		18.94	71.9	135.61															18.94	17	22	4	2	9	7	4	3			18.94	18	22	6
18.95	0.46014	0.326613	0.416191		18.95	2.47452	2.38993	2.41705		18.95	74.46	138		18.95	71.64	137		18.95	70.01	136.48															18.95	17	23	4	2	8	7	4	3			18.95	20	21	6
18.96	0.461508	0.320852	0.417181		18.96	2.46684	2.38244	2.42957		18.96	73.67	137.37		18.96	70.76	135.21		18.96	72.26	136.15															18.96	20	23	4	2	8	10	4	0			18.96	16	23	6
18.97	0.446098	0.318802	0.431407		18.97	2.46045	2.38033	2.40937		18.97	75.96	137.1		18.97	71.49	134.9		18.97	70.97	134.04															18.97	19	22	6	2	7	7	4	3			18.97	20	20	6
18.98	0.44448	0.323151	0.436884		18.98	2.46648	2.381	2.41757		18.98	74.37	137.58		18.98	71.25	135.85		18.98	72.68	134.91															18.98	19	21	6	2	11	7	4	0			18.98	21	22	6
18.99	0.436495	0.328629	0.423534		18.99	2.46029	2.38145	2.41801		18.99	73.63	139.22		18.99	70.63	136.06		18.99	73.1	135.5															18.99	19	23	4	2	9	9	4	0			18.99	20	20	6
19	0.425598	0.325234	0.434082		19	2.45809	2.3949	2.41302		19	72.35	138.08		19	71.98	137.7		19	72.2	134.38															19	22	24	4	2	5	12	4	0			19	20	21	6
19.01	0.425099	0.327727	0.412296		19.01	2.44787	2.3897	2.41831		19.01	72.86	137.35		19.01	73.4	134.64		19.01	71.42	133.84															19.01	17	23	4	2	8	7	4	3			19.01	15	23	6
19.02	0.429249	0.322372	0.425649		19.02	2.44761	2.38704	2.41788		19.02	72.18	138.22		19.02	71.8	135.34		19.02	71.75	136.05															19.02	17	22	4	2	9	7	4	3			19.02	20	23	6
19.03	0.437431	0.328551	0.422181		19.03	2.45309	2.39901	2.4178		19.03	72	137.84		19.03	71.92	136.17		19.03	71.77	133.94															19.03	18	22	4	2	8	7	5	3			19.03	19	22	6
19.04	0.432695	0.326518	0.428149		19.04	2.46124	2.3919	2.42058		19.04	72.72	138.64		19.04	70.97	136.79		19.04	72.09	136.09															19.04	13	23	4	2	9	7	0	6			19.04	14	24	6
19.05	0.447038	0.330505	0.431587		19.05	2.47261	2.40122	2.41565		19.05	74	138.99		19.05	72.03	135.7		19.05	71.56	136.23															19.05	19	21	4	2	8	7	6	3			19.05	21	21	6
19.06	0.454378	0.349671	0.426467		19.06	2.45957	2.40962	2.42806		19.06	72.41	139.08		19.06	72.68	135.8		19.06	71.24	136.3															19.06	14	23	4	2	8	8	0	6			19.06	19	23	6
19.07	0.467392	0.35062	0.428143		19.07	2.46993	2.40104	2.41804		19.07	72.94	139.48		19.07	71.78	136.39		19.07	71.54	134.83															19.07	20	21	4	2	10	10	4	0			19.07	21	22	6
19.08	0.464528	0.353087	0.43664		19.08	2.45754	2.39952	2.41735		19.08	73.58	138.87		19.08	73.11	136.33		19.08	71.11	136.35															19.08	20	23	4	2	8	10	4	0			19.08	18	22	6
19.09	0.452914	0.355374	0.43497		19.09	2.45305	2.39379	2.41086		19.09	73.2	137.98		19.09	72.85	135.91		19.09	70.54	135.65															19.09	17	23	4	2	8	7	4	3			19.09	21	22	6
19.1	0.44381	0.349418	0.433413		19.1	2.45704	2.40313	2.41576		19.1	73.38	139.21		19.1	72.65	135.77		19.1	71.76	135.61															19.1	22	24	4	2	5	12	4	0			19.1	19	22	6
19.11	0.442062	0.344976	0.424827		19.11	2.467	2.4038	2.41856		19.11	73.41	139.78		19.11	72.73	136.91		19.11	72.11	136.03															19.11	22	24	4	2	5	12	4	0			19.11	17	23	6
19.12	0.431136	0.342266	0.442842		19.12	2.46031	2.40112	2.41117		19.12	73.94	138.55		19.12	72.52	135.97		19.12	72.24	137.34															19.12	22	24	4	2	5	12	4	0			19.12	20	21	6
19.13	0.428914	0.345872	0.421051		19.13	2.45208	2.39104	2.41235		19.13	73.38	140.76		19.13	71.27	133.83		19.13	72.14	136.4															19.13	11	24	0	4	10	7	0	6			19.13	16	22	6
19.14	0.4327	0.342298	0.426135		19.14	2.44709	2.39426	2.40956		19.14	75.02	138.56		19.14	70.87	134.69		19.14	70.94	136.16															19.14	17	22	4	2	9	7	4	3			19.14	17	25	6
19.15	0.430675	0.351216	0.426864		19.15	2.45626	2.39738	2.40351		19.15	72.65	139.54		19.15	72.32	133.98		19.15	72.61	135.24															19.15	22	23	4	2	6	10	6	0			19.15	18	22	6
19.16	0.435714	0.35271	0.430743		19.16	2.46121	2.39387	2.40394		19.16	72.84	140.68		19.16	71.3	133.48		19.16	72.27	136.23															19.16	20	22	4	2	9	10	4	0			19.16	20	21	6
19.17	0.434217	0.353958	0.423071		19.17	2.46105	2.39758	2.40701		19.17	74.05	138.27		19.17	72.25	134.25		19.17	72.94	136.82															19.17	18	25	4	2	5	7	5	3			19.17	19	21	6
19.18	0.432132	0.351754	0.439894		19.18	2.45839	2.39446	2.41177		19.18	74.58	139.91		19.18	70.9	134.92		19.18	72.57	136.66															19.18	22	23	4	2	6	12	4	0			19.18	18	22	6
19.19	0.434325	0.343822	0.435359		19.19	2.44948	2.3924	2.41408		19.19	74.32	140.37		19.19	70.7	133.92		19.19	72.62	135.67															19.19	17	23	4	2	8	7	4	3			19.19	17	24	6
19.2	0.430524	0.357802	0.4499		19.2	2.45643	2.38834	2.41631		19.2	74.67	139.53		19.2	71.83	134.93		19.2	70.67	135.56															19.2	18	23	4	2	10	8	4	0			19.2	15	22	6
19.21	0.433436	0.349779	0.452018		19.21	2.45857	2.3964	2.40998		19.21	73.32	140.17		19.21	71.01	136.14		19.21	72.53	135.32															19.21	19	25	4	2	4	9	4	3			19.21	21	21	6
19.22	0.425049	0.341523	0.452921		19.22	2.45059	2.39977	2.41784		19.22	74.21	139.1		19.22	72.45	134.62		19.22	73.06	135.3															19.22	17	22	4	2	9	7	4	3			19.22	21	23	6
19.23	0.449076	0.341251	0.451625		19.23	2.46409	2.40136	2.41499		19.23	75.15	138.18		19.23	72.31	135.88		19.23	71.69	134.64															19.23	18	23	4	2	7	12	0	3			19.23	20	23	6
19.24	0.466734	0.33934	0.446671		19.24	2.45829	2.39097	2.41253		19.24	73.71	138.51		19.24	71.06	134.63		19.24	72.41	136.14															19.24	19	24	4	2	5	9	4	3			19.24	21	21	6
19.25	0.477884	0.334474	0.442865		19.25	2.47279	2.38742	2.4145		19.25	74.57	138.07		19.25	72.23	137.04		19.25	71.76	134.42															19.25	17	24	4	2	7	7	4	3			19.25	18	21	6
19.26	0.466385	0.335709	0.44403		19.26	2.45935	2.39029	2.4092		19.26	73.54	138.13		19.26	72.01	137.87		19.26	71.15	134.18															19.26	17	23	4	2	8	7	4	3			19.26	19	22	6
19.27	0.476025	0.342763	0.447739		19.27	2.4597	2.39288	2.40546		19.27	74.61	139.32		19.27	72.05	137.21		19.27	72.82	133.64															19.27	17	22	4	2	9	7	4	3			19.27	19	21	6
19.28	0.490588	0.344591	0.437509		19.28	2.46376	2.38749	2.41467		19.28	72.72	139.86		19.28	71.93	135.95		19.28	72.54	135.27															19.28	18	23	4	2	10	8	4	0			19.28	20	21	6
19.29	0.49998	0.343351	0.445184		19.29	2.4888	2.39117	2.40329		19.29	73.55	139.02		19.29	73.23	138.51		19.29	71.28	133.67															19.29	19	22	6	2	7	7	4	3			19.29	14	23	6
19.3	0.479559	0.342121	0.448777		19.3	2.46822	2.39429	2.40785		19.3	72.87	138.3		19.3	71.83	137.95		19.3	72.55	134.43															19.3	20	21	6	2	7	8	4	3			19.3	17	23	6
19.31	0.474491	0.347308	0.43808		19.31	2.46749	2.40514	2.41566		19.31	73.17	138.36		19.31	71.67	138.55		19.31	73.18	136.43															19.31	18	21	6	2	9	10	0	3			19.31	19	21	6
19.32	0.459679	0.350055	0.436857		19.32	2.46395	2.39125	2.41852		19.32	71.96	137.58		19.32	72.38	137.98		19.32	73.26	135.63															19.32	14	23	4	2	11	4	4	3			19.32	18	23	6
19.33	0.459497	0.342481	0.445316		19.33	2.45655	2.39272	2.41232		19.33	71.57	138.13		19.33	72.19	136.24		19.33	72.02	134.52															19.33	21	20	6	2	10	9	4	0			19.33	18	23	6
19.34	0.448304	0.340474	0.454488		19.34	2.45257	2.39995	2.41952		19.34	73.08	138.64		19.34	73.15	137.02		19.34	74.49	136.3															19.34	21	22	6	2	8	8	5	0			19.34	19	22	6
19.35	0.460788	0.345483	0.463051		19.35	2.4698	2.3993	2.4173		19.35	74.45	139.14		19.35	71.59	137.85		19.35	71.59	135.25															19.35	17	23	4	2	8	6	5	3			19.35	20	22	6
19.36	0.427354	0.335606	0.449194		19.36	2.45892	2.38964	2.41541		19.36	72.8	138.45		19.36	73	136.89		19.36	71.01	136.21															19.36	14	25	4	2	6	4	4	6			19.36	19	20	6
19.37	0.413304	0.3373	0.451612		19.37	2.44408	2.39601	2.4109		19.37	72.53	138.61		19.37	72.62	136.53		19.37	71.26	136.03															19.37	21	21	6	2	9	9	4	0			19.37	16	22	6
19.38	0.436773	0.331766	0.446948		19.38	2.46394	2.40563	2.41128		19.38	73.66	139.53		19.38	72.53	138.27		19.38	70.36	135.11															19.38	21	22	6	2	8	9	4	0			19.38	20	22	6
19.39	0.442041	0.345398	0.441491		19.39	2.45868	2.39302	2.41268		19.39	72.84	137.3		19.39	72.78	136.77		19.39	71.15	137.67															19.39	21	22	6	2	8	13	0	0			19.39	13	23	6
19.4	0.449331	0.347831	0.44281		19.4	2.45569	2.39779	2.4196		19.4	72.55	137.62		19.4	72.11	137.32		19.4	71.13	136.22															19.4	23	23	6	2	5	11	4	0			19.4	19	21	6
19.41	0.458551	0.351107	0.449063		19.41	2.45284	2.39926	2.42188		19.41	72.68	139.81		19.41	71.51	137.41		19.41	71.52	135.58															19.41	20	21	6	2	7	12	0	3			19.41	17	22	6
19.42	0.455415	0.35337	0.440603		19.42	2.45363	2.40102	2.41278		19.42	72.4	137.97		19.42	71.57	137.6		19.42	71.14	135.57															19.42	20	19	6	2	9	8	4	3			19.42	16	22	6
19.43	0.450758	0.348919	0.443016		19.43	2.44438	2.40627	2.41105		19.43	71.89	137.87		19.43	72.7	136.56		19.43	70.98	133.21															19.43	19	24	6	2	8	11	0	0			19.43	20	21	6
19.44	0.438331	0.346883	0.427604		19.44	2.44261	2.40509	2.42248		19.44	72.96	139.23		19.44	72.53	138.95		19.44	70.73	133.78															19.44	20	19	6	2	9	8	4	3			19.44	18	24	6
19.45	0.44061	0.329451	0.430985		19.45	2.45504	2.39863	2.41919		19.45	71.6	140.36		19.45	71.88	137.45		19.45	72.24	133.1															19.45	17	21	6	2	10	9	0	3			19.45	18	23	6
19.46	0.429483	0.333455	0.422191		19.46	2.45445	2.40585	2.42044		19.46	72.21	139.58		19.46	70.55	138.44		19.46	71.32	134.54															19.46	17	21	6	2	10	9	0	3			19.46	14	24	6
19.47	0.423747	0.337932	0.413049		19.47	2.44701	2.403	2.41979		19.47	74.06	140.62		19.47	70.95	138.42		19.47	73.07	135.01															19.47	18	20	6	2	10	5	5	3			19.47	21	23	6
19.48	0.421576	0.338715	0.411221		19.48	2.43524	2.39807	2.40254		19.48	72.64	139.84		19.48	71.67	137.69		19.48	70.46	134.78															19.48	18	21	6	2	9	6	4	3			19.48	19	23	6
19.49	0.418712	0.340355	0.419191		19.49	2.44201	2.39666	2.40222		19.49	74.02	141.66		19.49	71.08	137.72		19.49	70.79	132.02															19.49	20	21	6	2	10	8	4	0			19.49	21	23	6
19.5	0.421346	0.342977	0.405925		19.5	2.44345	2.39627	2.40735		19.5	73.43	139.39		19.5	71.45	137.89		19.5	71.25	133.52															19.5	17	22	6	2	9	9	0	3			19.5	12	24	6
19.51	0.426794	0.344584	0.412766		19.51	2.45428	2.39786	2.40861		19.51	74.09	140.94		19.51	72.05	138.59		19.51	71.62	133.13															19.51	14	22	6	2	9	6	0	6			19.51	16	22	6
19.52	0.414069	0.347222	0.433491		19.52	2.45086	2.41716	2.40283		19.52	75.43	141.19		19.52	72.77	138.78		19.52	72.18	134.11															19.52	23	19	6	2	9	15	0	0			19.52	17	24	6
19.53	0.42972	0.35087	0.427756		19.53	2.45905	2.41411	2.40835		19.53	74.12	142.09		19.53	72.65	138.74		19.53	71.43	133.26															19.53	17	21	6	2	10	5	4	3			19.53	19	21	6
19.54	0.417006	0.337815	0.442167		19.54	2.44999	2.40961	2.40135		19.54	74.83	140.73		19.54	72.1	139.08		19.54	70.85	134.49															19.54	21	22	6	2	8	8	5	0			19.54	19	20	6
19.55	0.418276	0.331736	0.431949		19.55	2.45098	2.39917	2.41395		19.55	75.55	141.08		19.55	71.45	136.9		19.55	72.8	135.34															19.55	17	21	6	2	10	9	0	3			19.55	22	20	6
19.56	0.418914	0.338473	0.441143		19.56	2.45732	2.39936	2.41153		19.56	74.33	139.65		19.56	72.02	138.2		19.56	71.1	133															19.56	18	22	6	2	8	6	4	3			19.56	17	24	6
19.57	0.436566	0.344508	0.439151		19.57	2.47144	2.39971	2.41313		19.57	75.33	141.87		19.57	72.55	137.84		19.57	72.64	133.84															19.57	21	20	6	2	10	9	4	0			19.57	17	21	6
19.58	0.420043	0.345979	0.446498		19.58	2.47273	2.40127	2.40498		19.58	74.65	140.26		19.58	71.55	139.31		19.58	72.27	132.59															19.58	21	20	6	2	10	9	4	0			19.58	18	22	6
19.59	0.432698	0.340997	0.453744		19.59	2.45932	2.4021	2.41687		19.59	75.22	142.1		19.59	72.09	137.11		19.59	72.47	133.74															19.59	17	21	6	2	10	9	0	3			19.59	17	21	6
19.6	0.423596	0.339244	0.432374		19.6	2.45918	2.4012	2.40638		19.6	74.57	143.1		19.6	72.02	135.41		19.6	72.23	133.78															19.6	19	21	6	2	8	11	0	3			19.6	20	22	6
19.61	0.425426	0.343062	0.443562		19.61	2.47631	2.40224	2.42144		19.61	75.07	143.2		19.61	72.92	136.85		19.61	72.4	134.34															19.61	15	21	6	2	9	7	0	6			19.61	18	21	6
19.62	0.433103	0.338349	0.427911		19.62	2.47078	2.40272	2.41819		19.62	75.11	142.84		19.62	72.69	136.96		19.62	72.39	135.31															19.62	20	24	6	2	7	12	0	0			19.62	18	22	6
19.63	0.4315	0.339097	0.435259		19.63	2.4631	2.40263	2.42301		19.63	74.27	141.82		19.63	73.93	137.28		19.63	74.78	135.27															19.63	15	22	6	2	11	2	5	3			19.63	21	21	6
19.64	0.451008	0.340314	0.442228		19.64	2.47144	2.39269	2.40479		19.64	74.19	141.1		19.64	72.48	136.62		19.64	73.81	136.5															19.64	19	23	6	2	6	7	4	3			19.64	16	22	6
19.65	0.456311	0.343385	0.456126		19.65	2.46723	2.3983	2.40043		19.65	73.89	141.82		19.65	71.64	135.01		19.65	72.2	136.16															19.65	19	22	6	2	7	7	4	3			19.65	20	22	6
19.66	0.463392	0.337589	0.441568		19.66	2.46731	2.40083	2.39979		19.66	73.48	141.95		19.66	73.01	136.42		19.66	72.83	135.43															19.66	17	24	6	2	7	5	4	3			19.66	20	22	6
19.67	0.469596	0.340577	0.440769		19.67	2.46695	2.38747	2.40913		19.67	73.88	141.11		19.67	72.76	136.54		19.67	72.51	136.16															19.67	15	21	6	2	11	7	0	4			19.67	20	20	6
19.68	0.46335	0.337137	0.445549		19.68	2.46661	2.39106	2.41058		19.68	73.93	141.2		19.68	71.9	136.02		19.68	72.41	136.13															19.68	15	22	6	2	11	7	0	3			19.68	17	21	6
19.69	0.463806	0.351829	0.433252		19.69	2.47264	2.39556	2.39718		19.69	72.67	142.96		19.69	72.78	135.77		19.69	71.46	136.34															19.69	17	23	4	2	8	11	0	3			19.69	20	21	6
19.7	0.469527	0.336945	0.451889		19.7	2.47708	2.38091	2.39872		19.7	72.53	141.81		19.7	71.73	134.92		19.7	71.06	134.6															19.7	20	23	4	2	8	10	4	0			19.7	18	22	6
19.71	0.465921	0.347929	0.443149		19.71	2.47403	2.38754	2.41236		19.71	72.11	141.76		19.71	71.54	134.56		19.71	71.72	136.03															19.71	12	25	0	4	11	4	4	3			19.71	19	22	6
19.72	0.472174	0.347428	0.451777		19.72	2.48363	2.387	2.40576		19.72	73.15	139.74		19.72	72.02	134.22		19.72	71.48	135.39															19.72	18	21	6	2	9	10	0	3			19.72	20	22	6
19.73	0.477012	0.339234	0.44753		19.73	2.48285	2.39762	2.40149		19.73	74.03	142.48		19.73	70.51	135.27		19.73	71.78	135.36															19.73	16	22	4	2	10	6	4	3			19.73	20	22	6
19.74	0.464887	0.344768	0.458734		19.74	2.47462	2.3919	2.40173		19.74	74.27	139.54		19.74	70.67	134.47		19.74	73.41	134.72															19.74	16	24	4	2	8	10	0	3			19.74	18	23	6
19.75	0.460583	0.349364	0.446277		19.75	2.46268	2.38679	2.40107		19.75	73.23	139.1		19.75	72.12	133.39		19.75	71.89	134.64															19.75	20	23	6	2	8	8	4	0			19.75	21	21	6
19.76	0.467217	0.352429	0.443133		19.76	2.46383	2.40712	2.4106		19.76	73.79	140.89		19.76	71.38	134.55		19.76	72.51	135.05															19.76	17	23	4	2	8	7	4	3			19.76	21	21	6
19.77	0.468269	0.347136	0.441669		19.77	2.47054	2.39743	2.40682		19.77	72.72	140.7		19.77	71.78	135.65		19.77	71.9	137.02															19.77	14	22	6	2	9	2	4	6			19.77	19	23	6
19.78	0.451763	0.349113	0.436438		19.78	2.46619	2.41157	2.40311		19.78	72.78	141.98		19.78	73.04	136.03		19.78	71.66	134.99															19.78	18	20	6	2	7	6	4	6			19.78	18	21	6
19.79	0.453858	0.348243	0.453448		19.79	2.46229	2.38989	2.40198		19.79	73.53	140.13		19.79	72.85	135.72		19.79	73.01	135.05															19.79	19	21	6	2	8	6	5	3			19.79	20	20	6
19.8	0.473085	0.344293	0.458183		19.8	2.47478	2.39253	2.40023		19.8	73.42	140.76		19.8	73.07	135.53		19.8	70.53	135.33															19.8	16	22	4	2	10	6	4	3			19.8	21	22	6
19.81	0.474967	0.336462	0.460066		19.81	2.46661	2.39204	2.40461		19.81	72.38	140.51		19.81	72.51	136.4		19.81	72.2	135.36															19.81	17	22	4	2	9	7	4	3			19.81	16	20	6
19.82	0.485579	0.347596	0.440795		19.82	2.48124	2.40271	2.40727		19.82	73.17	139.17		19.82	73.15	134.92		19.82	72.17	136.84															19.82	19	24	4	2	8	9	4	0			19.82	18	21	6
19.83	0.467541	0.34288	0.445175		19.83	2.47224	2.39152	2.40531		19.83	72.75	140.03		19.83	73.08	134.39		19.83	71.75	136.97															19.83	12	21	4	2	12	2	4	6			19.83	20	21	6
19.84	0.467652	0.340294	0.44348		19.84	2.46645	2.386	2.3973		19.84	72.1	141.09		19.84	72.01	135.17		19.84	71.1	136.39															19.84	17	26	0	4	8	9	4	0			19.84	20	20	6
19.85	0.454973	0.331751	0.432836		19.85	2.47467	2.38845	2.40475		19.85	72.3	139.88		19.85	71.78	134.1		19.85	71.59	137.62															19.85	17	22	4	2	9	6	5	3			19.85	21	22	6
19.86	0.456878	0.339693	0.456498		19.86	2.47718	2.39248	2.39668		19.86	73.3	141.39		19.86	73.38	135.49		19.86	71.57	135.51															19.86	17	23	4	2	8	7	4	3			19.86	20	20	6
19.87	0.444805	0.331724	0.444192		19.87	2.47499	2.39751	2.39993		19.87	72.59	139.17		19.87	73.23	136.48		19.87	71.99	135.3															19.87	18	20	4	2	10	8	4	3			19.87	18	22	6
19.88	0.443305	0.339698	0.454269		19.88	2.47667	2.39245	2.3963		19.88	72.77	139.69		19.88	72.38	135.02		19.88	72.61	137.03															19.88	16	22	4	2	10	6	4	3			19.88	20	24	6
19.89	0.445769	0.338051	0.455053		19.89	2.46744	2.39487	2.39632		19.89	71.36	138.98		19.89	72.31	133.96		19.89	71.64	134.87															19.89	20	22	4	2	9	10	4	0			19.89	21	21	6
19.9	0.451204	0.332797	0.457029		19.9	2.47423	2.39685	2.4057		19.9	73.32	138.65		19.9	72.75	134.92		19.9	71.03	134.35															19.9	20	24	4	2	7	9	5	0			19.9	18	21	6
19.91	0.467136	0.340906	0.452147		19.91	2.47703	2.39689	2.39471		19.91	71.81	138.69		19.91	71.91	136.65		19.91	72.35	134.97															19.91	16	24	4	2	8	6	4	3			19.91	17	23	6
19.92	0.461271	0.337984	0.450724		19.92	2.46959	2.40058	2.39614		19.92	72.67	139.53		19.92	72.72	135.36		19.92	71.54	134.63															19.92	20	19	6	2	9	8	4	3			19.92	17	23	6
19.93	0.467283	0.343025	0.463355		19.93	2.47662	2.39379	2.38928		19.93	72.31	139.49		19.93	73.58	135.23		19.93	71.33	135.49															19.93	19	20	6	2	9	7	4	3			19.93	20	22	6
19.94	0.451449	0.347636	0.451754		19.94	2.48155	2.39528	2.39344		19.94	73.93	138.84		19.94	73.51	135.45		19.94	71.11	135.02															19.94	21	22	4	2	8	11	4	0			19.94	16	23	6
19.95	0.450738	0.349665	0.465799		19.95	2.48319	2.39573	2.40079		19.95	74.7	140.02		19.95	72.93	135.52		19.95	72.95	134.82															19.95	15	22	4	2	11	5	4	3			19.95	17	22	6
19.96	0.476856	0.342431	0.454977		19.96	2.48529	2.40099	2.39794		19.96	74.88	139.67		19.96	72.74	138.22		19.96	74.12	133.09															19.96	19	22	4	2	10	9	4	0			19.96	21	23	6
19.97	0.470272	0.347126	0.441816		19.97	2.48316	2.40588	2.40602		19.97	75.55	137.85		19.97	73.7	137.57		19.97	72.68	134.21															19.97	16	25	4	0	10	8	4	0			19.97	20	22	6
[truncated: 3,005 more rows]
[truncated: 23 more columns]
