# Supplementary material for: S-palmitoylation of MAP kinase is essential for fungal virulence
Source: mBio. 2024 Oct 29;15(12):e02704-24. doi: 10.1128/mbio.02704-24 (PMC11633104; doi:10.1128/mbio.02704-24)
Supplement: Table S6 — PCR validation primers used for palmitoyltransferase gene knockout transformants of U. virens. [file mbio.02704-24-s0007.xlsx]

## Sheet: Sheet1
TABLE S6 PCR validation primers used for palmitoyltransferase gene knockout transformants of U. virens.
Primer name	Sequence (5’- 3’)
UvPfa3SR	TTGCTTTCGTCACGCTGGTT
UvPfa3AR	TGCCACCGAATGTGCCTTT
UvPfa4SR	CTGCTCCAGACATCTTCG '
UvPfa4AR	TCAGCCTCCTCATCAACTC
UvPfa5SR	GTCTTCTTCGCCCTCACCC
UvPfa5AR	CGGCACGTTTGCATCTTGT
UvSwf1SR	GCACTCGCAGCCATCCT
UvSwf1AR	CGCATCGGTCCCAAGA
UvAkr1SR	GCCTTACCTGCTAACCTTTC
UvAkr1AR	CGTGTAGTCTACCCTGTCCC
UvErf2SR	GAAGCGGGCGAGTAATGC
UvErf2AR	TTCTTGGCGAACTTGTGC
UvPfa3-up	ATACCGTGCCGAGCCA
UvPfa3-down	ATGCCTCCTTGCCTCC
UvPfa4-up	GTCGCAGCGTCAAGAAA
UvPfa4-down	GGGAGCGGAGTACCTACA
UvPfa5-up	CACTCCGTGCTCATCTTAG
UvPfa5-down	CACGGGACGGCCATTT
UvSwf1-up	AAAGCACAAAGGTCGTCATA
UvSwf1-down	CCGATGAGGACGACTACG
UvAkr1-up	ACAGACTTATGTCCGTTGGG
UvAkr1-down	CGCCATTGTCAGCACCC
UvErf2-up	AGTCATAGGCGTCGCTGTT
UvErf2-down	GCTTTGCGGTCCCTGT
Hyg-up	GGTCGCCAACATCCTCTTCT
Hyg-down	ATCTGAAATAAAGGGAGGA
