# Supplementary material for: S-palmitoylation of MAP kinase is essential for fungal virulence
Source: mBio. 2024 Oct 29;15(12):e02704-24. doi: 10.1128/mbio.02704-24 (PMC11633104; doi:10.1128/mbio.02704-24)
Supplement: Table S7 — Primers used for construction of palmitoyltransferase gene complementation vectors of U. virens. [file mbio.02704-24-s0008.xlsx]

## Sheet: Sheet1
TABLE S7 Primers used for construction of palmitoyltransferase gene complementation vectors of U. virens.
Primer name	Sequence (5’- 3’)
UvPfa3F	TCGATAAGCTTGATATCGCAGCTGTGGCCCGAAGCT
UvPfa3R	CTAGTGGATCCCCCGGGCATCTACGCCCTCGTCGGG
UvPfa4F	TCGATAAGCTTGATATCGATGCAATAACCAGCGGGT
UvPfa4R	CTAGTGGATCCCCCGGGCGTCTATCTCACCATTGTG
UvPfa5F	TCGATAAGCTTGATATCGCTCTGGTCCTGTTTCCTT
UvPfa5R	CTAGTGGATCCCCCGGGCTAAGAACGAGGACTGCTC
UvSwf1F	TCGATAAGCTTGATATCGCAATCTGGCGGGAATCTT
UvSwf1R	CTAGTGGATCCCCCGGGCTAACTTTTCCGTTTTTGC
UvAkr1F	TCGATAAGCTTGATATCGCTTGGAGTGGAACAGTGC
UvAkr1R	CTAGTGGATCCCCCGGGCCACTTCTTCCGTCCCGAG
