# Supplementary material for: S-palmitoylation of MAP kinase is essential for fungal virulence
Source: mBio. 2024 Oct 29;15(12):e02704-24. doi: 10.1128/mbio.02704-24 (PMC11633104; doi:10.1128/mbio.02704-24)
Supplement: Table S8 — Differential geneprotein expression in quantitative proteomics of UvPfa3 and UvPfa4 S-palmitoylation modifications by UvPfa3 and UvPfa4. [file mbio.02704-24-s0009.xlsx]

## Sheet: Diff_distribution
TABLE S8 Differential protein expression in quantitative proteomics of S-palmitoylation modifications by UvPfa3 and UvPfa4.
Compared sample name	Up-regulated proteins	Down-regulated proteins
PFA4/HWD-2	142	88
PFA3/HWD-2	160	120

## Sheet: PFA4vsHWD-2
TABLE S8 Differential protein expression in quantitative proteomics of S-palmitoylation modifications by UvPfa3 and UvPfa4.
Protein accession	Protein description	Gene name	PFA4/HWD-2 Ratio	PFA4/HWD-2 P value	Regulated Type	Score	Peptide sequences	PFA4-1	PFA4-2	PFA4-3	PFA3-1	PFA3-2	PFA3-3	HWD-2-1	HWD-2-2	HWD-2-3	Subcellular localization	KEGG KO No.	KEGG Gene	KEGG pathway	Biological Process	Cellular Component	Molecular Function	Pfam ID	Domain description	KOG category	KOG NO.	KOG description
A0A063BIE8	Eukaryotic translation initiation factor 3 subunit F	UV8b_07304	1.6984	0.0004	Up	126.32	AAAATEHFIHLAR;AAPLVSDIESLGR;ILYGDAER;SALEAVASAQDNENR;SVEHTLGLLDR;TQIDLSQR	1.264	1.3528	1.2608	0.8429	0.9714	1.025	0.8187	0.7793	0.6851	cytoplasm,nucleus	K03249	EIF3F; translation initiation factor 3 subunit F		GO:0001732 formation of cytoplasmic translation initiation complex; GO:0002181 cytoplasmic translation; GO:0002183 cytoplasmic translational initiation; GO:0006412 translation; GO:0006413 translational initiation; GO:0006508 proteolysis; GO:0006518 peptide metabolic process; GO:0006807 nitrogen compound metabolic process; GO:0008152 metabolic process; GO:0009058 biosynthetic process; GO:0009059 m…	GO:0005622 intracellular anatomical structure; GO:0005737 cytoplasm; GO:0005852 eukaryotic translation initiation factor 3 complex; GO:0016282 eukaryotic 43S preinitiation complex; GO:0032991 protein-containing complex; GO:0070993 translation preinitiation complex; GO:0071540 eukaryotic translation initiation factor 3 complex, eIF3e; GO:0071541 eukaryotic translation initiation factor 3 complex, …	GO:0003824 catalytic activity; GO:0004843 cysteine-type deubiquitinase activity; GO:0005488 binding; GO:0005515 protein binding; GO:0008233 peptidase activity; GO:0008234 cysteine-type peptidase activity; GO:0016787 hydrolase activity; GO:0019783 ubiquitin-like protein peptidase activity; GO:0031369 translation initiation factor binding; GO:0101005 deubiquitinase activity; GO:0140096 catalytic ac…			J	KOG2975	Translation initiation factor 3, subunit f (eIF-3f)
A0A063BLN2	Succinate--CoA ligase [ADP-forming] subunit alpha, mitochondrial	UV8b_05184	0.5852	0.0072	Down	72.48	ALESAGVIVER;ALYDEFVR;MGHAGAIVAGGK;QGTFHAQQAIDYGTK;VIFQGFTGK	0.7844	0.6908	0.6638	1.0695	1.082	1.0546	1.0435	1.3609	1.2505	mitochondria	K01899	LSC1; succinyl-CoA synthetase alpha subunit [EC:6.2.1.4 6.2.1.5]	map00020 Citrate cycle (TCA cycle); map00640 Propanoate metabolism; map01100 Metabolic pathways; map01110 Biosynthesis of secondary metabolites; map01200 Carbon metabolism	GO:0006082 organic acid metabolic process; GO:0006091 generation of precursor metabolites and energy; GO:0006099 tricarboxylic acid cycle; GO:0006101 citrate metabolic process; GO:0006104 succinyl-CoA metabolic process; GO:0006139 nucleobase-containing compound metabolic process; GO:0006163 purine nucleotide metabolic process; GO:0006637 acyl-CoA metabolic process; GO:0006725 cellular aromatic co…	GO:0005622 intracellular anatomical structure; GO:0005737 cytoplasm; GO:0005739 mitochondrion; GO:0005759 mitochondrial matrix; GO:0009295 nucleoid; GO:0031974 membrane-enclosed lumen; GO:0032991 protein-containing complex; GO:0042645 mitochondrial nucleoid; GO:0042709 succinate-CoA ligase complex; GO:0043226 organelle; GO:0043227 membrane-bounded organelle; GO:0043228 non-membrane-bounded organe…	GO:0003824 catalytic activity; GO:0004774 succinate-CoA ligase activity; GO:0004775 succinate-CoA ligase (ADP-forming) activity; GO:0004776 succinate-CoA ligase (GDP-forming) activity; GO:0016874 ligase activity; GO:0016877 ligase activity, forming carbon-sulfur bonds; GO:0016878 acid-thiol ligase activity;	PF02629; PF00549	PF02629 CoA binding domain; PF00549 CoA-ligase	C	KOG1255	Succinyl-CoA synthetase, alpha subunit
A0A063BM26	Guanine nucleotide-binding protein subunit gamma	UV8b_02893	1.6052	0.0237	Up	44.314	DVGDPSQIK;DVGDPSQIKK;DYMVPSVWNSVPK;ERIPVSIAAK;IPVSIAAK;LREDLERER;LTELNNR;SIISYCNGTR	1.6426	1.4415	1.1876	0.7078	0.689	0.6703	0.7452	0.9206	0.9953	nucleus	K07973	GNG; guanine nucleotide-binding protein subunit gamma, fungi	map04011 MAPK signaling pathway - yeast	GO:0000749 response to pheromone triggering conjugation with cellular fusion; GO:0000750 pheromone-dependent signal transduction involved in conjugation with cellular fusion; GO:0007154 cell communication; GO:0007165 signal transduction; GO:0007186 G protein-coupled receptor signaling pathway; GO:0009987 cellular process; GO:0010033 response to organic substance; GO:0019236 response to pheromone;…	GO:0005622 intracellular anatomical structure; GO:0005737 cytoplasm; GO:0005834 heterotrimeric G-protein complex; GO:0005886 plasma membrane; GO:0009898 cytoplasmic side of plasma membrane; GO:0016020 membrane; GO:0019897 extrinsic component of plasma membrane; GO:0019898 extrinsic component of membrane; GO:0031234 extrinsic component of cytoplasmic side of plasma membrane; GO:0032991 protein-con…		PF00631	PF00631 GGL domain
A0A063BME2	Mannitol-1-phosphate 5-dehydrogenase	UV8b_01010	1.6407	0.0011	Up	182.22	EIATADVVTCSVGPNILK;ELAQIMSDNSPEQVVSK;FFEWVVDK;FIAPVIAK;FIGPAAELAER;FQNVEGDDESK;FQNVEGDDESKELAQIMSDNSPEQVVSK;HEFEEDDQAAYVEK;IGNAHLGDAVER;INSTPSYK;IVPAQDPK;TVYDALQDK;TVYDALQDKDIMAEVR;VIEVGTDATSESVITNYR	0.9579	1.1058	0.9789	1.3217	1.2755	1.5057	0.6243	0.6304	0.5998	cytoplasm	K00009	mtlD; mannitol-1-phosphate 5-dehydrogenase [EC:1.1.1.17]	map00051 Fructose and mannose metabolism; map01100 Metabolic pathways	GO:0005975 carbohydrate metabolic process; GO:0006059 hexitol metabolic process; GO:0006066 alcohol metabolic process; GO:0006950 response to stress; GO:0006979 response to oxidative stress; GO:0008152 metabolic process; GO:0009058 biosynthetic process; GO:0009266 response to temperature stimulus; GO:0009408 response to heat; GO:0009628 response to abiotic stimulus; GO:0009987 cellular process; G…	GO:0005576 extracellular region; GO:0005622 intracellular anatomical structure;	GO:0000166 nucleotide binding; GO:0003824 catalytic activity; GO:0005488 binding; GO:0008926 mannitol-1-phosphate 5-dehydrogenase activity; GO:0016491 oxidoreductase activity; GO:0016614 oxidoreductase activity, acting on CH-OH group of donors; GO:0016616 oxidoreductase activity, acting on the CH-OH group of donors, NAD or NADP as acceptor; GO:0036094 small molecule binding; GO:0051287 NAD bindin…	PF01232; PF08125	PF01232 Mannitol dehydrogenase Rossmann domain; PF08125 Mannitol dehydrogenase C-terminal domain
A0A063BP38	Thioredoxin domain-containing protein	UV8b_03236	2.226	0	Up	133.41	DIAEVTGGQVK;FPIVADPDR;FPIVADPDRK;IATPIDWLPGQDVIVANSVK;IATPIDWLPGQDVIVANSVKDDEAR;IVDSLQAVDK;KVANLYDMIDYQDPQNIDR;LGSQAPGFTADSNVGPIDFHK;LLGLSADTTESHETWIK;NAAEVLR;NSLPLTIR;SVFFIDPR;TILSYPASTGR;VANLYDMIDYQDPQNIDR	1.7396	1.6823	1.6583	0.4622	0.4884	0.6869	0.779	0.7518	0.7514	cytoplasm	K24137	PRX1; glutaredoxin/glutathione-dependent peroxiredoxin [EC:1.11.1.25 1.11.1.27]	map00480 Glutathione metabolism; map01100 Metabolic pathways				PF00578	PF00578 AhpC/TSA family	O	KOG0854	Alkyl hydroperoxide reductase, thiol specific antioxidant and related enzymes
A0A063BP89	GPN-loop GTPase	UV8b_00051	1.9398	0.0034	Up	27.736	DSVNYEEVMR;DYLPELER;LGTGVDDFFDAVEEK;VDQIVHLLEK;YQAAMGENEDSVLADASFAK	1.1442	1.1282	1.329	1.2058	1.1004	1.2359	0.7542	0.545	0.5573	cytoskeleton	K24104	GPN; GPN-loop GTPase		GO:0000070 mitotic sister chromatid segregation; GO:0000278 mitotic cell cycle; GO:0000280 nuclear division; GO:0000819 sister chromatid segregation; GO:0006810 transport; GO:0006913 nucleocytoplasmic transport; GO:0006996 organelle organization; GO:0007049 cell cycle; GO:0007059 chromosome segregation; GO:0007062 sister chromatid cohesion; GO:0007064 mitotic sister chromatid cohesion; GO:0009987…	GO:0005622 intracellular anatomical structure; GO:0005737 cytoplasm; GO:0005829 cytosol;	GO:0003824 catalytic activity; GO:0003924 GTPase activity; GO:0016462 pyrophosphatase activity; GO:0016787 hydrolase activity; GO:0016817 hydrolase activity, acting on acid anhydrides; GO:0016818 hydrolase activity, acting on acid anhydrides, in phosphorus-containing anhydrides; GO:0016887 ATP hydrolysis activity; GO:0017111 ribonucleoside triphosphate phosphatase activity;	PF03029	PF03029 Conserved hypothetical ATP binding protein	L	KOG1532	GTPase XAB1, interacts with DNA repair protein XPA
A0A063BPV9	Uncharacterized protein	UV8b_01827	0.594	0.0147	Down	47.944	DVLSDIPNDTPNK;ETLIHVSTR;GSVANMSLGGGK;GVDAYVIDTGTNVDHVDFEGR;GVEFAATR;THALDAAVNAAVK;TIPSGDADEDGNGHGTHCSGTIAGK;YLYATEGGK	0.8842	0.7286	0.6831	0.7449	1.0148	1.0794	1.1213	1.2432	1.5005	cytoplasm	K01336	E3.4.21.48; cerevisin [EC:3.4.21.48]	map04138 Autophagy - yeast	GO:0000003 reproduction; GO:0000747 conjugation with cellular fusion; GO:0006508 proteolysis; GO:0006807 nitrogen compound metabolic process; GO:0006914 autophagy; GO:0006950 response to stress; GO:0006996 organelle organization; GO:0007033 vacuole organization; GO:0007039 protein catabolic process in the vacuole; GO:0007154 cell communication; GO:0008152 metabolic process; GO:0009056 catabolic p…	GO:0000322 storage vacuole; GO:0000323 lytic vacuole; GO:0000324 fungal-type vacuole; GO:0000328 fungal-type vacuole lumen; GO:0005622 intracellular anatomical structure; GO:0005737 cytoplasm; GO:0005773 vacuole; GO:0005775 vacuolar lumen; GO:0005783 endoplasmic reticulum; GO:0012505 endomembrane system; GO:0031974 membrane-enclosed lumen; GO:0043226 organelle; GO:0043227 membrane-bounded organel…	GO:0003824 catalytic activity; GO:0004175 endopeptidase activity; GO:0004252 serine-type endopeptidase activity; GO:0005488 binding; GO:0008233 peptidase activity; GO:0008236 serine-type peptidase activity; GO:0016787 hydrolase activity; GO:0017171 serine hydrolase activity; GO:0019863 IgE binding; GO:0019865 immunoglobulin binding; GO:0044877 protein-containing complex binding; GO:0140096 cataly…	PF05922; PF00082	PF05922 Peptidase inhibitor I9; PF00082 Subtilase family	O	KOG1153	Subtilisin-related protease/Vacuolar protease B
A0A063BQV3	CobW/HypB/UreG nucleotide-binding domain-containing protein	UV8b_07254	2.2701	0.0001	Up	104.89	AFTIGIGGPVGSGK;AIETGGCPHAAVR;EDAEFLTR;EDISANLAALEDLHAK;EGGPTVFAQVK;EMPIVQGR;FSPDLLLIESGGDNLAANYSR;GGPGITQSDLLVVNK;HAALPPER;QGGPKPTPGLDTLER;TDLAEAVGADLGVMER	1.2654	1.215	1.3454	1.1331	1.0938	1.2622	0.6148	0.5412	0.5292	cytoplasm	K03189	ureG; urease accessory protein		GO:0006807 nitrogen compound metabolic process; GO:0008152 metabolic process; GO:0009987 cellular process; GO:0019627 urea metabolic process; GO:0034641 cellular nitrogen compound metabolic process; GO:0043603 amide metabolic process; GO:0044237 cellular metabolic process; GO:0044281 small molecule metabolic process; GO:0071704 organic substance metabolic process; GO:0071941 nitrogen cycle metabo…			PF02492	PF02492 CobW/HypB/UreG, nucleotide-binding domain
A0A063BRX4	Glucose-6-phosphate isomerase	UV8b_01012	0.6635	0.0412	Down	6.703	LIPTDFILAAK;TFTTAETTTNANTAK	0.8447	0.8501	0.8155	0.8601	0.9108	0.9356	1.2765	1.0069	1.4998	cytoplasm	K01810	GPI, pgi; glucose-6-phosphate isomerase [EC:5.3.1.9]	map00010 Glycolysis / Gluconeogenesis; map00030 Pentose phosphate pathway; map00500 Starch and sucrose metabolism; map00520 Amino sugar and nucleotide sugar metabolism; map01100 Metabolic pathways; map01110 Biosynthesis of secondary metabolites; map01200 Carbon metabolism; map01250 Biosynthesis of nucleotide sugars	GO:0005975 carbohydrate metabolic process; GO:0005996 monosaccharide metabolic process; GO:0006006 glucose metabolic process; GO:0006007 glucose catabolic process; GO:0006081 cellular aldehyde metabolic process; GO:0006082 organic acid metabolic process; GO:0006090 pyruvate metabolic process; GO:0006091 generation of precursor metabolites and energy; GO:0006094 gluconeogenesis; GO:0006096 glycoly…	GO:0005576 extracellular region; GO:0005622 intracellular anatomical structure; GO:0005737 cytoplasm; GO:0005739 mitochondrion; GO:0005829 cytosol; GO:0005886 plasma membrane; GO:0016020 membrane; GO:0031012 extracellular matrix; GO:0043226 organelle; GO:0043227 membrane-bounded organelle; GO:0043229 intracellular organelle; GO:0043231 intracellular membrane-bounded organelle; GO:0062039 biofilm …	GO:0003824 catalytic activity; GO:0004347 glucose-6-phosphate isomerase activity; GO:0016853 isomerase activity; GO:0016860 intramolecular oxidoreductase activity; GO:0016861 intramolecular oxidoreductase activity, interconverting aldoses and ketoses;	PF00342	PF00342 Phosphoglucose isomerase	G	KOG2446	Glucose-6-phosphate isomerase
A0A8E5MHW5	Ubiquitin-like domain-containing protein	UV8b_05214	0.587	0.0459	Down	68.433	EGIPPDQQR;ESTLHLVLR;IQDKEGIPPDQQR;TITLEVESSDTIDNVK;TLADYNIQK	0.9212	0.8072	0.8006	0.7142	0.7396	0.7089	1.0621	1.7627	1.4835	nucleus	K02977	RP-S27Ae, RPS27A, UBA80; ubiquitin-small subunit ribosomal protein S27Ae	map03010 Ribosome; map04120 Ubiquitin mediated proteolysis	GO:0000028 ribosomal small subunit assembly; GO:0002109 maturation of SSU-rRNA from tricistronic rRNA transcript (SSU-rRNA, LSU-rRNA,5S); GO:0002181 cytoplasmic translation; GO:0006139 nucleobase-containing compound metabolic process; GO:0006364 rRNA processing; GO:0006396 RNA processing; GO:0006412 translation; GO:0006518 peptide metabolic process; GO:0006725 cellular aromatic compound metabolic…	GO:0005622 intracellular anatomical structure; GO:0005634 nucleus; GO:0005730 nucleolus; GO:0005737 cytoplasm; GO:0005829 cytosol; GO:0005840 ribosome; GO:0015935 small ribosomal subunit; GO:0022626 cytosolic ribosome; GO:0022627 cytosolic small ribosomal subunit; GO:0031974 membrane-enclosed lumen; GO:0031981 nuclear lumen; GO:0032991 protein-containing complex; GO:0043226 organelle; GO:0043227 …	GO:0003735 structural constituent of ribosome; GO:0005198 structural molecule activity; GO:0031386 protein tag activity;	PF00240; PF01599	PF00240 Ubiquitin family; PF01599 Ribosomal protein S27a	J	KOG0004	Ubiquitin/40S ribosomal protein S27a fusion
A0A063BRZ4	Uncharacterized protein	UV8b_07173	3.3125	0	Up	99.88	ADQQHPAAGIASPTQPWELPGVSQADAYAR;DPQQPYHNNEVPYGYDPAWK;LAVFLDPEAMR;NWTSSLR;PSSGSSAGSGSEPDIAAGWR;QGVLDFYK;SLSLGAR;TGSDFLCLSDFASK;VVENVTTAAR	1.7377	1.6317	1.6602	0.7704	0.8398	0.8419	0.5814	0.4851	0.4519	extracellular
A0A063BS68	Aconitate hydratase, mitochondrial	UV8b_03855	0.6171	0	Down	125.5	AAFTVTPGSEQIR;DALDHGLK;DIGDFAR;DIPILIK;EFLLKPPTGDGLPAR;ENGWPEELK;EVYDFLSSACAK;GHLDNISNNMLIGAINEANDEANK;GYDPGNDTYQAPPK;IHNFTTGEWDAVPAVAR;ILYSHLDDPHGQDIER;KGEANSILSSYNR;LNRPLTYAEK;LQILQPFQPWDGK;LTGELSGWTAPK;MSENLAIVR;MYDYLAATK;QGMLPLTFADPADYDK;QNIWEENNFINYK;SYAAELR;SYAAELREDK;TTTDHISMAGPWLK;VADILTVK;VGLIGSCTNSSYEDMSR	0.707	0.74	0.6856	1.2	1.136	1.0753	1.155	1.1253	1.1756	cytoplasm	K01681	ACO, acnA; aconitate hydratase [EC:4.2.1.3]	map00020 Citrate cycle (TCA cycle); map00630 Glyoxylate and dicarboxylate metabolism; map01100 Metabolic pathways; map01110 Biosynthesis of secondary metabolites; map01200 Carbon metabolism; map01210 2-Oxocarboxylic acid metabolism; map01230 Biosynthesis of amino acids	GO:0000002 mitochondrial genome maintenance; GO:0006082 organic acid metabolic process; GO:0006091 generation of precursor metabolites and energy; GO:0006099 tricarboxylic acid cycle; GO:0006101 citrate metabolic process; GO:0006520 amino acid metabolic process; GO:0006536 glutamate metabolic process; GO:0006807 nitrogen compound metabolic process; GO:0006996 organelle organization; GO:0007005 mi…	GO:0005576 extracellular region; GO:0005622 intracellular anatomical structure; GO:0005737 cytoplasm; GO:0005739 mitochondrion; GO:0005759 mitochondrial matrix; GO:0005829 cytosol; GO:0009295 nucleoid; GO:0031012 extracellular matrix; GO:0031974 membrane-enclosed lumen; GO:0042645 mitochondrial nucleoid; GO:0043226 organelle; GO:0043227 membrane-bounded organelle; GO:0043228 non-membrane-bounded …	GO:0003676 nucleic acid binding; GO:0003677 DNA binding; GO:0003690 double-stranded DNA binding; GO:0003697 single-stranded DNA binding; GO:0003824 catalytic activity; GO:0003994 aconitate hydratase activity; GO:0005488 binding; GO:0016829 lyase activity; GO:0016835 carbon-oxygen lyase activity; GO:0016836 hydro-lyase activity; GO:0097159 organic cyclic compound binding; GO:1901363 heterocyclic c…	PF00694	PF00694 Aconitase C-terminal domain	CE	KOG0453	Aconitase/homoaconitase (aconitase superfamily)
A0A063BS78	E3 ubiquitin ligase complex SCF subunit	UV8b_03870	4.3446	0	Up	323.31	ENEWAEDR;KTFNITNDFTPEEEEQIR;KTFNITNDFTPEEEEQIRR;KVIEWCEHHR;NDPPQAQDDESDGR;NMLDDIGDDMINQGNPIPIPNVNEAVLR;RTTDIEEWDQK;TFNITNDFTPEEEEQIR;TFNITNDFTPEEEEQIRR;TTDIEEWDQK;TVANMIK;VIEWCEHHR;VWLASNDNATIEVDR	1.8508	1.7161	1.7653	0.8587	0.8734	0.7084	0.424	0.4189	0.3844	nucleus	K03094	SKP1, CBF3D; S-phase kinase-associated protein 1	map04111 Cell cycle - yeast; map04120 Ubiquitin mediated proteolysis; map04141 Protein processing in endoplasmic reticulum	GO:0000018 regulation of DNA recombination; GO:0000082 G1/S transition of mitotic cell cycle; GO:0000086 G2/M transition of mitotic cell cycle; GO:0000278 mitotic cell cycle; GO:0000280 nuclear division; GO:0000921 septin ring assembly; GO:0006417 regulation of translation; GO:0006508 proteolysis; GO:0006511 ubiquitin-dependent protein catabolic process; GO:0006790 sulfur compound metabolic proce…	GO:0000151 ubiquitin ligase complex; GO:0000152 nuclear ubiquitin ligase complex; GO:0000775 chromosome, centromeric region; GO:0000776 kinetochore; GO:0005622 intracellular anatomical structure; GO:0005634 nucleus; GO:0005694 chromosome; GO:0005737 cytoplasm; GO:0017117 single-stranded DNA-dependent ATP-dependent DNA helicase complex; GO:0019005 SCF ubiquitin ligase complex; GO:0031461 cullin-RI…	GO:0003676 nucleic acid binding; GO:0003677 DNA binding; GO:0003688 DNA replication origin binding; GO:0003690 double-stranded DNA binding; GO:0003824 catalytic activity; GO:0004842 ubiquitin-protein transferase activity; GO:0005488 binding; GO:0005515 protein binding; GO:0016740 transferase activity; GO:0019787 ubiquitin-like protein transferase activity; GO:0033218 amide binding; GO:0042277 pep…	PF03931; PF01466	PF03931 Skp1 family, tetramerisation domain; PF01466 Skp1 family, dimerisation domain	O	KOG1724	SCF ubiquitin ligase, Skp1 component
A0A063BSJ7	Probable electron transfer flavoprotein subunit beta	UV8b_04924	1.6651	0.0017	Up	5.0817	AQTAVETAGVK;EIDGGVETVR;VEFGEGDSVTVTK	1.4423	1.7187	1.5932	0.5331		0.8574	0.9796	0.8932	0.9824	mitochondria	K03521	fixA, etfB; electron transfer flavoprotein beta subunit		GO:0006091 generation of precursor metabolites and energy; GO:0008152 metabolic process; GO:0009987 cellular process; GO:0015980 energy derivation by oxidation of organic compounds; GO:0022900 electron transport chain; GO:0022904 respiratory electron transport chain; GO:0044237 cellular metabolic process; GO:0045333 cellular respiration;	GO:0005622 intracellular anatomical structure; GO:0005737 cytoplasm; GO:0005739 mitochondrion; GO:0005829 cytosol; GO:0043226 organelle; GO:0043227 membrane-bounded organelle; GO:0043229 intracellular organelle; GO:0043231 intracellular membrane-bounded organelle;	GO:0003824 catalytic activity; GO:0009055 electron transfer activity; GO:0016491 oxidoreductase activity;	PF01012	PF01012 Electron transfer flavoprotein domain	C	KOG3180	Electron transfer flavoprotein, beta subunit
A0A063BSL5	quinol--cytochrome-c reductase	UV8b_02921	2.5578	0.0001	Up	97.896	AANNGALPPDLSLIVK;ALAEENEYPGEPDDQGETQMRPGK;DVVEFLNWAAEPEMDDR;KLAYDPPAESK;LADYIPDPYK;LADYIPDPYKNEEAAR;TFDHQALR;TLVGAVLTVDEAK;VLYDGLVDYEDGTPASTSQMAK	1.4709	1.5511	1.611	0.8586	0.9127	0.7844	0.5227	0.663	0.6256	mitochondria	K00413	CYC1, CYT1, petC; ubiquinol-cytochrome c reductase cytochrome c1 subunit	map00190 Oxidative phosphorylation; map01100 Metabolic pathways	GO:0006091 generation of precursor metabolites and energy; GO:0006119 oxidative phosphorylation; GO:0006122 mitochondrial electron transport, ubiquinol to cytochrome c; GO:0006139 nucleobase-containing compound metabolic process; GO:0006163 purine nucleotide metabolic process; GO:0006164 purine nucleotide biosynthetic process; GO:0006725 cellular aromatic compound metabolic process; GO:0006753 nu…	GO:0005622 intracellular anatomical structure; GO:0005737 cytoplasm; GO:0005739 mitochondrion; GO:0005740 mitochondrial envelope; GO:0005743 mitochondrial inner membrane; GO:0005746 mitochondrial respirasome; GO:0005750 mitochondrial respiratory chain complex III; GO:0005758 mitochondrial intermembrane space; GO:0005829 cytosol; GO:0016020 membrane; GO:0019866 organelle inner membrane; GO:0031090…	GO:0003824 catalytic activity; GO:0009055 electron transfer activity; GO:0016491 oxidoreductase activity;			C	KOG3052	Cytochrome c1
A0A063BSP1	Squalene synthase	UV8b_01680	1.6763	0.0005	Up	68.095	DPSYLDISVR;FDVVITELKK;FLNLTSR;GLDTIEDDMSIR;IEQFIETLYPR;LAERPNLTK;NMEIDGWQFHGSTEK;NPNTESETLR;RNPNTESETLR;SMALFLQK;TVYDNFK	1.123	1.1983	1.2684	1.2154	1.053	1.0005	0.7496	0.6796	0.7122	cytoplasm	K00801	FDFT1; farnesyl-diphosphate farnesyltransferase [EC:2.5.1.21]	map00100 Steroid biosynthesis; map00909 Sesquiterpenoid and triterpenoid biosynthesis; map01100 Metabolic pathways; map01110 Biosynthesis of secondary metabolites	GO:0006066 alcohol metabolic process; GO:0006629 lipid metabolic process; GO:0006644 phospholipid metabolic process; GO:0006694 steroid biosynthetic process; GO:0006696 ergosterol biosynthetic process; GO:0006720 isoprenoid metabolic process; GO:0006721 terpenoid metabolic process; GO:0006793 phosphorus metabolic process; GO:0006796 phosphate-containing compound metabolic process; GO:0008152 meta…	GO:0005622 intracellular anatomical structure; GO:0005737 cytoplasm; GO:0005739 mitochondrion; GO:0005740 mitochondrial envelope; GO:0005741 mitochondrial outer membrane; GO:0005783 endoplasmic reticulum; GO:0005789 endoplasmic reticulum membrane; GO:0012505 endomembrane system; GO:0016020 membrane; GO:0019867 outer membrane; GO:0031090 organelle membrane; GO:0031966 mitochondrial membrane; GO:00…	GO:0003824 catalytic activity; GO:0004310 farnesyl-diphosphate farnesyltransferase activity; GO:0004311 farnesyltranstransferase activity; GO:0004659 prenyltransferase activity; GO:0016740 transferase activity; GO:0016765 transferase activity, transferring alkyl or aryl (other than methyl) groups; GO:0051996 squalene synthase activity;	PF00494	PF00494 Squalene/phytoene synthase	I	KOG1459	Squalene synthetase
A0A063BTA6	Helix-turn-helix-domain containing protein type	UV8b_05218	1.5768	0.002	Up	47.561	ASGTEPLSTENNFK;EALANADKDLINK;EAVESLEAILK;GEQAPNAASFPEAR;KGEQAPNAASFPEAR;MDFITPFLTK;STYTFYDASIPIIR;VDETITIGLGPK	1.2435	1.31	1.3127	1.064	0.908	0.7098	0.9356	0.7895	0.7269	cytoplasm	K09983	K09983; uncharacterized protein					PF09351	PF09351 Domain of unknown function (DUF1993)
A0A063BTV3	Uncharacterized protein	UV8b_05105	2.2871	0.0008	Up	69.545	GPKPDPDDLLGPSSEVPVGAGTAGSR;HPTPDAVTALSTTGRPDTAELGSEGAGAK;ISALSAGDPLPR;NPMLPNVHLEGYR;RGPKPDPDDLLGPSSEVPVGAGTAGSR;WHNSEAAEMASDNPAAAK	0.886	1.0157	1.0453	1.7396	1.5163	1.5086	0.3625	0.483	0.4431	extracellular
A0A063BUN5	Actin-related protein 2/3 complex subunit	UV8b_02989	0.635	0.0057	Down	32.962	DSTVELYGR;EESALNMFR;FAVGSGDR;FKGGESGWQLAGPVESK;GGESGWQLAGPVESK;GVDSKPDPGVWGER;SEDEIIAAGYDCEAFR;TVTSVDIAPGSGR	0.7373	0.9712	0.8791	0.7991	0.7895	0.7492	1.4055	1.4332	1.2359	cytoplasm	K05757	ARPC1A_B; actin related protein 2/3 complex, subunit 1A/1B	map04138 Autophagy - yeast; map04144 Endocytosis	GO:0000147 actin cortical patch assembly; GO:0000278 mitotic cell cycle; GO:0000281 mitotic cytokinesis; GO:0000910 cytokinesis; GO:0006810 transport; GO:0006897 endocytosis; GO:0006996 organelle organization; GO:0007010 cytoskeleton organization; GO:0007015 actin filament organization; GO:0007049 cell cycle; GO:0008064 regulation of actin polymerization or depolymerization; GO:0009987 cellular p…	GO:0005622 intracellular anatomical structure; GO:0005737 cytoplasm; GO:0005856 cytoskeleton; GO:0005885 Arp2/3 protein complex; GO:0005938 cell cortex; GO:0015629 actin cytoskeleton; GO:0030479 actin cortical patch; GO:0030863 cortical cytoskeleton; GO:0030864 cortical actin cytoskeleton; GO:0032991 protein-containing complex; GO:0043226 organelle; GO:0043228 non-membrane-bounded organelle; GO:0…	GO:0003779 actin binding; GO:0005488 binding; GO:0005515 protein binding; GO:0008092 cytoskeletal protein binding; GO:0032182 ubiquitin-like protein binding; GO:0043130 ubiquitin binding; GO:0044877 protein-containing complex binding; GO:0051015 actin filament binding;			Z	KOG1523	Actin-related protein Arp2/3 complex, subunit ARPC1/p41-ARC
A0A063BUW4	6-phosphogluconolactonase	UV8b_03682	1.8356	0.0006	Up	69.278	AELLDKLPADQQPTVR;AIDAAHLDDTQELADQYEK;AVPLDHADSNHALLK;ETDAWVAPIEDSPKPPPR;GPDDKVDFAK;LPADQQPTVR;TQPNLYAFPDVDALAPALR;VAFVATGSGK;VAVSGGSLPK	1.2176	1.3679	1.397	0.8924	0.8529	1.1027	0.679	0.7204	0.7701	extracellular	K01057	PGLS, pgl, devB; 6-phosphogluconolactonase [EC:3.1.1.31]	map00030 Pentose phosphate pathway; map01100 Metabolic pathways; map01110 Biosynthesis of secondary metabolites; map01200 Carbon metabolism	GO:0006081 cellular aldehyde metabolic process; GO:0006098 pentose-phosphate shunt; GO:0006139 nucleobase-containing compound metabolic process; GO:0006403 RNA localization; GO:0006405 RNA export from nucleus; GO:0006409 tRNA export from nucleus; GO:0006611 protein export from nucleus; GO:0006725 cellular aromatic compound metabolic process; GO:0006739 NADP metabolic process; GO:0006753 nucleosid…	GO:0005622 intracellular anatomical structure; GO:0005634 nucleus; GO:0005737 cytoplasm; GO:0005829 cytosol; GO:0043226 organelle; GO:0043227 membrane-bounded organelle; GO:0043229 intracellular organelle; GO:0043231 intracellular membrane-bounded organelle;	GO:0003824 catalytic activity; GO:0016787 hydrolase activity; GO:0016788 hydrolase activity, acting on ester bonds; GO:0017057 6-phosphogluconolactonase activity; GO:0052689 carboxylic ester hydrolase activity;	PF01182	PF01182 Glucosamine-6-phosphate isomerases/6-phosphogluconolactonase	G	KOG3147	6-phosphogluconolactonase - like protein
A0A063BVL2	Large ribosomal subunit protein uL6 alpha-beta domain-containing protein	UV8b_02388	0.6468	0.0032	Down	32.008	DELVLSGNSLER;FLDGLYVSEK;IVTVEGPR;NQKDELVLSGNSLER;NTVSIEIHHGNR;VVMQEGVDVELSK;YIHSQELLEIPEGVK	0.6718	0.7959	0.7795	1.1542	1.1467	0.9776	1.2546	1.1437	1.0761	cytoplasm	K02940	RP-L9e, RPL9; large subunit ribosomal protein L9e	map03010 Ribosome	GO:0002181 cytoplasmic translation; GO:0006412 translation; GO:0006518 peptide metabolic process; GO:0006807 nitrogen compound metabolic process; GO:0008152 metabolic process; GO:0009058 biosynthetic process; GO:0009059 macromolecule biosynthetic process; GO:0009987 cellular process; GO:0010467 gene expression; GO:0019538 protein metabolic process; GO:0034641 cellular nitrogen compound metabolic …	GO:0005622 intracellular anatomical structure; GO:0005737 cytoplasm; GO:0005829 cytosol; GO:0005840 ribosome; GO:0015934 large ribosomal subunit; GO:0022625 cytosolic large ribosomal subunit; GO:0022626 cytosolic ribosome; GO:0032991 protein-containing complex; GO:0043226 organelle; GO:0043228 non-membrane-bounded organelle; GO:0043229 intracellular organelle; GO:0043232 intracellular non-membran…	GO:0003676 nucleic acid binding; GO:0003723 RNA binding; GO:0003735 structural constituent of ribosome; GO:0005198 structural molecule activity; GO:0005488 binding; GO:0097159 organic cyclic compound binding; GO:1901363 heterocyclic compound binding;	PF00347	PF00347 Ribosomal protein L6	J	KOG3255	60S ribosomal protein L9
A0A063BVR8	Small ribosomal subunit protein uS15 N-terminal domain-containing protein	UV8b_02031	1.6104	0.036	Up	15.787	GATPSQIGVILR;LILIESR;SSGLAPELPEDLYMLIK;TTPEQVVEQICK;TVGVLPPTWK;YESATASTIVA	0.799	0.8937	1.0278	1.6503	1.5057	1.434	0.7217	0.5521	0.4156	mitochondria	K02953	RP-S13e, RPS13; small subunit ribosomal protein S13e	map03010 Ribosome	GO:0000462 maturation of SSU-rRNA from tricistronic rRNA transcript (SSU-rRNA, 5.8S rRNA, LSU-rRNA); GO:0002181 cytoplasmic translation; GO:0006139 nucleobase-containing compound metabolic process; GO:0006364 rRNA processing; GO:0006396 RNA processing; GO:0006412 translation; GO:0006518 peptide metabolic process; GO:0006725 cellular aromatic compound metabolic process; GO:0006807 nitrogen compoun…	GO:0005622 intracellular anatomical structure; GO:0005634 nucleus; GO:0005730 nucleolus; GO:0005737 cytoplasm; GO:0005829 cytosol; GO:0005840 ribosome; GO:0015935 small ribosomal subunit; GO:0022626 cytosolic ribosome; GO:0022627 cytosolic small ribosomal subunit; GO:0030684 preribosome; GO:0030686 90S preribosome; GO:0031974 membrane-enclosed lumen; GO:0031981 nuclear lumen; GO:0032991 protein-c…	GO:0003676 nucleic acid binding; GO:0003723 RNA binding; GO:0003735 structural constituent of ribosome; GO:0005198 structural molecule activity; GO:0005488 binding; GO:0019843 rRNA binding; GO:0070181 small ribosomal subunit rRNA binding; GO:0097159 organic cyclic compound binding; GO:1901363 heterocyclic compound binding;	PF08069; PF00312	PF08069 Ribosomal S13/S15 N-terminal domain; PF00312 Ribosomal protein S15	J	KOG0400	40S ribosomal protein S13
A0A063BVX1	Phosphomannomutase	UV8b_03975	1.8297	0.0002	Up	50.521	AFEGGNDWEIYSDPR;CAVGYVGGSDLAK;DTICLFDVDGTLTPAR;GTFVEFR;HLEQEAQKPGGVAYTK;LGASPEILATLAALR;LGQELPSNSFIR;MDTAQPAFAPLEERPLK;NDFEQFDR;QQEQIGQPAGVPVTTLFDYCFAENGLTAYK	1.2827	1.3078	1.1816	0.9709	0.9848	1.2106	0.7037	0.7083	0.6495	cytoplasm,nucleus	K17497	PMM; phosphomannomutase [EC:5.4.2.8]	map00051 Fructose and mannose metabolism; map00520 Amino sugar and nucleotide sugar metabolism; map01100 Metabolic pathways; map01110 Biosynthesis of secondary metabolites; map01240 Biosynthesis of cofactors; map01250 Biosynthesis of nucleotide sugars	GO:0005975 carbohydrate metabolic process; GO:0005996 monosaccharide metabolic process; GO:0006013 mannose metabolic process; GO:0006486 protein glycosylation; GO:0006487 protein N-linked glycosylation; GO:0006605 protein targeting; GO:0006807 nitrogen compound metabolic process; GO:0006810 transport; GO:0006886 intracellular protein transport; GO:0008104 protein localization; GO:0008152 metaboli…	GO:0005576 extracellular region; GO:0005622 intracellular anatomical structure; GO:0005737 cytoplasm; GO:0005829 cytosol; GO:0010494 cytoplasmic stress granule; GO:0031012 extracellular matrix; GO:0032991 protein-containing complex; GO:0035770 ribonucleoprotein granule; GO:0036464 cytoplasmic ribonucleoprotein granule; GO:0043226 organelle; GO:0043228 non-membrane-bounded organelle; GO:0043229 in…	GO:0003824 catalytic activity; GO:0004615 phosphomannomutase activity; GO:0016853 isomerase activity; GO:0016866 intramolecular transferase activity; GO:0016868 intramolecular phosphotransferase activity;			I	KOG3189	Phosphomannomutase
A0A063BVZ2	14-3-3 domain-containing protein	UV8b_03949	3.4382	0	Up	323.31	AATEVAQTELPPTHPIR;DLTVEER;DNLTLWTSSEAETGAGQADAPVK;DNLTLWTSSEAETGAGQADAPVKEETSAAAEPAVASEEAK;DSADKSLEAYK;DSTLIMQLLR;GHEDAVYLAK;GNFSQVTLIK;HLIPSAK;ICEDILDVLDK;IEAELAK;IVASEDRDLTVEER;IVTSIEQK;IVTSIEQKEESK;LAEQAERYEEMVENMK;NLLSVAYK;QAFDDAIAELDTLSEESYK;QKIEAELAK;YEEMVENMK;YLAEFAIGDR	0.9555	0.9535	0.9778	1.6481	1.7428	1.8827	0.2897	0.2721	0.2778	cytoplasm,nucleus	K06630	YWHAE; 14-3-3 protein epsilon	map04011 MAPK signaling pathway - yeast	GO:0000003 reproduction; GO:0000075 cell cycle checkpoint signaling; GO:0000076 DNA replication checkpoint signaling; GO:0000077 DNA damage checkpoint signaling; GO:0000122 negative regulation of transcription by RNA polymerase II; GO:0000271 polysaccharide biosynthetic process; GO:0000278 mitotic cell cycle; GO:0000910 cytokinesis; GO:0001100 negative regulation of exit from mitosis; GO:0001402 …	GO:0005618 cell wall; GO:0005622 intracellular anatomical structure; GO:0005634 nucleus; GO:0005737 cytoplasm; GO:0005819 spindle; GO:0005826 actomyosin contractile ring; GO:0005856 cytoskeleton; GO:0005886 plasma membrane; GO:0005938 cell cortex; GO:0009277 fungal-type cell wall; GO:0009986 cell surface; GO:0010494 cytoplasmic stress granule; GO:0015629 actin cytoskeleton; GO:0015630 microtubule…	GO:0003676 nucleic acid binding; GO:0003677 DNA binding; GO:0003688 DNA replication origin binding; GO:0003690 double-stranded DNA binding; GO:0004857 enzyme inhibitor activity; GO:0004860 protein kinase inhibitor activity; GO:0004864 protein phosphatase inhibitor activity; GO:0005488 binding; GO:0005515 protein binding; GO:0008134 transcription factor binding; GO:0019207 kinase regulator activit…			O	KOG0841	Multifunctional chaperone (14-3-3 family)
A0A063BWF5	Phosphoglycerate kinase	UV8b_00263	0.6387	0.0033	Down	108.56	AILDAAVDGCQK;ANDGDVVLLENLR;ELEYFAK;ELPGVAALSSK;FHLEEEGSSK;GIPDGEMGLDCGEK;IVGAVPTIK;IVIIGGGDTATVAAK;LSHVSTGGGASLELLEGK;LSITDVDVK;VDFNVPLDENK;VDFNVPLDENKK;VLDDMSIGNSLFDEAGSK;VTFAPDCVGSEVEETVNK;VVLPVDFVTGDK	0.8642	0.7371	0.807	0.9541	0.9175	0.9496	1.1324	1.3081	1.3301	cytoplasm	K00927	PGK, pgk; phosphoglycerate kinase [EC:2.7.2.3]	map00010 Glycolysis / Gluconeogenesis; map01100 Metabolic pathways; map01110 Biosynthesis of secondary metabolites; map01200 Carbon metabolism; map01230 Biosynthesis of amino acids	GO:0005975 carbohydrate metabolic process; GO:0005996 monosaccharide metabolic process; GO:0006006 glucose metabolic process; GO:0006007 glucose catabolic process; GO:0006082 organic acid metabolic process; GO:0006090 pyruvate metabolic process; GO:0006091 generation of precursor metabolites and energy; GO:0006094 gluconeogenesis; GO:0006096 glycolytic process; GO:0006139 nucleobase-containing co…	GO:0005622 intracellular anatomical structure; GO:0005737 cytoplasm; GO:0005739 mitochondrion; GO:0005829 cytosol; GO:0005886 plasma membrane; GO:0016020 membrane; GO:0043226 organelle; GO:0043227 membrane-bounded organelle; GO:0043229 intracellular organelle; GO:0043231 intracellular membrane-bounded organelle; GO:0071944 cell periphery;	GO:0000166 nucleotide binding; GO:0003824 catalytic activity; GO:0004618 phosphoglycerate kinase activity; GO:0005488 binding; GO:0005524 ATP binding; GO:0016301 kinase activity; GO:0016740 transferase activity; GO:0016772 transferase activity, transferring phosphorus-containing groups; GO:0016774 phosphotransferase activity, carboxyl group as acceptor; GO:0017076 purine nucleotide binding; GO:00…	PF00162	PF00162 Phosphoglycerate kinase	G	KOG1367	3-phosphoglycerate kinase
A0A063BX10	t-SNARE coiled-coil homology domain-containing protein	UV8b_01344	5.6229	0.0017	Up	187.86	LQTWDDLTK;NIEQGVADLNLLFR;NVAHIVAEQDAGIMTLADNVDR;QPGGYTDDPDFQTLQYELK;RLQTWDDLTK;SYDQLSTLESGR;VSSDFQAALQEFQDLQR	1.5222	1.4806	2.0512	1.015	0.999	1.0332	0.353	0.2566	0.2892	nucleus				GO:0000011 vacuole inheritance; GO:0006810 transport; GO:0006886 intracellular protein transport; GO:0006892 post-Golgi vesicle-mediated transport; GO:0006896 Golgi to vacuole transport; GO:0006906 vesicle fusion; GO:0006914 autophagy; GO:0006996 organelle organization; GO:0007033 vacuole organization; GO:0007034 vacuolar transport; GO:0008104 protein localization; GO:0008152 metabolic process; G…	GO:0000322 storage vacuole; GO:0000323 lytic vacuole; GO:0000324 fungal-type vacuole; GO:0000329 fungal-type vacuole membrane; GO:0005622 intracellular anatomical structure; GO:0005737 cytoplasm; GO:0005768 endosome; GO:0005770 late endosome; GO:0005773 vacuole; GO:0005774 vacuolar membrane; GO:0005794 Golgi apparatus; GO:0012505 endomembrane system; GO:0016020 membrane; GO:0031090 organelle memb…	GO:0000149 SNARE binding; GO:0005484 SNAP receptor activity; GO:0005488 binding; GO:0005515 protein binding;	PF14523	PF14523 Syntaxin-like protein	U	KOG0811	SNARE protein PEP12/VAM3/Syntaxin 7/Syntaxin 17
A0A063BXR5	Fe2OG dioxygenase domain-containing protein	UV8b_01557	0.6316	0.0002	Down	29.566	AAEPAIPTTQIR;ESFSVSYDPR;LNPEEGIDVR;LPLAPTDFDATR;TFALSLALPETALDGK;TILQTPLR;TQHVPGFR;VASPNGPVTR	0.7331	0.6922	0.7755	1.1228	1.1283	1.064	1.1252	1.1998	1.1592	nucleus									QR	KOG0143	Iron/ascorbate family oxidoreductases
A0A063BXS5	5-methyltetrahydropteroyltriglutamate--homocysteine S-methyltransferase	UV8b_00741	0.6497	0.0005	Down	303.48	AGVDVIQVDEPALR;AIETVETAIQK;ATEAYWSGK;AVEIAVIAK;AVNDFNEAK;AVTEGPASVR;DDVHQSVQAQQLALALR;DDVHQSVQAQQLALALRDEVVDLEK;DGLDAVDQYFAMGR;DIYAVHVDLVR;EAGAESVQIDEPTLVFDLPAK;EALVNMVNGAK;FASLGDK;FIEEEIKQNVK;GEISEEQYDKFIEEEIK;GEISEEQYDKFIEEEIKQNVK;GGIDVPSLEMVK;GMLTGPVTCLR;GQSVDPIDLLNK;HIGPGVYDIHSPR;ISQADLLAEAK;KATEAYWSGK;LDPEVADWFSFASEK;LKEAGAESVQIDEPTLVFDLPAK;LLPVYEQLLTK;NDMVQYFGER;NPEQLETVAGALGSK;QSEFPTR;TILS…	0.8013	0.8419	0.7205	1.0078	0.9985	0.992	1.1777	1.2437	1.2166	cytoplasm	K00549	metE; 5-methyltetrahydropteroyltriglutamate--homocysteine methyltransferase [EC:2.1.1.14]	map00270 Cysteine and methionine metabolism; map00450 Selenocompound metabolism; map01100 Metabolic pathways; map01110 Biosynthesis of secondary metabolites; map01230 Biosynthesis of amino acids	GO:0000096 sulfur amino acid metabolic process; GO:0000097 sulfur amino acid biosynthetic process; GO:0006082 organic acid metabolic process; GO:0006139 nucleobase-containing compound metabolic process; GO:0006144 purine nucleobase metabolic process; GO:0006520 amino acid metabolic process; GO:0006534 cysteine metabolic process; GO:0006555 methionine metabolic process; GO:0006725 cellular aromati…	GO:0005576 extracellular region; GO:0005618 cell wall; GO:0005622 intracellular anatomical structure; GO:0005634 nucleus; GO:0005737 cytoplasm; GO:0005829 cytosol; GO:0005886 plasma membrane; GO:0009277 fungal-type cell wall; GO:0009986 cell surface; GO:0016020 membrane; GO:0030312 external encapsulating structure; GO:0030446 hyphal cell wall; GO:0031012 extracellular matrix; GO:0043226 organelle…	GO:0003824 catalytic activity; GO:0003871 5-methyltetrahydropteroyltriglutamate-homocysteine S-methyltransferase activity; GO:0005488 binding; GO:0008168 methyltransferase activity; GO:0008172 S-methyltransferase activity; GO:0008270 zinc ion binding; GO:0008705 methionine synthase activity; GO:0016740 transferase activity; GO:0016741 transferase activity, transferring one-carbon groups; GO:00420…	PF08267; PF01717	PF08267 Cobalamin-independent synthase, N-terminal domain; PF01717 Cobalamin-independent synthase, Catalytic domain	E	KOG2263	Methionine synthase II (cobalamin-independent)
A0A063BYF5	Uncharacterized protein	UV8b_00577	2.4717	0	Up	289.39	DFLAEFNTAQNLEGAPGDFNSVR;DLSTKPLFDLTCPK;KDFLAEFNTAQNLEGAPGDFNSVR;LYTNIQAYSQDDPIEAFEAAIETK;NAGHLFDK;NDAGIGNSPANIIK;PLFDLTCPK;PVWLCETGWPSSGPK;TPTFWYTLR;WDDAVASVENAK;YYWDEVGCR	1.0749	0.9752	1.0314	1.3931	1.6292	1.6495	0.4007	0.4137	0.4323	extracellular	K01199	EGLC; glucan endo-1,3-beta-D-glucosidase [EC:3.2.1.39]	map00500 Starch and sucrose metabolism; map01100 Metabolic pathways
A0A063BYH9	Uncharacterized protein	UV8b_00601	0.5944	0.0141	Down	81.461	APLVDNAQIK;AQGHPVETIVSPGAR;DQAGWNSLLR;DSIQLRPSDAALDTEGLDK;FLFDTTTR;IDIACFDK;ISIPVDAR;LAGGMLEAELGDDEPPTLK;LAIFCTEPFR;LEEGDIVGDPMEK;LLPGDLVSVGR;MLVDVPAGYEETFK;QAIDSEILR;QLTVQSELSSGK;SLVSAENAR;TGFETSQGSLVR;TGTLTGEDLVVEGIAGLGLANSEINDTK;VLPVANSGSGEICK;VLQVTHGNPDQEKPK;VNTSFLFQK	0.9492	0.9058	0.8578	0.5899	0.5268	0.6066	1.3098	1.8008	1.4532	plasma membrane	K14950	ATP13A1, SPF1; manganese-transporting P-type ATPase [EC:7.2.2.-]		GO:0006810 transport; GO:0006811 monoatomic ion transport; GO:0006812 monoatomic cation transport; GO:0006816 calcium ion transport; GO:0006873 intracellular monoatomic ion homeostasis; GO:0006874 intracellular calcium ion homeostasis; GO:0009987 cellular process; GO:0019725 cellular homeostasis; GO:0030001 metal ion transport; GO:0030003 intracellular monoatomic cation homeostasis; GO:0030026 in…	GO:0005622 intracellular anatomical structure; GO:0005737 cytoplasm; GO:0005739 mitochondrion; GO:0005783 endoplasmic reticulum; GO:0005789 endoplasmic reticulum membrane; GO:0005794 Golgi apparatus; GO:0005801 cis-Golgi network; GO:0005886 plasma membrane; GO:0012505 endomembrane system; GO:0016020 membrane; GO:0031984 organelle subcompartment; GO:0042175 nuclear outer membrane-endoplasmic retic…	GO:0003824 catalytic activity; GO:0005215 transporter activity; GO:0005388 P-type calcium transporter activity; GO:0008324 monoatomic cation transmembrane transporter activity; GO:0015075 monoatomic ion transmembrane transporter activity; GO:0015085 calcium ion transmembrane transporter activity; GO:0015318 inorganic molecular entity transmembrane transporter activity; GO:0015399 primary active t…	PF00702	PF00702 haloacid dehalogenase-like hydrolase	P	KOG0209	P-type ATPase
A0A063BYI7	Phosphoadenosine phosphosulphate reductase domain-containing protein	UV8b_02300	6.4898	0	Up	38.553	ETYELVDR;GSIPILELDEER;GSIPILELDEERNVIK;SVGDWHSTSPVK;SVGDWHSTSPVKEGEDER;VPYNALLDQGYK;YPNVPVNVFKPDGVESVEQFEK	2.2682	2.1942	2.0412	0.5444	0.4736	0.4763	0.2883	0.3536	0.3602	nucleus	K00390	cysH; phosphoadenosine phosphosulfate reductase [EC:1.8.4.8 1.8.4.10]	map00920 Sulfur metabolism; map01100 Metabolic pathways	GO:0000103 sulfate assimilation; GO:0006790 sulfur compound metabolic process; GO:0008152 metabolic process; GO:0009987 cellular process; GO:0019379 sulfate assimilation, phosphoadenylyl sulfate reduction by phosphoadenylyl-sulfate reductase (thioredoxin); GO:0019419 sulfate reduction; GO:0044237 cellular metabolic process;	GO:0005622 intracellular anatomical structure; GO:0005737 cytoplasm;	GO:0003824 catalytic activity; GO:0004604 phosphoadenylyl-sulfate reductase (thioredoxin) activity; GO:0016491 oxidoreductase activity; GO:0016667 oxidoreductase activity, acting on a sulfur group of donors; GO:0016671 oxidoreductase activity, acting on a sulfur group of donors, disulfide as acceptor;			E	KOG0189	Phosphoadenosine phosphosulfate reductase
A0A063BYR6	ATP-dependent RNA helicase eIF4A	UV8b_03955	0.6375	0.0112	Down	82.879	AIMPVIK;ALQEGPPVVVGTPGR;DFTVSAMHGDMDQAQR;ELAQQIQK;GHDVIAQAQSGTGK;GLEDVPEGQIESNYDETVDSFDDMALK;GVAINFVTAEDVR;KDELTLEGIK;MFVLDEADEMLSR;VLIATDLLAR;VQDMIQR	0.9022	0.8175	0.7521	0.8015	0.9201	0.929	1.103	1.3617	1.4129	nucleus	K03257	EIF4A; translation initiation factor 4A		GO:0002181 cytoplasmic translation; GO:0002183 cytoplasmic translational initiation; GO:0006139 nucleobase-containing compound metabolic process; GO:0006412 translation; GO:0006413 translational initiation; GO:0006417 regulation of translation; GO:0006446 regulation of translational initiation; GO:0006518 peptide metabolic process; GO:0006725 cellular aromatic compound metabolic process; GO:00068…	GO:0005622 intracellular anatomical structure; GO:0005634 nucleus; GO:0005730 nucleolus; GO:0005737 cytoplasm; GO:0005829 cytosol; GO:0005840 ribosome; GO:0005886 plasma membrane; GO:0010494 cytoplasmic stress granule; GO:0016020 membrane; GO:0016281 eukaryotic translation initiation factor 4F complex; GO:0031974 membrane-enclosed lumen; GO:0031981 nuclear lumen; GO:0032991 protein-containing com…	GO:0003676 nucleic acid binding; GO:0003723 RNA binding; GO:0003724 RNA helicase activity; GO:0003743 translation initiation factor activity; GO:0003824 catalytic activity; GO:0004386 helicase activity; GO:0005488 binding; GO:0008135 translation factor activity, RNA binding; GO:0008186 ATP-dependent activity, acting on RNA; GO:0016462 pyrophosphatase activity; GO:0016787 hydrolase activity; GO:00…	PF00270; PF00271	PF00270 DEAD/DEAH box helicase; PF00271 Helicase conserved C-terminal domain	J	KOG0327	Translation initiation factor 4F, helicase subunit (eIF-4A) and related helicases
A0A063BZR1	Uncharacterized protein	UV8b_02920	2.2378	0.0001	Up	42.136	AIGEVLSTK;EAQEEPVVQLK;EGAEVPDLETVICGR;FTEDDESILALR;GALLLAESLSR;KEGAEVPDLETVICGR;LDTAADVEPHIK;LQYNDITAPGVK;SLVAAVEEGLPALK;VANFADIFTGR;VLDLQDNTFTLK	1.4062	1.3683	1.2655	0.9537	1.1329	1.0681	0.6069	0.6167	0.5817	cytoplasm	K14319	RANGAP1; Ran GTPase-activating protein 1	map03013 Nucleocytoplasmic transport	GO:0000054 ribosomal subunit export from nucleus; GO:0006325 chromatin organization; GO:0006355 regulation of DNA-templated transcription; GO:0006403 RNA localization; GO:0006404 RNA import into nucleus; GO:0006405 RNA export from nucleus; GO:0006407 rRNA export from nucleus; GO:0006409 tRNA export from nucleus; GO:0006606 protein import into nucleus; GO:0006611 protein export from nucleus; GO:00…	GO:0005622 intracellular anatomical structure; GO:0005634 nucleus; GO:0005635 nuclear envelope; GO:0005737 cytoplasm; GO:0005829 cytosol; GO:0012505 endomembrane system; GO:0016020 membrane; GO:0031090 organelle membrane; GO:0031965 nuclear membrane; GO:0031967 organelle envelope; GO:0031975 envelope; GO:0043226 organelle; GO:0043227 membrane-bounded organelle; GO:0043229 intracellular organelle;…	GO:0005096 GTPase activator activity; GO:0008047 enzyme activator activity; GO:0030234 enzyme regulator activity; GO:0030695 GTPase regulator activity; GO:0060589 nucleoside-triphosphatase regulator activity; GO:0098772 molecular function regulator activity;			AYT	KOG1909	Ran GTPase-activating protein
A0A063BZZ2	Small ribosomal subunit protein uS10 domain-containing protein	UV8b_07400	1.5991	0.0003	Up	10.8	LIDLHAPTEVVK;LPTQILK;TWDSYEMR;VCSEIIER	1.0537	0.9964	0.9718	1.4501	1.2593	1.3789	0.6465	0.6532	0.5902	cytoplasm	K02969	RP-S20e, RPS20; small subunit ribosomal protein S20e	map03010 Ribosome	GO:0000462 maturation of SSU-rRNA from tricistronic rRNA transcript (SSU-rRNA, 5.8S rRNA, LSU-rRNA); GO:0002181 cytoplasmic translation; GO:0006139 nucleobase-containing compound metabolic process; GO:0006364 rRNA processing; GO:0006396 RNA processing; GO:0006412 translation; GO:0006518 peptide metabolic process; GO:0006725 cellular aromatic compound metabolic process; GO:0006807 nitrogen compoun…	GO:0005622 intracellular anatomical structure; GO:0005737 cytoplasm; GO:0005829 cytosol; GO:0005840 ribosome; GO:0015935 small ribosomal subunit; GO:0022626 cytosolic ribosome; GO:0022627 cytosolic small ribosomal subunit; GO:0032991 protein-containing complex; GO:0043226 organelle; GO:0043228 non-membrane-bounded organelle; GO:0043229 intracellular organelle; GO:0043232 intracellular non-membran…	GO:0003676 nucleic acid binding; GO:0003723 RNA binding; GO:0003729 mRNA binding; GO:0003735 structural constituent of ribosome; GO:0005198 structural molecule activity; GO:0005488 binding; GO:0097159 organic cyclic compound binding; GO:1901363 heterocyclic compound binding;	PF00338	PF00338 Ribosomal protein S10p/S20e	J	KOG0900	40S ribosomal protein S20
A0A063C024	Uncharacterized protein	UV8b_05467	2.4287	0.0001	Up	15.82	AFATQAMGTSDVR;GLATVVVEE;LDPQLNK;LHGVNFK;LYSYVQAVNVK;SAIADVVAR;VWECGIK	1.5266	1.4773	1.3742	0.8322	0.9311	1.0559	0.6033	0.6499	0.5495	mitochondria	K02910	RP-L31e, RPL31; large subunit ribosomal protein L31e	map03010 Ribosome	GO:0002181 cytoplasmic translation; GO:0006412 translation; GO:0006450 regulation of translational fidelity; GO:0006518 peptide metabolic process; GO:0006807 nitrogen compound metabolic process; GO:0008152 metabolic process; GO:0009058 biosynthetic process; GO:0009059 macromolecule biosynthetic process; GO:0009987 cellular process; GO:0010467 gene expression; GO:0019538 protein metabolic process;…	GO:0005622 intracellular anatomical structure; GO:0005737 cytoplasm; GO:0005829 cytosol; GO:0005840 ribosome; GO:0015934 large ribosomal subunit; GO:0022625 cytosolic large ribosomal subunit; GO:0022626 cytosolic ribosome; GO:0032991 protein-containing complex; GO:0043226 organelle; GO:0043228 non-membrane-bounded organelle; GO:0043229 intracellular organelle; GO:0043232 intracellular non-membran…	GO:0003735 structural constituent of ribosome; GO:0005198 structural molecule activity;			J	KOG0893	60S ribosomal protein L31
A0A063C0E0	Uncharacterized protein	UV8b_05586	0.5308	0.0017	Down	55.111	AGALDGDLVPLTR;AITGPLDHFADIPSLQQK;KAGALDGDLVPLTR;SDVSEASQIVITSSAASFAR	0.6426	0.8086	0.6713	0.9206	0.9539	1.0045	1.3767	1.2022	1.4195	extracellular							PF13561	PF13561 Enoyl-(Acyl carrier protein) reductase	R	KOG0725	Reductases with broad range of substrate specificities
A0A063C0S8	protein disulfide-isomerase	UV8b_03816	2.2341	0	Up	52.44	DLEGLTDFITK;ENDVSSYPTIK;FDVQGFPTLK;FTDGATLEDVAAEVK;FTDGATLEDVAAEVKK;LEGILAK;SAVIDLTPANFDAVVLK;SDTPEDYDSGR;SDTPEDYDSGRDLEGLTDFITK;SLAPVYEELGLAFEHAK;SLVEFVNK;TFPETVGGEK;VAEKAEELKDEL	1.5618	1.5287	1.4345	0.7922	0.8261	0.8313	0.6351	0.7084	0.682	extracellular	K09584	PDIA6, TXNDC7; protein disulfide-isomerase A6 [EC:5.3.4.1]	map04141 Protein processing in endoplasmic reticulum	GO:0006457 protein folding; GO:0006950 response to stress; GO:0006979 response to oxidative stress; GO:0008152 metabolic process; GO:0009987 cellular process; GO:0033554 cellular response to stress; GO:0034599 cellular response to oxidative stress; GO:0034975 protein folding in endoplasmic reticulum; GO:0034976 response to endoplasmic reticulum stress; GO:0042221 response to chemical; GO:0050896 …	GO:0005622 intracellular anatomical structure; GO:0005737 cytoplasm; GO:0005783 endoplasmic reticulum; GO:0012505 endomembrane system; GO:0043226 organelle; GO:0043227 membrane-bounded organelle; GO:0043229 intracellular organelle; GO:0043231 intracellular membrane-bounded organelle;	GO:0003756 protein disulfide isomerase activity; GO:0003824 catalytic activity; GO:0005488 binding; GO:0005515 protein binding; GO:0015035 protein-disulfide reductase activity; GO:0015036 disulfide oxidoreductase activity; GO:0016491 oxidoreductase activity; GO:0016667 oxidoreductase activity, acting on a sulfur group of donors; GO:0016853 isomerase activity; GO:0016860 intramolecular oxidoreduct…	PF00085; PF07749	PF00085 Thioredoxin; PF07749 Endoplasmic reticulum protein ERp29, C-terminal domain	O	KOG0191	Thioredoxin/protein disulfide isomerase
A0A063C0Z4	TATA-binding protein interacting (TIP20) domain-containing protein	UV8b_06690	1.9403	0.0001	Up	236.97	AAPFVLQALSDEELQR;ADLAQLTSTIVK;AELESLYNVLMDR;AGSDNVAHFLPVVLDK;AVDGIIK;EVMLGPFK;FMAGSGLASPASEK;GDASAGVSIDSFIAELQR;GSGDLLENGVLYK;HTVDDGLEVR;INNIDFYDR;ISDGDDLGPEFNEVR;KTGEGLHIADLSLDDSEAAAATQAPLNR;LDSIAEAYR;LIGPAAPAQAR;LIVIDPDETAR;LLSDTLK;LTSGLADANTGAVTR;LVTLDPGTFMPK;NLILAPAAK;NSVDNAVPSLALR;PVPGIAAAADVQTAYDAIHR;QLALDVLR;RLDSIAEAYR;SVIIALPR;TLDDQNGEVQNLAIR;VIGTLLVR;VPLPIIAPMIDK;VSISGDPSVVGK;VTLLLGEK;VV…	0.9975	1.027	0.9698	1.5414	1.4892	1.4318	0.5059	0.5612	0.4762	cytoplasm	K17263	CAND1, TIP120A; cullin-associated NEDD8-dissociated protein 1		GO:0000003 reproduction; GO:0000909 sporocarp development involved in sexual reproduction; GO:0003006 developmental process involved in reproduction; GO:0006508 proteolysis; GO:0006511 ubiquitin-dependent protein catabolic process; GO:0006725 cellular aromatic compound metabolic process; GO:0006807 nitrogen compound metabolic process; GO:0007049 cell cycle; GO:0007275 multicellular organism devel…	GO:0000151 ubiquitin ligase complex; GO:0005622 intracellular anatomical structure; GO:0005634 nucleus; GO:0019005 SCF ubiquitin ligase complex; GO:0031461 cullin-RING ubiquitin ligase complex; GO:0032991 protein-containing complex; GO:0043226 organelle; GO:0043227 membrane-bounded organelle; GO:0043229 intracellular organelle; GO:0043231 intracellular membrane-bounded organelle; GO:1902494 catal…				R	KOG1824	TATA-binding protein-interacting protein
A0A063C1A9	Thiamine thiazole synthase	UV8b_00614	2.0341	0.0021	Up	30.58	EIGVPYEDEGNYVVVK;EIVPGLIVGGMELSEVDGANR;GLDMNSAEDAIVK;TLEEMMGQWDSFK;VLALPNVK	1.2617	1.4517	1.4691	0.9569	0.975	0.8295	0.8361	0.6099	0.6101	cytoplasm	K03146	THI4, THI1; cysteine-dependent adenosine diphosphate thiazole synthase [EC:2.4.2.60]	map00730 Thiamine metabolism; map01100 Metabolic pathways; map01240 Biosynthesis of cofactors	GO:0000002 mitochondrial genome maintenance; GO:0006725 cellular aromatic compound metabolic process; GO:0006766 vitamin metabolic process; GO:0006767 water-soluble vitamin metabolic process; GO:0006772 thiamine metabolic process; GO:0006790 sulfur compound metabolic process; GO:0006807 nitrogen compound metabolic process; GO:0006996 organelle organization; GO:0007005 mitochondrion organization; …	GO:0005622 intracellular anatomical structure; GO:0005737 cytoplasm; GO:0005739 mitochondrion; GO:0005829 cytosol; GO:0043226 organelle; GO:0043227 membrane-bounded organelle; GO:0043229 intracellular organelle; GO:0043231 intracellular membrane-bounded organelle;	GO:0005488 binding; GO:0005506 iron ion binding; GO:0008198 ferrous iron binding; GO:0043167 ion binding; GO:0043169 cation binding; GO:0046872 metal ion binding; GO:0046914 transition metal ion binding;			R	KOG2960	Protein involved in thiamine biosynthesis and DNA damage tolerance
A0A063C1J0	glutamate--tRNA ligase	UV8b_06659	0.5995	0	Down	191.81	AAIGFIR;AMRDPVIYR;AYADDTDQETMR;DDIIQLER;DKLEEEDNLEDFLNPDTFSLVDAVCDGGVGK;DLDKHLTLR;DVVYSPEILIDQEDAK;EELGALANNLSGDFR;EIDPVVAR;ESEEFQDAIVEDLALMGIK;FLPEPSGYLHIGHAK;GGANYNLALQDTEK;GMDDWAPGEAGLK;GMTVAALR;KEELGALANNLSGDFR;LRLDDTNPAK;LTGPEVPR;NPDVGLKDVVYSPEILIDQEDAK;QLPSEDPITTMTLELNLK;SIWQTLR;THLEGYTLGDVEK;TIEPHLR;VDKGMDDWAPGEAGLK;VVLFYIPTGK;VWGWDDPR;WFTFLEQTHPDLQEDSGK	0.8123	0.8203	0.8434	0.8582	0.833	0.7028	1.3581	1.3832	1.3887	cytoplasm	K01885	EARS, gltX; glutamyl-tRNA synthetase [EC:6.1.1.17]	map00860 Porphyrin metabolism; map00970 Aminoacyl-tRNA biosynthesis; map01100 Metabolic pathways; map01110 Biosynthesis of secondary metabolites; map01240 Biosynthesis of cofactors				PF00749; PF03950	PF00749 tRNA synthetases class I (E and Q), catalytic domain; PF03950 tRNA synthetases class I (E and Q), anti-codon binding domain	J	KOG1147	Glutamyl-tRNA synthetase
A0A063C2S4	Uncharacterized protein	UV8b_04202	2.5595	0.0001	Up	323.31	DHFSNILNEIAGR;DLLDKIPDSLFGGK;DVFPHVGR;DYSQAIDVGTVK;EDLYESLR;EEQHVVFNNDQSTDPTHSMLSK;ELSIDPQSGMK;GPIDEDRELSIDPQSGMK;HGDIEDALLTLAMAR;HGGQVEYVSQESR;IDEIQENAASAQVENMSVSPR;IIEQLEDQLSK;IPDSLFGGK;KEDLYESLR;KLYGEPDTLENR;LEGQNWR;LGCYRPEDHIDNPK;LPSGQGSQQNEQPGEEK;LRGPIDEDR;LRGPIDEDRELSIDPQSGMK;LYGEPDTLENR;MSQNEIEELEGTLQESK;MVSWVVPQIMDAIDDDSVDVNR;NDGESFTGSQTSHGYQGTSYGQSQQSSHYSGGSSEFHR;NELATGSGEVIQSSK;NELATGSG…	1.2879	1.1615	1.3083	1.2295	1.2234	1.3213	0.4657	0.5002	0.5022	extracellular
A0A063C328	Ubiquitin carrier protein UBC2	UV8b_02134	3.3252	0.0003	Up	43.495	ENEQAAIATAK;ICLDVLK;LELFLPDDYPMIPPK;LMAEPVPGISAVPHEDNLR;NNWSPALQIR;SWKENEQAAIATAK;YFDVEIHGPTQSPYESGIFK	1.3728	1.5292	1.511	1.0058	1.0173	1.2367	0.5743	0.4166	0.3362	cytoplasm	K10580	UBE2N, BLU, UBC13; ubiquitin-conjugating enzyme E2 N [EC:2.3.2.23]	map04120 Ubiquitin mediated proteolysis	GO:0000209 protein polyubiquitination; GO:0006139 nucleobase-containing compound metabolic process; GO:0006259 DNA metabolic process; GO:0006281 DNA repair; GO:0006301 postreplication repair; GO:0006513 protein monoubiquitination; GO:0006725 cellular aromatic compound metabolic process; GO:0006807 nitrogen compound metabolic process; GO:0006950 response to stress; GO:0006974 DNA damage response; …	GO:0005622 intracellular anatomical structure; GO:0005634 nucleus; GO:0005737 cytoplasm; GO:0031371 ubiquitin conjugating enzyme complex; GO:0032991 protein-containing complex; GO:0043226 organelle; GO:0043227 membrane-bounded organelle; GO:0043229 intracellular organelle; GO:0043231 intracellular membrane-bounded organelle; GO:1902494 catalytic complex; GO:1990234 transferase complex;	GO:0003824 catalytic activity; GO:0004842 ubiquitin-protein transferase activity; GO:0005488 binding; GO:0005515 protein binding; GO:0016740 transferase activity; GO:0019787 ubiquitin-like protein transferase activity; GO:0019899 enzyme binding; GO:0031625 ubiquitin protein ligase binding; GO:0044389 ubiquitin-like protein ligase binding; GO:0061630 ubiquitin protein ligase activity; GO:0061631 u…	PF00179	PF00179 Ubiquitin-conjugating enzyme	O	KOG0417	Ubiquitin-protein ligase
A0A063C378	Mitogen-activated protein kinase	UV8b_00381	0.6505	0.0007	Down	62.445	GFSVDPEENAGYMTEYVATR;ICDFGLAR;SFPSLFPQANPDALDLLDK;VFNQDFVVDER;VILDEVMR;VTNVFSK	0.8334	0.7232	0.6941	1.0667	1.1266	1.0958	1.1677	1.1485	1.1439	cytoplasm	K04464	MAPK7; mitogen-activated protein kinase 7 [EC:2.7.11.24]	map04011 MAPK signaling pathway - yeast; map04138 Autophagy - yeast; map04139 Mitophagy - yeast	GO:0000165 MAPK cascade; GO:0000302 response to reactive oxygen species; GO:0006355 regulation of DNA-templated transcription; GO:0006468 protein phosphorylation; GO:0006793 phosphorus metabolic process; GO:0006796 phosphate-containing compound metabolic process; GO:0006807 nitrogen compound metabolic process; GO:0006873 intracellular monoatomic ion homeostasis; GO:0006874 intracellular calcium i…	GO:0005622 intracellular anatomical structure; GO:0005634 nucleus; GO:0005737 cytoplasm; GO:0005739 mitochondrion; GO:0005829 cytosol; GO:0005933 cellular bud; GO:0005934 cellular bud tip; GO:0005935 cellular bud neck; GO:0005937 mating projection; GO:0030427 site of polarized growth; GO:0042995 cell projection; GO:0043226 organelle; GO:0043227 membrane-bounded organelle; GO:0043229 intracellular…	GO:0000166 nucleotide binding; GO:0003824 catalytic activity; GO:0004672 protein kinase activity; GO:0004674 protein serine/threonine kinase activity; GO:0004707 MAP kinase activity; GO:0005488 binding; GO:0005524 ATP binding; GO:0016301 kinase activity; GO:0016740 transferase activity; GO:0016772 transferase activity, transferring phosphorus-containing groups; GO:0016773 phosphotransferase activ…	PF00069	PF00069 Protein kinase domain	T	KOG0660	Mitogen-activated protein kinase
A0A063C3J2	Glucose-methanol-choline oxidoreductase N-terminal domain-containing protein	UV8b_05297	0.5384	0.0013	Down	30.599	AAELIAGEEGWKPDAK;LASYLPER;NTFQPVHAR;TQLESLGLEVVK;VQTDEEISEYAR;YFTDPEGYDAATLVAGIK	0.8126	0.8019	0.7312	0.7816	0.7601	0.7556	1.379	1.6118	1.3662	cytoplasm							PF00732; PF05199	PF00732 GMC oxidoreductase; PF05199 GMC oxidoreductase	R	KOG1238	Glucose dehydrogenase/choline dehydrogenase/mandelonitrile lyase (GMC oxidoreductase family)
A0A063C3J4	Anion-transporting ATPase-like domain-containing protein	UV8b_04530	1.5746	0.0051	Up	161.91	EKLESFSELLVKPYVPPE;ETIAEVNAQFK;FLQFPSVLEK;LESFSELLVKPYVPPE;MPLLVDEVR;SLSYETIIFDTAPTGHTLR;SSAALVSADGALEPSLQSLLDQR;SVLLISTDPAHNLSDAFSQK;YLDQYEELYAEDFNVVK	1.0939	1.0377	1.1715	1.2924	1.2972	1.0096	0.8184	0.662	0.6173	cytoskeleton	K01551	arsA, ASNA1, GET3; arsenite/tail-anchored protein-transporting ATPase [EC:7.3.2.7 7.3.-.-]		GO:0000749 response to pheromone triggering conjugation with cellular fusion; GO:0000750 pheromone-dependent signal transduction involved in conjugation with cellular fusion; GO:0006457 protein folding; GO:0006605 protein targeting; GO:0006612 protein targeting to membrane; GO:0006620 post-translational protein targeting to endoplasmic reticulum membrane; GO:0006810 transport; GO:0006886 intracel…	GO:0005622 intracellular anatomical structure; GO:0005737 cytoplasm; GO:0005783 endoplasmic reticulum; GO:0005829 cytosol; GO:0012505 endomembrane system; GO:0032991 protein-containing complex; GO:0043226 organelle; GO:0043227 membrane-bounded organelle; GO:0043229 intracellular organelle; GO:0043231 intracellular membrane-bounded organelle; GO:0043529 GET complex;	GO:0003824 catalytic activity; GO:0005085 guanyl-nucleotide exchange factor activity; GO:0005488 binding; GO:0005515 protein binding; GO:0016462 pyrophosphatase activity; GO:0016787 hydrolase activity; GO:0016817 hydrolase activity, acting on acid anhydrides; GO:0016818 hydrolase activity, acting on acid anhydrides, in phosphorus-containing anhydrides; GO:0016887 ATP hydrolysis activity; GO:00171…	PF02374	PF02374 Anion-transporting ATPase	P	KOG2825	Putative arsenite-translocating ATPase
A0A063C3L6	E3 ubiquitin-protein ligase listerin	UV8b_01070	0.6348	0.0039	Down	27.322	AALSDVDTALPSIHASVKLAR;LPIVAIIR;LTQQDASIWTSPSNDR;LVSEVAAAASPEDPKVER;SSQEAIAEQGR;TSQSGSALEYVR;VLLEDFISK;VWGAWAEETLK;WAQEQEAPAHDER	0.8901	0.747	0.9169	0.8477	0.8968	0.6782	1.2776	1.4654	1.2804	mitochondria	K22377	LTN1; E3 ubiquitin-protein ligase listerin [EC:2.3.2.27]		GO:0006325 chromatin organization; GO:0006355 regulation of DNA-templated transcription; GO:0006412 translation; GO:0006414 translational elongation; GO:0006417 regulation of translation; GO:0006508 proteolysis; GO:0006511 ubiquitin-dependent protein catabolic process; GO:0006518 peptide metabolic process; GO:0006807 nitrogen compound metabolic process; GO:0006996 organelle organization; GO:00081…	GO:0005622 intracellular anatomical structure; GO:0005634 nucleus; GO:0032991 protein-containing complex; GO:0043226 organelle; GO:0043227 membrane-bounded organelle; GO:0043229 intracellular organelle; GO:0043231 intracellular membrane-bounded organelle; GO:1990112 RQC complex;	GO:0003824 catalytic activity; GO:0004842 ubiquitin-protein transferase activity; GO:0005488 binding; GO:0008270 zinc ion binding; GO:0016740 transferase activity; GO:0019787 ubiquitin-like protein transferase activity; GO:0043021 ribonucleoprotein complex binding; GO:0043023 ribosomal large subunit binding; GO:0043167 ion binding; GO:0043169 cation binding; GO:0044877 protein-containing complex …	PF13639	PF13639 Ring finger domain	O	KOG0803	Predicted E3 ubiquitin ligase
A0A063C3U9	Cytochrome b5 heme-binding domain-containing protein	UV8b_01131	0.3965	0.0142	Down	34.185	DATEEFEMLHDDEVIPK;FLAAEALR;IEELAEKEPHR;IPETEYTMEEVAK;LGQISLHLDPSAPGK;TQVEHNIGDSVK;VAGDSASNYLFQQALSGSAAGAAQR;VTGVTYELDGK	0.7462	0.5909	0.5659	0.7593	0.801	0.7371	1.1566	1.7518	1.8913	cytoplasm				GO:0006082 organic acid metabolic process; GO:0006091 generation of precursor metabolites and energy; GO:0006099 tricarboxylic acid cycle; GO:0006101 citrate metabolic process; GO:0006106 fumarate metabolic process; GO:0006139 nucleobase-containing compound metabolic process; GO:0006457 protein folding; GO:0006725 cellular aromatic compound metabolic process; GO:0006753 nucleoside phosphate metab…	GO:0005622 intracellular anatomical structure; GO:0005737 cytoplasm; GO:0005739 mitochondrion; GO:0005783 endoplasmic reticulum; GO:0005829 cytosol; GO:0005886 plasma membrane; GO:0012505 endomembrane system; GO:0016020 membrane; GO:0043226 organelle; GO:0043227 membrane-bounded organelle; GO:0043229 intracellular organelle; GO:0043231 intracellular membrane-bounded organelle; GO:0071944 cell per…	GO:0003824 catalytic activity; GO:0016156 fumarate reductase (NADH) activity; GO:0016491 oxidoreductase activity; GO:0016627 oxidoreductase activity, acting on the CH-CH group of donors; GO:0016628 oxidoreductase activity, acting on the CH-CH group of donors, NAD or NADP as acceptor;	PF00173	PF00173 Cytochrome b5-like Heme/Steroid binding domain	C	KOG2404	Fumarate reductase, flavoprotein subunit
A0A063C491	ATP-dependent RNA helicase SUB2	UV8b_04377	0.6616	0.0017	Down	115.87	DFLLKPELLR;ECNFPSIAVHSGVSQEER;ELAYQIR;FEVALPEFPK;FMQNPTEHYVDEDTK;GLAISFVSSDQDQEVLR;ICVATDVFGR;IFVLDECDK;KGELAVSNDVDKK;MLDQPDMR;SHEEDLIDYSDEEIGANETAAAGSNGK;TDVETLK;TDVQEVFR;TGVFYGGTPIK	0.7955	0.7932	0.7169	1.1387	0.9904	1.0801	1.2454	1.1511	1.0887	cytoplasm,nucleus	K12812	DDX39B, UAP56, SUB2; ATP-dependent RNA helicase UAP56/SUB2 [EC:3.6.4.13]	map03013 Nucleocytoplasmic transport; map03015 mRNA surveillance pathway; map03040 Spliceosome	GO:0000375 RNA splicing, via transesterification reactions; GO:0000377 RNA splicing, via transesterification reactions with bulged adenosine as nucleophile; GO:0000398 mRNA splicing, via spliceosome; GO:0006139 nucleobase-containing compound metabolic process; GO:0006259 DNA metabolic process; GO:0006281 DNA repair; GO:0006283 transcription-coupled nucleotide-excision repair; GO:0006289 nucleotid…	GO:0000346 transcription export complex; GO:0000781 chromosome, telomeric region; GO:0005622 intracellular anatomical structure; GO:0005634 nucleus; GO:0005681 spliceosomal complex; GO:0005694 chromosome; GO:0005730 nucleolus; GO:0005737 cytoplasm; GO:0031974 membrane-enclosed lumen; GO:0031981 nuclear lumen; GO:0032991 protein-containing complex; GO:0043226 organelle; GO:0043227 membrane-bounded…	GO:0003724 RNA helicase activity; GO:0003824 catalytic activity; GO:0004386 helicase activity; GO:0008186 ATP-dependent activity, acting on RNA; GO:0016462 pyrophosphatase activity; GO:0016787 hydrolase activity; GO:0016817 hydrolase activity, acting on acid anhydrides; GO:0016818 hydrolase activity, acting on acid anhydrides, in phosphorus-containing anhydrides; GO:0016887 ATP hydrolysis activit…	PF00270; PF00271	PF00270 DEAD/DEAH box helicase; PF00271 Helicase conserved C-terminal domain	A	KOG0329	ATP-dependent RNA helicase
A0A063C4L9	MaoC-like domain-containing protein	UV8b_04236	0.3655	0	Down	203.53	AAANYNSVEDGDK;AAANYNSVEDGDKIIETAMQNFGR;AADVVVDEIKK;ADDSYTPSAILK;ALAIEGQK;DIASFDDDRVDNPEK;FDGQVVVVTGAGGGLGK;GAAVVVNDLGGSFQGEGNSTK;IDIIVNNAGILR;LVEVVDK;RAPDAVVEAK;TDENQAAIYR;TGGHGFPVNVALTPEEVVK;VDAPAPGNEYLDAIK;VDVVINNAGILR;VVDFSKPQYPTGPNDFLGLLEESQK;YGATVVVNDLANPDDVVNEIR	0.5235	0.6107	0.5363	0.8834	0.9424	0.9331	1.5087	1.5527	1.5093	cytoplasm	K14729	FOX2; multifunctional beta-oxidation protein [EC:4.2.1.- 1.1.1.-]	map00410 beta-Alanine metabolism; map00640 Propanoate metabolism; map01100 Metabolic pathways; map01200 Carbon metabolism				PF00106; PF01575	PF00106 short chain dehydrogenase; PF01575 MaoC like domain	I	KOG1206	Peroxisomal multifunctional beta-oxidation protein and related enzymes
A0A063C603	Glycolipid transfer protein domain-containing protein	UV8b_00926	1.727	0.0419	Up	16.058	QLAAPAESENIQDLCR;SAPVIPPGGTIVQTFR;SFADVPVDAEK	1.6302	1.9577	1.6274	0.7648		1.0065		1.142	0.8713	cytoplasm,mitochondria							PF08718	PF08718 Glycolipid transfer protein (GLTP)	G	KOG3221	Glycolipid transfer protein
A0A063C638	Cytochrome c oxidase subunit	UV8b_08107	0.515	0.0001	Down	20.135	AEEDGQELVTKPFK;EAGNFPVK;EAGNFPVKLDS;FPNVNQTK;GEDFAPCHQFK	0.9737	0.9446	0.8096	0.3035	0.37	0.3014	1.7164	1.7775	1.8031	cytoplasm	K02267	COX6B; cytochrome c oxidase subunit 6b	map00190 Oxidative phosphorylation; map01100 Metabolic pathways	GO:0006996 organelle organization; GO:0007005 mitochondrion organization; GO:0008535 respiratory chain complex IV assembly; GO:0009987 cellular process; GO:0016043 cellular component organization; GO:0017004 cytochrome complex assembly; GO:0022607 cellular component assembly; GO:0033108 mitochondrial respiratory chain complex assembly; GO:0033617 mitochondrial cytochrome c oxidase assembly; GO:00…	GO:0005622 intracellular anatomical structure; GO:0005737 cytoplasm; GO:0005739 mitochondrion; GO:0005740 mitochondrial envelope; GO:0005743 mitochondrial inner membrane; GO:0005746 mitochondrial respirasome; GO:0005751 mitochondrial respiratory chain complex IV; GO:0005758 mitochondrial intermembrane space; GO:0016020 membrane; GO:0019866 organelle inner membrane; GO:0031090 organelle membrane; …		PF02297	PF02297 Cytochrome oxidase c subunit VIb	C	KOG3057	Cytochrome c oxidase, subunit VIb/COX12
A0A063C6H5	Uncharacterized protein	UV8b_04611	2.8013	0.0044	Up	41.142	ACAEIMQPIDENTASR;AVELYGVVK;DANSATETVSNSGSGNPVLGNIGLVR;TILSLADDMMR	1.698	1.864	1.5429	0.9421	0.9516	0.7866		0.6346	0.5803	extracellular	K09704	K09704; uncharacterized protein
A0A063C6P0	Calponin-homology (CH) domain-containing protein	UV8b_04682	0.6167	0.0131	Down	23.615	ATQQSENQPYDVVR;LDVDDKGYLDEATTIK;LLDEDETLEQFLR;LPPEQILLR;LQVEDFDAEGER;RVSNFSGDVK	0.6842	0.8961	0.8544	0.8984	0.835	0.884	1.191	1.5119	1.2449	cytoplasm	K17275	PLS1; plastin-1		GO:0006810 transport; GO:0006897 endocytosis; GO:0006996 organelle organization; GO:0007010 cytoskeleton organization; GO:0007015 actin filament organization; GO:0008064 regulation of actin polymerization or depolymerization; GO:0009987 cellular process; GO:0010639 negative regulation of organelle organization; GO:0016043 cellular component organization; GO:0016192 vesicle-mediated transport; GO:…	GO:0005622 intracellular anatomical structure; GO:0005737 cytoplasm; GO:0005826 actomyosin contractile ring; GO:0005856 cytoskeleton; GO:0005884 actin filament; GO:0005886 plasma membrane; GO:0005933 cellular bud; GO:0005934 cellular bud tip; GO:0005937 mating projection; GO:0005938 cell cortex; GO:0015629 actin cytoskeleton; GO:0016020 membrane; GO:0030427 site of polarized growth; GO:0030479 ac…	GO:0003779 actin binding; GO:0005488 binding; GO:0005515 protein binding; GO:0008092 cytoskeletal protein binding; GO:0030674 protein-macromolecule adaptor activity; GO:0044877 protein-containing complex binding; GO:0051015 actin filament binding; GO:0060090 molecular adaptor activity;	PF00307	PF00307 Calponin homology (CH) domain	Z	KOG0046	Ca2+-binding actin-bundling protein (fimbrin/plastin), EF-Hand protein superfamily
A0A063C6Q9	fumarate hydratase	UV8b_04361	1.5247	0.0012	Up	25.745	LLADGMR;NLVAGLQANEAK;TESDAFGEIQVPADK;TESDAFGEIQVPADKYWGAQTER;VAAFEAR;VEGSLPDLR	1.0319	1.0604	1.0069	1.3333	1.2665	1.2683	0.6554	0.7564	0.6209	mitochondria	K01679	E4.2.1.2B, fumC, FH; fumarate hydratase, class II [EC:4.2.1.2]	map00020 Citrate cycle (TCA cycle); map00620 Pyruvate metabolism; map01100 Metabolic pathways; map01110 Biosynthesis of secondary metabolites; map01200 Carbon metabolism	GO:0006082 organic acid metabolic process; GO:0006091 generation of precursor metabolites and energy; GO:0006099 tricarboxylic acid cycle; GO:0006101 citrate metabolic process; GO:0006106 fumarate metabolic process; GO:0006108 malate metabolic process; GO:0008152 metabolic process; GO:0009060 aerobic respiration; GO:0009987 cellular process; GO:0015980 energy derivation by oxidation of organic co…	GO:0005622 intracellular anatomical structure; GO:0005737 cytoplasm; GO:0005739 mitochondrion; GO:0005759 mitochondrial matrix; GO:0005829 cytosol; GO:0031974 membrane-enclosed lumen; GO:0043226 organelle; GO:0043227 membrane-bounded organelle; GO:0043229 intracellular organelle; GO:0043231 intracellular membrane-bounded organelle; GO:0043233 organelle lumen; GO:0070013 intracellular organelle lu…	GO:0003824 catalytic activity; GO:0004333 fumarate hydratase activity; GO:0016829 lyase activity; GO:0016835 carbon-oxygen lyase activity; GO:0016836 hydro-lyase activity;	PF00206; PF10415	PF00206 Lyase; PF10415 Fumarase C C-terminus	C	KOG1317	Fumarase
A0A063C727	Glutathione peroxidase	UV8b_06874	3.057	0.0002	Up	18.339	ASPLYEWLK;CGFTPQYGGLEK;GQEVSLADYK;SEKPGLMGLK;TILEELEKKE;VVLVVNTASK;WASTTKPESLEK	1.7146	1.514	1.4342	0.918	0.9112	0.9826	0.519	0.4979	0.5084	cytoplasm	K23856	GPX; peroxiredoxin [EC:1.11.1.24]		GO:0000302 response to reactive oxygen species; GO:0006950 response to stress; GO:0006979 response to oxidative stress; GO:0008152 metabolic process; GO:0009056 catabolic process; GO:0009636 response to toxic substance; GO:0009987 cellular process; GO:0010035 response to inorganic substance; GO:0016999 antibiotic metabolic process; GO:0017001 antibiotic catabolic process; GO:0019725 cellular home…	GO:0005622 intracellular anatomical structure; GO:0005634 nucleus; GO:0005737 cytoplasm; GO:0005739 mitochondrion; GO:0005740 mitochondrial envelope; GO:0005741 mitochondrial outer membrane; GO:0005743 mitochondrial inner membrane; GO:0005829 cytosol; GO:0016020 membrane; GO:0019866 organelle inner membrane; GO:0019867 outer membrane; GO:0019898 extrinsic component of membrane; GO:0031090 organel…	GO:0003824 catalytic activity; GO:0004601 peroxidase activity; GO:0004602 glutathione peroxidase activity; GO:0008379 thioredoxin peroxidase activity; GO:0016209 antioxidant activity; GO:0016491 oxidoreductase activity; GO:0016684 oxidoreductase activity, acting on peroxide as acceptor; GO:0047066 phospholipid-hydroperoxide glutathione peroxidase activity; GO:0051920 peroxiredoxin activity;			O	KOG1651	Glutathione peroxidase
A0A063C781	S1-like domain-containing protein	UV8b_04385	1.9271	0.002	Up	40.962	DFQDNKGDVILK;EDGQEYAQVIK;ELTFKEDGQEYAQVIK;LEALCFDGSK;SYGELPEHAK	1.2414	1.3049	1.1052	1.0515	0.9865	1.4155	0.576	0.5739	0.745	nucleus	K03236	EIF1A; translation initiation factor 1A		GO:0001731 formation of translation preinitiation complex; GO:0001732 formation of cytoplasmic translation initiation complex; GO:0002181 cytoplasmic translation; GO:0002183 cytoplasmic translational initiation; GO:0006412 translation; GO:0006413 translational initiation; GO:0006518 peptide metabolic process; GO:0006807 nitrogen compound metabolic process; GO:0008152 metabolic process; GO:0009058…	GO:0005622 intracellular anatomical structure; GO:0005737 cytoplasm; GO:0010494 cytoplasmic stress granule; GO:0016282 eukaryotic 43S preinitiation complex; GO:0032991 protein-containing complex; GO:0033290 eukaryotic 48S preinitiation complex; GO:0035770 ribonucleoprotein granule; GO:0036464 cytoplasmic ribonucleoprotein granule; GO:0043226 organelle; GO:0043228 non-membrane-bounded organelle; G…	GO:0003676 nucleic acid binding; GO:0003723 RNA binding; GO:0003725 double-stranded RNA binding; GO:0003727 single-stranded RNA binding; GO:0003743 translation initiation factor activity; GO:0005488 binding; GO:0005515 protein binding; GO:0008135 translation factor activity, RNA binding; GO:0031369 translation initiation factor binding; GO:0033592 RNA strand annealing activity; GO:0043021 ribonuc…	PF01176	PF01176 Translation initiation factor 1A / IF-1	J	KOG3403	Translation initiation factor 1A (eIF-1A)
A0A063C7K6	Cytochrome b5 heme-binding domain-containing protein	UV8b_08242	3.3644	0.0001	Up	27.395	AQLSGPIYLTEK;ATTPAPEQASKPADPKPESQK;ELLAYDGR;LRAEELASAK;SVDVDDDDDDYTPWLDILR	1.7314	1.5557	1.5129	1.111	0.7703	0.892	0.4519	0.534	0.4407	mitochondria							PF00173	PF00173 Cytochrome b5-like Heme/Steroid binding domain	R	KOG1110	Putative steroid membrane receptor Hpr6.6/25-Dx
A0A063C863	Golgi SNAP receptor complex member 1	UV8b_02625	2.5485	0.0005	Up	65.465	AASSPSAGWAQLR;DSTISQLAR;IDNSHNMADSVLSQAYAVNDSFLLQR;IEELLEK;LLDSETTLTSSALK;QNNLSLLR;SDIDEYHASNPEAAEADYMLNER;VPGVNNLINR	1.4389	1.4679	1.7189	0.8548	0.8369	0.8675	0.5582	0.65	0.6068	nucleus	K08495	GOSR1, GOS1; golgi SNAP receptor complex member 1	map04130 SNARE interactions in vesicular transport	GO:0006810 transport; GO:0006886 intracellular protein transport; GO:0006888 endoplasmic reticulum to Golgi vesicle-mediated transport; GO:0006891 intra-Golgi vesicle-mediated transport; GO:0006906 vesicle fusion; GO:0006996 organelle organization; GO:0008104 protein localization; GO:0009987 cellular process; GO:0015031 protein transport; GO:0015833 peptide transport; GO:0016043 cellular componen…	GO:0000139 Golgi membrane; GO:0005622 intracellular anatomical structure; GO:0005737 cytoplasm; GO:0005794 Golgi apparatus; GO:0005795 Golgi stack; GO:0005797 Golgi medial cisterna; GO:0005801 cis-Golgi network; GO:0012505 endomembrane system; GO:0016020 membrane; GO:0031090 organelle membrane; GO:0031201 SNARE complex; GO:0031984 organelle subcompartment; GO:0031985 Golgi cisterna; GO:0032991 pr…	GO:0000149 SNARE binding; GO:0005484 SNAP receptor activity; GO:0005488 binding; GO:0005515 protein binding;	PF12352	PF12352 Snare region anchored in the vesicle membrane C-terminus	U	KOG3208	SNARE protein GS28
A0A063C8F2	Cytochrome b5 heme-binding domain-containing protein	UV8b_05358	5.3216	0	Up	179.66	DIYVVIHDK;IQVGVLK;KDIYVVIHDK;SAALELSYQDVAEHNTK;SAALELSYQDVAEHNTKK	1.1995	1.1392	1.2117	1.5513	1.6671	1.564	0.2409	0.2295	0.1968	mitochondria	K23490	CYB5; cytochrome b5		GO:0006066 alcohol metabolic process; GO:0006091 generation of precursor metabolites and energy; GO:0006629 lipid metabolic process; GO:0006694 steroid biosynthetic process; GO:0006696 ergosterol biosynthetic process; GO:0008152 metabolic process; GO:0008202 steroid metabolic process; GO:0008204 ergosterol metabolic process; GO:0008610 lipid biosynthetic process; GO:0009058 biosynthetic process; …	GO:0005622 intracellular anatomical structure; GO:0005737 cytoplasm; GO:0005783 endoplasmic reticulum; GO:0005789 endoplasmic reticulum membrane; GO:0012505 endomembrane system; GO:0016020 membrane; GO:0031984 organelle subcompartment; GO:0042175 nuclear outer membrane-endoplasmic reticulum membrane network; GO:0043226 organelle; GO:0043227 membrane-bounded organelle; GO:0043229 intracellular org…	GO:0003824 catalytic activity; GO:0009055 electron transfer activity; GO:0016491 oxidoreductase activity;	PF00173	PF00173 Cytochrome b5-like Heme/Steroid binding domain	C	KOG0537	Cytochrome b5
A0A063C926	Succinate dehydrogenase [ubiquinone] iron-sulfur subunit, mitochondrial	UV8b_06611	1.7626	0.0037	Up	33.119	ANLENSMSLYR;DLVPDLTHFYK;IKNELDPTLTFR;IPSENSSDVK;MQSYTIDLNK;NELDPTLTFR;TGPMILDALVR;WNPDTPSEKPR	1.3557	1.0672	1.1885	1.1048	1.0553	1.1794	0.6923	0.7073	0.6493	mitochondria	K00235	SDHB, SDH2; succinate dehydrogenase (ubiquinone) iron-sulfur subunit [EC:1.3.5.1]	map00020 Citrate cycle (TCA cycle); map00190 Oxidative phosphorylation; map01100 Metabolic pathways; map01110 Biosynthesis of secondary metabolites; map01200 Carbon metabolism	GO:0006082 organic acid metabolic process; GO:0006091 generation of precursor metabolites and energy; GO:0006099 tricarboxylic acid cycle; GO:0006101 citrate metabolic process; GO:0006105 succinate metabolic process; GO:0006119 oxidative phosphorylation; GO:0006121 mitochondrial electron transport, succinate to ubiquinone; GO:0006139 nucleobase-containing compound metabolic process; GO:0006163 pu…	GO:0005622 intracellular anatomical structure; GO:0005737 cytoplasm; GO:0005739 mitochondrion; GO:0005740 mitochondrial envelope; GO:0005743 mitochondrial inner membrane; GO:0005746 mitochondrial respirasome; GO:0005749 mitochondrial respiratory chain complex II, succinate dehydrogenase complex (ubiquinone); GO:0016020 membrane; GO:0019866 organelle inner membrane; GO:0031090 organelle membrane; …	GO:0000104 succinate dehydrogenase activity; GO:0003824 catalytic activity; GO:0008177 succinate dehydrogenase (ubiquinone) activity; GO:0016491 oxidoreductase activity; GO:0016627 oxidoreductase activity, acting on the CH-CH group of donors; GO:0016635 oxidoreductase activity, acting on the CH-CH group of donors, quinone or related compound as acceptor;	PF13085; PF13534	PF13085 2Fe-2S iron-sulfur cluster binding domain; PF13534 4Fe-4S dicluster domain	C	KOG3049	Succinate dehydrogenase, Fe-S protein subunit
A0A063C9C9	Uncharacterized protein	UV8b_05695	1.6232	0.0004	Up	93.18	AAYTYQFDALR;AEAESLVAEAQLSNITR;AIIQDCEDALTNWVTANAAVSSK;HLLELIDDTPVTPGETR;ITDQIAQLK;IVVLEQELVR;NAGGAFGPDLAK;NIEASVQPSR;QAYDGYEASR;VAIIAGYGK	1.0347	1.0036	0.9401	1.3169	1.4062	1.4636	0.6492	0.584	0.6016	nucleus				GO:0001932 regulation of protein phosphorylation; GO:0001933 negative regulation of protein phosphorylation; GO:0006469 negative regulation of protein kinase activity; GO:0006810 transport; GO:0006897 endocytosis; GO:0006950 response to stress; GO:0008104 protein localization; GO:0009266 response to temperature stimulus; GO:0009408 response to heat; GO:0009628 response to abiotic stimulus; GO:000…	GO:0005622 intracellular anatomical structure; GO:0005737 cytoplasm; GO:0005739 mitochondrion; GO:0005740 mitochondrial envelope; GO:0005741 mitochondrial outer membrane; GO:0005856 cytoskeleton; GO:0005886 plasma membrane; GO:0005938 cell cortex; GO:0016020 membrane; GO:0019867 outer membrane; GO:0030863 cortical cytoskeleton; GO:0031090 organelle membrane; GO:0031966 mitochondrial membrane; GO:…	GO:0005488 binding; GO:0008289 lipid binding;
A0A063C9T9	acetyl-CoA C-acyltransferase	UV8b_05651	0.6207	0.0089	Down	21.642	AASLFAGFPESTAVR;ADQDAFAASSYQK;EGITAESLGK;EGLFKDEIVPLK;LSQIGGQLTGNPTAGGR;QVSTLLYELK;VPMGVLSEDMAK	0.7445	0.8568	0.6685	1.0062	1.0568	1.0107	1.3474	1.238	1.0711	cytoplasm	K07513	ACAA1; acetyl-CoA acyltransferase 1 [EC:2.3.1.16]	map00071 Fatty acid degradation; map00280 Valine, leucine and isoleucine degradation; map00592 alpha-Linolenic acid metabolism; map01040 Biosynthesis of unsaturated fatty acids; map01100 Metabolic pathways; map01110 Biosynthesis of secondary metabolites; map01212 Fatty acid metabolism; map04146 Peroxisome	GO:0006082 organic acid metabolic process; GO:0006629 lipid metabolic process; GO:0006631 fatty acid metabolic process; GO:0006635 fatty acid beta-oxidation; GO:0008152 metabolic process; GO:0009056 catabolic process; GO:0009062 fatty acid catabolic process; GO:0009987 cellular process; GO:0016042 lipid catabolic process; GO:0016054 organic acid catabolic process; GO:0019395 fatty acid oxidation;…	GO:0005622 intracellular anatomical structure; GO:0005737 cytoplasm; GO:0005739 mitochondrion; GO:0005740 mitochondrial envelope; GO:0005758 mitochondrial intermembrane space; GO:0005777 peroxisome; GO:0005782 peroxisomal matrix; GO:0031907 microbody lumen; GO:0031967 organelle envelope; GO:0031970 organelle envelope lumen; GO:0031974 membrane-enclosed lumen; GO:0031975 envelope; GO:0042579 micro…	GO:0003676 nucleic acid binding; GO:0003723 RNA binding; GO:0003729 mRNA binding; GO:0003824 catalytic activity; GO:0003988 acetyl-CoA C-acyltransferase activity; GO:0005488 binding; GO:0016408 C-acyltransferase activity; GO:0016740 transferase activity; GO:0016746 acyltransferase activity; GO:0016747 acyltransferase activity, transferring groups other than amino-acyl groups; GO:0097159 organic c…	PF00108; PF02803	PF00108 Thiolase, N-terminal domain; PF02803 Thiolase, C-terminal domain	I	KOG1389	3-oxoacyl CoA thiolase
A0A063CBQ1	RRM domain-containing protein	UV8b_07001	2.3476	0.0193	Up	23.844	ALESLNATIAGR;EHEVPPGEGSPAGSR;NPGYCFVDFASR;VAPERYDDAVEEGNIR;VSLARPPPNK;VVDDGAIK;YDDAVEEGNIR	2.2786	2.2941	1.5545		0.4683	0.6645		0.998	0.742	cytoplasm							PF00076	PF00076 RNA recognition motif. (a.k.a. RRM, RBD, or RNP domain)
A0A063CBS5	Uncharacterized protein	UV8b_06967	2.0833	0.01	Up	111.16	AATVGLLDLLCAEVNK;DGLQSRPGNELAGLQGR;DYDAPFTSIPGHGR;EGFFSGNPDNK;ELAGNEMTLPQLLEAGSWK;EPPILIDSDGTVF;GLQNYSEYCR;IADLLSLWPDSVDSTER;IDLPRPPDPQLDPVGYLR;MHFAGQELLTGLPEYR;PGNELAGLQGR;SEGLAVASLEMFK;YQHFGVGGR;YQVDKDGLEALTVEK	0.9279	0.8624	1.2218	1.3613	1.5549	1.6259	0.4473	0.4659	0.5326	mitochondria						GO:0003824 catalytic activity;
A0A063CC21	Uncharacterized protein	UV8b_06885	1.9067	0.0026	Up	94.657	ASLRPCPGVDEELEK;DWSEFPAALQK;GMLTTLQQENGIEIAPDDMEK;MEEDAVIAK;SPGGEYLIYSAATSLNPPTSK;TIGYVGPYADDK;TIGYVGPYADDKK;VLTDAGAVVIMR	1.1204	0.9233	0.9359	1.4901	1.488	1.4796	0.5365	0.5628	0.4634	cytoplasm
A0A063CC65	Uncharacterized protein	UV8b_05758	2.7205	0.0001	Up	225.35	AANVNKPTDVK;AFGEAVQR;AIQTLLR;ALNNPPSELSEDGK;CLLEQGYILDESSNR;DADRDPELKDWFK;DGDEALQGLR;DIANTTADAALPR;DMVGDAATNAAGR;DVSFYVNR;FIADQFDKDPQNK;IDQNLDQETK;KSTDIPSAPK;LLSDAVVLFR;LLTHLGNDAR;MVLECQQHPDYSR;NEGNLVQDFIWQTTQFDPK;QMDTFVR;SGFAAAEADLR;SVQSPNAPINK;SVQSPNAPINKDQIER;VAGIQMDLR;VPSNDQIDVALNSFLASK	0.6465	0.6518	0.6015	2.2241	2.0835	2.0943	0.1878	0.2662	0.2443	nucleus	K10777	LIG4, DNL4; DNA ligase 4 [EC:6.5.1.1]	map03450 Non-homologous end-joining
A0A1B5KRB8	UV excision repair protein RAD23	UV8b_03700	1.5519	0.0053	Up	60.314	AEAITNMEAMGFER;AVEYLLNGIPENLQQEQQAR;HNTQFQQLR;ILKDDETVASYNIEEK;QAAAASAPAHAPAPAQTTPSTQAGDDDGGINLFDLAAQQGGGR;SAEAGAGGQNISGLAMGAER	1.0841	1.2929	1.093	0.9255	1.0925	1.2759	0.7928	0.7538	0.6894	cytoplasm	K10839	RAD23, HR23; UV excision repair protein RAD23	map03420 Nucleotide excision repair; map04141 Protein processing in endoplasmic reticulum	GO:0000122 negative regulation of transcription by RNA polymerase II; GO:0006139 nucleobase-containing compound metabolic process; GO:0006259 DNA metabolic process; GO:0006281 DNA repair; GO:0006289 nucleotide-excision repair; GO:0006355 regulation of DNA-templated transcription; GO:0006357 regulation of transcription by RNA polymerase II; GO:0006508 proteolysis; GO:0006511 ubiquitin-dependent pr…	GO:0000109 nucleotide-excision repair complex; GO:0000111 nucleotide-excision repair factor 2 complex; GO:0000502 proteasome complex; GO:0005622 intracellular anatomical structure; GO:0005634 nucleus; GO:0005737 cytoplasm; GO:0005739 mitochondrion; GO:0032991 protein-containing complex; GO:0043226 organelle; GO:0043227 membrane-bounded organelle; GO:0043229 intracellular organelle; GO:0043231 int…	GO:0003676 nucleic acid binding; GO:0003677 DNA binding; GO:0003684 damaged DNA binding; GO:0005488 binding; GO:0005515 protein binding; GO:0030674 protein-macromolecule adaptor activity; GO:0031593 polyubiquitin modification-dependent protein binding; GO:0032182 ubiquitin-like protein binding; GO:0043130 ubiquitin binding; GO:0044877 protein-containing complex binding; GO:0060090 molecular adapt…	PF00240; PF00627; PF09280	PF00240 Ubiquitin family; PF00627 UBA/TS-N domain; PF09280 XPC-binding domain	L	KOG0011	Nucleotide excision repair factor NEF2, RAD23 component
A0A1B5KRI8	DUF2470 domain-containing protein	UV8b_00637	0.5997	0.0114	Down	5.5473	AATASPAPFSGGGDR;DITLQGMR;VVEMDAIAR	1.1342	0.8675	0.7912	0.761	0.7885		1.6809	1.6076	1.3691	plasma membrane
A0A1B5KRP3	NADH-cytochrome b5 reductase	UV8b_05712	1.6497	0.0354	Up	115.81	AFYVLDK;AIFNNPNDK;ATLRPYTPISDEDEK;ATLRPYTPISDEDEKGYIDLLVK;DQGELSGSLK;ELAELENTYPQR;EVAPAKPAFTGGDQGFVSLK;FELPEADNVSGLQVASAILTK;LADVENVNHNTK;SWQGGSGFISK;TVLPEPK	1.1728	0.9558	0.9263	1.4659	1.2821	1.3453	0.4138	0.7034	0.7347	mitochondria	K00326	E1.6.2.2; cytochrome-b5 reductase [EC:1.6.2.2]	map00520 Amino sugar and nucleotide sugar metabolism	GO:0006066 alcohol metabolic process; GO:0006629 lipid metabolic process; GO:0006694 steroid biosynthetic process; GO:0006696 ergosterol biosynthetic process; GO:0006950 response to stress; GO:0006979 response to oxidative stress; GO:0008152 metabolic process; GO:0008202 steroid metabolic process; GO:0008204 ergosterol metabolic process; GO:0008610 lipid biosynthetic process; GO:0009058 biosynthe…	GO:0005622 intracellular anatomical structure; GO:0005737 cytoplasm; GO:0005739 mitochondrion; GO:0005740 mitochondrial envelope; GO:0005741 mitochondrial outer membrane; GO:0005758 mitochondrial intermembrane space; GO:0016020 membrane; GO:0019867 outer membrane; GO:0031090 organelle membrane; GO:0031966 mitochondrial membrane; GO:0031967 organelle envelope; GO:0031968 organelle outer membrane; …	GO:0003824 catalytic activity; GO:0004128 cytochrome-b5 reductase activity, acting on NAD(P)H; GO:0016491 oxidoreductase activity; GO:0016651 oxidoreductase activity, acting on NAD(P)H; GO:0016653 oxidoreductase activity, acting on NAD(P)H, heme protein as acceptor;	PF00970; PF00175	PF00970 Oxidoreductase FAD-binding domain; PF00175 Oxidoreductase NAD-binding domain	HC	KOG0534	NADH-cytochrome b-5 reductase
A0A1B5KRT2	Superoxide dismutase [Cu-Zn]	UV8b_05775	0.3033	0.0255	Down	25.722	HVGDLGNIETDGQGNAK;TVVVHAGTDDLGK	0.648	0.6004	0.4089	0.6422	0.7344	0.5014	1.2042	1.8167	2.4437	cytoplasm	K04565	SOD1; superoxide dismutase, Cu-Zn family [EC:1.15.1.1]	map04146 Peroxisome; map04213 Longevity regulating pathway - multiple species	GO:0000003 reproduction; GO:0000302 response to reactive oxygen species; GO:0000303 response to superoxide; GO:0000305 response to oxygen radical; GO:0000902 cell morphogenesis; GO:0001541 ovarian follicle development; GO:0001817 regulation of cytokine production; GO:0001819 positive regulation of cytokine production; GO:0001890 placenta development; GO:0001894 tissue homeostasis; GO:0001895 reti…	GO:0005576 extracellular region; GO:0005615 extracellular space; GO:0005622 intracellular anatomical structure; GO:0005634 nucleus; GO:0005654 nucleoplasm; GO:0005737 cytoplasm; GO:0005739 mitochondrion; GO:0005740 mitochondrial envelope; GO:0005758 mitochondrial intermembrane space; GO:0005759 mitochondrial matrix; GO:0005777 peroxisome; GO:0005829 cytosol; GO:0030425 dendrite; GO:0031012 extrac…	GO:0003824 catalytic activity; GO:0004784 superoxide dismutase activity; GO:0005488 binding; GO:0005507 copper ion binding; GO:0005515 protein binding; GO:0008270 zinc ion binding; GO:0016209 antioxidant activity; GO:0016491 oxidoreductase activity; GO:0016721 oxidoreductase activity, acting on superoxide radicals as acceptor; GO:0019899 enzyme binding; GO:0019902 phosphatase binding; GO:0019903 …	PF00080	PF00080 Copper/zinc superoxide dismutase (SODC)	P	KOG0441	Cu2+/Zn2+ superoxide dismutase SOD1
A0A1B5KS97	peptide-methionine (S)-S-oxide reductase	UV8b_01617	1.6822	0.0252	Up	14.612	GGIVTEIAPAGR;LADEQWWK;NAQGPDAGTQYR;TGHAEAAQIIFDPR	1.6153	1.1486	1.4407	0.6505	0.7279	0.9176	0.6807	0.991	0.8277	mitochondria	K07304	msrA; peptide-methionine (S)-S-oxide reductase [EC:1.8.4.11]		GO:0000096 sulfur amino acid metabolic process; GO:0000097 sulfur amino acid biosynthetic process; GO:0006082 organic acid metabolic process; GO:0006520 amino acid metabolic process; GO:0006555 methionine metabolic process; GO:0006790 sulfur compound metabolic process; GO:0006807 nitrogen compound metabolic process; GO:0006950 response to stress; GO:0006979 response to oxidative stress; GO:000815…	GO:0005622 intracellular anatomical structure; GO:0005634 nucleus; GO:0005737 cytoplasm; GO:0043226 organelle; GO:0043227 membrane-bounded organelle; GO:0043229 intracellular organelle; GO:0043231 intracellular membrane-bounded organelle;	GO:0003824 catalytic activity; GO:0008113 peptide-methionine (S)-S-oxide reductase activity; GO:0016491 oxidoreductase activity; GO:0016667 oxidoreductase activity, acting on a sulfur group of donors; GO:0016671 oxidoreductase activity, acting on a sulfur group of donors, disulfide as acceptor; GO:0033744 L-methionine:thioredoxin-disulfide S-oxidoreductase activity; GO:0036456 L-methionine-(S)-S-…			O	KOG1635	Peptide methionine sulfoxide reductase
A0A1B5KSJ3	Cleavage and polyadenylation specificity factor subunit 5	UV8b_03884	3.4721	0.0002	Up	17.815	ETQPEEDPSVIAR;LLAVPLFELYDNTAR;LPGDYLRPEDEEEEGFK	2.0058	1.747	1.6748	0.627	0.5607	0.8216	0.5366	0.5424	0.4842	cytoplasm	K14397	NUDT21, CPSF5, CFIM25; cleavage and polyadenylation specificity factor subunit 5	map03015 mRNA surveillance pathway				PF13869	PF13869 Nucleotide hydrolase	A	KOG1689	mRNA cleavage factor I subunit
A0A1B5KSZ9	Transcription factor CBF/NF-Y/archaeal histone domain-containing protein	UV8b_01861	1.5783	0.013	Up	110.7	ALEQLGFSDYVPAVLEAAAEHK;FANSGMSMEELAR;IVGEILPSQSGLAFAK;LQEEQFAQAR;SDHEFGANDDLSLPK;TIACDHITK	1.4757	1.7073	1.3108	0.5401	0.6297	0.4891	0.9265	0.8621	1.0587	cytoplasm,nucleus	K21751	DR1, NC2-beta; down-regulator of transcription 1		GO:0000122 negative regulation of transcription by RNA polymerase II; GO:0006139 nucleobase-containing compound metabolic process; GO:0006351 DNA-templated transcription; GO:0006352 DNA-templated transcription initiation; GO:0006355 regulation of DNA-templated transcription; GO:0006357 regulation of transcription by RNA polymerase II; GO:0006366 transcription by RNA polymerase II; GO:0006367 tran…	GO:0005622 intracellular anatomical structure; GO:0005634 nucleus; GO:0005654 nucleoplasm; GO:0017053 transcription repressor complex; GO:0017054 negative cofactor 2 complex; GO:0031974 membrane-enclosed lumen; GO:0031981 nuclear lumen; GO:0032991 protein-containing complex; GO:0043226 organelle; GO:0043227 membrane-bounded organelle; GO:0043229 intracellular organelle; GO:0043231 intracellular m…	GO:0001067 transcription regulatory region nucleic acid binding; GO:0003676 nucleic acid binding; GO:0003677 DNA binding; GO:0003682 chromatin binding; GO:0003712 transcription coregulator activity; GO:0003714 transcription corepressor activity; GO:0005488 binding; GO:0097159 organic cyclic compound binding; GO:0140110 transcription regulator activity; GO:1901363 heterocyclic compound binding;	PF00808	PF00808 Histone-like transcription factor (CBF/NF-Y) and archaeal histone	K	KOG0871	Class 2 transcription repressor NC2, beta subunit (Dr1)
A0A1B5KTD4	GrpE protein homolog	UV8b_08050	4.8244	0.0033	Up	17.616	DEATQDLVNLYDGLK;DLVESVDNLDR;MTEEILMQTLAK	1.7151	2.1811	1.4579	0.8278	1.0567	1.0216		0.3777	0.3622	mitochondria	K03687	GRPE; molecular chaperone GrpE		GO:0006457 protein folding; GO:0006605 protein targeting; GO:0006626 protein targeting to mitochondrion; GO:0006790 sulfur compound metabolic process; GO:0006810 transport; GO:0006839 mitochondrial transport; GO:0006886 intracellular protein transport; GO:0006996 organelle organization; GO:0007005 mitochondrion organization; GO:0008104 protein localization; GO:0008152 metabolic process; GO:000998…	GO:0001405 PAM complex, Tim23 associated import motor; GO:0005622 intracellular anatomical structure; GO:0005737 cytoplasm; GO:0005739 mitochondrion; GO:0005740 mitochondrial envelope; GO:0005743 mitochondrial inner membrane; GO:0005744 TIM23 mitochondrial import inner membrane translocase complex; GO:0005759 mitochondrial matrix; GO:0016020 membrane; GO:0019866 organelle inner membrane; GO:00310…	GO:0000166 nucleotide binding; GO:0000774 adenyl-nucleotide exchange factor activity; GO:0005488 binding; GO:0005515 protein binding; GO:0017076 purine nucleotide binding; GO:0030234 enzyme regulator activity; GO:0030554 adenyl nucleotide binding; GO:0036094 small molecule binding; GO:0051082 unfolded protein binding; GO:0060589 nucleoside-triphosphatase regulator activity; GO:0060590 ATPase regu…			O	KOG3003	Molecular chaperone of the GrpE family
A0A1B5KTP7	Glyceraldehyde-3-phosphate dehydrogenase	UV8b_08118	0.6007	0.0002	Down	135.98	ADVISNASCTTNCLAPLAK;AGISLNK;DPSAIPWK;ETGAEYIVESTGVFTTTDK;GASYDEIK;GASYDEIKEVIK;GEIKHDADGLTINGK;GILAYTEDDVVSSDLNGNTHSSIFDAK;HDADGLTINGK;VGINGFGR;VIISAPSADAPMYVMGVNEK;VIPALNGK;VLDLIAYVSK;VPTANVSVVDLTAR;YDSSHGVFK	0.8252	0.8052	0.803	0.8384	0.8566	0.8205	1.4011	1.266	1.384	cytoplasm	K00134	GAPDH, gapA; glyceraldehyde 3-phosphate dehydrogenase (phosphorylating) [EC:1.2.1.12]	map00010 Glycolysis / Gluconeogenesis; map01100 Metabolic pathways; map01110 Biosynthesis of secondary metabolites; map01200 Carbon metabolism; map01230 Biosynthesis of amino acids	GO:0001932 regulation of protein phosphorylation; GO:0001934 positive regulation of protein phosphorylation; GO:0005975 carbohydrate metabolic process; GO:0005996 monosaccharide metabolic process; GO:0006006 glucose metabolic process; GO:0006007 glucose catabolic process; GO:0006082 organic acid metabolic process; GO:0006090 pyruvate metabolic process; GO:0006091 generation of precursor metabolit…	GO:0005618 cell wall; GO:0005622 intracellular anatomical structure; GO:0005634 nucleus; GO:0005737 cytoplasm; GO:0005739 mitochondrion; GO:0005811 lipid droplet; GO:0005829 cytosol; GO:0005886 plasma membrane; GO:0009277 fungal-type cell wall; GO:0016020 membrane; GO:0030312 external encapsulating structure; GO:0032991 protein-containing complex; GO:0043226 organelle; GO:0043227 membrane-bounded…	GO:0003676 nucleic acid binding; GO:0003682 chromatin binding; GO:0003723 RNA binding; GO:0003824 catalytic activity; GO:0004365 glyceraldehyde-3-phosphate dehydrogenase (NAD+) (phosphorylating) activity; GO:0005488 binding; GO:0016491 oxidoreductase activity; GO:0016620 oxidoreductase activity, acting on the aldehyde or oxo group of donors, NAD or NADP as acceptor; GO:0016903 oxidoreductase acti…	PF00044; PF02800	PF00044 Glyceraldehyde 3-phosphate dehydrogenase, NAD binding domain; PF02800 Glyceraldehyde 3-phosphate dehydrogenase, C-terminal domain	G	KOG0657	Glyceraldehyde 3-phosphate dehydrogenase
A0A1B5KUG8	Thioredoxin domain-containing protein	UV8b_04353	0.6187	0.0124	Down	17.798	AGDSFPDGVK;FSYVKPSGDDITSCGVPGPLDASTEFK;GIEVSGAEAVLASL;SIGWDMGER;YAVVVDHGK	0.7044	0.8947	1.0252	0.6931	0.7455	0.6953	1.5386	1.2575	1.4457	cytoplasm	K14171	AHP1; alkyl hydroperoxide reductase 1 [EC:1.11.1.24]	map04122 Sulfur relay system	GO:0006950 response to stress; GO:0006979 response to oxidative stress; GO:0008152 metabolic process; GO:0009636 response to toxic substance; GO:0009987 cellular process; GO:0010035 response to inorganic substance; GO:0010038 response to metal ion; GO:0019725 cellular homeostasis; GO:0033554 cellular response to stress; GO:0034599 cellular response to oxidative stress; GO:0042221 response to chem…	GO:0005622 intracellular anatomical structure; GO:0005737 cytoplasm; GO:0005829 cytosol; GO:0005886 plasma membrane; GO:0016020 membrane; GO:0071944 cell periphery;	GO:0003824 catalytic activity; GO:0004601 peroxidase activity; GO:0008379 thioredoxin peroxidase activity; GO:0016209 antioxidant activity; GO:0016491 oxidoreductase activity; GO:0016684 oxidoreductase activity, acting on peroxide as acceptor; GO:0051920 peroxiredoxin activity;	PF08534	PF08534 Redoxin	O	KOG0541	Alkyl hydroperoxide reductase/peroxiredoxin
A0A1B5KUK6	40S ribosomal protein S14	UV8b_05275	2.1635	0.0001	Up	55.817	ADRDESSPYAAMLAAQDVATR;DESSPYAAMLAAQDVATR;DGELVFGVAR;ELGINALHIK;ENISLGPSVR;IEDVTPTPSDSTR;IEDVTPTPSDSTRR;TPGPGAQSALR;VKADRDESSPYAAMLAAQDVATR	1.1222	1.1562	1.0622	1.3774	1.3953	1.3428	0.4897	0.5012	0.5532	cytoplasm	K02955	RP-S14e, RPS14; small subunit ribosomal protein S14e	map03010 Ribosome	GO:0000028 ribosomal small subunit assembly; GO:0000462 maturation of SSU-rRNA from tricistronic rRNA transcript (SSU-rRNA, 5.8S rRNA, LSU-rRNA); GO:0002181 cytoplasmic translation; GO:0006139 nucleobase-containing compound metabolic process; GO:0006364 rRNA processing; GO:0006396 RNA processing; GO:0006412 translation; GO:0006518 peptide metabolic process; GO:0006725 cellular aromatic compound m…	GO:0005622 intracellular anatomical structure; GO:0005737 cytoplasm; GO:0005829 cytosol; GO:0005840 ribosome; GO:0015935 small ribosomal subunit; GO:0022626 cytosolic ribosome; GO:0022627 cytosolic small ribosomal subunit; GO:0030684 preribosome; GO:0030686 90S preribosome; GO:0032040 small-subunit processome; GO:0032991 protein-containing complex; GO:0043226 organelle; GO:0043228 non-membrane-bo…	GO:0003676 nucleic acid binding; GO:0003723 RNA binding; GO:0003729 mRNA binding; GO:0003735 structural constituent of ribosome; GO:0005198 structural molecule activity; GO:0005488 binding; GO:0019843 rRNA binding; GO:0048027 mRNA 5'-UTR binding; GO:0070181 small ribosomal subunit rRNA binding; GO:0097159 organic cyclic compound binding; GO:1901363 heterocyclic compound binding;			J	KOG0407	40S ribosomal protein S14
A0A1B5KV71	1,4-alpha-glucan-branching enzyme	UV8b_05055	0.6343	0.0029	Down	41.186	AQDWIDNIDKYEGGLEK;EGNNNSFWYAR;IALELPTGEVVYR;IYEAHVGISTPEQR;LDPWLEPFSAALR;YQYLNHFDR;YVTQDLDVSPAYESR	0.8099	0.781	0.7482	0.9591	1.0091	1.0047	1.1044	1.3345	1.2491	cytoskeleton	K00700	GBE1, glgB; 1,4-alpha-glucan branching enzyme [EC:2.4.1.18]	map00500 Starch and sucrose metabolism; map01100 Metabolic pathways; map01110 Biosynthesis of secondary metabolites	GO:0000271 polysaccharide biosynthetic process; GO:0005975 carbohydrate metabolic process; GO:0005976 polysaccharide metabolic process; GO:0005977 glycogen metabolic process; GO:0005978 glycogen biosynthetic process; GO:0006091 generation of precursor metabolites and energy; GO:0006112 energy reserve metabolic process; GO:0008152 metabolic process; GO:0009058 biosynthetic process; GO:0009059 macr…	GO:0005622 intracellular anatomical structure; GO:0005737 cytoplasm;	GO:0003824 catalytic activity; GO:0003844 1,4-alpha-glucan branching enzyme activity; GO:0016740 transferase activity; GO:0016757 glycosyltransferase activity; GO:0016758 hexosyltransferase activity;	PF02922; PF00128; PF02806	PF02922 Carbohydrate-binding module 48 (Isoamylase N-terminal domain); PF00128 Alpha amylase, catalytic domain; PF02806 Alpha amylase, C-terminal all-beta domain	G	KOG0470	1,4-alpha-glucan branching enzyme/starch branching enzyme II
A0A1B5KWE7	Proliferating cell nuclear antigen	UV8b_02582	1.9771	0.0003	Up	62.473	AAQNDDIVTLK;AEDAPDVLNLLFESSENDR;AEDAPDVLNLLFESSENDRVSEYDLK;AESFVPYR;LEQANILK;LMDIDQEHLGIPQTEYAATISMPSAEFR;YLVNFCK	1.185	1.0633	1.0815	1.2449	1.2753	1.4658	0.519	0.5605	0.6047	cytoplasm,nucleus	K04802	PCNA; proliferating cell nuclear antigen	map03030 DNA replication; map03410 Base excision repair; map03420 Nucleotide excision repair; map03430 Mismatch repair	GO:0000003 reproduction; GO:0000070 mitotic sister chromatid segregation; GO:0000278 mitotic cell cycle; GO:0000280 nuclear division; GO:0000710 meiotic mismatch repair; GO:0000731 DNA synthesis involved in DNA repair; GO:0000819 sister chromatid segregation; GO:0006139 nucleobase-containing compound metabolic process; GO:0006259 DNA metabolic process; GO:0006260 DNA replication; GO:0006261 DNA-t…	GO:0000228 nuclear chromosome; GO:0000785 chromatin; GO:0005622 intracellular anatomical structure; GO:0005634 nucleus; GO:0005654 nucleoplasm; GO:0005657 replication fork; GO:0005694 chromosome; GO:0031974 membrane-enclosed lumen; GO:0031981 nuclear lumen; GO:0032991 protein-containing complex; GO:0035861 site of double-strand break; GO:0043226 organelle; GO:0043227 membrane-bounded organelle; G…	GO:0003676 nucleic acid binding; GO:0003677 DNA binding; GO:0005488 binding; GO:0030234 enzyme regulator activity; GO:0030337 DNA polymerase processivity factor activity; GO:0097159 organic cyclic compound binding; GO:0098772 molecular function regulator activity; GO:1901363 heterocyclic compound binding;	PF00705; PF02747	PF00705 Proliferating cell nuclear antigen, N-terminal domain; PF02747 Proliferating cell nuclear antigen, C-terminal domain	L	KOG1636	DNA polymerase delta processivity factor (proliferating cell nuclear antigen)
A0A1B5KX00	Trafficking protein particle complex subunit BET3	UV8b_04752	2.1309	0.0133	Up	8.942	DFDSDYAEVNK;ETADMIAR;LIEDYLAK;MGYNIGLR;YIDDELPPEDD	1.6359	1.4666	1.4476	1.0239	1.0481	0.9544		0.7576	0.6659	nucleus	K20302	TRAPPC3, BET3; trafficking protein particle complex subunit 3		GO:0006810 transport; GO:0006886 intracellular protein transport; GO:0006888 endoplasmic reticulum to Golgi vesicle-mediated transport; GO:0006891 intra-Golgi vesicle-mediated transport; GO:0008104 protein localization; GO:0015031 protein transport; GO:0015833 peptide transport; GO:0016192 vesicle-mediated transport; GO:0033036 macromolecule localization; GO:0042886 amide transport; GO:0045184 es…	GO:0005622 intracellular anatomical structure; GO:0005737 cytoplasm; GO:0005768 endosome; GO:0005793 endoplasmic reticulum-Golgi intermediate compartment; GO:0005794 Golgi apparatus; GO:0005801 cis-Golgi network; GO:0005829 cytosol; GO:0012505 endomembrane system; GO:0016020 membrane; GO:0030008 TRAPP complex; GO:0031090 organelle membrane; GO:0031410 cytoplasmic vesicle; GO:0031982 vesicle; GO:0…				U	KOG3330	Transport protein particle (TRAPP) complex subunit
A0A1B5KYG4	Translation machinery-associated protein 22	UV8b_02517	2.727	0	Up	148.89	ADLPAEPQAR;ADTEKADLPAEPQAR;CQEWLENNHR;EIPENNIELVDDK;FATGSSVTK;HADMVANSVVTIK;IWSAEALEAATASLSVDAQK;KCQEWLENNHR;YKEIPENNIELVDDK;YKEIPENNIELVDDKK	1.3475	1.2257	1.2355	1.1916	1.3418	1.2613	0.4379	0.4745	0.4842	cytoplasm	K24272	DENR, TMA22; density-regulated protein		GO:0001731 formation of translation preinitiation complex; GO:0002181 cytoplasmic translation; GO:0002183 cytoplasmic translational initiation; GO:0002188 translation reinitiation; GO:0002190 cap-independent translational initiation; GO:0002192 IRES-dependent translational initiation of linear mRNA; GO:0006412 translation; GO:0006413 translational initiation; GO:0006518 peptide metabolic process;…	GO:0005622 intracellular anatomical structure; GO:0005737 cytoplasm; GO:0005829 cytosol; GO:0005840 ribosome; GO:0022626 cytosolic ribosome; GO:0032991 protein-containing complex; GO:0043226 organelle; GO:0043228 non-membrane-bounded organelle; GO:0043229 intracellular organelle; GO:0043232 intracellular non-membrane-bounded organelle; GO:0070992 translation initiation complex; GO:1990904 ribonuc…	GO:0003676 nucleic acid binding; GO:0003723 RNA binding; GO:0003729 mRNA binding; GO:0003743 translation initiation factor activity; GO:0005488 binding; GO:0008135 translation factor activity, RNA binding; GO:0043021 ribonucleoprotein complex binding; GO:0043022 ribosome binding; GO:0044877 protein-containing complex binding; GO:0097159 organic cyclic compound binding; GO:1901363 heterocyclic com…	PF01253	PF01253 Translation initiation factor SUI1	R	KOG3239	Density-regulated protein related to translation initiation factor 1 (eIF-1/SUI1)
A0A1B5KYP7	Actin-related protein 2/3 complex subunit 3	UV8b_05574	4.9268	0.0009	Up	34.287	LVGNFPLLPLR;NFEIQGPADR;PAYNSIFNDDPNPPR	1.6603	2.0888	1.7477	0.8972	0.8677	0.9944		0.3757	0.3681	nucleus	K05756	ARPC3; actin related protein 2/3 complex, subunit 3	map04138 Autophagy - yeast; map04144 Endocytosis	GO:0000001 mitochondrion inheritance; GO:0000147 actin cortical patch assembly; GO:0006810 transport; GO:0006897 endocytosis; GO:0006996 organelle organization; GO:0007005 mitochondrion organization; GO:0007010 cytoskeleton organization; GO:0007015 actin filament organization; GO:0007163 establishment or maintenance of cell polarity; GO:0008064 regulation of actin polymerization or depolymerizati…	GO:0005622 intracellular anatomical structure; GO:0005737 cytoplasm; GO:0005739 mitochondrion; GO:0005856 cytoskeleton; GO:0005885 Arp2/3 protein complex; GO:0005938 cell cortex; GO:0015629 actin cytoskeleton; GO:0030479 actin cortical patch; GO:0030863 cortical cytoskeleton; GO:0030864 cortical actin cytoskeleton; GO:0032991 protein-containing complex; GO:0043226 organelle; GO:0043227 membrane-b…				Z	KOG3155	Actin-related protein Arp2/3 complex, subunit ARPC3
A0A1B5KYX0	Tubulin beta chain	UV8b_05680	1.6405	0	Up	125.57	AVLVDLEPGTMDAVR;AVSVPELTQQMFDPK;FPGQLNSDLR;GHYTEGAELVDNVLDVVR;IREEFPDR;LAVNMVPFPR;MMATFSVVPSPK;MSSTFIGNSTSIQELFK;MSVYFNEASGNK;NMMAASDFR;VGEQFTAMFR;YLTCSAIFR	1.0535	1.0365	1.0852	1.2276	1.202	1.4597	0.6529	0.6692	0.6134	cytoplasm	K07375	TUBB; tubulin beta	map04145 Phagosome	GO:0000003 reproduction; GO:0000070 mitotic sister chromatid segregation; GO:0000226 microtubule cytoskeleton organization; GO:0000278 mitotic cell cycle; GO:0000280 nuclear division; GO:0000819 sister chromatid segregation; GO:0006810 transport; GO:0006996 organelle organization; GO:0007005 mitochondrion organization; GO:0007010 cytoskeleton organization; GO:0007017 microtubule-based process; GO…	GO:0000235 astral microtubule; GO:0005622 intracellular anatomical structure; GO:0005634 nucleus; GO:0005737 cytoplasm; GO:0005815 microtubule organizing center; GO:0005816 spindle pole body; GO:0005818 aster; GO:0005819 spindle; GO:0005828 kinetochore microtubule; GO:0005856 cytoskeleton; GO:0005874 microtubule; GO:0005876 spindle microtubule; GO:0005880 nuclear microtubule; GO:0005881 cytoplasm…	GO:0000166 nucleotide binding; GO:0001882 nucleoside binding; GO:0001883 purine nucleoside binding; GO:0003824 catalytic activity; GO:0003924 GTPase activity; GO:0005198 structural molecule activity; GO:0005200 structural constituent of cytoskeleton; GO:0005488 binding; GO:0005525 GTP binding; GO:0016462 pyrophosphatase activity; GO:0016787 hydrolase activity; GO:0016817 hydrolase activity, actin…	PF00091; PF03953	PF00091 Tubulin/FtsZ family, GTPase domain; PF03953 Tubulin C-terminal domain	Z	KOG1375	Beta tubulin
A0A1B5L0U3	Protein YOP1	UV8b_03166	0.5718	0.0344	Down	5.2607	GAEIIFR;SFLAPTLSR;YPAFDNLEK	1.0631	1.106			1.1406		1.7887	2.0704	1.8312	plasma membrane	K17279	REEP5_6; receptor expression-enhancing protein 5/6							U	KOG1725	Protein involved in membrane traffic (YOP1/TB2/DP1/HVA22 family)
A0A1B5L153	Peptidase M1 leukotriene A4 hydrolase/aminopeptidase C-terminal domain-containing protein	UV8b_00351	0.6133	0.0005	Down	78.434	DPTTLSNYSAWR;DTFMSFFNGLGDDAIK;DVEAFTANQK;DVSCVYGVAELLGSVGR;ELALETFAK;IATIDWQDR;LPVVASGVPVGDHTPAVGAEK;NVDPEDVYSSVAYEK;SIFPCQDTPDVK;SLDSFEFR;SLEDAVALFGK;VQESASLSASR;WHDATYEPAPK	0.7493	0.7741	0.6662	0.9706	1.0113	1.2582	1.2154	1.2269	1.128	mitochondria	K01254	LTA4H; leukotriene-A4 hydrolase [EC:3.3.2.6]	map00590 Arachidonic acid metabolism; map01100 Metabolic pathways	GO:0006508 proteolysis; GO:0006518 peptide metabolic process; GO:0006629 lipid metabolic process; GO:0006807 nitrogen compound metabolic process; GO:0008104 protein localization; GO:0008152 metabolic process; GO:0009056 catabolic process; GO:0009057 macromolecule catabolic process; GO:0009987 cellular process; GO:0019538 protein metabolic process; GO:0030163 protein catabolic process; GO:0033036 …	GO:0000322 storage vacuole; GO:0000323 lytic vacuole; GO:0000324 fungal-type vacuole; GO:0000328 fungal-type vacuole lumen; GO:0005622 intracellular anatomical structure; GO:0005634 nucleus; GO:0005737 cytoplasm; GO:0005768 endosome; GO:0005770 late endosome; GO:0005771 multivesicular body; GO:0005773 vacuole; GO:0005775 vacuolar lumen; GO:0012505 endomembrane system; GO:0031410 cytoplasmic vesic…	GO:0003824 catalytic activity; GO:0004177 aminopeptidase activity; GO:0004301 epoxide hydrolase activity; GO:0005488 binding; GO:0008233 peptidase activity; GO:0008235 metalloexopeptidase activity; GO:0008237 metallopeptidase activity; GO:0008238 exopeptidase activity; GO:0008270 zinc ion binding; GO:0016787 hydrolase activity; GO:0016801 hydrolase activity, acting on ether bonds; GO:0016803 ethe…	PF17900; PF01433	PF17900 Peptidase M1 N-terminal domain; PF01433 Peptidase family M1 domain	IOVE	KOG1047	Bifunctional leukotriene A4 hydrolase/aminopeptidase LTA4H
A0A1B5L1L0	J domain-containing protein	UV8b_05551	1.9414	0.0226	Up	21.926	AAQGHAEDDQFFK;IDPDEIAALADK;LLDDASAGDER;QYDSVDEEADVEPPTKK;TFSEDDRIQAQESAK;VHPVPTFGSADATK	1.3667	1.4838	1.2035	1.1718	1.0852	1.2969	0.7042	0.6879		nucleus	K09522	DNAJC2; DnaJ homolog subfamily C member 2		GO:0000054 ribosomal subunit export from nucleus; GO:0002181 cytoplasmic translation; GO:0002182 cytoplasmic translational elongation; GO:0006139 nucleobase-containing compound metabolic process; GO:0006364 rRNA processing; GO:0006396 RNA processing; GO:0006403 RNA localization; GO:0006405 RNA export from nucleus; GO:0006412 translation; GO:0006414 translational elongation; GO:0006450 regulation …	GO:0005622 intracellular anatomical structure; GO:0005634 nucleus; GO:0005730 nucleolus; GO:0005737 cytoplasm; GO:0005739 mitochondrion; GO:0005840 ribosome; GO:0005844 polysome; GO:0031974 membrane-enclosed lumen; GO:0031981 nuclear lumen; GO:0032991 protein-containing complex; GO:0043226 organelle; GO:0043227 membrane-bounded organelle; GO:0043228 non-membrane-bounded organelle; GO:0043229 intr…	GO:0005488 binding; GO:0005515 protein binding; GO:0030544 Hsp70 protein binding; GO:0031072 heat shock protein binding; GO:0043021 ribonucleoprotein complex binding; GO:0043022 ribosome binding; GO:0044877 protein-containing complex binding; GO:0051082 unfolded protein binding;	PF00226; PF16717	PF00226 DnaJ domain; PF16717 Ribosome-associated complex head domain	O	KOG0724	Zuotin and related molecular chaperones (DnaJ superfamily), contains DNA-binding domains
A0A1B5L3S8	Aldehyde dehydrogenase	UV8b_07330	1.8089	0.0015	Up	26.572	DGNVTTGLR;MLNAPAPNFDR;MLNAPAPNFDRDGNVTTGLR;NEAINVANK;SGPIPPFEATPLDEITAK;SVLDGFVAEINNQYR;VIAQVPK;WAEMVLR;YMPYSFSELDR	1.1347	1.2968	1.348	1.0598	0.9295	1.1419	0.7642	0.6763	0.6488	cytoplasm	K17819	carD; beta-apo-4'-carotenal oxygenase [EC:1.2.1.82]	map00906 Carotenoid biosynthesis; map01100 Metabolic pathways; map01110 Biosynthesis of secondary metabolites	GO:0006081 cellular aldehyde metabolic process; GO:0006082 organic acid metabolic process; GO:0006520 amino acid metabolic process; GO:0006570 tyrosine metabolic process; GO:0006629 lipid metabolic process; GO:0006643 membrane lipid metabolic process; GO:0006665 sphingolipid metabolic process; GO:0006725 cellular aromatic compound metabolic process; GO:0006743 ubiquinone metabolic process; GO:000…	GO:0005622 intracellular anatomical structure; GO:0005737 cytoplasm; GO:0005739 mitochondrion; GO:0005740 mitochondrial envelope; GO:0005741 mitochondrial outer membrane; GO:0005768 endosome; GO:0005783 endoplasmic reticulum; GO:0005811 lipid droplet; GO:0012505 endomembrane system; GO:0016020 membrane; GO:0019867 outer membrane; GO:0031090 organelle membrane; GO:0031410 cytoplasmic vesicle; GO:0…	GO:0003824 catalytic activity; GO:0004028 3-chloroallyl aldehyde dehydrogenase activity; GO:0004029 aldehyde dehydrogenase (NAD+) activity; GO:0016491 oxidoreductase activity; GO:0016620 oxidoreductase activity, acting on the aldehyde or oxo group of donors, NAD or NADP as acceptor; GO:0016903 oxidoreductase activity, acting on the aldehyde or oxo group of donors; GO:0018484 4-hydroxybenzaldehyde…			C	KOG2456	Aldehyde dehydrogenase
A0A1B5L3Z3	Translationally-controlled tumor protein homolog	UV8b_06291	2.5569	0.0004	Up	67.965	AALQEQGAPAETITAFEK;DILTDDEIISDSYDLK;EDGTTPYVIVWK;GYLTYLK;LQSTSFDK;VNNIVHSFR	1.3742	1.6061	1.4051	0.9947	0.9546	0.9501	0.6418	0.5001	0.5733	cytoplasm				GO:0002181 cytoplasmic translation; GO:0006412 translation; GO:0006518 peptide metabolic process; GO:0006807 nitrogen compound metabolic process; GO:0006950 response to stress; GO:0006979 response to oxidative stress; GO:0008152 metabolic process; GO:0009058 biosynthetic process; GO:0009059 macromolecule biosynthetic process; GO:0009987 cellular process; GO:0010467 gene expression; GO:0019538 pro…	GO:0005622 intracellular anatomical structure; GO:0005737 cytoplasm; GO:0005739 mitochondrion; GO:0005829 cytosol; GO:0010494 cytoplasmic stress granule; GO:0032991 protein-containing complex; GO:0035770 ribonucleoprotein granule; GO:0036464 cytoplasmic ribonucleoprotein granule; GO:0043226 organelle; GO:0043227 membrane-bounded organelle; GO:0043228 non-membrane-bounded organelle; GO:0043229 int…	GO:0005488 binding; GO:0005509 calcium ion binding; GO:0005515 protein binding; GO:0008017 microtubule binding; GO:0008092 cytoskeletal protein binding; GO:0015631 tubulin binding; GO:0030234 enzyme regulator activity; GO:0043167 ion binding; GO:0043169 cation binding; GO:0046872 metal ion binding; GO:0098772 molecular function regulator activity; GO:1990624 guanyl nucleotide exchange factor inhi…	PF00838	PF00838 Translationally controlled tumour protein	DZ	KOG1727	Microtubule-binding protein (translationally controlled tumor protein)
A0A1B5L4W7	alkaline phosphatase	UV8b_03124	0.5242	0.0184	Down	46.814	ALGDLLELDDTVR;DAIGVYEQSGLSQYTVKPK;DVNYGTGVNFPANWEPR;NVYTENLR;SSDGYVVNPK;VEEPPLEK	0.8175	0.8341	0.6512	0.6197	0.7305	0.9539	1.7463	1.1544	1.4924	extracellular							PF00245	PF00245 Alkaline phosphatase	P	KOG4126	Alkaline phosphatase
A0A1B5L8D1	Fructose-bisphosphate aldolase	UV8b_00154	0.6024	0.0094	Down	95.4	DYLLTAVGNPDGEDKPNK;DYLLTAVGNPDGEDKPNKK;EDKPVFFVFHGGSGSSK;GLSNTEQAASIAGAVAGATYIR;GVTDVLSR;KSGVIVGDDVLK;LHPELLGK;SGVIVGDDVLK;SIAPSYGIPVILHTDHCAK;TEYLDAISHGVVK;VNMDTDMQFAYMSGIR;VSEALKDFNCANQL	0.82	0.591	0.6973	1.2009	1.0658	1.1253	1.2562	1.2233	1.0203	cytoplasm	K01624	FBA, fbaA; fructose-bisphosphate aldolase, class II [EC:4.1.2.13]	map00010 Glycolysis / Gluconeogenesis; map00030 Pentose phosphate pathway; map00051 Fructose and mannose metabolism; map00680 Methane metabolism; map01100 Metabolic pathways; map01110 Biosynthesis of secondary metabolites; map01200 Carbon metabolism; map01230 Biosynthesis of amino acids	GO:0005975 carbohydrate metabolic process; GO:0005996 monosaccharide metabolic process; GO:0006006 glucose metabolic process; GO:0006007 glucose catabolic process; GO:0006082 organic acid metabolic process; GO:0006090 pyruvate metabolic process; GO:0006091 generation of precursor metabolites and energy; GO:0006094 gluconeogenesis; GO:0006096 glycolytic process; GO:0006139 nucleobase-containing co…	GO:0005618 cell wall; GO:0005622 intracellular anatomical structure; GO:0005737 cytoplasm; GO:0005739 mitochondrion; GO:0005829 cytosol; GO:0005886 plasma membrane; GO:0009277 fungal-type cell wall; GO:0009986 cell surface; GO:0016020 membrane; GO:0030312 external encapsulating structure; GO:0030446 hyphal cell wall; GO:0043226 organelle; GO:0043227 membrane-bounded organelle; GO:0043229 intracel…	GO:0003824 catalytic activity; GO:0004332 fructose-bisphosphate aldolase activity; GO:0005488 binding; GO:0008270 zinc ion binding; GO:0016829 lyase activity; GO:0016830 carbon-carbon lyase activity; GO:0016832 aldehyde-lyase activity; GO:0043167 ion binding; GO:0043169 cation binding; GO:0046872 metal ion binding; GO:0046914 transition metal ion binding;	PF01116	PF01116 Fructose-bisphosphate aldolase class-II	G	KOG4153	Fructose 1,6-bisphosphate aldolase
A0A1B5LA81	Eukaryotic translation initiation factor 3 subunit K	UV8b_01380	3.5095	0.0001	Up	73.231	EDVNVEQFSR;FVTDAAGWTVDGDGNIK;FVTDAAGWTVDGDGNIKVPSNPDNEAK;LKDEVVTNILVK;LYQLNPDR;YNPEAVSSLETYLQEQCEQK	1.7345	1.7634	1.5881	0.8953	0.7522	0.8173	0.385	0.5508	0.5134	nucleus	K15028	EIF3K; translation initiation factor 3 subunit K			GO:0005622 intracellular anatomical structure; GO:0005737 cytoplasm; GO:0005852 eukaryotic translation initiation factor 3 complex; GO:0032991 protein-containing complex;				S	KOG3252	Uncharacterized conserved protein
A0A1B5LAB7	Endocytosis protein 3	UV8b_04418	5.7016	0	Up	168.58	EQVQGLESHLSSR;EVETYWNIFSDR;FGEQYLTR;NQIDYQVDNQR;NSGLRDDQLER;SIPASLR;SKYEQIYQENR;SVSEDLQTVR;TGGGQFLSGEQAAPVLK;TGGTDFATEK;TGGTDFATEKTEDWEEVR;TLPDWLVPESK;VEDDSDDLGLK;VIFDILNGEYADVPK;YEQIYQENR	1.6243	1.6091	1.7521	1.0337	1.0658	1.0406	0.3221	0.1809	0.3714	cytoplasm,nucleus	K20048	END3; actin cytoskeleton-regulatory complex protein END3		GO:0000003 reproduction; GO:0000147 actin cortical patch assembly; GO:0000278 mitotic cell cycle; GO:0000281 mitotic cytokinesis; GO:0000282 cellular bud site selection; GO:0000910 cytokinesis; GO:0003006 developmental process involved in reproduction; GO:0006810 transport; GO:0006897 endocytosis; GO:0006950 response to stress; GO:0006974 DNA damage response; GO:0006996 organelle organization; GO…	GO:0005622 intracellular anatomical structure; GO:0005737 cytoplasm; GO:0005856 cytoskeleton; GO:0005937 mating projection; GO:0005938 cell cortex; GO:0015629 actin cytoskeleton; GO:0030427 site of polarized growth; GO:0030479 actin cortical patch; GO:0030863 cortical cytoskeleton; GO:0030864 cortical actin cytoskeleton; GO:0042995 cell projection; GO:0043226 organelle; GO:0043228 non-membrane-bo…	GO:0005488 binding; GO:0005509 calcium ion binding; GO:0005515 protein binding; GO:0030674 protein-macromolecule adaptor activity; GO:0043167 ion binding; GO:0043169 cation binding; GO:0046872 metal ion binding; GO:0060090 molecular adaptor activity;			TU	KOG0998	Synaptic vesicle protein EHS-1 and related EH domain proteins
A0A8E5HI67	Uncharacterized protein	UV8b_00090	5.7973	0	Up	51.762	AEAVALAR;APLMQQVDDAHDNGPNPFQEPGHR	1.8002	1.7546	1.8903	0.9314	0.8355	0.8488	0.3331	0.3241	0.282	extracellular
A0A8E5HI70	NADH-ubiquinone oxidoreductase 24 kDa subunit	UV8b_00131	1.8939	0.0066	Up	16.544	AAVMPLLDLGQR;DNNPDIPFR;FNQENEAVIAEILK;GQTNLLDEPWGAEK	1.4906	1.58	1.2242	0.8055	0.7889	0.8429	0.8599	0.797	0.6109	mitochondria	K03943	NDUFV2; NADH dehydrogenase (ubiquinone) flavoprotein 2 [EC:7.1.1.2]	map00190 Oxidative phosphorylation; map01100 Metabolic pathways						C	KOG3196	NADH:ubiquinone oxidoreductase, NDUFV2/24 kD subunit
A0A8E5HIF0	Phosphatidate cytidylyltransferase	UV8b_00256	0.6491	0.0065	Down	14.426	AQTQLASVQEKPPTPEEEYQK;EVIAIANVPSR;SSFSDASEDGSGSPTR	1.0515	0.9616	0.8991	0.5023	0.54	0.5592	1.3499	1.4752	1.6612	plasma membrane	K00981	E2.7.7.41, CDS1, CDS2, cdsA; phosphatidate cytidylyltransferase [EC:2.7.7.41]	map00564 Glycerophospholipid metabolism; map01100 Metabolic pathways; map01110 Biosynthesis of secondary metabolites; map04070 Phosphatidylinositol signaling system	GO:0006139 nucleobase-containing compound metabolic process; GO:0006220 pyrimidine nucleotide metabolic process; GO:0006221 pyrimidine nucleotide biosynthetic process; GO:0006575 cellular modified amino acid metabolic process; GO:0006629 lipid metabolic process; GO:0006644 phospholipid metabolic process; GO:0006650 glycerophospholipid metabolic process; GO:0006655 phosphatidylglycerol biosyntheti…	GO:0005622 intracellular anatomical structure; GO:0005737 cytoplasm; GO:0005783 endoplasmic reticulum; GO:0005789 endoplasmic reticulum membrane; GO:0012505 endomembrane system; GO:0016020 membrane; GO:0030133 transport vesicle; GO:0031410 cytoplasmic vesicle; GO:0031982 vesicle; GO:0031984 organelle subcompartment; GO:0042175 nuclear outer membrane-endoplasmic reticulum membrane network; GO:0043…	GO:0003824 catalytic activity; GO:0004605 phosphatidate cytidylyltransferase activity; GO:0016740 transferase activity; GO:0016772 transferase activity, transferring phosphorus-containing groups; GO:0016779 nucleotidyltransferase activity; GO:0070567 cytidylyltransferase activity;			I	KOG1440	CDP-diacylglycerol synthase
A0A8E5HIQ0	CCHC-type domain-containing protein	UV8b_00406	0.4229	0.0012	Down	45.083	AGGNYGGGSYGGGMGGGAGK;ECPLGGGGGAAGGQSTECYK;MDFAPNSGAPNR	0.7527	0.7946	0.7589	0.435	0.4566	0.3488	1.5759	1.8641	2.0134	nucleus	K09250	CNBP; cellular nucleic acid-binding protein		GO:0006417 regulation of translation; GO:0009889 regulation of biosynthetic process; GO:0009891 positive regulation of biosynthetic process; GO:0009893 positive regulation of metabolic process; GO:0010468 regulation of gene expression; GO:0010556 regulation of macromolecule biosynthetic process; GO:0010557 positive regulation of macromolecule biosynthetic process; GO:0010604 positive regulation o…		GO:0003676 nucleic acid binding; GO:0003723 RNA binding; GO:0003729 mRNA binding; GO:0005488 binding; GO:0008494 translation activator activity; GO:0045182 translation regulator activity; GO:0090079 translation regulator activity, nucleic acid binding; GO:0097159 organic cyclic compound binding; GO:1901363 heterocyclic compound binding;	PF00098	PF00098 Zinc knuckle	O	KOG4400	E3 ubiquitin ligase interacting with arginine methyltransferase
A0A8E5HIR0	FmHP	UV8b_00394	3.1861	0.0003	Up	119.1	DEGPGPLQDASGGAR;EPLQEPSR;IENYLVLDR;IENYLVLDRDGK;NTLDSIGQGLR;QGSLEEAPEPTAPAPR;QVGGEFLFEPLDLVTPITTPR;REPLQEPSR;SIFDQLGMTK;SKPEDFDGDVSTTNELPSADTIGR;STDIGIDK;TLSESVTPEALLR;WTMALETR	1.4607	1.4525	1.4513	1.0533	0.9964	1.2159	0.6215	0.3644	0.3839	nucleus							PF13911	PF13911 AhpC/TSA antioxidant enzyme	S	KOG4498	Uncharacterized conserved protein
A0A8E5HJ06	TOG domain-containing protein	UV8b_00571	3.4314	0.0031	Up	69.032	AAPPVMPAETPAAALPTGKPVAAGGR;ADQDEDYSSLPLPER;AEATNLAVELYR;AIVMQPIMDR;DGGAEILGTVMK;EAVDALFQAINVPR;IQDSDFNEVNR;LLSESSPTLR;NQNAGLIEDHTR;NVPPNFTDLLASSK;TVAGPGAASPR;VKEFFEAAEVK;YGGPDCALR	0.9707	0.8661	0.7015	2.0235	1.6821	2.0164	0.1431	0.2837	0.3129	nucleus	K24394	STU2; protein STU2		GO:0000070 mitotic sister chromatid segregation; GO:0000226 microtubule cytoskeleton organization; GO:0000278 mitotic cell cycle; GO:0000280 nuclear division; GO:0000819 sister chromatid segregation; GO:0006810 transport; GO:0006886 intracellular protein transport; GO:0006996 organelle organization; GO:0007010 cytoskeleton organization; GO:0007017 microtubule-based process; GO:0007018 microtubule…	GO:0000228 nuclear chromosome; GO:0000775 chromosome, centromeric region; GO:0000776 kinetochore; GO:0000779 condensed chromosome, centromeric region; GO:0000793 condensed chromosome; GO:0000794 condensed nuclear chromosome; GO:0000922 spindle pole; GO:0000940 outer kinetochore; GO:0005622 intracellular anatomical structure; GO:0005634 nucleus; GO:0005694 chromosome; GO:0005737 cytoplasm; GO:0005…	GO:0003824 catalytic activity; GO:0005198 structural molecule activity; GO:0005200 structural constituent of cytoskeleton; GO:0005488 binding; GO:0005515 protein binding; GO:0008017 microtubule binding; GO:0008092 cytoskeletal protein binding; GO:0015631 tubulin binding; GO:0016740 transferase activity; GO:0051010 microtubule plus-end binding; GO:0061863 microtubule plus end polymerase; GO:014009…			Z	KOG1820	Microtubule-associated protein
A0A8E5HJ73	Restin	UV8b_00671	4.7587	0.0004	Up	235.99	AAGNDAHASEVSSVR;AAHAETVQTLK;AATESEIEALQNSLEQAR;AHVESSEATIAELR;ASEIALQK;ASHLGELETAK;DLNNSMTSLLEDANNK;ELSQHLAQEK;GDLELAQMELEAHK;IEQLSASHAALEAANSDSLR;ITEVQTDLADKDTEMSR;KMEELEAQLK;LADAQDSLSAIK;LAQQVAVNEDLDAALK;LAQVNENLQVAQDELEK;LISMNAEAMDK;NELQGQHIEEMEK;QKQEDGVAASELSLK;RELEELTAAHSK;SAESSSAQLLELQR;SAKPDTSEADALRK;SIEDAIAAYK;SSHEAVVADLQTK	1.0345	1.29	1.2871	1.3884	1.4577	1.7835	0.246	0.2201	0.2928	nucleus
A0A8E5HJ80	AAA+ ATPase domain-containing protein	UV8b_00170	1.6107	0.0033	Up	152.98	AMEVDEKPTEQYTDVGGLDK;APAIIFIDELDAVGTK;DSYLILDSLPAEYDSR;EKAPAIIFIDELDAVGTK;GALMYGPPGTGK;IEFPLPNEEAR;KIEFPLPNEEAR;LAGPQLVQMFIGDGAK;LKPGDLIGVNK;QTIFLPLIGLVDSDK;STDEFGGAMLK;STLEELDDLDRR;VDPGVNWGELAR;VDVLDPALLR	0.9929	0.8241	0.9331	1.5593	1.5075	1.4758	0.6196	0.5368	0.551	nucleus	K03065	PSMC3, RPT5; 26S proteasome regulatory subunit T5	map03050 Proteasome	GO:0006355 regulation of DNA-templated transcription; GO:0006357 regulation of transcription by RNA polymerase II; GO:0006508 proteolysis; GO:0006511 ubiquitin-dependent protein catabolic process; GO:0006807 nitrogen compound metabolic process; GO:0006950 response to stress; GO:0007088 regulation of mitotic nuclear division; GO:0007346 regulation of mitotic cell cycle; GO:0008152 metabolic proces…	GO:0000502 proteasome complex; GO:0005622 intracellular anatomical structure; GO:0005634 nucleus; GO:0005737 cytoplasm; GO:0005829 cytosol; GO:0005838 proteasome regulatory particle; GO:0008540 proteasome regulatory particle, base subcomplex; GO:0022624 proteasome accessory complex; GO:0031595 nuclear proteasome complex; GO:0031597 cytosolic proteasome complex; GO:0031974 membrane-enclosed lumen;…	GO:0000166 nucleotide binding; GO:0003824 catalytic activity; GO:0005488 binding; GO:0005515 protein binding; GO:0005524 ATP binding; GO:0008134 transcription factor binding; GO:0016462 pyrophosphatase activity; GO:0016787 hydrolase activity; GO:0016817 hydrolase activity, acting on acid anhydrides; GO:0016818 hydrolase activity, acting on acid anhydrides, in phosphorus-containing anhydrides; GO:…	PF16450; PF00004; PF17862	PF16450 Proteasomal ATPase OB C-terminal domain; PF00004 ATPase family associated with various cellular activities (AAA); PF17862 AAA+ lid domain	O	KOG0652	26S proteasome regulatory complex, ATPase RPT5
A0A8E5HJD3	Mitochondrial intermembrane space import and assembly protein 40	UV8b_00588	2.3447	0.0099	Up	46.087	KSPQGGVPQEGEDTAGAVEK;QDELETNTLPGTK;SPQGGVPQEGEDTAGAVEK;TAFSCFVYSTEEPK;TKADQEEQGQADSTADSASAAAK	1.9277	1.8789	1.4165	0.5234	0.6005	0.4254	0.4861	0.9764	0.7651	mitochondria	K17782	MIA40, CHCHD4; mitochondrial intermembrane space import and assembly protein 40		GO:0006457 protein folding; GO:0006605 protein targeting; GO:0006626 protein targeting to mitochondrion; GO:0006810 transport; GO:0006839 mitochondrial transport; GO:0006886 intracellular protein transport; GO:0006996 organelle organization; GO:0007005 mitochondrion organization; GO:0008104 protein localization; GO:0008152 metabolic process; GO:0009987 cellular process; GO:0015031 protein transpo…	GO:0005622 intracellular anatomical structure; GO:0005737 cytoplasm; GO:0005739 mitochondrion; GO:0005740 mitochondrial envelope; GO:0005743 mitochondrial inner membrane; GO:0005758 mitochondrial intermembrane space; GO:0016020 membrane; GO:0019866 organelle inner membrane; GO:0031090 organelle membrane; GO:0031966 mitochondrial membrane; GO:0031967 organelle envelope; GO:0031970 organelle envelo…	GO:0003756 protein disulfide isomerase activity; GO:0003824 catalytic activity; GO:0005488 binding; GO:0016491 oxidoreductase activity; GO:0016667 oxidoreductase activity, acting on a sulfur group of donors; GO:0016670 oxidoreductase activity, acting on a sulfur group of donors, oxygen as acceptor; GO:0016853 isomerase activity; GO:0016860 intramolecular oxidoreductase activity; GO:0016864 intram…	PF06747	PF06747 CHCH domain	S	KOG4149	Uncharacterized conserved protein
A0A8E5HJF4	Carbonic anhydrase	UV8b_00618	1.8555	0.0007	Up	55.842	ATTDPGYFAK;DLGLLNPWLR;ELDAIADPDAR;IPAEQITGLEPGEAFIHR;IYNLADADEQEEP;LSAGQSPEYLWIGCSDSR;LVELNVEEQCR;TAAVQQSYAR	1.0239	1.2031	1.1661	1.1266	1.3631	1.2887	0.6186	0.623	0.587	extracellular	K01673	cynT, can; carbonic anhydrase [EC:4.2.1.1]	map00910 Nitrogen metabolism; map01100 Metabolic pathways				PF00484	PF00484 Carbonic anhydrase	P	KOG1578	Predicted carbonic anhydrase involved in protection against oxidative damage
A0A8E5HJP9	Choline/carnitine acyltransferase domain-containing protein	UV8b_00970	0.5067	0.0003	Down	28.584	AAAASAAAPVPPVGALTSENR;DLLLPTIQAPK;FQESLPR;LLQPGQEVPAIFK;LNDYVNDVIFGAK;VPHEVGGVQLNAAELESQFNR	0.606	0.6194	0.7084	1.1183	1.2289	0.9024	1.2022	1.2602	1.3543	mitochondria	K00624	E2.3.1.7; carnitine O-acetyltransferase [EC:2.3.1.7]	map04146 Peroxisome	GO:0006575 cellular modified amino acid metabolic process; GO:0006577 amino-acid betaine metabolic process; GO:0006807 nitrogen compound metabolic process; GO:0008152 metabolic process; GO:0009437 carnitine metabolic process; GO:0009987 cellular process; GO:0034641 cellular nitrogen compound metabolic process; GO:0044237 cellular metabolic process; GO:0071704 organic substance metabolic process; …	GO:0005622 intracellular anatomical structure; GO:0005737 cytoplasm; GO:0005739 mitochondrion; GO:0005777 peroxisome; GO:0042579 microbody; GO:0043226 organelle; GO:0043227 membrane-bounded organelle; GO:0043229 intracellular organelle; GO:0043231 intracellular membrane-bounded organelle;	GO:0003824 catalytic activity; GO:0004092 carnitine O-acetyltransferase activity; GO:0008374 O-acyltransferase activity; GO:0016406 carnitine O-acyltransferase activity; GO:0016407 acetyltransferase activity; GO:0016413 O-acetyltransferase activity; GO:0016740 transferase activity; GO:0016746 acyltransferase activity; GO:0016747 acyltransferase activity, transferring groups other than amino-acyl …			I	KOG3717	Carnitine O-acyltransferase CRAT
A0A8E5HJV7	Uncharacterized protein	UV8b_00515	3.8193	0	Up	46.735	AEFPASVTK;EQYDNVSFTPQIR;RAEFPASVTK;TTPVHHFPLQTVDGADAGTNNGDDIGNK;VVTAMTPR	1.4567	1.4625	1.3125	1.1488	1.3403	1.1712	0.3753	0.3881	0.3446	cytoplasm
A0A8E5HJY8	Nuclear segregation protein (Bfr1)	UV8b_01105	2.9065	0.0002	Up	83.245	AFNEALAK;ALSDISNLR;APAADSQAARPTRPDEK;DRDDEYSPAVK;GPLTADTGLGAQPQR;IDIALPNK;IQAELDDIKAEQDAAYK;KDRDDEYSPAVK;LADASDPAYLEEIR;LADASDPAYLEEIRR;LRDDYYTQR;NFGQFDDSQK;QELIAQANEIR;SADDVDSQIATLEK;VDKGPLTADTGLGAQPQR	1.4855	1.4342	1.3962	0.9858	0.9697	1.2437	0.3539	0.5605	0.5705	nucleus				GO:0000003 reproduction; GO:0006139 nucleobase-containing compound metabolic process; GO:0006403 RNA localization; GO:0006725 cellular aromatic compound metabolic process; GO:0006807 nitrogen compound metabolic process; GO:0007049 cell cycle; GO:0007088 regulation of mitotic nuclear division; GO:0007346 regulation of mitotic cell cycle; GO:0008152 metabolic process; GO:0008298 intracellular mRNA …	GO:0005622 intracellular anatomical structure; GO:0005737 cytoplasm; GO:0005783 endoplasmic reticulum; GO:0005844 polysome; GO:0012505 endomembrane system; GO:0016020 membrane; GO:0032991 protein-containing complex; GO:0042175 nuclear outer membrane-endoplasmic reticulum membrane network; GO:0043226 organelle; GO:0043227 membrane-bounded organelle; GO:0043229 intracellular organelle; GO:0043231 i…	GO:0003676 nucleic acid binding; GO:0003723 RNA binding; GO:0003729 mRNA binding; GO:0005488 binding; GO:0097159 organic cyclic compound binding; GO:1901363 heterocyclic compound binding;
A0A8E5HKH3	Phosphoketolase	UV8b_01390	0.2187	0	Down	105.7	AHQVPITDANTNAEHMK;DIIAQNR;EKGNIDTPLELAIR;FVNVVDLFK;GNIDTPLELAIR;GSPLSASDLSLYNDYFK;INNPTILAR;KVDDNYLEGFWR;LFDENGAPIAALR;LFGPDETESNK;NEAFEMGMDPPALTK;QTLLDEQISAR;SLDLQGVQK;SNNYVNVIVADK;SYEPDRLFDENGAPIAALR;VLEDWMR;WPMVVLR	0.4144	0.3299	0.4396	0.7096	0.7437	0.949	1.7689	1.889	1.756	peroxisome	K01621	xfp, xpk; xylulose-5-phosphate/fructose-6-phosphate phosphoketolase [EC:4.1.2.9 4.1.2.22]	map00030 Pentose phosphate pathway; map01100 Metabolic pathways
A0A8E5HKJ3	Mitochondrial fission 1 protein	UV8b_00905	2.0142	0.0011	Up	88.895	ECLYYLALGNYK;EGDMVGVQTK;EPANLQASDLQQLIDSK;LLSDIFR;RYNDLLLDKEPANLQASDLQQLIDSK;VTQLPYALDAETPLNPSELQVLR;YNDLLLDKEPANLQASDLQQLIDSK	1.3918	1.4138	1.1854	0.9607	0.9381	1.1287	0.7251	0.6052	0.6512	cytoplasm	K17969	FIS1, TTC11, MDV2; mitochondrial fission 1 protein	map04139 Mitophagy - yeast	GO:0000266 mitochondrial fission; GO:0006996 organelle organization; GO:0007005 mitochondrion organization; GO:0007031 peroxisome organization; GO:0009987 cellular process; GO:0016043 cellular component organization; GO:0016559 peroxisome fission; GO:0032502 developmental process; GO:0048285 organelle fission; GO:0048869 cellular developmental process; GO:0071840 cellular component organization o…	GO:0005622 intracellular anatomical structure; GO:0005737 cytoplasm; GO:0005739 mitochondrion; GO:0005740 mitochondrial envelope; GO:0005741 mitochondrial outer membrane; GO:0005777 peroxisome; GO:0016020 membrane; GO:0019867 outer membrane; GO:0031090 organelle membrane; GO:0031966 mitochondrial membrane; GO:0031967 organelle envelope; GO:0031968 organelle outer membrane; GO:0031975 envelope; GO…				M	KOG3364	Membrane protein involved in organellar division
A0A8E5HKQ9	AMP-dependent synthetase/ligase domain-containing protein	UV8b_01311	0.5822	0.0079	Down	41.08	DVAALQQELGAIPPPGSPYGVPVPGSERPGR;DVLNDLAAQHGIK;ELITTFDPAIR;GDVLGLVDDLK;IGLESGRPTR;IIVSMDPLESGELPGLSK;LSQGEYISPER;NFGAGLVEIHK;SVTADAHDLR	0.9001	0.7786	0.6695	0.8329	0.899	0.8864	1.4662	1.1631	1.4042	cytoplasm	K01897	ACSL, fadD; long-chain acyl-CoA synthetase [EC:6.2.1.3]	map00061 Fatty acid biosynthesis; map00071 Fatty acid degradation; map01100 Metabolic pathways; map01212 Fatty acid metabolism; map04146 Peroxisome	GO:0001676 long-chain fatty acid metabolic process; GO:0006082 organic acid metabolic process; GO:0006629 lipid metabolic process; GO:0006631 fatty acid metabolic process; GO:0008152 metabolic process; GO:0009987 cellular process; GO:0019752 carboxylic acid metabolic process; GO:0032787 monocarboxylic acid metabolic process; GO:0043436 oxoacid metabolic process; GO:0044237 cellular metabolic proc…	GO:0005622 intracellular anatomical structure; GO:0005737 cytoplasm; GO:0005739 mitochondrion; GO:0005777 peroxisome; GO:0042579 microbody; GO:0043226 organelle; GO:0043227 membrane-bounded organelle; GO:0043229 intracellular organelle; GO:0043231 intracellular membrane-bounded organelle;	GO:0003824 catalytic activity; GO:0004467 long-chain fatty acid-CoA ligase activity; GO:0015645 fatty acid ligase activity; GO:0016405 CoA-ligase activity; GO:0016874 ligase activity; GO:0016877 ligase activity, forming carbon-sulfur bonds; GO:0016878 acid-thiol ligase activity; GO:0031956 medium-chain fatty acid-CoA ligase activity; GO:0031957 very long-chain fatty acid-CoA ligase activity;			I	KOG1256	Long-chain acyl-CoA synthetases (AMP-forming)
A0A8E5HL39	Glycylpeptide N-tetradecanoyltransferase	UV8b_01696	0.6561	0.0007	Down	27.358	AAADAPPAASSTPGSR;DVDAVVALLAR;FDLAPEFTADEAK;FNYIPEVLR;LAPVLIK;NQLDEEHLSGVGLVMP	0.8709	0.8677	0.7702	0.8852	0.8361	0.9457	1.2498	1.3413	1.233	cytoplasm	K00671	NMT; glycylpeptide N-tetradecanoyltransferase [EC:2.3.1.97]		GO:0001676 long-chain fatty acid metabolic process; GO:0006082 organic acid metabolic process; GO:0006497 protein lipidation; GO:0006498 N-terminal protein lipidation; GO:0006499 N-terminal protein myristoylation; GO:0006629 lipid metabolic process; GO:0006631 fatty acid metabolic process; GO:0006807 nitrogen compound metabolic process; GO:0007163 establishment or maintenance of cell polarity; GO…	GO:0005622 intracellular anatomical structure; GO:0005737 cytoplasm; GO:0005829 cytosol;	GO:0003824 catalytic activity; GO:0004379 glycylpeptide N-tetradecanoyltransferase activity; GO:0005488 binding; GO:0016410 N-acyltransferase activity; GO:0016740 transferase activity; GO:0016746 acyltransferase activity; GO:0016747 acyltransferase activity, transferring groups other than amino-acyl groups; GO:0019107 myristoyltransferase activity;	PF01233; PF02799	PF01233 Myristoyl-CoA:protein N-myristoyltransferase, N-terminal domain; PF02799 Myristoyl-CoA:protein N-myristoyltransferase, C-terminal domain	I	KOG2779	N-myristoyl transferase
A0A8E5HL61	STI1 domain-containing protein	UV8b_01574	4.1174	0	Up	289.87	AFGAMYSAR;AIADKNFDEAVEK;AIQQESGGFGGDPTGGLGQMFNDPNLVQK;APEPEPEPEPMDEEALEK;AQAYFGMR;AYVDPAKAEEAR;DTPMTDAHAPESK;ENDFPGAVAAYSEMIK;FDEAIEHYSK;FKENDFPGAVAAYSEMIK;FTQAIALQPENHILYSNR;GDLALAVENYNK;GDLLGANDAYEEGLK;GDLLGANDAYEEGLKHDASNAQLK;KAPEPEPEPEPMDEEALEK;KAPEPEPEPEPMDEEALEKK;KAYVDPAKAEEAR;KFDEAIEHYSK;KGDLALAVENYNK;KQWDNALEDAEK;LFEFPSAVDDCNTAIK;LFEFPSAVDDCNTAIKK;LMAAGVIR;NFDEAVEK;NPGNPQDLFSDPR;QWDNALEDA…	1.4418	1.4088	1.4653	1.2499	1.1953	1.1908	0.3064	0.351	0.3907	nucleus	K09553	STIP1; stress-induced-phosphoprotein 1		GO:0006457 protein folding; GO:0006605 protein targeting; GO:0006626 protein targeting to mitochondrion; GO:0006810 transport; GO:0006839 mitochondrial transport; GO:0006886 intracellular protein transport; GO:0006996 organelle organization; GO:0007005 mitochondrion organization; GO:0008104 protein localization; GO:0009987 cellular process; GO:0015031 protein transport; GO:0015833 peptide transpo…	GO:0005622 intracellular anatomical structure; GO:0005737 cytoplasm; GO:0032991 protein-containing complex;	GO:0003676 nucleic acid binding; GO:0003723 RNA binding; GO:0003729 mRNA binding; GO:0004857 enzyme inhibitor activity; GO:0005488 binding; GO:0005515 protein binding; GO:0030234 enzyme regulator activity; GO:0030544 Hsp70 protein binding; GO:0031072 heat shock protein binding; GO:0042030 ATPase inhibitor activity; GO:0051879 Hsp90 protein binding; GO:0060589 nucleoside-triphosphatase regulator a…	PF17830	PF17830 STI1 domain	O	KOG0548	Molecular co-chaperone STI1
A0A8E5HLI6	Hydroxynaphthalene reductase-like protein Arp2	UV8b_01936	0.5127	0.0005	Down	125.78	AAALAFHEGLTDELK;ADVGHPTVLIHNAGVVR;AFLPNMIAR;ALPDGLGIQAR;DSQEGQTSGSTVLVSEEVKD;EVVLVTGGADGIGATMVR;GQDWSILHPK;QVVSDVGALYQGK;SGTVVLPEAASVLPWLR;SPESVNAVADR;TALFSGFK;TILEAEPFDIR;VHYYQCDVR	0.7553	0.7136	0.7351	0.8575	0.8465	0.7933	1.5416	1.4474	1.3097	mitochondria	K15734	SDR16C5; all-trans-retinol dehydrogenase (NAD+) [EC:1.1.1.105]	map01100 Metabolic pathways; map01240 Biosynthesis of cofactors				PF00106	PF00106 short chain dehydrogenase	Q	KOG1201	Hydroxysteroid 17-beta dehydrogenase 11
A0A8E5HLI8	Maintenance of ploidy protein mob2	UV8b_01907	3.546	0	Up	224.62	AYEYANLR;EEDGTSICNPK;ELEPMQALIDLWAANGTFPPESK;EPVELPAYEYMTLMQR;FLQLSGVSQ;FVEVCQMIFR;GNFMTLSAR;IDDTAIFPTDPSGVSYAHNPSITTTPLSQLSNPGEADYIGK;IDDTAIFPTDPSGVSYAHNPSITTTPLSQLSNPGEADYIGKR;NLWNFVR;REPVELPAYEYMTLMQR;SNLFSGINAR;SPSPSTGSQPLPSDTASQVNQSSTNTAPK;TVEQGEWIAHQVVEHYR;VPPLPNSPSLAQTIGMDESSGVIASGDDVINSYTLPR;VVHEKEEDGTSICNPK	1.6721	1.7066	1.5708	0.9376	0.9069	0.8104	0.5092	0.4246	0.4619	mitochondria									D	KOG0440	Cell cycle-associated protein Mob1-1
A0A8E5HLM2	Nudix hydrolase domain-containing protein	UV8b_01803	4.2474	0	Up	66.033	ILSTGPLPDDQAR;ITIEVPAGLVDEGETAEEAAVR;LADLWDECK;LADLWDECKR;LEEEGCAIDAR;PTNAPLDGVGIVAILDKPTGK;RLEEEGCAIDAR;VGTLAEGILLAQR	1.5082	1.4862	1.5249	1.1166	1.1798	1.1204	0.3616	0.3459	0.3564	nucleus	K01515	nudF; ADP-ribose pyrophosphatase [EC:3.6.1.13 3.6.1.-]	map00230 Purine metabolism; map00740 Riboflavin metabolism; map01100 Metabolic pathways	GO:0006139 nucleobase-containing compound metabolic process; GO:0006725 cellular aromatic compound metabolic process; GO:0006753 nucleoside phosphate metabolic process; GO:0006793 phosphorus metabolic process; GO:0006796 phosphate-containing compound metabolic process; GO:0006807 nitrogen compound metabolic process; GO:0008152 metabolic process; GO:0009056 catabolic process; GO:0009058 biosynthet…	GO:0005622 intracellular anatomical structure; GO:0005634 nucleus; GO:0005737 cytoplasm; GO:0005739 mitochondrion; GO:0043226 organelle; GO:0043227 membrane-bounded organelle; GO:0043229 intracellular organelle; GO:0043231 intracellular membrane-bounded organelle;	GO:0003824 catalytic activity; GO:0016462 pyrophosphatase activity; GO:0016787 hydrolase activity; GO:0016817 hydrolase activity, acting on acid anhydrides; GO:0016818 hydrolase activity, acting on acid anhydrides, in phosphorus-containing anhydrides; GO:0047631 ADP-ribose diphosphatase activity;	PF00293	PF00293 NUDIX domain	L	KOG3041	Nucleoside diphosphate-sugar hydrolase of the MutT (NUDIX) family
A0A8E5HLP0	Pyroglutamyl peptidase type I	UV8b_01982	1.6725	0.0249	Up	9.138	ELTMNLVR;EQYPVNPSWEIAR;ILVHPEPIR;PFYQLER	0.9775	0.9417	0.8973	1.3832	1.3528	1.7634	0.352	0.6864	0.6456	cytoplasm	K01304	pcp; pyroglutamyl-peptidase [EC:3.4.19.3]					PF01470	PF01470 Pyroglutamyl peptidase	O	KOG4755	Predicted pyroglutamyl peptidase
A0A8E5HLU6	WSC domain-containing protein	UV8b_02010	0.6584	0.0119	Down	82.754	DPNLNALLYDPTKPLGSR;ILDENNFSTVK;ITLELGSAAR;LYHSEAITLLDGR;LYTPDGSAGVPGKNDWEENAAVLK;NDWEENAAVLK;PTFAIDNK;QINVGGWSGDSTYGVR;TINQADTADAQMTNQK;TLPNIPGAVNDPMGGR;VETFTPPYLK;VLVSGSDPQDGVNPEEYR;YTIAGAEYSR	0.7298	0.5494	0.5281	1.5459	1.4433	1.4585	0.9733	0.8639	0.9077	extracellular							PF01822; PF09118	PF01822 WSC domain; PF09118 Galactose oxidase-like, Early set domain	GO	KOG4157	beta-1,6-N-acetylglucosaminyltransferase, contains WSC domain
A0A8E5HM78	FAS1 domain-containing protein	UV8b_02291	2.608	0.0045	Up	23.168	DLGSVLAGNQDLSK;LMPDIAYR;QGDSAIFISGQGTR	1.54	1.4382	1.4943	1.1245	1.1845	1.0751	0.578	0.5653		extracellular	K19519	TGFBI, BIGH3; transforming growth factor-beta-induced protein					PF02469	PF02469 Fasciclin domain	MW	KOG1437	Fasciclin and related adhesion glycoproteins
A0A8E5HMA3	dolichyl-diphosphooligosaccharide--protein glycotransferase	UV8b_02106	0.6036	0.0002	Down	24.213	ALTVPVDIR;DHAAAAAFER;EAYQWLR;EEVSYPIMR;IAEGIWPDEVK;IAEGIWPDEVKER;MPDGSQHIIDDYR;TTEVPLR;VDGDATETMK;VKDLDNVGR	0.8607	0.944	0.8927	0.5549	0.646	0.6327	1.413	1.5518	1.5042	plasma membrane	K07151	STT3; dolichyl-diphosphooligosaccharide---protein glycosyltransferase [EC:2.4.99.18]	map00510 N-Glycan biosynthesis; map00513 Various types of N-glycan biosynthesis; map01100 Metabolic pathways; map04141 Protein processing in endoplasmic reticulum	GO:0006486 protein glycosylation; GO:0006487 protein N-linked glycosylation; GO:0006807 nitrogen compound metabolic process; GO:0008152 metabolic process; GO:0009058 biosynthetic process; GO:0009059 macromolecule biosynthetic process; GO:0009100 glycoprotein metabolic process; GO:0009101 glycoprotein biosynthetic process; GO:0009987 cellular process; GO:0018193 peptidyl-amino acid modification; G…	GO:0005622 intracellular anatomical structure; GO:0005737 cytoplasm; GO:0005783 endoplasmic reticulum; GO:0005789 endoplasmic reticulum membrane; GO:0008250 oligosaccharyltransferase complex; GO:0012505 endomembrane system; GO:0016020 membrane; GO:0031984 organelle subcompartment; GO:0032991 protein-containing complex; GO:0042175 nuclear outer membrane-endoplasmic reticulum membrane network; GO:0…	GO:0003824 catalytic activity; GO:0004576 oligosaccharyl transferase activity; GO:0004579 dolichyl-diphosphooligosaccharide-protein glycotransferase activity; GO:0016740 transferase activity; GO:0016757 glycosyltransferase activity; GO:0016758 hexosyltransferase activity;			O	KOG2292	Oligosaccharyltransferase, STT3 subunit
A0A8E5HMA6	Ankyrin repeat protein	UV8b_02144	3.6905	0	Up	91.255	AGLTALQLVNPEDYPLR;LEGDTPLHAAVR;NNPDLLAEVLADKPEAEITR	1.4974	1.5006	1.4283	1.0133	1.1089	1.2522	0.3884	0.4254	0.3856	nucleus
A0A8E5HMF3	Tyrosine--tRNA ligase	UV8b_02310	2.3641	0.0011	Up	36.349	AIDGGETQVDGAASAVEK;ALNELLAPIR;APIELVEQR;FVQGSSYQK;IDLLDPPEVVSK;MTSLVSEHDAK;SPEYIMDLYK;TAYQASEDWQDVALK	1.3282	1.6501	1.5668	0.7492	0.8674	0.9158	0.6613	0.7008	0.5605	cytoplasm	K01866	YARS, tyrS; tyrosyl-tRNA synthetase [EC:6.1.1.1]	map00970 Aminoacyl-tRNA biosynthesis	GO:0002181 cytoplasmic translation; GO:0006082 organic acid metabolic process; GO:0006139 nucleobase-containing compound metabolic process; GO:0006399 tRNA metabolic process; GO:0006412 translation; GO:0006418 tRNA aminoacylation for protein translation; GO:0006437 tyrosyl-tRNA aminoacylation; GO:0006518 peptide metabolic process; GO:0006520 amino acid metabolic process; GO:0006725 cellular aroma…	GO:0005622 intracellular anatomical structure; GO:0005634 nucleus; GO:0005737 cytoplasm; GO:0010494 cytoplasmic stress granule; GO:0032991 protein-containing complex; GO:0035770 ribonucleoprotein granule; GO:0036464 cytoplasmic ribonucleoprotein granule; GO:0043226 organelle; GO:0043227 membrane-bounded organelle; GO:0043228 non-membrane-bounded organelle; GO:0043229 intracellular organelle; GO:0…	GO:0003676 nucleic acid binding; GO:0003723 RNA binding; GO:0003729 mRNA binding; GO:0003824 catalytic activity; GO:0004812 aminoacyl-tRNA ligase activity; GO:0004831 tyrosine-tRNA ligase activity; GO:0005488 binding; GO:0016874 ligase activity; GO:0016875 ligase activity, forming carbon-oxygen bonds; GO:0097159 organic cyclic compound binding; GO:0140098 catalytic activity, acting on RNA; GO:014…			J	KOG2144	Tyrosyl-tRNA synthetase, cytoplasmic
A0A8E5HMG7	Mitochondrial import inner membrane translocase subunit TIM54	UV8b_02425	4.9105	0.001	Up	65.65	AAQVAVPEEEVEGWIK;AHPQPPGADAATSTTTAAAAGSAPSPAPAPAPSPPKPR;ELVRPANALPR;GIHEGWLGPLGPSQPSEPTPEPAADAAPGPDDKDAK;HLADDIGR;IWASAMVLDPR;LAPTNDAVVQDVR;LGFSQTLVR;MLGLPALPR;RFEMLPQDEAR;TDPHPDQDQDQDQEAAAAEPPKER;TEEPKTDPHPDQDQDQDQEAAAAEPPKER;WGASSFER	1.8852	1.4563	1.4577	1.0101	1.2063	1.0071	0.2517	0.3332	0.3924	mitochondria	K17792	TIM54; mitochondrial import inner membrane translocase subunit TIM54		GO:0006605 protein targeting; GO:0006626 protein targeting to mitochondrion; GO:0006810 transport; GO:0006839 mitochondrial transport; GO:0006886 intracellular protein transport; GO:0006996 organelle organization; GO:0007005 mitochondrion organization; GO:0007006 mitochondrial membrane organization; GO:0007007 inner mitochondrial membrane organization; GO:0008104 protein localization; GO:0009987 …	GO:0005622 intracellular anatomical structure; GO:0005737 cytoplasm; GO:0005739 mitochondrion; GO:0005740 mitochondrial envelope; GO:0005743 mitochondrial inner membrane; GO:0016020 membrane; GO:0019866 organelle inner membrane; GO:0031090 organelle membrane; GO:0031966 mitochondrial membrane; GO:0031967 organelle envelope; GO:0031975 envelope; GO:0032991 protein-containing complex; GO:0042721 TI…
A0A8E5HMJ3	ATP-dependent 6-phosphofructokinase	UV8b_02279	0.5879	0.0002	Down	102.85	AVLEATPETETCFIAMNENK;DLLSDKTEGGLGLDTR;DPNSTSVIGIQGSEVVFTPMK;DTDWPNR;DTEFADQYK;ESIPGHVQQGGVPSPMDR;EVVDVLGGRPDYSKPEENPTGLVAK;GWLSEGGTLIGTAR;ITPQEIK;ITTLGHVQR;LIANIIR;LILVNEK;QDMSEVVNR;TIVIVAEGAR;VFVIETQGGR;VLATLQGVEAVK	0.8035	0.8199	0.8395	0.7852	0.8002	0.7622	1.3089	1.454	1.4267	cytoplasm	K00850	pfkA, PFK; 6-phosphofructokinase 1 [EC:2.7.1.11]	map00010 Glycolysis / Gluconeogenesis; map00030 Pentose phosphate pathway; map00051 Fructose and mannose metabolism; map00052 Galactose metabolism; map00680 Methane metabolism; map01100 Metabolic pathways; map01110 Biosynthesis of secondary metabolites; map01200 Carbon metabolism; map01230 Biosynthesis of amino acids; map03018 RNA degradation	GO:0000426 micropexophagy; GO:0001678 intracellular glucose homeostasis; GO:0005975 carbohydrate metabolic process; GO:0005996 monosaccharide metabolic process; GO:0006002 fructose 6-phosphate metabolic process; GO:0006006 glucose metabolic process; GO:0006007 glucose catabolic process; GO:0006082 organic acid metabolic process; GO:0006090 pyruvate metabolic process; GO:0006091 generation of prec…	GO:0005622 intracellular anatomical structure; GO:0005737 cytoplasm; GO:0005739 mitochondrion; GO:0005829 cytosol; GO:0005945 6-phosphofructokinase complex; GO:0032991 protein-containing complex; GO:0043226 organelle; GO:0043227 membrane-bounded organelle; GO:0043229 intracellular organelle; GO:0043231 intracellular membrane-bounded organelle; GO:0061695 transferase complex, transferring phosphor…	GO:0000166 nucleotide binding; GO:0003676 nucleic acid binding; GO:0003723 RNA binding; GO:0003729 mRNA binding; GO:0003824 catalytic activity; GO:0003872 6-phosphofructokinase activity; GO:0005488 binding; GO:0005524 ATP binding; GO:0008443 phosphofructokinase activity; GO:0016301 kinase activity; GO:0016740 transferase activity; GO:0016772 transferase activity, transferring phosphorus-containin…	PF00365	PF00365 Phosphofructokinase	G	KOG2440	Pyrophosphate-dependent phosphofructo-1-kinase
A0A8E5HMM0	V-SNARE coiled-coil homology domain-containing protein	UV8b_02286	3.2604	0.0001	Up	133.43	LDALQDK;LDALQDKTDNLAVSAQGFR;SHQGPYDPHPADDAHR;TDNLAVSAQGFR;TQQIQAHIDDTVGIMR	1.425	1.4777	1.6441	1.0526	1.1204	0.8856	0.4746	0.4829	0.437	plasma membrane	K08513	VAMP4; vesicle-associated membrane protein 4	map04130 SNARE interactions in vesicular transport	GO:0006810 transport; GO:0006886 intracellular protein transport; GO:0006887 exocytosis; GO:0006892 post-Golgi vesicle-mediated transport; GO:0006893 Golgi to plasma membrane transport; GO:0006897 endocytosis; GO:0006906 vesicle fusion; GO:0006996 organelle organization; GO:0008104 protein localization; GO:0009987 cellular process; GO:0015031 protein transport; GO:0015833 peptide transport; GO:00…	GO:0000922 spindle pole; GO:0005622 intracellular anatomical structure; GO:0005737 cytoplasm; GO:0005768 endosome; GO:0005794 Golgi apparatus; GO:0005802 trans-Golgi network; GO:0005819 spindle; GO:0005856 cytoskeleton; GO:0005886 plasma membrane; GO:0005933 cellular bud; GO:0005935 cellular bud neck; GO:0005938 cell cortex; GO:0012505 endomembrane system; GO:0012506 vesicle membrane; GO:0015630 …	GO:0000149 SNARE binding; GO:0005484 SNAP receptor activity; GO:0005488 binding; GO:0005515 protein binding;			U	KOG0860	Synaptobrevin/VAMP-like protein
A0A8E5HMN9	C2H2-type domain-containing protein	UV8b_02531	1.7841	0.0035	Up	24.143	ASATGEPFPEK;ENLGEGEGGFK;IIQILEPQR;INSPPANIDR;IQAAYDSYKEELQAK;LGGRPVEQAVEEELAK;SDPKDEDGDENLASPQPVLNAEK;WLSLSDPNPSK;YVPGQENASPGLTVNPLADPSR	1.2263	1.3659	1.1557	1.0705	1.0083	1.0726	0.6072	0.8221	0.6714	nucleus				GO:0006325 chromatin organization; GO:0006355 regulation of DNA-templated transcription; GO:0006996 organelle organization; GO:0009889 regulation of biosynthetic process; GO:0009890 negative regulation of biosynthetic process; GO:0009892 negative regulation of metabolic process; GO:0009987 cellular process; GO:0010468 regulation of gene expression; GO:0010556 regulation of macromolecule biosynthe…	GO:0000228 nuclear chromosome; GO:0000785 chromatin; GO:0005622 intracellular anatomical structure; GO:0005634 nucleus; GO:0005654 nucleoplasm; GO:0005694 chromosome; GO:0016604 nuclear body; GO:0031974 membrane-enclosed lumen; GO:0031981 nuclear lumen; GO:0032991 protein-containing complex; GO:0043226 organelle; GO:0043227 membrane-bounded organelle; GO:0043228 non-membrane-bounded organelle; GO…		PF12066; PF13821	PF12066 SERRATE/Ars2, N-terminal domain; PF13821 Domain of unknown function (DUF4187)	R	KOG2295	C2H2 Zn-finger protein
A0A8E5HN80	Dienelactone hydrolase domain-containing protein	UV8b_02330	1.5791	0	Up	59.198	ADNNPFGAVAAAHPAMVDPK;DAEGVNVPTALLASGDEPAEDVK;DAEGVNVPTALLASGDEPAEDVKK;DKYPALGK;GSPAAIEWYPPDTAEK;GVYEDIGGYR;TYVTGPTDATR;VALLSTK;VLIPDWFK	1.4154	1.4258	1.3967	0.6392	0.6924	0.7466	0.8931	0.8732	0.9176	mitochondria							PF01738	PF01738 Dienelactone hydrolase family	R	KOG3043	Predicted hydrolase related to dienelactone hydrolase
A0A8E5HNI8	40S ribosomal protein S12	UV8b_02809	2.3418	0.0011	Up	67.149	DWGEESQER;GQMSVLDALK;LALMHDGLAR;LVAALCK;QAHMCVLNESCEEDSYKK;QLGEWAGLCVLDR;SDVEENNAPEVSEEVEVSADAPK;SILLNYFQTSQ;VVNCSCVVVK	1.4252	1.6166	1.2832	0.879	0.9282	1.0211	0.5915	0.6288	0.6266	nucleus	K02951	RP-S12e, RPS12; small subunit ribosomal protein S12e	map03010 Ribosome	GO:0002181 cytoplasmic translation; GO:0006412 translation; GO:0006518 peptide metabolic process; GO:0006807 nitrogen compound metabolic process; GO:0008152 metabolic process; GO:0009058 biosynthetic process; GO:0009059 macromolecule biosynthetic process; GO:0009987 cellular process; GO:0010467 gene expression; GO:0019538 protein metabolic process; GO:0034641 cellular nitrogen compound metabolic …	GO:0005622 intracellular anatomical structure; GO:0005737 cytoplasm; GO:0005829 cytosol; GO:0005840 ribosome; GO:0015935 small ribosomal subunit; GO:0022626 cytosolic ribosome; GO:0022627 cytosolic small ribosomal subunit; GO:0032991 protein-containing complex; GO:0043226 organelle; GO:0043228 non-membrane-bounded organelle; GO:0043229 intracellular organelle; GO:0043232 intracellular non-membran…	GO:0003735 structural constituent of ribosome; GO:0005198 structural molecule activity;	PF01248	PF01248 Ribosomal protein L7Ae/L30e/S12e/Gadd45 family	J	KOG3406	40S ribosomal protein S12
A0A8E5HNJ0	Fe2OG dioxygenase domain-containing protein	UV8b_02823	4.5749	0	Up	78.932	AGEHSDYGSVTLLFQDDR;AGLLDFFAR;AIALGMNLDEAFFAK;ATVAAVAK;CQELHLQLMR;EGLFIPLVDFSK;ESLEIGR;FFALDAAAK;FLSGTPEER;FVDAADNTLR;LSWTTPEANR;SPTGQFVDATPIK;VSQSLDTAEVDK;VSQSLDTAEVDKIR;VVEPPGQGQDHPPR;YPNPWPAEEGNLK	1.4121	1.4721	1.5398	1.1811	1.1861	1.2417	0.3353	0.3184	0.3133	cytoplasm									QR	KOG0143	Iron/ascorbate family oxidoreductases
A0A8E5HNL1	Guanine nucleotide exchange factor Vps9	UV8b_02942	1.5649	0.0366	Up	80.226	ATSPYEGESQDGAAITGLLR;DSVFANRPR;DVSDAEFDNAR;HQTASPDHQHQTVFSEK;LAQQELLK;LEHLDVPAVGDSGR;RALPAEEAAAR;SFLSEFGK;STEDGHPPSVTSLPSPQLAK;TGLHFPGEPSAR	1.5009	1.2066	1.0061	0.9969	1.0294	0.8869	0.7799	0.8232	0.77	nucleus	K20131	RABGEF1; Rab5 GDP/GTP exchange factor		GO:0000011 vacuole inheritance; GO:0006605 protein targeting; GO:0006623 protein targeting to vacuole; GO:0006810 transport; GO:0006886 intracellular protein transport; GO:0006892 post-Golgi vesicle-mediated transport; GO:0006895 Golgi to endosome transport; GO:0006996 organelle organization; GO:0007033 vacuole organization; GO:0007034 vacuolar transport; GO:0008104 protein localization; GO:00099…	GO:0005622 intracellular anatomical structure; GO:0005737 cytoplasm; GO:0005829 cytosol;	GO:0005085 guanyl-nucleotide exchange factor activity; GO:0005488 binding; GO:0005515 protein binding; GO:0019899 enzyme binding; GO:0032182 ubiquitin-like protein binding; GO:0043130 ubiquitin binding; GO:0051020 GTPase binding; GO:0098772 molecular function regulator activity;	PF18151; PF02845	PF18151 Domain of unknown function (DUF5601); PF02845 CUE domain	U	KOG2319	Vacuolar assembly/sorting protein VPS9
A0A8E5HNM1	RRM domain-containing protein	UV8b_03055	1.6217	0.011	Up	65.35	DQAQQAVAQLSNQNLMGR;FDTADTAETAITK;GCGIVEYATR;GSGIVVFENPDDAR;SETIYVR;VEQAEIQYEPSGR	1.4608	1.4797	1.2514	0.7118	0.738	0.7736	1.0256	0.8609	0.6983	nucleus				GO:0000723 telomere maintenance; GO:0000956 nuclear-transcribed mRNA catabolic process; GO:0006139 nucleobase-containing compound metabolic process; GO:0006259 DNA metabolic process; GO:0006401 RNA catabolic process; GO:0006402 mRNA catabolic process; GO:0006403 RNA localization; GO:0006405 RNA export from nucleus; GO:0006406 mRNA export from nucleus; GO:0006611 protein export from nucleus; GO:00…	GO:0005622 intracellular anatomical structure; GO:0005634 nucleus; GO:0005737 cytoplasm; GO:0005829 cytosol; GO:0010494 cytoplasmic stress granule; GO:0016020 membrane; GO:0032991 protein-containing complex; GO:0035770 ribonucleoprotein granule; GO:0036464 cytoplasmic ribonucleoprotein granule; GO:0043226 organelle; GO:0043227 membrane-bounded organelle; GO:0043228 non-membrane-bounded organelle;…	GO:0003676 nucleic acid binding; GO:0003677 DNA binding; GO:0003697 single-stranded DNA binding; GO:0003723 RNA binding; GO:0003729 mRNA binding; GO:0005488 binding; GO:0042162 telomeric DNA binding; GO:0043047 single-stranded telomeric DNA binding; GO:0043565 sequence-specific DNA binding; GO:0097159 organic cyclic compound binding; GO:0098847 sequence-specific single stranded DNA binding; GO:19…	PF00076	PF00076 RNA recognition motif. (a.k.a. RRM, RBD, or RNP domain)	R	KOG0118	FOG: RRM domain
A0A8E5HNP8	WSC domain containing protein	UV8b_03071	0.5738	0.0036	Down	124.17	DAHGPGPMGVPQPQNSPQTLLQQFDR;DYDYFGTEYGR;ECYCGNSIDK;GVVNGNAPLDSTDTFFDNK;GYPLQDDVLFQAPQSCISGK;HAAAEWLR;IGGLDASLQYELDNGENTGPGHR;KFADTVHPCSSETSGPGR;MGFNAEEMIR;SAFHDMSTANTYFK;SCGGPGGPIVPFR;SLQFTGYIR;SVAITYK;TMSTLADPDTFK;VDVIAGDK;VPQPNSPVPHLENTVVPLR;VVTEYLSGTTR	0.8358	0.6336	0.7195	0.9758	0.997	1.0234	1.1824	1.4015	1.231	extracellular							PF00141; PF01822	PF00141 Peroxidase; PF01822 WSC domain	GO	KOG4157	beta-1,6-N-acetylglucosaminyltransferase, contains WSC domain
A0A8E5HNT2	Pyruvate dehydrogenase protein x component	UV8b_02901	1.9215	0.0009	Up	242.01	AAQVANDNLPPANR;AASGEGTDIIAVLAGR;AASGEGTDIIAVLAGRPAK;AHVFLER;AILEEEPGR;APTASQLFDQLLGLDEVK;ASAAAAPPPLR;IAVLAEAGDDVK;INLPISLAK;LDLSNIK;PAAHAAQSAELHEQR;TLEMPADEQPLGAGPSSSAGPSGGPR;YPLMPSVETLAHR	1.3891	1.3967	1.6338	0.8107	0.7678	0.7017	0.7607	0.7819	0.7576	mitochondria				GO:0006082 organic acid metabolic process; GO:0006084 acetyl-CoA metabolic process; GO:0006085 acetyl-CoA biosynthetic process; GO:0006086 acetyl-CoA biosynthetic process from pyruvate; GO:0006090 pyruvate metabolic process; GO:0006139 nucleobase-containing compound metabolic process; GO:0006163 purine nucleotide metabolic process; GO:0006164 purine nucleotide biosynthetic process; GO:0006637 acy…	GO:0005622 intracellular anatomical structure; GO:0005737 cytoplasm; GO:0005739 mitochondrion; GO:0005759 mitochondrial matrix; GO:0005967 mitochondrial pyruvate dehydrogenase complex; GO:0031974 membrane-enclosed lumen; GO:0032991 protein-containing complex; GO:0043226 organelle; GO:0043227 membrane-bounded organelle; GO:0043229 intracellular organelle; GO:0043231 intracellular membrane-bounded …	GO:0005198 structural molecule activity;	PF00364	PF00364 Biotin-requiring enzyme	C	KOG0557	Dihydrolipoamide acetyltransferase
A0A8E5HP73	Aminopeptidase	UV8b_03287	0.6551	0.0001	Down	145.7	AAIHPNIR;ADEINQIFDAISYSK;AFPCFDEPALK;AMLFEGAGLSGDEQIIDASK;ANQPELIK;AQAGIEQTGGGAAPGTQGR;DGLLSVEDR;DQDVYMPVIGLR;DRDDVAAWVK;ELLPANVVPR;EVGYPVLTVTENDADSTIHVK;FEFEGTLPK;FTVTLVADK;LGAIQSAWVFEDK;MVSTYLGEDVFLEGVR;NLTCLSNMDVANETEVQSTISGTAR;NVSGYDQSLAQSR;PVEDVMR;SSHPIEVPVKR;SVFAIALK;TGDATPEDDKVLYPVFLGLR;TKDGVDGQIALTER;TLEFYEK;TLGLLFGPDVK;TSGVLNLLK;VFGIEFPLPK;VPSTGFFK;VVDLLLDEK;VYAPPGQDIEHGR;WDLVYEK;YGGVEEY…	0.8185	0.8449	0.778	0.9143	0.9816	0.936	1.2282	1.2301	1.2684	mitochondria	K13721	APE2; aminopeptidase 2 [EC:3.4.11.-]		GO:0005975 carbohydrate metabolic process; GO:0005976 polysaccharide metabolic process; GO:0005977 glycogen metabolic process; GO:0006091 generation of precursor metabolites and energy; GO:0006112 energy reserve metabolic process; GO:0006508 proteolysis; GO:0006518 peptide metabolic process; GO:0006807 nitrogen compound metabolic process; GO:0008104 protein localization; GO:0008152 metabolic proc…	GO:0000322 storage vacuole; GO:0000323 lytic vacuole; GO:0000324 fungal-type vacuole; GO:0000328 fungal-type vacuole lumen; GO:0005576 extracellular region; GO:0005618 cell wall; GO:0005622 intracellular anatomical structure; GO:0005634 nucleus; GO:0005737 cytoplasm; GO:0005739 mitochondrion; GO:0005768 endosome; GO:0005770 late endosome; GO:0005771 multivesicular body; GO:0005773 vacuole; GO:000…	GO:0003824 catalytic activity; GO:0004177 aminopeptidase activity; GO:0005488 binding; GO:0008233 peptidase activity; GO:0008235 metalloexopeptidase activity; GO:0008236 serine-type peptidase activity; GO:0008237 metallopeptidase activity; GO:0008238 exopeptidase activity; GO:0008270 zinc ion binding; GO:0016787 hydrolase activity; GO:0017171 serine hydrolase activity; GO:0033218 amide binding; G…	PF17900; PF01433; PF11838	PF17900 Peptidase M1 N-terminal domain; PF01433 Peptidase family M1 domain; PF11838 ERAP1-like C-terminal domain	EO	KOG1046	Puromycin-sensitive aminopeptidase and related aminopeptidases
A0A8E5HP93	NAP family protein	UV8b_03126	1.6413	0.0067	Up	84.106	APPEIDEYIQPTDAAVIASLK;DLTNGLLSLANK;FEFAENDYFENTTLEK;FITEEESR	1.4678	1.3597	1.1379	0.8319	0.8441	0.9426	0.7768	0.7852	0.8541	nucleus				GO:0006325 chromatin organization; GO:0006337 nucleosome disassembly; GO:0006996 organelle organization; GO:0009987 cellular process; GO:0010639 negative regulation of organelle organization; GO:0016043 cellular component organization; GO:0022411 cellular component disassembly; GO:0031333 negative regulation of protein-containing complex assembly; GO:0032984 protein-containing complex disassembly…	GO:0000228 nuclear chromosome; GO:0000775 chromosome, centromeric region; GO:0000785 chromatin; GO:0005622 intracellular anatomical structure; GO:0005634 nucleus; GO:0005694 chromosome; GO:0031974 membrane-enclosed lumen; GO:0031981 nuclear lumen; GO:0034506 chromosome, centromeric core domain; GO:0043226 organelle; GO:0043227 membrane-bounded organelle; GO:0043228 non-membrane-bounded organelle;…	GO:0005488 binding; GO:0005515 protein binding; GO:0042393 histone binding;			L	KOG1508	DNA replication factor/protein phosphatase inhibitor SET/SPR-2
A0A8E5HPI6	Major facilitator superfamily (MFS) profile domain-containing protein	UV8b_03319	0.0846	0.0077	Down	5.8406	HYISVLEK;NDPGNPMNWGDFR;YAFEAAEMMK	0.2754	0.1926	0.1743	0.2108	0.2577	0.2984	3.4582	1.9824	2.1502	plasma membrane									R	KOG0255	Synaptic vesicle transporter SVOP and related transporters (major facilitator superfamily)
A0A8E5HQ43	Uncharacterized protein	UV8b_03767	0.5467	0.002	Down	24.861	AEYENGGSPPLGYGPSAPR;APPGLSIVAPSHEQFANER;AWDLFHS;IIHYGGHQPPTPPSPAPGSR;SAEEAQQELAGGR;VIQSAPLGR	0.918	1.0792	0.7368	0.3663	0.5259	0.3726	1.685	1.5952	1.721	nucleus
A0A8E5HQ46	HIT domain-containing protein	UV8b_03851	3.7006	0.0003	Up	22.586	GEIPSLK;GHALVIPK;LQDIPDDQLTEVLPTLK;LQDIPDDQLTEVLPTLKR;PNEEEGLGIK;SLCEDIK;TLAFLDIGPLSK	1.8709	1.6143	1.5229	0.8338	0.8576	0.9472	0.4379	0.4371	0.4783	cytoplasm				GO:0006139 nucleobase-containing compound metabolic process; GO:0006725 cellular aromatic compound metabolic process; GO:0006753 nucleoside phosphate metabolic process; GO:0006793 phosphorus metabolic process; GO:0006796 phosphate-containing compound metabolic process; GO:0006807 nitrogen compound metabolic process; GO:0008152 metabolic process; GO:0009117 nucleotide metabolic process; GO:0009987…	GO:0005622 intracellular anatomical structure; GO:0005634 nucleus; GO:0005737 cytoplasm; GO:0043226 organelle; GO:0043227 membrane-bounded organelle; GO:0043229 intracellular organelle; GO:0043231 intracellular membrane-bounded organelle;	GO:0000166 nucleotide binding; GO:0003824 catalytic activity; GO:0005488 binding; GO:0016787 hydrolase activity; GO:0016810 hydrolase activity, acting on carbon-nitrogen (but not peptide) bonds; GO:0016811 hydrolase activity, acting on carbon-nitrogen (but not peptide) bonds, in linear amides; GO:0036094 small molecule binding; GO:0043530 adenosine 5'-monophosphoramidase activity; GO:0097159 orga…	PF01230	PF01230 HIT domain	T	KOG3275	Zinc-binding protein of the histidine triad (HIT) family
A0A8E5HQ97	Alpha-aminoadipate reductase	UV8b_03926	0.6204	0.0183	Down	11.112	AAGLAEGYLGSDER;AVSFFEIPSK;GIDLPVR;IDKPALPFPDPADPALLTK;ILLEIANPK;NAFFVGDLLTK	0.9705	0.7753	0.7645	0.744	0.8354	0.8643	1.1242	1.5032	1.4187	cytoplasm	K00143	LYS2; L-2-aminoadipate reductase [EC:1.2.1.95]	map00300 Lysine biosynthesis; map01100 Metabolic pathways; map01110 Biosynthesis of secondary metabolites; map01230 Biosynthesis of amino acids	GO:0006082 organic acid metabolic process; GO:0006520 amino acid metabolic process; GO:0006553 lysine metabolic process; GO:0006807 nitrogen compound metabolic process; GO:0008152 metabolic process; GO:0008652 amino acid biosynthetic process; GO:0009058 biosynthetic process; GO:0009066 aspartate family amino acid metabolic process; GO:0009067 aspartate family amino acid biosynthetic process; GO:0…	GO:0005622 intracellular anatomical structure; GO:0005737 cytoplasm;	GO:0003824 catalytic activity; GO:0004043 L-aminoadipate-semialdehyde dehydrogenase activity; GO:0016491 oxidoreductase activity; GO:0016620 oxidoreductase activity, acting on the aldehyde or oxo group of donors, NAD or NADP as acceptor; GO:0016903 oxidoreductase activity, acting on the aldehyde or oxo group of donors;	PF00550	PF00550 Phosphopantetheine attachment site	Q	KOG1178	Non-ribosomal peptide synthetase/alpha-aminoadipate reductase and related enzymes
A0A8E5HQE3	ABC multidrug transporter Mdr1	UV8b_03696	0.2828	0.0001	Down	53.407	ADVIYVFDQGR;ANAHDFISALPEGYETNVGER;DAYNIVVMSAGR;FYDPLSGGVFVDGK;IESLEGNIR;ILLLDEATSALDTK;ITADTNLIQEGISEK;IVEQGTHDDLLER;NSLEAYAK;SEGVVQAALEVAAAGR;STIVGLVER;STTIALLER;TLNINDYR;VGAGEVTTR;VSPLDPGDDKGAK;YAELVNLQSLAK;YPTRPEVPVVR	0.5174	0.426	0.6611	0.5727	0.5439	0.6043	1.9458	1.8452	1.8836	plasma membrane	K05658	ABCB1, CD243; ATP-binding cassette, subfamily B (MDR/TAP), member 1 [EC:7.6.2.2]	map02010 ABC transporters	GO:0006810 transport; GO:0006855 xenobiotic transmembrane transport; GO:0042221 response to chemical; GO:0050896 response to stimulus; GO:0051179 localization; GO:0051234 establishment of localization; GO:0055085 transmembrane transport;	GO:0000322 storage vacuole; GO:0000323 lytic vacuole; GO:0000324 fungal-type vacuole; GO:0005622 intracellular anatomical structure; GO:0005737 cytoplasm; GO:0005773 vacuole; GO:0005886 plasma membrane; GO:0016020 membrane; GO:0043226 organelle; GO:0043227 membrane-bounded organelle; GO:0043229 intracellular organelle; GO:0043231 intracellular membrane-bounded organelle; GO:0071944 cell periphery;		PF00005	PF00005 ABC transporter	Q	KOG0055	Multidrug/pheromone exporter, ABC superfamily
A0A8E5HQR1	non-specific serine/threonine protein kinase	UV8b_04171	0.6297	0.0165	Down	27.58	AKHPQLEYEAR;FDDKPDYSYLR;GNQVNVIDFGLAK;GSGAGVDTPDTSR;NAQAIANANPDEDDKAR	0.9196	0.9035	0.733	0.835	0.6989	0.8505	1.1463	1.5266	1.3866	cytoplasm	K14758	HRR25; casein kinase I homolog HRR25 [EC:2.7.11.1]	map03008 Ribosome biogenesis in eukaryotes	GO:0000003 reproduction; GO:0000045 autophagosome assembly; GO:0000280 nuclear division; GO:0002097 tRNA wobble base modification; GO:0002098 tRNA wobble uridine modification; GO:0006139 nucleobase-containing compound metabolic process; GO:0006259 DNA metabolic process; GO:0006281 DNA repair; GO:0006396 RNA processing; GO:0006399 tRNA metabolic process; GO:0006400 tRNA modification; GO:0006468 pr…	GO:0000407 phagophore assembly site; GO:0000775 chromosome, centromeric region; GO:0000776 kinetochore; GO:0000779 condensed chromosome, centromeric region; GO:0000793 condensed chromosome; GO:0005622 intracellular anatomical structure; GO:0005634 nucleus; GO:0005694 chromosome; GO:0005737 cytoplasm; GO:0005794 Golgi apparatus; GO:0005815 microtubule organizing center; GO:0005816 spindle pole bod…	GO:0003824 catalytic activity; GO:0004672 protein kinase activity; GO:0004674 protein serine/threonine kinase activity; GO:0004713 protein tyrosine kinase activity; GO:0016301 kinase activity; GO:0016740 transferase activity; GO:0016772 transferase activity, transferring phosphorus-containing groups; GO:0016773 phosphotransferase activity, alcohol group as acceptor; GO:0140096 catalytic activity,…	PF00069	PF00069 Protein kinase domain	T	KOG1164	Casein kinase (serine/threonine/tyrosine protein kinase)
A0A8E5HQW1	Alpha-1,4 glucan phosphorylase	UV8b_04240	0.6206	0.0001	Down	138.89	AEIICPASDISEHISTAGTEASGTSNMK;AETISAVLYPNDNLER;ALDNAMLNVGLK;ASGGEFDFQK;DFVEIYGPDK;DGLDELGFR;DLTLLNK;EFPDQVAIQLNDTHPTLAIVELQR;ETTGVTVNPAALFDVQVK;FNNGDYESSVADQQR;GTFGTPQDFGAIIGAVR;HVETTLAR;IEDVIKQEHDAALGNGGLGR;LEQFVDDKDFR;LITDWNR;LSELIASK;LVDEAYR;MGFFTSDR;NQPTGFTDKDGFEK;QEHDAALGNGGLGR;SVEASIPEPQR;TLTGFGAGEIK;VIFLEDYNVSK;VSIIEESQPK	0.8627	0.7728	0.8098	0.8488	0.8907	0.8748	1.2748	1.319	1.3465	cytoplasm	K00688	PYG, glgP; glycogen phosphorylase [EC:2.4.1.1]	map00500 Starch and sucrose metabolism; map01100 Metabolic pathways; map01110 Biosynthesis of secondary metabolites	GO:0000272 polysaccharide catabolic process; GO:0005975 carbohydrate metabolic process; GO:0005976 polysaccharide metabolic process; GO:0005977 glycogen metabolic process; GO:0005980 glycogen catabolic process; GO:0006091 generation of precursor metabolites and energy; GO:0006112 energy reserve metabolic process; GO:0008152 metabolic process; GO:0009056 catabolic process; GO:0009057 macromolecule…	GO:0005622 intracellular anatomical structure; GO:0005737 cytoplasm;	GO:0003824 catalytic activity; GO:0004645 1,4-alpha-oligoglucan phosphorylase activity; GO:0005488 binding; GO:0008184 glycogen phosphorylase activity; GO:0016740 transferase activity; GO:0016757 glycosyltransferase activity; GO:0016758 hexosyltransferase activity; GO:0019842 vitamin binding; GO:0030170 pyridoxal phosphate binding; GO:0036094 small molecule binding; GO:0043167 ion binding; GO:004…			G	KOG2099	Glycogen phosphorylase
A0A8E5HQX6	Succinate dehydrogenase [ubiquinone] flavoprotein subunit, mitochondrial	UV8b_03989	0.4444	0.0007	Down	86.328	AMQTDVSVFR;EAPASIIELEHYGCPFSR;GEGGYLLNSEGER;GSDWLGDQDAIHYMTR;GVIATTLDENECKPVPPFK;GVLAYNQEDGTLHR;HTLSFQK;LKPLAADAGSEHIDVLDQVR;LPGISETAGIFAGVDVR;MQEIDPLFK;SMIWNSDLVETLELR;TQESLDEGVR;TQESLDEGVRK;VVATSPLR;YNVIDHEYDALVVGAGGAGLR;YTGEVLTLDEQGK;YTGEVLTLDEQGKDK	0.7383	0.6401	0.6439	0.8572	0.7876	0.7823	1.372	1.6623	1.5164	mitochondria	K00234	SDHA, SDH1; succinate dehydrogenase (ubiquinone) flavoprotein subunit [EC:1.3.5.1]	map00020 Citrate cycle (TCA cycle); map00190 Oxidative phosphorylation; map01100 Metabolic pathways; map01110 Biosynthesis of secondary metabolites; map01200 Carbon metabolism	GO:0001539 cilium or flagellum-dependent cell motility; GO:0006082 organic acid metabolic process; GO:0006091 generation of precursor metabolites and energy; GO:0006099 tricarboxylic acid cycle; GO:0006101 citrate metabolic process; GO:0006113 fermentation; GO:0006119 oxidative phosphorylation; GO:0006121 mitochondrial electron transport, succinate to ubiquinone; GO:0006139 nucleobase-containing …	GO:0005622 intracellular anatomical structure; GO:0005737 cytoplasm; GO:0005739 mitochondrion; GO:0005740 mitochondrial envelope; GO:0005743 mitochondrial inner membrane; GO:0005746 mitochondrial respirasome; GO:0005749 mitochondrial respiratory chain complex II, succinate dehydrogenase complex (ubiquinone); GO:0005829 cytosol; GO:0005886 plasma membrane; GO:0016020 membrane; GO:0019866 organelle…	GO:0000104 succinate dehydrogenase activity; GO:0000166 nucleotide binding; GO:0003824 catalytic activity; GO:0005488 binding; GO:0008177 succinate dehydrogenase (ubiquinone) activity; GO:0009055 electron transfer activity; GO:0016491 oxidoreductase activity; GO:0016627 oxidoreductase activity, acting on the CH-CH group of donors; GO:0016635 oxidoreductase activity, acting on the CH-CH group of d…	PF02910	PF02910 Fumarate reductase flavoprotein C-term	C	KOG2403	Succinate dehydrogenase, flavoprotein subunit
A0A8E5HRC6	Lysine--tRNA ligase	UV8b_04214	0.6621	0.0025	Down	33.299	EIVNAYTELNVAAEQR;ELTPNQYFEIR;EVLAFPTMKPE;LRFEEQAR;SDNPTAAGEAAAAEAAAAVAK;TGVECSPPLTNAR;YNINYDIR	0.7988	0.9105	0.8181	0.9195	0.9019	0.8339	1.3735	1.2514	1.1923	cytoskeleton	K04567	KARS, lysS; lysyl-tRNA synthetase, class II [EC:6.1.1.6]	map00970 Aminoacyl-tRNA biosynthesis	GO:0002181 cytoplasmic translation; GO:0006082 organic acid metabolic process; GO:0006139 nucleobase-containing compound metabolic process; GO:0006399 tRNA metabolic process; GO:0006412 translation; GO:0006418 tRNA aminoacylation for protein translation; GO:0006430 lysyl-tRNA aminoacylation; GO:0006518 peptide metabolic process; GO:0006520 amino acid metabolic process; GO:0006725 cellular aromati…	GO:0005622 intracellular anatomical structure; GO:0005737 cytoplasm;	GO:0003676 nucleic acid binding; GO:0003723 RNA binding; GO:0003729 mRNA binding; GO:0003824 catalytic activity; GO:0004812 aminoacyl-tRNA ligase activity; GO:0004824 lysine-tRNA ligase activity; GO:0005488 binding; GO:0016874 ligase activity; GO:0016875 ligase activity, forming carbon-oxygen bonds; GO:0097159 organic cyclic compound binding; GO:0140098 catalytic activity, acting on RNA; GO:01401…	PF01336; PF00152	PF01336 OB-fold nucleic acid binding domain; PF00152 tRNA synthetases class II (D, K and N)	J	KOG1885	Lysyl-tRNA synthetase (class II)
A0A8E5HRD0	LITAF domain-containing protein	UV8b_04481	3.6353	0.0021	Up	47.531	ASTPQNTAPTQPDNTLQPAAHK;DQDSQQVGHQSASQQTPPAEQPLPPSYEQAR	2.0599	1.725	1.6497	0.8408	0.8363	0.8916	0.4699	0.5268		plasma membrane	K19363	LITAF; lipopolysaccharide-induced tumor necrosis factor-alpha factor
A0A8E5HS24	Ankyrin repeat domain containing protein	UV8b_04699	0.386	0.0002	Down	60.524	ADVNAPGEHLPIVK;ALELQSPK;FLINEAR;GILETAVTSK;GVMETAVVANQLESVK;LLLLFGADPNAADK;NDEPLPLDVVASLEK;NEFGQTVTEIAVSR;SNDVGLVDTLLAYGANPNLR;TALFEAISNGR;VAEEMSDFIDLAK;VDIVESLVAHGADPNLPGPK;WLLEQGVDVNER	0.4702	0.6623	0.512	1.0949	1.0741	0.9256	1.4671	1.4522	1.3416	mitochondria									M	KOG4177	Ankyrin
A0A8E5HS57	t-SNARE coiled-coil homology domain-containing protein	UV8b_04596	1.7934	0.0014	Up	137.1	AAEDNAQETTDNIR;DQLEHYVTQTQVR;QEIEGVSTSVDYIGQLHQR;QQQQAAQPAVSPR;QTQLQSLR;SLLGNVR;SYGQQNPYSHGPAEEAAR;YQSVEHEYQQK	0.8832	0.8287	0.8867	1.5923	1.5405	1.8198	0.4085	0.4761	0.5644	nucleus	K08486	STX1B_2_3; syntaxin 1B/2/3	map04130 SNARE interactions in vesicular transport				PF00804	PF00804 Syntaxin	U	KOG0810	SNARE protein Syntaxin 1 and related proteins
A0A8E5HS74	UBL3-like ubiquitin domain-containing protein	UV8b_04430	8.1443	0.002	Up	96.453	DAATAEQPPAAVDAAPATNLER;EHMAPAPPAK;EKEHMAPAPPAK;LLDDKEPLK;LLDDKEPLKK;NVVIPDATESGLPDPFSISIYTLK;SDWEAKPASPSSIR;WTACTPADASNDTEKDAATAEQPPAAVDAAPATNLER;YQLSTENPNVVHMSIRPQDLDEEEPK	1.2824	1.8189	1.9537	1.1662	1.1262	1.0319	0.2398	0.2098	0.1711	nucleus							PF13881	PF13881 Ubiquitin-2 like Rad60 SUMO-like
A0A8E5HSN5	isoleucine--tRNA ligase	UV8b_04889	0.603	0	Down	172.87	AAVTEFGIEK;AGLQATDDVK;AVPSWFIR;DKVDHITIPSK;FFEGQTALLK;GLPDLTSEEVQK;HSYPMCPR;ICIGSVEELR;IPEIIPDMLK;KAGLQATDDVK;KGLPDLTSEEVQK;LEAGDLVVR;LYLINSPVVR;LYTVVPR;NIEGSHWVPSFVK;NYPDPSLVMDK;QELFNSEVER;QLELSQGR;QLSGYEGELHDLHR;RPPPDPLDDTGHFTAK;SDTPLIYR;SIDFPKEEVATIER;SLENYITEELNVR;SVHFLPFPEVR;TFPGDFIAEGLDQTR;VLSDPDDIGLAGTLASQASAFEK;VSDFAGMHVK;WIDFDDDYK;YLQTGHILVDGIR	0.797	0.8111	0.8273	0.8449	0.8482	0.8332	1.3245	1.3467	1.3672	cytoplasm	K01870	IARS, ileS; isoleucyl-tRNA synthetase [EC:6.1.1.5]	map00970 Aminoacyl-tRNA biosynthesis	GO:0002181 cytoplasmic translation; GO:0006082 organic acid metabolic process; GO:0006139 nucleobase-containing compound metabolic process; GO:0006399 tRNA metabolic process; GO:0006412 translation; GO:0006418 tRNA aminoacylation for protein translation; GO:0006428 isoleucyl-tRNA aminoacylation; GO:0006518 peptide metabolic process; GO:0006520 amino acid metabolic process; GO:0006725 cellular aro…	GO:0005622 intracellular anatomical structure; GO:0005737 cytoplasm; GO:0005829 cytosol;	GO:0000166 nucleotide binding; GO:0003824 catalytic activity; GO:0004812 aminoacyl-tRNA ligase activity; GO:0004822 isoleucine-tRNA ligase activity; GO:0005488 binding; GO:0005524 ATP binding; GO:0016874 ligase activity; GO:0016875 ligase activity, forming carbon-oxygen bonds; GO:0017076 purine nucleotide binding; GO:0030554 adenyl nucleotide binding; GO:0032553 ribonucleotide binding; GO:0032555…	PF08264; PF19302	PF08264 Anticodon-binding domain of tRNA ligase; PF19302 Domain of unknown function (DUF5915)	J	KOG0434	Isoleucyl-tRNA synthetase
A0A8E5HSV1	CRAL-TRIO domain-containing protein	UV8b_05134	2.9993	0	Up	189.92	AMFVDTEK;CEGGCENADAGPWR;ETKLDEVVPVWDYPEK;GWLDPVTVK;HVDQDCLPVEFSGTCK;IAQVHQLR;IPSVYSYVR;LDEVVPVWDYPEK;LDTLTLLR;LLETCCTIMDLK;LMLEAEGFK;LMLEAEGFKDR;MLTNLAVEYER;QASVISQNYYPER;WDVNLAK;YDNYDFPTTAAEPQDGHAGYLTPEK	1.2967	1.2671	1.3178	1.1968	1.1952	1.4321	0.4845	0.4227	0.387	cytoplasm				GO:0000003 reproduction; GO:0000226 microtubule cytoskeleton organization; GO:0003006 developmental process involved in reproduction; GO:0006629 lipid metabolic process; GO:0006644 phospholipid metabolic process; GO:0006650 glycerophospholipid metabolic process; GO:0006656 phosphatidylcholine biosynthetic process; GO:0006657 CDP-choline pathway; GO:0006793 phosphorus metabolic process; GO:0006796…	GO:0000139 Golgi membrane; GO:0005622 intracellular anatomical structure; GO:0005628 prospore membrane; GO:0005634 nucleus; GO:0005737 cytoplasm; GO:0005794 Golgi apparatus; GO:0005829 cytosol; GO:0012505 endomembrane system; GO:0016020 membrane; GO:0030427 site of polarized growth; GO:0031090 organelle membrane; GO:0031984 organelle subcompartment; GO:0032153 cell division site; GO:0035838 growi…	GO:0005215 transporter activity; GO:0005319 lipid transporter activity; GO:0005488 binding; GO:0005543 phospholipid binding; GO:0005548 phospholipid transporter activity; GO:0008289 lipid binding; GO:0008525 phosphatidylcholine transporter activity; GO:0008526 phosphatidylinositol transfer activity; GO:0031210 phosphatidylcholine binding; GO:0035091 phosphatidylinositol binding; GO:0043167 ion bi…	PF03765; PF00650	PF03765 CRAL/TRIO, N-terminal domain; PF00650 CRAL/TRIO domain	I	KOG1471	Phosphatidylinositol transfer protein SEC14 and related proteins
A0A8E5HSX2	Late endosomal/lysosomal adaptor and MAPK and MTOR activator-domain-containing protein	UV8b_05281	2.2116	0	Up	15.233	GGASTPFAYAGQGAR;LNNDEECFAHGVK;TSNNMVDVFETGPHDTGGR;VDWLTDDDDDDDENLEMR	1.4191	1.4761	1.4418	1.0484	0.9187	0.7348	0.5803	0.6705	0.7102	nucleus	K18578	CEL74A; xyloglucan-specific exo-beta-1,4-glucanase [EC:3.2.1.155]
A0A8E5HSY9	asparagine--tRNA ligase	UV8b_05220	0.5949	0.0026	Down	63.696	ATIYIDEDAGRDEAAQPGSEASPFK;AVNYFEQQR;DALEFAFNR;EGLDPEPYYWYLDQR;ELHADFYR;FGDDIAEAAER;GETASSVLLVR;IDDYDELLAACK;SASPDEAAQQWKPAAK;TYEALTLTR;VQASAEHATLLDLR;VSPPALVQTQVEGGATLFK;VVLQEDASLPAPVTIK	0.8832	0.8595	0.7326	0.7458	0.7686	0.8494	1.248	1.4676	1.4451	cytoplasm	K01893	NARS, asnS; asparaginyl-tRNA synthetase [EC:6.1.1.22]	map00970 Aminoacyl-tRNA biosynthesis				PF01336; PF00152	PF01336 OB-fold nucleic acid binding domain; PF00152 tRNA synthetases class II (D, K and N)	J	KOG0555	Asparaginyl-tRNA synthetase
A0A8E5HT18	VHS domain-containing protein	UV8b_05353	2.3668	0.0006	Up	10.802	ATATDFLAVLPPDHGTK;LQATGPAEAAR;TFADEPLLER;VIQETENPFGDDEEEEAEKVK	1.5498	1.3152	1.3741	0.8562	0.9891	1.1247	0.5596	0.681	0.5504	nucleus	K20524	LSB5; LAS seventeen-binding protein 5		GO:0006810 transport; GO:0006897 endocytosis; GO:0006996 organelle organization; GO:0007010 cytoskeleton organization; GO:0007015 actin filament organization; GO:0009987 cellular process; GO:0016043 cellular component organization; GO:0016192 vesicle-mediated transport; GO:0030029 actin filament-based process; GO:0030036 actin cytoskeleton organization; GO:0051179 localization; GO:0051234 establi…	GO:0005622 intracellular anatomical structure; GO:0005737 cytoplasm; GO:0005856 cytoskeleton; GO:0005938 cell cortex; GO:0015629 actin cytoskeleton; GO:0030479 actin cortical patch; GO:0030863 cortical cytoskeleton; GO:0030864 cortical actin cytoskeleton; GO:0043226 organelle; GO:0043228 non-membrane-bounded organelle; GO:0043229 intracellular organelle; GO:0043232 intracellular non-membrane-boun…		PF00790	PF00790 VHS domain	U	KOG1087	Cytosolic sorting protein GGA2/TOM1
A0A8E5HT40	Coiled-coil domain-containing protein 16	UV8b_05284	4.1005	0.0009	Up	15.85	ALEDEFDEMR;ATGALEAATPPGQGTEGGLASGLCK;DSVASAPGGYFAVQPPPAGGSATPASR;ESTQTPPGLAR;SDTATPTLDR;SDTATPTLDRLPSVGSNDSK;TEAAAPGAESPFAR	1.9877	1.9575	1.7138	0.8691	0.8865	0.6652	0.4942		0.4258	nucleus	K13104	ZNF830, CCDC16; zinc finger protein 830
A0A8E5HTA5	t-SNARE coiled-coil homology domain-containing protein	UV8b_05478	2.6162	0.0022	Up	323.31	AALSAVQDR;EVQAVAEDTSNNQVFAQAMMQSDR;GEEVVDNLDKGNEEIGIAVNTAR;GNEEIGIAVNTAR;IVRPDATEK;NILDECSGIDNGINQVEHNLEK;QLDSLSTDTMALYR;SAIQQYQQIESQFR;SKPPQQVAQYR;SLDDADTSSASAANR;SQYGYGGQQNPYGQR	1.7139	1.3429	1.3697	0.9399	1.0007	0.9409	0.4766	0.5649	0.6504	nucleus	K08486	STX1B_2_3; syntaxin 1B/2/3	map04130 SNARE interactions in vesicular transport				PF00804	PF00804 Syntaxin	U	KOG0810	SNARE protein Syntaxin 1 and related proteins
A0A8E5HTE3	ENTH domain-containing protein	UV8b_05447	3.8852	0	Up	187.49	EFQYIDEEGR;EFQYIDEEGRDVGQNVR;ELEESNAASSLFDVETPQPSSSK;ELTSLILDEER;LALEASK;LNNLLATGDGMDTYGNTGELR;QQQQQQPSVNPPQK;QSIYIIK;RVQVSDEDDAEYR;SLTDFSSQK;VQVSDEDDAEYR;VTGLEEYAPHHAEPPSPR	1.518	1.6262	1.6695	0.9865	0.9909	0.9698	0.4437	0.4273	0.368	nucleus	K12471	EPN; epsin	map04144 Endocytosis	GO:0000147 actin cortical patch assembly; GO:0006810 transport; GO:0006897 endocytosis; GO:0006996 organelle organization; GO:0007010 cytoskeleton organization; GO:0007015 actin filament organization; GO:0009987 cellular process; GO:0016043 cellular component organization; GO:0016192 vesicle-mediated transport; GO:0022607 cellular component assembly; GO:0030029 actin filament-based process; GO:00…	GO:0005622 intracellular anatomical structure; GO:0005737 cytoplasm; GO:0005768 endosome; GO:0005769 early endosome; GO:0005856 cytoskeleton; GO:0005933 cellular bud; GO:0005934 cellular bud tip; GO:0005935 cellular bud neck; GO:0005937 mating projection; GO:0005938 cell cortex; GO:0012505 endomembrane system; GO:0015629 actin cytoskeleton; GO:0030427 site of polarized growth; GO:0030479 actin co…	GO:0005488 binding; GO:0005515 protein binding; GO:0005543 phospholipid binding; GO:0005546 phosphatidylinositol-4,5-bisphosphate binding; GO:0008289 lipid binding; GO:0030276 clathrin binding; GO:0032182 ubiquitin-like protein binding; GO:0035091 phosphatidylinositol binding; GO:0043130 ubiquitin binding; GO:0043167 ion binding; GO:0043168 anion binding; GO:1901981 phosphatidylinositol phosphate…	PF01417	PF01417 ENTH domain	F	KOG2056	Equilibrative nucleoside transporter protein
A0A8E5HU21	Glycosyl hydrolase family 13 catalytic domain-containing protein	UV8b_05883	0.6296	0.0068	Down	129.91	DLRPLDESLFVFAK;DWYIWQPAK;EAVVYQIYPASFCDADGDGLGDLPGIISK;EGGVLSPFEGR;FTDDRPEYR;GSDGWTTAFLENHDQAR;IVVALNYSTEEK;LLELPSAEELGVQEAAFVPIMSTHPGK;VDTVNMYSKPVGFPDAPVEDAK;YETAPNSYTLPEFK;YGAITVGELPQTPDAATVLR	0.7027	0.6159	0.6318	1.4015	1.3342	1.2163	0.8963	1.124	1.0773	mitochondria	K01182	IMA, malL; oligo-1,6-glucosidase [EC:3.2.1.10]	map00052 Galactose metabolism; map00500 Starch and sucrose metabolism; map01100 Metabolic pathways				PF00128	PF00128 Alpha amylase, catalytic domain	G	KOG0471	Alpha-amylase
A0A8E5HUF9	Uncharacterized protein	UV8b_05707	4.6637	0.0004	Up	68.862	DHGIQLDDAGPPADYR;DSHHGPAAGSPGGGGGGTFEEQDTTGGR;IELGNIMSR;KDHGIQLDDAGPPADYR;NAFRDEVR	1.9153	1.6266	1.5529	1.0317	0.8755	0.9056	0.2854	0.372	0.4351	extracellular
A0A8E5HUH7	GAT domain-containing protein	UV8b_06070	3.1193	0	Up	221.12	APPTGPRPPAMSQPPDR;ASWSASGPSASAATPAENPEVTAHNSVK;ILTDNPGETFTR;KQLGLGASPADDAR;LLEQVVMNTPPGEMLQNELIR;LPDPVELTSR;NLDDKFIDTIR;QLGLGASPADDAR;QSPTGGAAHDPFADPGPLEPK;SHDVDAGLMSGGASTGDAASGK;SNEVLFLPPIVDAAESSPAAAAECAR;TLDENLAPLVLMWK	1.392	1.4322	1.4487	1.0598	1.1639	1.1336	0.4103	0.4726	0.4869	mitochondria							PF03127	PF03127 GAT domain
A0A8E5HUJ6	CN hydrolase domain-containing protein	UV8b_06005	0.3399	0.0258	Down	12.897	DGPAVQTSPSLPR;ELPGLGDANLR;VGTASPATSPTR	0.6929	0.403	0.3931	1.0015	1.0173	1.1118	0.9416	1.7625	1.6763	mitochondria	K01501	E3.5.5.1; nitrilase [EC:3.5.5.1]	map00380 Tryptophan metabolism; map00460 Cyanoamino acid metabolism; map00910 Nitrogen metabolism; map01100 Metabolic pathways						E	KOG0805	Carbon-nitrogen hydrolase
A0A8E5HUJ9	WD40 repeat-like-containing domain protein	UV8b_06100	2.1697	0.0001	Up	99.858	AIEEQIVQNIR;EPLLTLATTPEGEK;GPESTSPAKPTNEPK;LIAQDPSIPQPDSTAVISGVR;LLDMVSEVLNENTQK;LQDAMIQWIQSGYEK;LTAAVSDTLK;QQQQQQQPPPVHELSSGASGVHGGVVGR;SADFLNAISER;TIATQAAQQATGELQR;TPQQQPSEATNGEGHPAK;VGASIGATLQQEVAK;VLDPVDAVK;VQVIEQAIK	1.187	1.2848	1.2048	1.1793	1.2101	1.2395	0.4986	0.5762	0.6197	nucleus
A0A8E5HUT2	AAA+ ATPase domain-containing protein	UV8b_06169	0.6127	0.0002	Down	41.743	GVLLVGPPGTGK;HITVDLPDVR;NQLATAEQSANR;RYENLSSETR;SEPIHVIVR;SPAIIFIDELDAVGGK;VAPSVDLGAVAAR;VTSGVSNDLEK;YENLSSETR	0.8739	0.8916	0.8503	0.7361	0.7154	0.6634	1.4304	1.3549	1.4841	mitochondria	K08955	YME1; ATP-dependent metalloprotease [EC:3.4.24.-]	map04139 Mitophagy - yeast	GO:0006457 protein folding; GO:0006508 proteolysis; GO:0006515 protein quality control for misfolded or incompletely synthesized proteins; GO:0006605 protein targeting; GO:0006626 protein targeting to mitochondrion; GO:0006807 nitrogen compound metabolic process; GO:0006810 transport; GO:0006839 mitochondrial transport; GO:0006886 intracellular protein transport; GO:0006996 organelle organization…	GO:0005622 intracellular anatomical structure; GO:0005737 cytoplasm; GO:0005739 mitochondrion; GO:0005740 mitochondrial envelope; GO:0005743 mitochondrial inner membrane; GO:0016020 membrane; GO:0019866 organelle inner membrane; GO:0031090 organelle membrane; GO:0031942 i-AAA complex; GO:0031966 mitochondrial membrane; GO:0031967 organelle envelope; GO:0031975 envelope; GO:0032991 protein-contain…	GO:0003824 catalytic activity; GO:0004176 ATP-dependent peptidase activity; GO:0008233 peptidase activity; GO:0008237 metallopeptidase activity; GO:0016462 pyrophosphatase activity; GO:0016787 hydrolase activity; GO:0016817 hydrolase activity, acting on acid anhydrides; GO:0016818 hydrolase activity, acting on acid anhydrides, in phosphorus-containing anhydrides; GO:0016887 ATP hydrolysis activit…	PF00004; PF17862; PF01434	PF00004 ATPase family associated with various cellular activities (AAA); PF17862 AAA+ lid domain; PF01434 Peptidase family M41	O	KOG0734	AAA+-type ATPase containing the peptidase M41 domain
A0A8E5HUT7	Importin N-terminal domain-containing protein	UV8b_05956	2.6111	0	Up	229.39	AFVHLVETRPDK;AGALTAINVFAPR;CSAAALDVFAK;DQLMPALNER;DSLSGFDK;EQDIKPAFAK;EQYFVPLMDGILR;GFSLVVSQNPQAMEK;GGEGKPSGLDDDLEEGEIDDPDDGDENPDEK;GGEGKPSGLDDDLEEGEIDDPDDGDENPDEKWTLR;GMAEWAPGLVK;HLVEIMSNPR;LAVPMCLQDK;NAEAMLQQAK;NANGDVLNEGQEGAMSALVK;NMYVLYDCVQTLAER;NYAGNIASEVIR;RGGEGKPSGLDDDLEEGEIDDPDDGDENPDEK;SAAGIMLK;SIPDESLSFIK;SLAENAAIALGR;SWQPSQDSVR;TGSLLATPELK;TGSLLATPELKDQLMPALNER;VQAAGASAFANIEYK;YNVVTDQSR	1.5067	1.4409	1.4939	0.9789	0.9744	0.9041	0.5318	0.6214	0.5479	cytoplasm	K18752	TNPO1, IPO2, KPNB2; transportin-1	map03013 Nucleocytoplasmic transport	GO:0000278 mitotic cell cycle; GO:0000280 nuclear division; GO:0006606 protein import into nucleus; GO:0006607 NLS-bearing protein import into nucleus; GO:0006610 ribosomal protein import into nucleus; GO:0006810 transport; GO:0006886 intracellular protein transport; GO:0006913 nucleocytoplasmic transport; GO:0006996 organelle organization; GO:0007049 cell cycle; GO:0008104 protein localization; …	GO:0005622 intracellular anatomical structure; GO:0005634 nucleus; GO:0005635 nuclear envelope; GO:0005643 nuclear pore; GO:0005737 cytoplasm; GO:0005819 spindle; GO:0005829 cytosol; GO:0005856 cytoskeleton; GO:0005933 cellular bud; GO:0005934 cellular bud tip; GO:0005935 cellular bud neck; GO:0012505 endomembrane system; GO:0015630 microtubule cytoskeleton; GO:0016020 membrane; GO:0030427 site o…	GO:0000166 nucleotide binding; GO:0001882 nucleoside binding; GO:0001883 purine nucleoside binding; GO:0005048 signal sequence binding; GO:0005215 transporter activity; GO:0005488 binding; GO:0005525 GTP binding; GO:0008139 nuclear localization sequence binding; GO:0017076 purine nucleotide binding; GO:0019001 guanyl nucleotide binding; GO:0032549 ribonucleoside binding; GO:0032550 purine ribonuc…			YU	KOG2023	Nuclear transport receptor Karyopherin-beta2/Transportin (importin beta superfamily)
A0A8E5HUU1	Aldehyde dehydrogenase	UV8b_06184	0.6645	0.0064	Down	323.31	AFETTWK;DLNTSIR;DVDVAVAAAR;EEGATVEVGGGR;ELGEAALANYTQNK;FKDEAEVIK;GDVGAVAACIR;GLTVELK;IFVQEGIYDK;IMQEEIFGPVCAIAK;KFEVVNPTTEEVITSVCEATEK;LADLVEK;NLDLLAAVESLDNGK;SGKEEGATVEVGGGR;TAEQTPLSALVFATLVK;TPLTGAYQQPIGLFINNEWVEGVDK;VAGAAIASHMDVDK;VGDPFAQDTFQGPQISQVQYDR;VTLELGGK;YYGGWADKIEGK	0.8546	0.7132	0.6867	1.0916	1.0606	1.2005	1.0316	1.1949	1.1662	cytoplasm	K00128	ALDH; aldehyde dehydrogenase (NAD+) [EC:1.2.1.3]	map00010 Glycolysis / Gluconeogenesis; map00053 Ascorbate and aldarate metabolism; map00071 Fatty acid degradation; map00280 Valine, leucine and isoleucine degradation; map00310 Lysine degradation; map00330 Arginine and proline metabolism; map00340 Histidine metabolism; map00380 Tryptophan metabolism; map00410 beta-Alanine metabolism; map00561 Glycerolipid metabolism; map00620 Pyruvate metabolism…	GO:0006066 alcohol metabolic process; GO:0006067 ethanol metabolic process; GO:0006068 ethanol catabolic process; GO:0006082 organic acid metabolic process; GO:0006083 acetate metabolic process; GO:0006090 pyruvate metabolic process; GO:0006139 nucleobase-containing compound metabolic process; GO:0006725 cellular aromatic compound metabolic process; GO:0006739 NADP metabolic process; GO:0006740 N…	GO:0005622 intracellular anatomical structure; GO:0005737 cytoplasm; GO:0005739 mitochondrion; GO:0005759 mitochondrial matrix; GO:0005829 cytosol; GO:0009295 nucleoid; GO:0031974 membrane-enclosed lumen; GO:0042645 mitochondrial nucleoid; GO:0043226 organelle; GO:0043227 membrane-bounded organelle; GO:0043228 non-membrane-bounded organelle; GO:0043229 intracellular organelle; GO:0043231 intracel…	GO:0003824 catalytic activity; GO:0004029 aldehyde dehydrogenase (NAD+) activity; GO:0004030 aldehyde dehydrogenase [NAD(P)+] activity; GO:0016491 oxidoreductase activity; GO:0016620 oxidoreductase activity, acting on the aldehyde or oxo group of donors, NAD or NADP as acceptor; GO:0016903 oxidoreductase activity, acting on the aldehyde or oxo group of donors;			C	KOG2450	Aldehyde dehydrogenase
A0A8E5HVA9	Smr domain-containing protein	UV8b_06526	1.9124	0.0308	Up	27.843	GQEHLHAIVGK;MYINLQGR;VGEDTIDLHGLFVDEAAR	1.4086	1.1141	1.5586	1.1525	1.0918	1.2518		0.6884	0.7343	nucleus				GO:0006139 nucleobase-containing compound metabolic process; GO:0006259 DNA metabolic process; GO:0006281 DNA repair; GO:0006725 cellular aromatic compound metabolic process; GO:0006793 phosphorus metabolic process; GO:0006796 phosphate-containing compound metabolic process; GO:0006807 nitrogen compound metabolic process; GO:0006950 response to stress; GO:0006974 DNA damage response; GO:0008152 m…	GO:0005622 intracellular anatomical structure; GO:0005737 cytoplasm; GO:0071944 cell periphery;	GO:0003824 catalytic activity; GO:0004518 nuclease activity; GO:0004519 endonuclease activity; GO:0016301 kinase activity; GO:0016740 transferase activity; GO:0016772 transferase activity, transferring phosphorus-containing groups; GO:0016773 phosphotransferase activity, alcohol group as acceptor; GO:0016787 hydrolase activity; GO:0016788 hydrolase activity, acting on ester bonds; GO:0019205 nucl…	PF08590	PF08590 Domain of unknown function (DUF1771)	L	KOG2401	Predicted MutS-related protein involved in mismatch repair
A0A8E5HVB0	4-aminobutyrate aminotransferase	UV8b_06551	0.6441	0.0146	Down	16.765	AEQASLDEVEHLIK;GQGTFIAFDNPR;LDLVNQTAK;NQEPAAPVVK;SPEMINALVNR;VGDYLFGK;YPLDQHAEENAK	0.8524	0.8314	0.8698	0.7949	0.7459	0.9411	1.1078	1.4947	1.362	mitochondria	K13524	ABAT; 4-aminobutyrate aminotransferase / (S)-3-amino-2-methylpropionate transaminase [EC:2.6.1.19 2.6.1.22]	map00250 Alanine, aspartate and glutamate metabolism; map00280 Valine, leucine and isoleucine degradation; map00410 beta-Alanine metabolism; map00640 Propanoate metabolism; map00650 Butanoate metabolism; map01100 Metabolic pathways	GO:0006082 organic acid metabolic process; GO:0006520 amino acid metabolic process; GO:0006536 glutamate metabolic process; GO:0006807 nitrogen compound metabolic process; GO:0008152 metabolic process; GO:0009056 catabolic process; GO:0009063 amino acid catabolic process; GO:0009064 glutamine family amino acid metabolic process; GO:0009448 gamma-aminobutyric acid metabolic process; GO:0009450 gam…	GO:0005622 intracellular anatomical structure; GO:0005737 cytoplasm; GO:0005739 mitochondrion; GO:0005829 cytosol; GO:0043226 organelle; GO:0043227 membrane-bounded organelle; GO:0043229 intracellular organelle; GO:0043231 intracellular membrane-bounded organelle;	GO:0003824 catalytic activity; GO:0003867 4-aminobutyrate transaminase activity; GO:0005488 binding; GO:0008483 transaminase activity; GO:0016740 transferase activity; GO:0016769 transferase activity, transferring nitrogenous groups; GO:0019842 vitamin binding; GO:0030170 pyridoxal phosphate binding; GO:0036094 small molecule binding; GO:0043167 ion binding; GO:0043168 anion binding; GO:0070279 v…	PF00202	PF00202 Aminotransferase class-III	E	KOG1405	4-aminobutyrate aminotransferase
A0A8E5HVE8	FAD synthase	UV8b_06269	2.3347	0.0006	Up	26.081	AIFMGTR;ALASLQK;ALPDICFTLR;APAAAAAAAAVDPR;ASVALVDDALR;ASVALVDDALRR;IAALLEHPDK;QALEAYR;TDPHSESLAGFAPTDASWPQYMR	1.5846	1.4064	1.6876	0.7491	0.8482	0.7202	0.6346	0.6247	0.7446	cytoplasm	K00953	FLAD1; FAD synthetase [EC:2.7.7.2]	map00740 Riboflavin metabolism; map01100 Metabolic pathways; map01110 Biosynthesis of secondary metabolites; map01240 Biosynthesis of cofactors	GO:0006139 nucleobase-containing compound metabolic process; GO:0006725 cellular aromatic compound metabolic process; GO:0006747 FAD biosynthetic process; GO:0006753 nucleoside phosphate metabolic process; GO:0006793 phosphorus metabolic process; GO:0006796 phosphate-containing compound metabolic process; GO:0006807 nitrogen compound metabolic process; GO:0008152 metabolic process; GO:0009058 bio…	GO:0005622 intracellular anatomical structure; GO:0005737 cytoplasm;	GO:0003824 catalytic activity; GO:0003919 FMN adenylyltransferase activity; GO:0016740 transferase activity; GO:0016772 transferase activity, transferring phosphorus-containing groups; GO:0016779 nucleotidyltransferase activity; GO:0070566 adenylyltransferase activity;			EH	KOG2644	3'-phosphoadenosine 5'-phosphosulfate sulfotransferase (PAPS reductase)/FAD synthetase and related enzymes
A0A8E5HVH3	Transcriptional repressor Tup1 N-terminal domain-containing protein	UV8b_06314	0.6445	0.0131	Down	29.335	AEFETQLR;APNAVGPATPQINTPVPYPGNAQSPQVSHPTPDHGR;APPVGNALGDLEPDAVAPHNK;DLVSGSLDR;GMGAAPPSSSVR;GVQFWDPR;LNELLDQIR;SAQIFDVQTGEK;SVCFSPDGR	0.848	0.7741	0.7511	0.9649	0.9055	1.0739	1.0383	1.3691	1.275	mitochondria	K06666	TUP1; general transcriptional corepressor TUP1	map04011 MAPK signaling pathway - yeast; map04111 Cell cycle - yeast	GO:0000003 reproduction; GO:0000122 negative regulation of transcription by RNA polymerase II; GO:0000429 carbon catabolite regulation of transcription from RNA polymerase II promoter; GO:0000430 regulation of transcription from RNA polymerase II promoter by glucose; GO:0000433 carbon catabolite repression of transcription from RNA polymerase II promoter by glucose; GO:0003006 developmental proce…	GO:0000228 nuclear chromosome; GO:0000785 chromatin; GO:0005622 intracellular anatomical structure; GO:0005634 nucleus; GO:0005654 nucleoplasm; GO:0005694 chromosome; GO:0017053 transcription repressor complex; GO:0031974 membrane-enclosed lumen; GO:0031981 nuclear lumen; GO:0032991 protein-containing complex; GO:0043226 organelle; GO:0043227 membrane-bounded organelle; GO:0043228 non-membrane-bo…	GO:0005488 binding; GO:0005515 protein binding; GO:0005543 phospholipid binding; GO:0008289 lipid binding; GO:0019899 enzyme binding; GO:0035091 phosphatidylinositol binding; GO:0036033 mediator complex binding; GO:0042393 histone binding; GO:0042826 histone deacetylase binding; GO:0043167 ion binding; GO:0043168 anion binding; GO:0044877 protein-containing complex binding; GO:0080025 phosphatidy…	PF08581	PF08581 Tup N-terminal	R	KOG0266	WD40 repeat-containing protein
A0A8E5HW85	Gamma interferon inducible lysosomal thiol reductase	UV8b_06786	4.9352	0	Up	29.851	ALIEDCALEHAIDIR;DDGAYGMDLLR;DYEHIPER;LLILPVMQR;LVPLEAHIISK	1.5577	1.69	1.5673	0.94	1.0755	1.1938	0.3192	0.3078	0.3486	nucleus
A0A8E5HX23	Apple domain-containing protein	UV8b_07154	4.1036	0.001	Up	12.14	AGQGTFYR;EGTPPPLEDDEYAR;GAAWVDDATTADEK;YDHVAPPAPIPR	2.1754	2.1273	1.8298	0.5583	0.639	0.6739	0.4715	0.5248		extracellular
A0A8E5HX49	Uncharacterized protein	UV8b_07481	6.4208	0	Up	323.31	AAEDTVDEASQEAPASTDEQPADEK;AAEDTVDEASQEAPESTDKQPAVEEAAEDAPVEASPDAPAK;AATAAAPSSNSPEPVK;AEPVASPQQPDKK;AEQGDVEAKAPEEEESKDTVGPIPSEEK;AEVTDELSSQQAAQDAPTAAHVVEDK;APEEEESKDTVGPIPSEEK;ASEDVPTEQQNPPEEGAADAAEQVTNETCAEEASEER;DSGFSGESPGGSGR;DTPADATNNEDHDKPQTTSTGK;EASDPEPAVPVDSDETTAPPASPK;EVTESLGTEGAVEVSSADDPVCDEPVAK;KDDPLVEESNVEPATIASAETPTGTTEETDTSETSPDK;LAEEEKPVDDSPVEESPK;LPAGAVEIAGDAAEIESESSAR;PSDEQAADATIK;…	2.0057	2.1694	1.8911	0.5929	0.6618	0.7344	0.2496	0.3891	0.3061	nucleus
A0A8E5HXB7	peptidylprolyl isomerase	UV8b_07545	1.8856	0.0005	Up	110.37	AGNLQVAVAK;AHELAPSDGMVAK;EALISDCGELTGEEALK;EALISDCGELTGEEALKADVK;FEDEAFPLK;HATSALGVSGASDADR;LEAWDDAIR;QFMIQGGDFTAGDGTGGESIYGSK;QVENLKTEAGDKPSK;SKDEENALDDLER;TILGIATDCK;VTMELYSDLVPK;YLNEDPDLDNEPATTK	1.2401	1.4086	1.2561	1.0001	0.9572	1.067	0.7214	0.704	0.6455	cytoplasm	K05864	PPID, CYPD; peptidyl-prolyl isomerase D [EC:5.2.1.8]		GO:0000413 protein peptidyl-prolyl isomerization; GO:0006807 nitrogen compound metabolic process; GO:0008152 metabolic process; GO:0009987 cellular process; GO:0018193 peptidyl-amino acid modification; GO:0018208 peptidyl-proline modification; GO:0019538 protein metabolic process; GO:0036211 protein modification process; GO:0043170 macromolecule metabolic process; GO:0043412 macromolecule modific…		GO:0003755 peptidyl-prolyl cis-trans isomerase activity; GO:0003824 catalytic activity; GO:0016853 isomerase activity; GO:0016859 cis-trans isomerase activity; GO:0140096 catalytic activity, acting on a protein;	PF00160	PF00160 Cyclophilin type peptidyl-prolyl cis-trans isomerase/CLD	O	KOG0546	HSP90 co-chaperone CPR7/Cyclophilin
A0A8E5HXD4	MSP domain-containing protein	UV8b_07575	2.7036	0.0036	Up	225.24	ASSVNGVAETPEAPRPFSTPGGR;DKFLVQCAPINSDQDFASIASVLESADK;FLVQCAPINSDQDFASIASVLESADK;LAQAEAQLLNLK;NTSSTPVAFK;PLTIEVAR;QDPPLDAK;SGQPNSVIAQAAAAVSETAQLTYEELK;SNLTPLSDPPPYTYDDAADAAADAADEK;SSSGDEKRPAGGDAPQAVK;TVDILPLELNFAR;VNWLAASGEAAQSTSPPSGPLSTPSK	1.2603	1.3153	1.7197	1.0619	1.0573	0.9968	0.5572	0.4758	0.5558	cytoplasm				GO:0006325 chromatin organization; GO:0006355 regulation of DNA-templated transcription; GO:0006629 lipid metabolic process; GO:0006644 phospholipid metabolic process; GO:0006793 phosphorus metabolic process; GO:0006796 phosphate-containing compound metabolic process; GO:0006996 organelle organization; GO:0007029 endoplasmic reticulum organization; GO:0007163 establishment or maintenance of cell …	GO:0005622 intracellular anatomical structure; GO:0005634 nucleus; GO:0005635 nuclear envelope; GO:0005737 cytoplasm; GO:0005783 endoplasmic reticulum; GO:0005789 endoplasmic reticulum membrane; GO:0005886 plasma membrane; GO:0005933 cellular bud; GO:0005934 cellular bud tip; GO:0005938 cell cortex; GO:0012505 endomembrane system; GO:0016020 membrane; GO:0030427 site of polarized growth; GO:00310…	GO:0005488 binding; GO:0005515 protein binding; GO:0005543 phospholipid binding; GO:0008289 lipid binding; GO:0019904 protein domain specific binding; GO:0033149 FFAT motif binding; GO:0035091 phosphatidylinositol binding; GO:0043167 ion binding; GO:0043168 anion binding;	PF00635	PF00635 MSP (Major sperm protein) domain	U	KOG0439	VAMP-associated protein involved in inositol metabolism
A0A8E5HXQ7	MYB DNA-binding domain protein	UV8b_07825	1.5482	0.0041	Up	16.606	DAGNSWAEIAK;EHFPDLFTAGK;TNTPWTPQEELR	1.1801	1.3278	1.3103	0.877	0.9095	0.929	0.9244	0.8266	0.7152	nucleus							PF00249	PF00249 Myb-like DNA-binding domain
A0A8E5HY44	Kynurenine 3-monooxygenase	BNA4	0.5951	0.0001	Down	10.071	AQALAEYSAIR;NPGIIPLNFTK;SINLALSER;VSFSNEGYNDIVSK	0.8811	0.8341	0.7743	0.8177	0.8084	0.7009	1.4093	1.4149	1.3591	mitochondria	K00486	KMO; kynurenine 3-monooxygenase [EC:1.14.13.9]	map00380 Tryptophan metabolism; map01100 Metabolic pathways; map01240 Biosynthesis of cofactors	GO:0006082 organic acid metabolic process; GO:0006139 nucleobase-containing compound metabolic process; GO:0006520 amino acid metabolic process; GO:0006568 tryptophan metabolic process; GO:0006576 biogenic amine metabolic process; GO:0006586 indolalkylamine metabolic process; GO:0006725 cellular aromatic compound metabolic process; GO:0006753 nucleoside phosphate metabolic process; GO:0006793 pho…	GO:0005622 intracellular anatomical structure; GO:0005737 cytoplasm; GO:0005739 mitochondrion; GO:0005740 mitochondrial envelope; GO:0005741 mitochondrial outer membrane; GO:0005886 plasma membrane; GO:0016020 membrane; GO:0019867 outer membrane; GO:0031090 organelle membrane; GO:0031966 mitochondrial membrane; GO:0031967 organelle envelope; GO:0031968 organelle outer membrane; GO:0031975 envelop…	GO:0000166 nucleotide binding; GO:0003824 catalytic activity; GO:0004497 monooxygenase activity; GO:0004502 kynurenine 3-monooxygenase activity; GO:0005488 binding; GO:0016174 NAD(P)H oxidase H2O2-forming activity; GO:0016491 oxidoreductase activity; GO:0016651 oxidoreductase activity, acting on NAD(P)H; GO:0016705 oxidoreductase activity, acting on paired donors, with incorporation or reduction …			CR	KOG2614	Kynurenine 3-monooxygenase and related flavoprotein monooxygenases
A0A8E5HY63	PCI domain-containing protein	UV8b_08051	0.5999	0.0216	Down	36.859	DCIEWATAER;EYESALISLGELYR;IMLNLADDVNQLMASK;LVEVQLLESR;LYDAMLEQNLIK;MVGLDTQQVER;VEIDHIAK;YELGSDAFIR	0.7615	0.6984	0.5947	1.15	1.3266	1.044	1.359	0.9682	1.0976	nucleus	K03036	PSMD11, RPN6; 26S proteasome regulatory subunit N6	map03050 Proteasome	GO:0006508 proteolysis; GO:0006511 ubiquitin-dependent protein catabolic process; GO:0006807 nitrogen compound metabolic process; GO:0007088 regulation of mitotic nuclear division; GO:0007346 regulation of mitotic cell cycle; GO:0008152 metabolic process; GO:0009056 catabolic process; GO:0009057 macromolecule catabolic process; GO:0009896 positive regulation of catabolic process; GO:0009987 cellu…	GO:0000502 proteasome complex; GO:0005622 intracellular anatomical structure; GO:0005737 cytoplasm; GO:0005829 cytosol; GO:0005838 proteasome regulatory particle; GO:0008541 proteasome regulatory particle, lid subcomplex; GO:0022624 proteasome accessory complex; GO:0031597 cytosolic proteasome complex; GO:0032991 protein-containing complex; GO:0034515 proteasome storage granule; GO:1902494 cataly…	GO:0005198 structural molecule activity;	PF18055; PF01399; PF18503	PF18055 26S proteasome regulatory subunit RPN6 N-terminal domain; PF01399 PCI domain; PF18503 26S proteasome subunit RPN6 C-terminal helix domain	O	KOG1463	26S proteasome regulatory complex, subunit RPN6/PSMD11
A0A8E5HYQ0	Acetyl-coenzyme A synthetase	UV8b_08076	0.6066	0.0166	Down	39.182	AIHVVPDLPK;DFETVTSGTLTDGDVK;ELLSWYR;GYYFTGDGAGR;IIMVVHDEK;NVTYGELLR;VAEAHLVDTFHPPEK;VAIIYEADEPQHGR;VLGSVGEPIAAEVWK;VVITTDEGKR;YWDIIEK	0.7607	0.5757	0.6803	1.1676	1.2525	1.2385	1.1761	0.9187	1.2299	cytoplasm	K01895	ACSS1_2, acs; acetyl-CoA synthetase [EC:6.2.1.1]	map00010 Glycolysis / Gluconeogenesis; map00620 Pyruvate metabolism; map00630 Glyoxylate and dicarboxylate metabolism; map00640 Propanoate metabolism; map00680 Methane metabolism; map01100 Metabolic pathways; map01110 Biosynthesis of secondary metabolites; map01200 Carbon metabolism	GO:0006082 organic acid metabolic process; GO:0006083 acetate metabolic process; GO:0006084 acetyl-CoA metabolic process; GO:0006085 acetyl-CoA biosynthetic process; GO:0006091 generation of precursor metabolites and energy; GO:0006113 fermentation; GO:0006139 nucleobase-containing compound metabolic process; GO:0006163 purine nucleotide metabolic process; GO:0006164 purine nucleotide biosyntheti…	GO:0005576 extracellular region; GO:0005622 intracellular anatomical structure; GO:0005634 nucleus; GO:0005730 nucleolus; GO:0005737 cytoplasm; GO:0005739 mitochondrion; GO:0005829 cytosol; GO:0016020 membrane; GO:0031974 membrane-enclosed lumen; GO:0031981 nuclear lumen; GO:0043226 organelle; GO:0043227 membrane-bounded organelle; GO:0043228 non-membrane-bounded organelle; GO:0043229 intracellul…	GO:0000166 nucleotide binding; GO:0003824 catalytic activity; GO:0003987 acetate-CoA ligase activity; GO:0005488 binding; GO:0016208 AMP binding; GO:0016405 CoA-ligase activity; GO:0016874 ligase activity; GO:0016877 ligase activity, forming carbon-sulfur bonds; GO:0016878 acid-thiol ligase activity; GO:0016879 ligase activity, forming carbon-nitrogen bonds; GO:0016880 acid-ammonia (or amide) lig…	PF13193	PF13193 AMP-binding enzyme C-terminal domain	I	KOG1175	Acyl-CoA synthetase
A0A8E5HYU2	NADH-ubiquinone oxidoreductase 78 kDa subunit	UV8b_08136	0.6146	0.0012	Down	192.56	AASEFLGVPLPYDDLTAVR;AATSLPGASR;AGAFEVGFTTPSAEVAQTKPK;AGTYINTEGR;AGVTIPR;AYYETVGAFVEK;DAFVVYQGHHGDR;FANDIAGAPELGSTGR;FEPADWEEALAEVAR;GAQIADVILPGAAYTEK;GNDLQIGTYLEK;HEAAVLNAR;HTESIDVLDGLGSNIR;IIAGALTEVESLVVAK;LGSDNLALDTPTGSQPVAHGVDVR;LNDDVNEEWINDK;LTMPLIR;MCLVEVEK;MVEISPALAAYDVVEPVALR;NAANFVTPEWDGYNVLQR;VQLVDQNK;VSIEAGSALIQACEK	0.7641	0.7877	0.749	1.055	0.9508	0.9498	1.3052	1.3042	1.1341	mitochondria	K03934	NDUFS1; NADH dehydrogenase (ubiquinone) Fe-S protein 1 [EC:7.1.1.2]	map00190 Oxidative phosphorylation; map01100 Metabolic pathways	GO:0006091 generation of precursor metabolites and energy; GO:0008152 metabolic process; GO:0009987 cellular process; GO:0015980 energy derivation by oxidation of organic compounds; GO:0044237 cellular metabolic process; GO:0045333 cellular respiration;	GO:0005622 intracellular anatomical structure; GO:0005737 cytoplasm; GO:0005739 mitochondrion; GO:0005740 mitochondrial envelope; GO:0005743 mitochondrial inner membrane; GO:0005746 mitochondrial respirasome; GO:0005747 mitochondrial respiratory chain complex I; GO:0016020 membrane; GO:0019866 organelle inner membrane; GO:0030964 NADH dehydrogenase complex; GO:0031090 organelle membrane; GO:00319…	GO:0003824 catalytic activity; GO:0003954 NADH dehydrogenase activity; GO:0005488 binding; GO:0008137 NADH dehydrogenase (ubiquinone) activity; GO:0016491 oxidoreductase activity; GO:0016651 oxidoreductase activity, acting on NAD(P)H; GO:0016655 oxidoreductase activity, acting on NAD(P)H, quinone or similar compound as acceptor; GO:0050136 NADH dehydrogenase (quinone) activity; GO:0051536 iron-su…	PF13510; PF10588	PF13510 2Fe-2S iron-sulfur cluster binding domain; PF10588 NADH-ubiquinone oxidoreductase-G iron-sulfur binding region	C	KOG2282	NADH-ubiquinone oxidoreductase, NDUFS1/75 kDa subunit
A0A8E5HYZ3	Cofilin	UV8b_08129	2.0846	0.022	Up	201.87	AATSGFHEVEANDFEELEYETVAK;SQSGISVPAEVTDALK;SQSGISVPAEVTDALKK;TIEVEDASEEQDWESFR;TIEVEDASEEQDWESFREK;YAVYDFEPEVPAGR	1.0111	1.108	1.5363	1.121	1.2496	1.2204	0.7136	0.542	0.498	cytoplasm	K05765	CFL; cofilin					PF00241	PF00241 Cofilin/tropomyosin-type actin-binding protein	Z	KOG1735	Actin depolymerizing factor
A0A8E5MDJ4	PH domain-containing protein	UV8b_00504	1.6031	0.002	Up	216.16	AATGISSHAGDAVPDFDPTTTAGLLSER;GSVLPILER;LANPNDPPR;LTGSTELAFK;QIELLGQQTASYDSAGGK;SNTQAQINTNIETEK;TSPTTSTTLPSR	0.9842	1.0099	0.9691	1.3219	1.3982	1.4684	0.5221	0.6306	0.6958	cytoplasm
A0A8E5MDR3	Fe-S cluster assembly protein DRE2	UV8b_00053	2.7296	0.0029	Up	62.712	DGGFEKPQEEEVVVPLR;LDTNDLNELDFTVK;LQFQDGQFGGAESK;SSTDLQMLDR;TGSCNNCSLGDAFR	2.0055	2.2678	1.6715	0.4115		0.4657	0.8548	0.7671	0.5561	cytoplasm	K22746	CIAPIN1, DRE2; anamorsin		GO:0006091 generation of precursor metabolites and energy; GO:0006790 sulfur compound metabolic process; GO:0008152 metabolic process; GO:0009889 regulation of biosynthetic process; GO:0009890 negative regulation of biosynthetic process; GO:0009892 negative regulation of metabolic process; GO:0009987 cellular process; GO:0016043 cellular component organization; GO:0016226 iron-sulfur cluster asse…	GO:0005622 intracellular anatomical structure; GO:0005737 cytoplasm; GO:0005739 mitochondrion; GO:0005740 mitochondrial envelope; GO:0005758 mitochondrial intermembrane space; GO:0005829 cytosol; GO:0031967 organelle envelope; GO:0031970 organelle envelope lumen; GO:0031974 membrane-enclosed lumen; GO:0031975 envelope; GO:0043226 organelle; GO:0043227 membrane-bounded organelle; GO:0043229 intrac…	GO:0003824 catalytic activity; GO:0005488 binding; GO:0005515 protein binding; GO:0009055 electron transfer activity; GO:0016491 oxidoreductase activity; GO:0051536 iron-sulfur cluster binding; GO:0051537 2 iron, 2 sulfur cluster binding; GO:0051539 4 iron, 4 sulfur cluster binding; GO:0051540 metal cluster binding;	PF16803	PF16803 Fe-S cluster assembly protein DRE2 N-terminus	S	KOG4020	Protein DRE2, required for cell viability
A0A8E5MDU1	Glucosidase 2 subunit beta	UV8b_00877	2.1564	0.0026	Up	84.605	AYDDYAAR;DYGPADIFR;ETEDLGKDYGPADIFR;GAEFGCISDSSVK;GVGPEYASHYQR;IDPLSPQQLLPASGLAPGR;IGQLQAEIAALESGR;LGVLVGLAK;MEVGTPAACDDAEPAGQR;QEYNPNFNDEGVK;VEELETILR;YQDGQQCWNGPPR	1.4902	1.6322	1.2453	0.8291	0.8729	0.9047	0.6247	0.6808	0.72	extracellular	K08288	PRKCSH; protein kinase C substrate 80K-H	map04141 Protein processing in endoplasmic reticulum	GO:0000271 polysaccharide biosynthetic process; GO:0005975 carbohydrate metabolic process; GO:0005976 polysaccharide metabolic process; GO:0006486 protein glycosylation; GO:0006487 protein N-linked glycosylation; GO:0006491 N-glycan processing; GO:0006807 nitrogen compound metabolic process; GO:0008152 metabolic process; GO:0009058 biosynthetic process; GO:0009059 macromolecule biosynthetic proce…	GO:0005622 intracellular anatomical structure; GO:0005737 cytoplasm; GO:0005783 endoplasmic reticulum; GO:0005788 endoplasmic reticulum lumen; GO:0012505 endomembrane system; GO:0017177 glucosidase II complex; GO:0031974 membrane-enclosed lumen; GO:0032991 protein-containing complex; GO:0043226 organelle; GO:0043227 membrane-bounded organelle; GO:0043229 intracellular organelle; GO:0043231 intrac…				T	KOG2397	Protein kinase C substrate, 80 KD protein, heavy chain
A0A8E5ME52	Heat shock 70 kDa protein	UV8b_01222	0.5908	0.0003	Down	63.411	ADSMLNDTER;DAGQIAGLNVLR;ETAEAYLSKPVK;HIVADFK;KFTDAEVQR;NAVVTVPAYFNDAQR;SQSGESTATAAEIK;SQVFSTAADYQTAVEIK;SVNPDEAVAIGAAIQGAVLSGEVK;TTPSVVAFAEDGER;VVNEPTAAALAYGLEK	0.8845	0.8098	0.7532	0.8173	0.8275	0.7646	1.3286	1.4311	1.3835	mitochondria	K04043	dnaK, HSPA9; molecular chaperone DnaK	map03018 RNA degradation	GO:0006457 protein folding; GO:0006605 protein targeting; GO:0006626 protein targeting to mitochondrion; GO:0006790 sulfur compound metabolic process; GO:0006810 transport; GO:0006839 mitochondrial transport; GO:0006886 intracellular protein transport; GO:0006950 response to stress; GO:0006970 response to osmotic stress; GO:0006996 organelle organization; GO:0007005 mitochondrion organization; GO…	GO:0001405 PAM complex, Tim23 associated import motor; GO:0005576 extracellular region; GO:0005618 cell wall; GO:0005622 intracellular anatomical structure; GO:0005737 cytoplasm; GO:0005739 mitochondrion; GO:0005740 mitochondrial envelope; GO:0005743 mitochondrial inner membrane; GO:0005744 TIM23 mitochondrial import inner membrane translocase complex; GO:0005759 mitochondrial matrix; GO:0005886 …	GO:0003824 catalytic activity; GO:0005488 binding; GO:0005515 protein binding; GO:0016462 pyrophosphatase activity; GO:0016787 hydrolase activity; GO:0016817 hydrolase activity, acting on acid anhydrides; GO:0016818 hydrolase activity, acting on acid anhydrides, in phosphorus-containing anhydrides; GO:0016887 ATP hydrolysis activity; GO:0017111 ribonucleoside triphosphate phosphatase activity; GO…			O	KOG0102	Molecular chaperones mortalin/PBP74/GRP75, HSP70 superfamily
A0A8E5MEA1	O-acetylhomoserine (Thiol)-lyase	UV8b_01314	0.6293	0.0004	Down	24.291	FVDVDKPEDVAAAIDDK;FVDVDKPEDVAAAIDDKTK;GGGAAGSQVVDGFK;IMNPTVDVFEK;LSSGVTEDLIR;NFETLQLHAGQEPDPTTK;YNVPDLEAIAR	0.7543	0.7941	0.9024	0.8634	0.877	0.9144	1.2941	1.3158	1.2844	cytoplasm	K17069	MET17; O-acetylhomoserine/O-acetylserine sulfhydrylase [EC:2.5.1.49 2.5.1.47]	map00270 Cysteine and methionine metabolism; map00920 Sulfur metabolism; map01100 Metabolic pathways; map01110 Biosynthesis of secondary metabolites; map01200 Carbon metabolism; map01230 Biosynthesis of amino acids	GO:0000096 sulfur amino acid metabolic process; GO:0000097 sulfur amino acid biosynthetic process; GO:0006082 organic acid metabolic process; GO:0006520 amino acid metabolic process; GO:0006534 cysteine metabolic process; GO:0006535 cysteine biosynthetic process from serine; GO:0006555 methionine metabolic process; GO:0006563 L-serine metabolic process; GO:0006790 sulfur compound metabolic proces…	GO:0005622 intracellular anatomical structure; GO:0005737 cytoplasm; GO:0005886 plasma membrane; GO:0016020 membrane; GO:0071944 cell periphery;	GO:0003824 catalytic activity; GO:0003961 O-acetylhomoserine aminocarboxypropyltransferase activity; GO:0004124 cysteine synthase activity; GO:0016740 transferase activity; GO:0016765 transferase activity, transferring alkyl or aryl (other than methyl) groups;	PF01053	PF01053 Cys/Met metabolism PLP-dependent enzyme	E	KOG0053	Cystathionine beta-lyases/cystathionine gamma-synthases
A0A8E5MEJ0	Metallo-beta-lactamase domain-containing protein	UV8b_00643	0.6486	0.0033	Down	10.335	GDLERPDTSPPTVTVR;LPAGTDDYGPELASLPR;SVWFGGDTGYR;VLFDPVFEDR	0.7228	0.812	0.8313	0.9638	0.9929	1.0289	1.3114	1.1075	1.2294	cytoplasm	K13985	NAPEPLD; N-acyl-phosphatidylethanolamine-hydrolysing phospholipase D [EC:3.1.4.54]		GO:0006066 alcohol metabolic process; GO:0006576 biogenic amine metabolic process; GO:0006629 lipid metabolic process; GO:0006644 phospholipid metabolic process; GO:0006650 glycerophospholipid metabolic process; GO:0006793 phosphorus metabolic process; GO:0006796 phosphate-containing compound metabolic process; GO:0006807 nitrogen compound metabolic process; GO:0008152 metabolic process; GO:00093…	GO:0005622 intracellular anatomical structure; GO:0005737 cytoplasm; GO:0005739 mitochondrion; GO:0005740 mitochondrial envelope; GO:0005743 mitochondrial inner membrane; GO:0016020 membrane; GO:0019866 organelle inner membrane; GO:0031090 organelle membrane; GO:0031966 mitochondrial membrane; GO:0031967 organelle envelope; GO:0031975 envelope; GO:0043226 organelle; GO:0043227 membrane-bounded or…	GO:0003824 catalytic activity; GO:0004620 phospholipase activity; GO:0008081 phosphoric diester hydrolase activity; GO:0016298 lipase activity; GO:0016787 hydrolase activity; GO:0016788 hydrolase activity, acting on ester bonds; GO:0042578 phosphoric ester hydrolase activity; GO:0070290 N-acylphosphatidylethanolamine-specific phospholipase D activity;	PF12706	PF12706 Beta-lactamase superfamily domain	R	KOG3798	Predicted Zn-dependent hydrolase (beta-lactamase superfamily)
A0A8E5MEU2	Protein transport protein SFT2	UV8b_01253	0.4399	0.0001	Down	75.01	LAATFGAR;LPIAEAGTGPGAPLPAPSR;NLNPFQDR;RQDEPVSTAPDTGLLASIR	0.7202	0.6591	0.77	0.6738	0.6399	0.6509	1.71	1.5495	1.6267	plasma membrane				GO:0006810 transport; GO:0006886 intracellular protein transport; GO:0006892 post-Golgi vesicle-mediated transport; GO:0006895 Golgi to endosome transport; GO:0008104 protein localization; GO:0015031 protein transport; GO:0015833 peptide transport; GO:0016192 vesicle-mediated transport; GO:0016197 endosomal transport; GO:0016482 cytosolic transport; GO:0033036 macromolecule localization; GO:00421…	GO:0000138 Golgi trans cisterna; GO:0000139 Golgi membrane; GO:0005622 intracellular anatomical structure; GO:0005737 cytoplasm; GO:0005794 Golgi apparatus; GO:0005795 Golgi stack; GO:0012505 endomembrane system; GO:0016020 membrane; GO:0031090 organelle membrane; GO:0031984 organelle subcompartment; GO:0031985 Golgi cisterna; GO:0043226 organelle; GO:0043227 membrane-bounded organelle; GO:004322…				U	KOG2887	Membrane protein involved in ER to Golgi transport
A0A8E5MFR3	Pyruvate carboxylase	UV8b_02008	0.6581	0.0001	Down	101.16	AAPQQPLTFNDVFDDEDVDEPK;ADEAYVIGK;ADPSDSSQVGAPMSGVLVELR;AGLIFVGPQPDVIDALGDK;ALDTYWSQLR;DAHQSLLATR;DAILADAVK;EGDSVDGSDLVCR;FVQQYGDLSVLPTR;GQYTPVGAYLAGDEIIK;ITTEDPAEQFRPDTGK;LAIAADVPVVPGTEGAVAK;LLAVGPLSENTGQR;NAGTAEFLVDQQNR;NGVDIFR;QKADEAYVIGK;SAFGNGTVFVER;TVDLLNIAK;VFDALNDINQLEVGIK;VVEIAPAK;VVGDLAQFMVSNK	0.8675	0.9318	0.8645	0.7701	0.7475	0.7705	1.3461	1.3246	1.3773	cytoplasm	K01958	PC, pyc; pyruvate carboxylase [EC:6.4.1.1]	map00020 Citrate cycle (TCA cycle); map00620 Pyruvate metabolism; map01100 Metabolic pathways; map01200 Carbon metabolism; map01230 Biosynthesis of amino acids	GO:0005975 carbohydrate metabolic process; GO:0005996 monosaccharide metabolic process; GO:0006006 glucose metabolic process; GO:0006091 generation of precursor metabolites and energy; GO:0006094 gluconeogenesis; GO:0008152 metabolic process; GO:0009058 biosynthetic process; GO:0009987 cellular process; GO:0016051 carbohydrate biosynthetic process; GO:0019318 hexose metabolic process; GO:0019319 …	GO:0005622 intracellular anatomical structure; GO:0005737 cytoplasm; GO:0005829 cytosol;	GO:0003824 catalytic activity; GO:0004736 pyruvate carboxylase activity; GO:0016874 ligase activity; GO:0016885 ligase activity, forming carbon-carbon bonds;	PF00289; PF02786; PF02785; PF00682; PF02436; PF00364	PF00289 Biotin carboxylase, N-terminal domain; PF02786 Carbamoyl-phosphate synthase L chain, ATP binding domain; PF02785 Biotin carboxylase C-terminal domain; PF00682 HMGL-like; PF02436 Conserved carboxylase domain; PF00364 Biotin-requiring enzyme	C	KOG0369	Pyruvate carboxylase
A0A8E5MFZ0	2-isopropylmalate synthase	UV8b_02277	1.646	0.0099	Up	44.542	AQEITELFEETYYLK;EAALETAVR;EIEVSFPSASDTDFNFTR;FSIVDYSIMPDR;GGAAWIILR;GLQVAFSK;GNGPISSLASALK;PMLSEPWK;QLSLDLPR;TYEAVIR;WLATDLR;WQIPYLPLDPQDIGR	0.8967	0.9564	1.1704	1.3801	1.5898	1.1695	0.6514	0.5812	0.6043	nucleus	K01649	leuA, IMS; 2-isopropylmalate synthase [EC:2.3.3.13]	map00290 Valine, leucine and isoleucine biosynthesis; map00620 Pyruvate metabolism; map01100 Metabolic pathways; map01110 Biosynthesis of secondary metabolites; map01210 2-Oxocarboxylic acid metabolism; map01230 Biosynthesis of amino acids	GO:0006082 organic acid metabolic process; GO:0006520 amino acid metabolic process; GO:0006551 leucine metabolic process; GO:0006807 nitrogen compound metabolic process; GO:0008152 metabolic process; GO:0008652 amino acid biosynthetic process; GO:0009058 biosynthetic process; GO:0009081 branched-chain amino acid metabolic process; GO:0009082 branched-chain amino acid biosynthetic process; GO:0009…	GO:0005622 intracellular anatomical structure; GO:0005737 cytoplasm; GO:0005739 mitochondrion; GO:0043226 organelle; GO:0043227 membrane-bounded organelle; GO:0043229 intracellular organelle; GO:0043231 intracellular membrane-bounded organelle;	GO:0003824 catalytic activity; GO:0003852 2-isopropylmalate synthase activity; GO:0005488 binding; GO:0005515 protein binding; GO:0016740 transferase activity; GO:0016746 acyltransferase activity; GO:0046912 acyltransferase activity, acyl groups converted into alkyl on transfer;	PF00682; PF08502	PF00682 HMGL-like; PF08502 LeuA allosteric (dimerisation) domain	E	KOG2367	Alpha-isopropylmalate synthase/homocitrate synthase
A0A8E5MG61	AAA+ ATPase domain-containing protein	UV8b_02752	1.6404	0.0005	Up	154.16	AAPLPEGWIR;CVFVMAER;DDETGKGDTDFEAR;EATLNQILTEMDGFNTR;EEIAQLEAFQLLLPEGQK;EIFQVYLK;EITWQEVR;EQVVVLAGTNR;EVGLIAEELLK;FSDVAGLEEAK;GNAEEVKMEHFER;IVTNEDKDYLVGR;KGPGNLSILDK;KLEEAQDQLGIPASER;KSLVLRPEEK;LELHPEATQGEAGK;LPQSDEPDSDKDHESK;LQKPFAEATAQQIDQEVHR;LSKEEIAQLEAFQLLLPEGQK;NMVTQWGMSDK;NTYVFTIGSVESFEK;RPFDDNEDFEK;SLVLRPEEK;VGPVFFENDPNR;VIGGLER;VSEELHFPTVTTGASDDFKK	1.1858	1.1503	1.2392	1.0676	1.0583	1.1192	0.7441	0.7787	0.6567	mitochondria	K08956	AFG3; AFG3 family protein [EC:3.4.24.-]		GO:0002181 cytoplasmic translation; GO:0006412 translation; GO:0006465 signal peptide processing; GO:0006508 proteolysis; GO:0006518 peptide metabolic process; GO:0006605 protein targeting; GO:0006626 protein targeting to mitochondrion; GO:0006807 nitrogen compound metabolic process; GO:0006810 transport; GO:0006839 mitochondrial transport; GO:0006886 intracellular protein transport; GO:0006996 o…	GO:0005622 intracellular anatomical structure; GO:0005737 cytoplasm; GO:0005739 mitochondrion; GO:0005740 mitochondrial envelope; GO:0005743 mitochondrial inner membrane; GO:0005745 m-AAA complex; GO:0016020 membrane; GO:0019866 organelle inner membrane; GO:0031090 organelle membrane; GO:0031966 mitochondrial membrane; GO:0031967 organelle envelope; GO:0031975 envelope; GO:0032991 protein-contain…	GO:0000166 nucleotide binding; GO:0003824 catalytic activity; GO:0005488 binding; GO:0005524 ATP binding; GO:0008233 peptidase activity; GO:0008237 metallopeptidase activity; GO:0016462 pyrophosphatase activity; GO:0016787 hydrolase activity; GO:0016817 hydrolase activity, acting on acid anhydrides; GO:0016818 hydrolase activity, acting on acid anhydrides, in phosphorus-containing anhydrides; GO:…	PF00004; PF17862; PF01434	PF00004 ATPase family associated with various cellular activities (AAA); PF17862 AAA+ lid domain; PF01434 Peptidase family M41	O	KOG0731	AAA+-type ATPase containing the peptidase M41 domain
A0A8E5MG83	K Homology domain-containing protein	UV8b_02577	1.6133	0.0075	Up	20.38	AVISSPEAATIIGK;INEPQDNSNER;LNASDSCLPMSSER;RPLEETSSPSR;SDLPDTAGTDATSDTK;TLNNEPLGEASTASSK	1.2943	1.3259	1.1785	0.8516	0.8772	1.1178	0.6422	0.7749	0.9376	mitochondria	K18738	HEK; heterogeneous nuclear rnp K-like protein		GO:0000723 telomere maintenance; GO:0006139 nucleobase-containing compound metabolic process; GO:0006259 DNA metabolic process; GO:0006725 cellular aromatic compound metabolic process; GO:0006807 nitrogen compound metabolic process; GO:0006996 organelle organization; GO:0008152 metabolic process; GO:0009987 cellular process; GO:0016043 cellular component organization; GO:0032200 telomere organiza…	GO:0005622 intracellular anatomical structure; GO:0005634 nucleus; GO:0005737 cytoplasm; GO:0043226 organelle; GO:0043227 membrane-bounded organelle; GO:0043229 intracellular organelle; GO:0043231 intracellular membrane-bounded organelle;	GO:0003676 nucleic acid binding; GO:0003723 RNA binding; GO:0003729 mRNA binding; GO:0005488 binding; GO:0097159 organic cyclic compound binding; GO:1901363 heterocyclic compound binding;	PF00013	PF00013 KH domain	AR	KOG2190	PolyC-binding proteins alphaCP-1 and related KH domain proteins
A0A8E5MGA0	Filamentation protein (Rhf1)	UV8b_03564	2.3025	0.0137	Up	86.85	AANYIEQLNSAR;DLTAAIELVR;EGDANSGMSEAPPAR;GQPVASVDSAVSVAPR;LLPPPVLPPLDGSDDTER;LLTGMEAESTGDLTPASAAAR;NPTPAIHVTEQNASR;RPSAASTHADAAADAAAAAAAAGSTGDELPAPYK;STTSAGGPQGSMSTASEGSR;TVLETLYSAATR	1.7658	1.4446	1.3252	1.1056	0.9603	1.0853	0.6293	0.684		nucleus	K21845	YPP1; cargo-transport protein YPP1		GO:0006810 transport; GO:0006886 intracellular protein transport; GO:0006897 endocytosis; GO:0008104 protein localization; GO:0015031 protein transport; GO:0015833 peptide transport; GO:0016192 vesicle-mediated transport; GO:0033036 macromolecule localization; GO:0042886 amide transport; GO:0045184 establishment of protein localization; GO:0046907 intracellular transport; GO:0051179 localization;…	GO:0005886 plasma membrane; GO:0016020 membrane; GO:0032991 protein-containing complex; GO:0071944 cell periphery;				T	KOG4162	Predicted calmodulin-binding protein
A0A8E5MGK9	serine--tRNA ligase	UV8b_03217	0.6463	0.0019	Down	35.047	DNILSHHEVLLR;IEQFLLTDPEK;IWAPEGTTVEK;SLQIPYR;TAQLEQFDEELYK;TVGNYVHESVPVSNNEENNVVER;YLPGSPDFIPFAK	0.7631	0.8635	0.7387	0.9366	0.8993	1.1392	1.2713	1.2582	1.1301	nucleus	K01875	SARS, serS; seryl-tRNA synthetase [EC:6.1.1.11]	map00970 Aminoacyl-tRNA biosynthesis	GO:0002181 cytoplasmic translation; GO:0006082 organic acid metabolic process; GO:0006139 nucleobase-containing compound metabolic process; GO:0006399 tRNA metabolic process; GO:0006412 translation; GO:0006418 tRNA aminoacylation for protein translation; GO:0006434 seryl-tRNA aminoacylation; GO:0006518 peptide metabolic process; GO:0006520 amino acid metabolic process; GO:0006725 cellular aromati…	GO:0005622 intracellular anatomical structure; GO:0005737 cytoplasm; GO:0010494 cytoplasmic stress granule; GO:0032991 protein-containing complex; GO:0035770 ribonucleoprotein granule; GO:0036464 cytoplasmic ribonucleoprotein granule; GO:0043226 organelle; GO:0043228 non-membrane-bounded organelle; GO:0043229 intracellular organelle; GO:0043232 intracellular non-membrane-bounded organelle; GO:199…	GO:0003824 catalytic activity; GO:0004812 aminoacyl-tRNA ligase activity; GO:0004828 serine-tRNA ligase activity; GO:0016874 ligase activity; GO:0016875 ligase activity, forming carbon-oxygen bonds; GO:0140098 catalytic activity, acting on RNA; GO:0140101 catalytic activity, acting on a tRNA;	PF02403; PF00587	PF02403 Seryl-tRNA synthetase N-terminal domain; PF00587 tRNA synthetase class II core domain (G, H, P, S and T)	J	KOG2509	Seryl-tRNA synthetase
A0A8E5MGN6	Hyphal anastamosis-8 protein	UV8b_03954	1.6755	0.0091	Up	29.598	FAEATSVHSPVDTNK;FTPWAPNTEK;NLSDIDESSPFTPGGSVAVAQSQFAPPSQTTFK;SDLYLAQLR;SQSAPNTPGFAPK	1.4926	1.1919	1.4769	0.7886	0.7552	0.8111	0.9388	0.7098	0.8351	plasma membrane
A0A8E5MGS0	Peptidase S8/S53 domain-containing protein	UV8b_03397	1.5673	0.0012	Up	32.94	FAELNQPGNAK;FTDQDGLEALLK;LGVIPVVGAGNDSAYIGEK;LKDDAQGVTQAQR;PSAPGASSGTTPK;TADKVNANELQGTK;TGVAGEGPLQDPAIGTNK;TPVETALPPVK;VNANELQGTK	1.3501	1.4512	1.3324	0.8876	0.7158	0.6253	0.8774	0.7955	0.9647	mitochondria	K01336	E3.4.21.48; cerevisin [EC:3.4.21.48]	map04138 Autophagy - yeast				PF00082	PF00082 Subtilase family	O	KOG1153	Subtilisin-related protease/Vacuolar protease B
A0A8E5MGV9	Endonuclease	UV8b_03517	2.4161	0.0084	Up	72.571	AGGNVAIGAFVLPNAPIPNDKPITDFEVPVEAVER;HSVFVEDDAVPAK;IATGPLYLPR;KHSVFVEDDAVPAK;SALISSYDR;VIFAEDGR;YEVIGSPPSIAVPTHFYK	1.0165	0.9968	1.3773	1.2051	1.522	1.4789	0.5644	0.3629	0.4761	extracellular	K01173	ENDOG; endonuclease G, mitochondrial		GO:0006139 nucleobase-containing compound metabolic process; GO:0006259 DNA metabolic process; GO:0006308 DNA catabolic process; GO:0006309 apoptotic DNA fragmentation; GO:0006310 DNA recombination; GO:0006401 RNA catabolic process; GO:0006725 cellular aromatic compound metabolic process; GO:0006807 nitrogen compound metabolic process; GO:0006915 apoptotic process; GO:0006921 cellular component d…	GO:0005622 intracellular anatomical structure; GO:0005634 nucleus; GO:0005737 cytoplasm; GO:0005739 mitochondrion; GO:0005740 mitochondrial envelope; GO:0005743 mitochondrial inner membrane; GO:0016020 membrane; GO:0019866 organelle inner membrane; GO:0031090 organelle membrane; GO:0031966 mitochondrial membrane; GO:0031967 organelle envelope; GO:0031975 envelope; GO:0043226 organelle; GO:0043227…	GO:0000014 single-stranded DNA endodeoxyribonuclease activity; GO:0003824 catalytic activity; GO:0004518 nuclease activity; GO:0004519 endonuclease activity; GO:0004520 DNA endonuclease activity; GO:0004521 RNA endonuclease activity; GO:0004527 exonuclease activity; GO:0004529 DNA exonuclease activity; GO:0004536 DNA nuclease activity; GO:0004540 RNA nuclease activity; GO:0016787 hydrolase activi…	PF01223	PF01223 DNA/RNA non-specific endonuclease	F	KOG3721	Mitochondrial endonuclease
A0A8E5MGY7	SHSP domain-containing protein	UV8b_03342	0.6088	0.0014	Down	25.143	ATVEDVDEGKDKEGQQGETAVQK;DNVHIEFTEPQTLVVR;LLDDFDTYSR;TYTAGTPPAGVIEEGER	0.8687	0.7475	0.8109	0.9192	0.8753	0.7915	1.4102	1.3543	1.2223	cytoplasm							PF00011	PF00011 Hsp20/alpha crystallin family	O	KOG0710	Molecular chaperone (small heat-shock protein Hsp26/Hsp42)
A0A8E5MH77	EF-hand domain-containing protein	UV8b_03627	1.6141	0.0389	Up	75.002	ACGQNPTLAEIK;AVDTSSGQVNYTDLVR;DMTGYIGVGQLK;DPGEPEEYCR;MSEEEVDELLK;SAGSDFDFESFQR;VTADSLGDLLR;YILTNLGEK	1.4006	1.8751	1.2464	0.4994	0.5897	0.5873	0.9184	0.9539	0.9293	nucleus				GO:0000278 mitotic cell cycle; GO:0000281 mitotic cytokinesis; GO:0000910 cytokinesis; GO:0000912 assembly of actomyosin apparatus involved in cytokinesis; GO:0000915 actomyosin contractile ring assembly; GO:0006810 transport; GO:0006903 vesicle targeting; GO:0006996 organelle organization; GO:0007010 cytoskeleton organization; GO:0007015 actin filament organization; GO:0007049 cell cycle; GO:000…	GO:0005622 intracellular anatomical structure; GO:0005737 cytoplasm; GO:0005826 actomyosin contractile ring; GO:0005856 cytoskeleton; GO:0005933 cellular bud; GO:0005934 cellular bud tip; GO:0005935 cellular bud neck; GO:0005938 cell cortex; GO:0015629 actin cytoskeleton; GO:0016459 myosin complex; GO:0016460 myosin II complex; GO:0030427 site of polarized growth; GO:0030863 cortical cytoskeleton…	GO:0005488 binding; GO:0005515 protein binding; GO:0008092 cytoskeletal protein binding; GO:0017022 myosin binding; GO:0031489 myosin V binding; GO:0032036 myosin heavy chain binding; GO:0032038 myosin II heavy chain binding; GO:0045159 myosin II binding;	PF13499	PF13499 EF-hand domain pair	T	KOG0027	Calmodulin and related proteins (EF-Hand superfamily)
A0A8E5MHG3	Zinc finger CHCC-type domain-containing protein	UV8b_03882	0.2285	0.0004	Down	19.394	EELPTKPVEQAPNR;HLESLPETSYPLS;SETSPILR;SETSPILREELPTKPVEQAPNR;VVACDGGGGPAGHPR	0.5241	0.6587	0.4913				2.3427	2.2279	2.7554	mitochondria	K03939	NDUFS6; NADH dehydrogenase (ubiquinone) Fe-S protein 6	map00190 Oxidative phosphorylation; map01100 Metabolic pathways	GO:0006091 generation of precursor metabolites and energy; GO:0006119 oxidative phosphorylation; GO:0006120 mitochondrial electron transport, NADH to ubiquinone; GO:0006139 nucleobase-containing compound metabolic process; GO:0006163 purine nucleotide metabolic process; GO:0006725 cellular aromatic compound metabolic process; GO:0006753 nucleoside phosphate metabolic process; GO:0006793 phosphoru…	GO:0005622 intracellular anatomical structure; GO:0005737 cytoplasm; GO:0005739 mitochondrion; GO:0005740 mitochondrial envelope; GO:0005743 mitochondrial inner membrane; GO:0005746 mitochondrial respirasome; GO:0005747 mitochondrial respiratory chain complex I; GO:0016020 membrane; GO:0019866 organelle inner membrane; GO:0030964 NADH dehydrogenase complex; GO:0031090 organelle membrane; GO:00319…		PF10276	PF10276 Zinc-finger domain	C	KOG3456	NADH:ubiquinone oxidoreductase, NDUFS6/13 kDa subunit
A0A8E5MHG6	Malic enzyme	UV8b_03808	0.5703	0.0008	Down	5.4291	DHNVDLFYR;DKFWLVDTK;LTYLNPMSTVNVSAIEEAMK;QLVEYYTR	0.7386	0.8732	0.7704	0.8611	0.7954	0.7839	1.4842	1.3855	1.3077	mitochondria	K00029	E1.1.1.40, maeB; malate dehydrogenase (oxaloacetate-decarboxylating)(NADP+) [EC:1.1.1.40]	map00620 Pyruvate metabolism; map01100 Metabolic pathways; map01200 Carbon metabolism				PF00390; PF03949	PF00390 Malic enzyme, N-terminal domain; PF03949 Malic enzyme, NAD binding domain	C	KOG1257	NADP+-dependent malic enzyme
A0A8E5MHG8	tryptophan--tRNA ligase	UV8b_03897	1.8913	0.0099	Up	90.469	AAGGPAAESTGSEEMSK;ADLIVPVAK;ASVPGQTAAAADADAQDAK;DLNMILDR;FLDALQGPGSK;LIDEFGTSSIDDALLQR;MSASDDNSAIFLSDTAK;NEPFFLYTGR;QDINPWSVSGEVGEDGR;TNAMDIIAAGFDAK	1.0477	1.3702	1.1414	1.2167	1.1854	1.1567	0.5235	0.7702	0.5881	cytoplasm	K01867	WARS, trpS; tryptophanyl-tRNA synthetase [EC:6.1.1.2]	map00970 Aminoacyl-tRNA biosynthesis	GO:0002181 cytoplasmic translation; GO:0006082 organic acid metabolic process; GO:0006139 nucleobase-containing compound metabolic process; GO:0006399 tRNA metabolic process; GO:0006412 translation; GO:0006418 tRNA aminoacylation for protein translation; GO:0006436 tryptophanyl-tRNA aminoacylation; GO:0006518 peptide metabolic process; GO:0006520 amino acid metabolic process; GO:0006725 cellular …	GO:0005622 intracellular anatomical structure; GO:0005737 cytoplasm;	GO:0003824 catalytic activity; GO:0004812 aminoacyl-tRNA ligase activity; GO:0004830 tryptophan-tRNA ligase activity; GO:0016874 ligase activity; GO:0016875 ligase activity, forming carbon-oxygen bonds; GO:0140098 catalytic activity, acting on RNA; GO:0140101 catalytic activity, acting on a tRNA;			J	KOG2145	Cytoplasmic tryptophanyl-tRNA synthetase
A0A8E5MHI1	Mannan polymerase complexes MNN9 subunit	UV8b_03942	2.4139	0.0131	Up	68.822	EGNAATAALQQQIQR;MGPDEILLEGYHEMPTYR;QDFEPAIASQEESER;SGLQTGPPPVVR	1.3759	1.26	1.629	1.1027	1.3202	1.1343	0.7452	0.4327		extracellular	K05529	MNN9; mannan polymerase complexes MNN9 subunit [EC:2.4.1.232]	map00513 Various types of N-glycan biosynthesis; map01100 Metabolic pathways	GO:0000032 cell wall mannoprotein biosynthetic process; GO:0006056 mannoprotein metabolic process; GO:0006057 mannoprotein biosynthetic process; GO:0006486 protein glycosylation; GO:0006487 protein N-linked glycosylation; GO:0006807 nitrogen compound metabolic process; GO:0006950 response to stress; GO:0008152 metabolic process; GO:0009058 biosynthetic process; GO:0009059 macromolecule biosynthet…	GO:0000136 mannan polymerase complex; GO:0000137 Golgi cis cisterna; GO:0000139 Golgi membrane; GO:0005622 intracellular anatomical structure; GO:0005737 cytoplasm; GO:0005783 endoplasmic reticulum; GO:0005794 Golgi apparatus; GO:0005795 Golgi stack; GO:0005801 cis-Golgi network; GO:0012505 endomembrane system; GO:0016020 membrane; GO:0031090 organelle membrane; GO:0031501 mannosyltransferase com…	GO:0000030 mannosyltransferase activity; GO:0003824 catalytic activity; GO:0016740 transferase activity; GO:0016757 glycosyltransferase activity; GO:0016758 hexosyltransferase activity;
A0A8E5MHR6	Sulfate adenylyltransferase	MET3	0.5885	0.0049	Down	19.536	AGAAVIAAPIAPFDK;DIPEWFSYPEVVK;EVFGSDDDSHPGVK;FTPAELR;IAFVASELTK;SELSSELGFSR;YQEELGIK	0.9086	0.8552	0.7283	0.6871	0.7444	0.8416	1.5406	1.2432	1.4509	cytoplasm	K00958	sat, met3; sulfate adenylyltransferase [EC:2.7.7.4]	map00230 Purine metabolism; map00261 Monobactam biosynthesis; map00450 Selenocompound metabolism; map00920 Sulfur metabolism; map01100 Metabolic pathways; map01110 Biosynthesis of secondary metabolites	GO:0000096 sulfur amino acid metabolic process; GO:0000103 sulfate assimilation; GO:0006082 organic acid metabolic process; GO:0006520 amino acid metabolic process; GO:0006790 sulfur compound metabolic process; GO:0006807 nitrogen compound metabolic process; GO:0008152 metabolic process; GO:0009987 cellular process; GO:0010134 sulfate assimilation via adenylyl sulfate reduction; GO:0019379 sulfat…	GO:0005622 intracellular anatomical structure; GO:0005737 cytoplasm; GO:0005739 mitochondrion; GO:0043226 organelle; GO:0043227 membrane-bounded organelle; GO:0043229 intracellular organelle; GO:0043231 intracellular membrane-bounded organelle;	GO:0003824 catalytic activity; GO:0004779 sulfate adenylyltransferase activity; GO:0004781 sulfate adenylyltransferase (ATP) activity; GO:0016740 transferase activity; GO:0016772 transferase activity, transferring phosphorus-containing groups; GO:0016779 nucleotidyltransferase activity; GO:0070566 adenylyltransferase activity;	PF14306; PF01747; PF01583	PF14306 PUA-like domain; PF01747 ATP-sulfurylase; PF01583 Adenylylsulphate kinase	P	KOG0636	ATP sulfurylase (sulfate adenylyltransferase)
A0A8E5MHT9	ATP-dependent bile acid permease	UV8b_04272	0.5464	0.0015	Down	86.856	AAAVIADYR;AIIIGDIYAK;AILEYVEQPDR;ATSSPAPSVMTNK;DATLIWGGR;DLEILDHGDETLVGEK;ELTGTVITIAHR;ENILFAAPYNPK;GSVVEADAPLGQR;ILIDGVTIGEIGLR;INVTNEVLQNIR;ITIVPQDPTLFTGTIR;NRPPESWPDKGNVEFVDYSTR;NVFLDLSSPVAESGSNLSQGQR;SYADNAALWTGR;VACQGSAQAVVASGLLGEEIQK;VKEYLELEQEAEPVVEK;VQLIEPGESWTSSATPANAATPGSK;YFAWEER	0.7089	0.9691	0.7629	0.6559	0.6997	0.7362	1.5616	1.4678	1.4379	plasma membrane				GO:0006810 transport; GO:0006811 monoatomic ion transport; GO:0006820 monoatomic anion transport; GO:0006835 dicarboxylic acid transport; GO:0006869 lipid transport; GO:0006914 autophagy; GO:0008152 metabolic process; GO:0009056 catabolic process; GO:0009987 cellular process; GO:0010035 response to inorganic substance; GO:0010038 response to metal ion; GO:0010876 lipid localization; GO:0015711 or…	GO:0000322 storage vacuole; GO:0000323 lytic vacuole; GO:0000324 fungal-type vacuole; GO:0000329 fungal-type vacuole membrane; GO:0005622 intracellular anatomical structure; GO:0005737 cytoplasm; GO:0005739 mitochondrion; GO:0005773 vacuole; GO:0005774 vacuolar membrane; GO:0005783 endoplasmic reticulum; GO:0012505 endomembrane system; GO:0016020 membrane; GO:0031090 organelle membrane; GO:004322…	GO:0003824 catalytic activity; GO:0005215 transporter activity; GO:0005310 dicarboxylic acid transmembrane transporter activity; GO:0005319 lipid transporter activity; GO:0005342 organic acid transmembrane transporter activity; GO:0008028 monocarboxylic acid transmembrane transporter activity; GO:0008509 monoatomic anion transmembrane transporter activity; GO:0008514 organic anion transmembrane t…	PF00005	PF00005 ABC transporter	Q	KOG0054	Multidrug resistance-associated protein/mitoxantrone resistance protein, ABC superfamily
A0A8E5MHY5	Translocon Sec61/SecY plug domain-containing protein	UV8b_04273	0.63	0.0025	Down	11.526	ALQEAFYR;DQGLVMAGHR;FSENLLVR;TWIEVSGSSPR	0.8629	0.8242	0.7	0.9391	0.9105	0.9746	1.2314	1.3582	1.1991	plasma membrane	K10956	SEC61A; protein transport protein SEC61 subunit alpha	map03060 Protein export; map04141 Protein processing in endoplasmic reticulum; map04145 Phagosome	GO:0006508 proteolysis; GO:0006511 ubiquitin-dependent protein catabolic process; GO:0006605 protein targeting; GO:0006612 protein targeting to membrane; GO:0006613 cotranslational protein targeting to membrane; GO:0006614 SRP-dependent cotranslational protein targeting to membrane; GO:0006616 SRP-dependent cotranslational protein targeting to membrane, translocation; GO:0006620 post-translationa…	GO:0000322 storage vacuole; GO:0000323 lytic vacuole; GO:0000324 fungal-type vacuole; GO:0005622 intracellular anatomical structure; GO:0005737 cytoplasm; GO:0005773 vacuole; GO:0005783 endoplasmic reticulum; GO:0005784 Sec61 translocon complex; GO:0005789 endoplasmic reticulum membrane; GO:0005791 rough endoplasmic reticulum; GO:0005886 plasma membrane; GO:0012505 endomembrane system; GO:0016020…	GO:0005048 signal sequence binding; GO:0005215 transporter activity; GO:0005488 binding; GO:0008320 protein transmembrane transporter activity; GO:0015399 primary active transmembrane transporter activity; GO:0015450 protein-transporting ATPase activity; GO:0022804 active transmembrane transporter activity; GO:0022857 transmembrane transporter activity; GO:0022884 macromolecule transmembrane tran…	PF10559	PF10559 Plug domain of Sec61p	UO	KOG1373	Transport protein Sec61, alpha subunit
A0A8E5MHZ9	DUF895 domain membrane protein	UV8b_04718	0.598	0.0454	Down	17.577	DTNYEVEEVAR;DVDTKDVENLR;GVQSAGAAVSFGMDAAK		0.9401	0.8338	0.8694	0.8793	1.0276	1.3246	1.6355	1.4897	plasma membrane									S	KOG3098	Uncharacterized conserved protein
A0A8E5MI48	Aldehyde dehydrogenase domain-containing protein	UV8b_04438	0.5777	0.002	Down	24.588	DATPANESFSNPPAR;ISDQALQDTDGDEEK;LGDPFDEATHVGPVVSK;SVETITTVSPTTNEPILTR;VATEAFR	0.8195	0.8865	0.7317	0.8256	0.7375	0.7795	1.533	1.295	1.3917	cytoplasm									C	KOG2450	Aldehyde dehydrogenase
A0A8E5MI94	Exocyst complex protein EXO70	UV8b_05032	1.851	0.0454	Up	57.392	AEVDVLNSR;ATSAYTDVCR;DKPFPVLPQDK;DSDLGPLLQSK;FAQFNAAFDDMVAK;LELSGQSVHDVAGPLSGETR;LINSGNSQLESYFDK;LQPLYDR;LRQPADNKDNEEQIIR;SARPTSGQADSASVIK;SSLSDLLEETR;SYNMEPEVR;VEILDQWR;VEILDQWRK	0.8664	0.8977	1.2575	1.668	1.5803	1.6417	0.6161	0.4722		cytoplasm	K07195	EXOC7, EXO70; exocyst complex component 7		GO:0000920 septum digestion after cytokinesis; GO:0001927 exocyst assembly; GO:0006810 transport; GO:0006886 intracellular protein transport; GO:0006887 exocytosis; GO:0006892 post-Golgi vesicle-mediated transport; GO:0006893 Golgi to plasma membrane transport; GO:0006903 vesicle targeting; GO:0006904 vesicle docking involved in exocytosis; GO:0007154 cell communication; GO:0007165 signal transdu…	GO:0000131 incipient cellular bud site; GO:0000145 exocyst; GO:0001411 hyphal tip; GO:0005622 intracellular anatomical structure; GO:0005628 prospore membrane; GO:0005737 cytoplasm; GO:0005886 plasma membrane; GO:0005933 cellular bud; GO:0005934 cellular bud tip; GO:0005935 cellular bud neck; GO:0005937 mating projection; GO:0005938 cell cortex; GO:0016020 membrane; GO:0030427 site of polarized g…	GO:0005488 binding; GO:0005515 protein binding; GO:0005543 phospholipid binding; GO:0005546 phosphatidylinositol-4,5-bisphosphate binding; GO:0008289 lipid binding; GO:0019899 enzyme binding; GO:0031267 small GTPase binding; GO:0035091 phosphatidylinositol binding; GO:0043167 ion binding; GO:0043168 anion binding; GO:0051020 GTPase binding; GO:1901981 phosphatidylinositol phosphate binding; GO:19…			U	KOG2344	Exocyst component protein and related proteins
A0A8E5MIJ8	Cell wall galactomannoprotein Mp2/allergen F17-like protein	UV8b_05891	1.9576	0.0042	Up	82.915	AIDAFADAK;ATIQSIQK;AVVDAGNSPDLTFNQGLALVAPIGTLTK;DDASISDDISAIVAR;LPSSLQSLAPR;LSQPIIDSLQK;TNALNTVINNYQGAAQNPALFDSAR	1.0029	0.9812	0.7758	1.535	1.6302	1.6651	0.5036	0.4842	0.422	extracellular
A0A8E5MIL6	isocitrate dehydrogenase (NAD(+))	UV8b_04963	0.5841	0.0103	Down	77.341	AIFDTMAEGK;DFPGIEFDDELLDNTCLK;ENTEGEYSGIEHIVVDGVVQSIK;GNYLVSLIEGDGIGPEISESVK;GPLATPVGK;HMGLAEHAAR;MVTDPLPYNDK;TAIPDAAIENIK;TAIPDAAIENIKK;THEYAAAIIEK;TPISWESCDVTPILK;TPYDNVDTVLIR	0.7943	0.8521	0.6996	0.9749	0.8476	0.8148	1.3881	1.122	1.5065	mitochondria	K00030	IDH3; isocitrate dehydrogenase (NAD+) [EC:1.1.1.41]	map00020 Citrate cycle (TCA cycle); map01100 Metabolic pathways; map01110 Biosynthesis of secondary metabolites; map01200 Carbon metabolism; map01210 2-Oxocarboxylic acid metabolism; map01230 Biosynthesis of amino acids	GO:0006082 organic acid metabolic process; GO:0006091 generation of precursor metabolites and energy; GO:0006099 tricarboxylic acid cycle; GO:0006101 citrate metabolic process; GO:0006102 isocitrate metabolic process; GO:0006520 amino acid metabolic process; GO:0006536 glutamate metabolic process; GO:0006537 glutamate biosynthetic process; GO:0006807 nitrogen compound metabolic process; GO:000815…	GO:0005622 intracellular anatomical structure; GO:0005737 cytoplasm; GO:0005739 mitochondrion; GO:0005759 mitochondrial matrix; GO:0005962 mitochondrial isocitrate dehydrogenase complex (NAD+); GO:0030062 mitochondrial tricarboxylic acid cycle enzyme complex; GO:0031974 membrane-enclosed lumen; GO:0032991 protein-containing complex; GO:0043226 organelle; GO:0043227 membrane-bounded organelle; GO:…	GO:0003824 catalytic activity; GO:0004448 isocitrate dehydrogenase [NAD(P)+] activity; GO:0004449 isocitrate dehydrogenase (NAD+) activity; GO:0016491 oxidoreductase activity; GO:0016614 oxidoreductase activity, acting on CH-OH group of donors; GO:0016616 oxidoreductase activity, acting on the CH-OH group of donors, NAD or NADP as acceptor;	PF00180	PF00180 Isocitrate/isopropylmalate dehydrogenase	E	KOG0785	Isocitrate dehydrogenase, alpha subunit
A0A8E5MIS4	Calcium permease	UV8b_06114	0.6453	0.0216	Down	24.717	DASTSRPGDGLGESYQSTDTVR;FAQADIHSSPGGR;LEKDEAYLHEDQDEGR;LFFGPDR;RQEEQLHSSVVR;SDETVDSSILVCTYR;SSQPSAAETTATDIR	0.7783	0.9025	0.9784	0.8129	0.7115	0.696	1.2419	1.2663	1.6123	plasma membrane	K07300	chaA, CAX; Ca2+:H+ antiporter		GO:0006810 transport; GO:0006811 monoatomic ion transport; GO:0006812 monoatomic cation transport; GO:0006813 potassium ion transport; GO:0006814 sodium ion transport; GO:0006816 calcium ion transport; GO:0009987 cellular process; GO:0030001 metal ion transport; GO:0034220 monoatomic ion transmembrane transport; GO:0035725 sodium ion transmembrane transport; GO:0051179 localization; GO:0051234 es…	GO:0000322 storage vacuole; GO:0000323 lytic vacuole; GO:0000324 fungal-type vacuole; GO:0000329 fungal-type vacuole membrane; GO:0005622 intracellular anatomical structure; GO:0005737 cytoplasm; GO:0005773 vacuole; GO:0005774 vacuolar membrane; GO:0005783 endoplasmic reticulum; GO:0005789 endoplasmic reticulum membrane; GO:0012505 endomembrane system; GO:0016020 membrane; GO:0031090 organelle me…	GO:0005215 transporter activity; GO:0008324 monoatomic cation transmembrane transporter activity; GO:0015075 monoatomic ion transmembrane transporter activity; GO:0015078 proton transmembrane transporter activity; GO:0015079 potassium ion transmembrane transporter activity; GO:0015081 sodium ion transmembrane transporter activity; GO:0015085 calcium ion transmembrane transporter activity; GO:0015…	PF03733	PF03733 Inner membrane component domain	P	KOG1397	Ca2+/H+ antiporter VCX1 and related proteins
A0A8E5MIU0	RING-type E3 ubiquitin transferase	UV8b_05339	4.13	0.0009	Up	28.585	ASQYEVEHNVR;LLQDQMQTLAATAPTDENR;LQGVGQEFLDGLDR;VDDSGTTTPHNNPNATPTFPDLANVFR	1.9631	2.1389	1.8702	0.6639	0.5553	0.8446	0.5962		0.3678	nucleus				GO:0000209 protein polyubiquitination; GO:0006508 proteolysis; GO:0006511 ubiquitin-dependent protein catabolic process; GO:0006807 nitrogen compound metabolic process; GO:0008152 metabolic process; GO:0009056 catabolic process; GO:0009057 macromolecule catabolic process; GO:0009987 cellular process; GO:0010498 proteasomal protein catabolic process; GO:0016567 protein ubiquitination; GO:0019538 p…		GO:0003824 catalytic activity; GO:0004842 ubiquitin-protein transferase activity; GO:0016740 transferase activity; GO:0019787 ubiquitin-like protein transferase activity; GO:0061630 ubiquitin protein ligase activity; GO:0061659 ubiquitin-like protein ligase activity; GO:0140096 catalytic activity, acting on a protein;	PF13639	PF13639 Ring finger domain	O	KOG0800	FOG: Predicted E3 ubiquitin ligase
A0A8E5MJ74	Multidrug resistance-associated protein 1	UV8b_06564	0.578	0.0011	Down	116.01	DINLDIK;FELENEWR;FSSDIYR;GGLASTIYR;GISLSGGQK;GQVVEFDTPGELFK;INEGGSNLSQGQR;LAIIPQDAALFEGTVR;LINEIITNMK;LNTILDSDR;LPSEAPEIVAER;LTDEEVAGHSR;QTVEVETNIVSVER;SPMSFFDTTPTGR;TTGDIVNYMAVDAQR;TTGLSFEK;VDEILAR	0.9611	0.8802	0.8531	0.5316	0.5287	0.5839	1.4104	1.6213	1.6297	plasma membrane	K05665	ABCC1; ATP-binding cassette, subfamily C (CFTR/MRP), member 1 [EC:7.6.2.3]	map02010 ABC transporters	GO:0006518 peptide metabolic process; GO:0006575 cellular modified amino acid metabolic process; GO:0006749 glutathione metabolic process; GO:0006790 sulfur compound metabolic process; GO:0006807 nitrogen compound metabolic process; GO:0006810 transport; GO:0006811 monoatomic ion transport; GO:0006820 monoatomic anion transport; GO:0006835 dicarboxylic acid transport; GO:0006857 oligopeptide tran…	GO:0000322 storage vacuole; GO:0000323 lytic vacuole; GO:0000324 fungal-type vacuole; GO:0000329 fungal-type vacuole membrane; GO:0005622 intracellular anatomical structure; GO:0005737 cytoplasm; GO:0005773 vacuole; GO:0005774 vacuolar membrane; GO:0016020 membrane; GO:0031090 organelle membrane; GO:0043226 organelle; GO:0043227 membrane-bounded organelle; GO:0043229 intracellular organelle; GO:0…	GO:0003824 catalytic activity; GO:0005215 transporter activity; GO:0005310 dicarboxylic acid transmembrane transporter activity; GO:0005342 organic acid transmembrane transporter activity; GO:0008509 monoatomic anion transmembrane transporter activity; GO:0008514 organic anion transmembrane transporter activity; GO:0015075 monoatomic ion transmembrane transporter activity; GO:0015127 bilirubin tr…	PF00005	PF00005 ABC transporter	Q	KOG0054	Multidrug resistance-associated protein/mitoxantrone resistance protein, ABC superfamily
A0A8E5MJC6	Cell differentiation protein rcd1	UV8b_06203	1.757	0.0381	Up	7.2044	DATFSSVLR;EAALLELSK;IMETGSELSK	1.0951	1.3884	1.3573	1.1576	1.218	1.3262	0.7609		0.6965	nucleus	K12606	RCD1, CNOT9, CAF40; CCR4-NOT transcription complex subunit 9	map03018 RNA degradation	GO:0000288 nuclear-transcribed mRNA catabolic process, deadenylation-dependent decay; GO:0000289 nuclear-transcribed mRNA poly(A) tail shortening; GO:0000956 nuclear-transcribed mRNA catabolic process; GO:0006139 nucleobase-containing compound metabolic process; GO:0006355 regulation of DNA-templated transcription; GO:0006357 regulation of transcription by RNA polymerase II; GO:0006401 RNA catabo…	GO:0000932 P-body; GO:0005622 intracellular anatomical structure; GO:0005737 cytoplasm; GO:0030014 CCR4-NOT complex; GO:0030015 CCR4-NOT core complex; GO:0032991 protein-containing complex; GO:0035770 ribonucleoprotein granule; GO:0036464 cytoplasmic ribonucleoprotein granule; GO:0043226 organelle; GO:0043228 non-membrane-bounded organelle; GO:0043229 intracellular organelle; GO:0043232 intracell…	GO:0003676 nucleic acid binding; GO:0003723 RNA binding; GO:0005488 binding; GO:0097159 organic cyclic compound binding; GO:1901363 heterocyclic compound binding;			R	KOG3036	Protein involved in cell differentiation/sexual development
A0A8E5MJH5	Trafficking protein particle complex subunit 6B	UV8b_06307	5.5973	0	Up	85.906	FNDTLEVIK;KLDDDEDLDAVHLR;LESLGYR;MSTDAGGQAVVR;PAAAPSDSAHPSSSGGNR;PRPAAAPSDSAHPSSSGGNR;SLPGPPPAEAAAK;SLPGPPPAEAAAKPR;VGQGLVER	1.7687	1.6788	1.805	0.9712	0.9335	0.9044	0.2778	0.3139	0.3467	extracellular	K04706	PIAS1; E3 SUMO-protein ligase PIAS1 [EC:2.3.2.-]	map04120 Ubiquitin mediated proteolysis	GO:0000045 autophagosome assembly; GO:0006810 transport; GO:0006886 intracellular protein transport; GO:0006888 endoplasmic reticulum to Golgi vesicle-mediated transport; GO:0006914 autophagy; GO:0006996 organelle organization; GO:0007033 vacuole organization; GO:0008104 protein localization; GO:0008152 metabolic process; GO:0009056 catabolic process; GO:0009893 positive regulation of metabolic p…	GO:0000407 phagophore assembly site; GO:0005622 intracellular anatomical structure; GO:0005737 cytoplasm; GO:0005768 endosome; GO:0005793 endoplasmic reticulum-Golgi intermediate compartment; GO:0005794 Golgi apparatus; GO:0005801 cis-Golgi network; GO:0005802 trans-Golgi network; GO:0005829 cytosol; GO:0012505 endomembrane system; GO:0030008 TRAPP complex; GO:0031410 cytoplasmic vesicle; GO:0031…				U	KOG3316	Transport protein particle (TRAPP) complex subunit
A0A8E5MJJ3	ATP-dependent permease MDL2	UV8b_06367	0.5544	0.0202	Down	20.955	AGFGEIWR;AIGANDSAVAEAR;SDQIIVLNNEGR;SVTQNLSDGLR;TSQAFVGEVQEIGR;VGDLISR	0.9519	0.7395	0.7176	0.7386	0.8339	0.6736	1.3532	1.7529	1.2388	plasma membrane	K05657	ABCB10; ATP-binding cassette, subfamily B (MDR/TAP), member 10	map02010 ABC transporters	GO:0000302 response to reactive oxygen species; GO:0006810 transport; GO:0006839 mitochondrial transport; GO:0006857 oligopeptide transport; GO:0006950 response to stress; GO:0006979 response to oxidative stress; GO:0009636 response to toxic substance; GO:0009987 cellular process; GO:0010035 response to inorganic substance; GO:0015833 peptide transport; GO:0033554 cellular response to stress; GO:…	GO:0005622 intracellular anatomical structure; GO:0005737 cytoplasm; GO:0005739 mitochondrion; GO:0005740 mitochondrial envelope; GO:0005743 mitochondrial inner membrane; GO:0005773 vacuole; GO:0005774 vacuolar membrane; GO:0016020 membrane; GO:0019866 organelle inner membrane; GO:0031090 organelle membrane; GO:0031966 mitochondrial membrane; GO:0031967 organelle envelope; GO:0031975 envelope; GO…	GO:0003824 catalytic activity; GO:0005215 transporter activity; GO:0015399 primary active transmembrane transporter activity; GO:0015421 ABC-type oligopeptide transporter activity; GO:0015440 ABC-type peptide transporter activity; GO:0016462 pyrophosphatase activity; GO:0016787 hydrolase activity; GO:0016817 hydrolase activity, acting on acid anhydrides; GO:0016818 hydrolase activity, acting on a…	PF00005	PF00005 ABC transporter	U	KOG0058	Peptide exporter, ABC superfamily
A0A8E5MJT8	MIF4G domain-containing protein	UV8b_06402	3.7297	0	Up	323.31	ALGDAAMLSDEYYEAAAAK;ATDEAHWASMYAK;DAETLNVESVVDK;DGTSNTNAFSLLATMDSEHPASPPSAGPSPALAK;EIQDELKEK;EPAAAPGTAPVEASSSVSK;FLQVMDQDLYPTGIR;GGAAAITAVPSGYLDPEMVQR;GPGGAFPGTAMSR;GVPDEAEIESLSK;GWSTNLPQPK;GWSTNLPQPKEEEEGGGEDGGKK;IADQILAIAGQSK;IADQILAIAGQSKDESDGR;IQSMVDLPELQSR;LGMLTER;LGPGGSLGRPGEESGASSR;MLENMSADVR;MLENMSADVRDER;MTPEKFDR;NAAGEVVDTSTFK;NDEATKVEDDDGPAKPAADNADPDEDEIER;NFSGGYAQQTSNQVGMDDLR;QVIQLTFEK…	1.4181	1.42	1.3863	1.2007	1.2419	1.2004	0.3535	0.3806	0.3985	nucleus	K03260	EIF4G; translation initiation factor 4G		GO:0002181 cytoplasmic translation; GO:0002183 cytoplasmic translational initiation; GO:0006412 translation; GO:0006413 translational initiation; GO:0006518 peptide metabolic process; GO:0006807 nitrogen compound metabolic process; GO:0006996 organelle organization; GO:0008152 metabolic process; GO:0009058 biosynthetic process; GO:0009059 macromolecule biosynthetic process; GO:0009987 cellular pr…	GO:0000932 P-body; GO:0005622 intracellular anatomical structure; GO:0005634 nucleus; GO:0005737 cytoplasm; GO:0005739 mitochondrion; GO:0010494 cytoplasmic stress granule; GO:0016281 eukaryotic translation initiation factor 4F complex; GO:0032991 protein-containing complex; GO:0035770 ribonucleoprotein granule; GO:0036464 cytoplasmic ribonucleoprotein granule; GO:0043226 organelle; GO:0043227 me…	GO:0003676 nucleic acid binding; GO:0003723 RNA binding; GO:0003729 mRNA binding; GO:0003743 translation initiation factor activity; GO:0005198 structural molecule activity; GO:0005488 binding; GO:0005515 protein binding; GO:0008135 translation factor activity, RNA binding; GO:0031369 translation initiation factor binding; GO:0097159 organic cyclic compound binding; GO:1901363 heterocyclic compou…	PF12152	PF12152 Eukaryotic translation initiation factor 4G1	J	KOG0401	Translation initiation factor 4F, ribosome/mRNA-bridging subunit (eIF-4G)
A0A8E5MJV7	Oligopeptide transporter	UV8b_06268	0.2327	0.0002	Down	31.707	DAAAVADAESGPTPDGDEPSDHEK;DAAAVADAESGPTPDGDEPSDHEKR;DVPVLALPDETGEQTLTK;SNIAPLIADQYQR;VIIDPAITYQR;VLNPGAHLTDASVEKPSLDEK	0.5263	0.4707	0.3324	0.7107	0.5923	0.6536	1.7608	2.0614	1.8916	plasma membrane	K03305	TC.POT; proton-dependent oligopeptide transporter, POT family		GO:0006810 transport; GO:0006857 oligopeptide transport; GO:0015833 peptide transport; GO:0035442 dipeptide transmembrane transport; GO:0035443 tripeptide transmembrane transport; GO:0035672 oligopeptide transmembrane transport; GO:0042886 amide transport; GO:0042938 dipeptide transport; GO:0042939 tripeptide transport; GO:0051179 localization; GO:0051234 establishment of localization; GO:0055085…	GO:0000322 storage vacuole; GO:0000323 lytic vacuole; GO:0000324 fungal-type vacuole; GO:0005622 intracellular anatomical structure; GO:0005737 cytoplasm; GO:0005773 vacuole; GO:0005886 plasma membrane; GO:0016020 membrane; GO:0031520 plasma membrane of cell tip; GO:0032153 cell division site; GO:0043226 organelle; GO:0043227 membrane-bounded organelle; GO:0043229 intracellular organelle; GO:0043…	GO:0005215 transporter activity; GO:0022857 transmembrane transporter activity; GO:0035673 oligopeptide transmembrane transporter activity; GO:0042887 amide transmembrane transporter activity; GO:0042937 tripeptide transmembrane transporter activity; GO:0071916 dipeptide transmembrane transporter activity; GO:1904680 peptide transmembrane transporter activity;			E	KOG1237	H+/oligopeptide symporter
A0A8E5MJX9	SH3 domain containing protein	UV8b_06788	1.5886	0.0261	Up	104.29	AADEFALER;DLCSNPGPDLSK;DSGVSNTSGIR;DYYSQDDIHPSDK;GSQQGSIFNQPSPAR;GTDTQSSSDEYIDSPER;MAALEGHSGGSPPQPSR;QMAPEGYEVLPGGR;SKGTDTQSSSDEYIDSPER;TIEGEGSTESTSSPGPIGR	1.109	1.1291	1.2021	1.0972	1.1548	1.1423	0.7178	0.5163	0.9315	extracellular
A0A8E5MJZ0	BHLH domain-containing protein	UV8b_06567	4.8609	0.0018	Up	79.282	AVSFITQLK;ETINEGINELAK;LLTEQAITELSASNDK;LLTEQAITELSASNDKLK;VAQNAGLEPPQPKPEPTAATSN;YSTTTAAAAAAAAASSSSSSSAPSNPKPTVGSEEWHK	1.536	1.9993	1.5401	1.0219	0.967	1.2397	0.2752	0.4209		nucleus	K22484	CBF1; transcriptional regulator CBF1		GO:0000096 sulfur amino acid metabolic process; GO:0000097 sulfur amino acid biosynthetic process; GO:0000103 sulfate assimilation; GO:0000122 negative regulation of transcription by RNA polymerase II; GO:0000429 carbon catabolite regulation of transcription from RNA polymerase II promoter; GO:0000430 regulation of transcription from RNA polymerase II promoter by glucose; GO:0000432 positive regu…	GO:0000228 nuclear chromosome; GO:0000775 chromosome, centromeric region; GO:0000776 kinetochore; GO:0000785 chromatin; GO:0005622 intracellular anatomical structure; GO:0005634 nucleus; GO:0005654 nucleoplasm; GO:0005667 transcription regulator complex; GO:0005694 chromosome; GO:0005737 cytoplasm; GO:0005739 mitochondrion; GO:0031974 membrane-enclosed lumen; GO:0031981 nuclear lumen; GO:0032991 …	GO:0000976 transcription cis-regulatory region binding; GO:0000977 RNA polymerase II transcription regulatory region sequence-specific DNA binding; GO:0000978 RNA polymerase II cis-regulatory region sequence-specific DNA binding; GO:0000981 DNA-binding transcription factor activity, RNA polymerase II-specific; GO:0000987 cis-regulatory region sequence-specific DNA binding; GO:0001067 transcriptio…	PF00010	PF00010 Helix-loop-helix DNA-binding domain	K	KOG1318	Helix loop helix transcription factor EB
A0A8E5MJZ4	sphinganine-1-phosphate aldolase	UV8b_07359	0.5922	0.0492	Down	9.5477	FTVANPIHPDVFPGVR;LPASLLGSLDK;NLDIYDVADAMSTK		0.9979	0.931	1.1612		1.0243	1.6139	1.3859	1.8858	mitochondria	K01634	SGPL1, DPL1; sphinganine-1-phosphate aldolase [EC:4.1.2.27]	map00600 Sphingolipid metabolism; map01100 Metabolic pathways	GO:0006629 lipid metabolic process; GO:0006643 membrane lipid metabolic process; GO:0006665 sphingolipid metabolic process; GO:0006807 nitrogen compound metabolic process; GO:0006950 response to stress; GO:0007154 cell communication; GO:0007165 signal transduction; GO:0008152 metabolic process; GO:0009267 cellular response to starvation; GO:0009605 response to external stimulus; GO:0009987 cellul…	GO:0005622 intracellular anatomical structure; GO:0005737 cytoplasm; GO:0005783 endoplasmic reticulum; GO:0005938 cell cortex; GO:0012505 endomembrane system; GO:0031984 organelle subcompartment; GO:0032541 cortical endoplasmic reticulum; GO:0043226 organelle; GO:0043227 membrane-bounded organelle; GO:0043229 intracellular organelle; GO:0043231 intracellular membrane-bounded organelle; GO:0048471…	GO:0003824 catalytic activity; GO:0008117 sphinganine-1-phosphate aldolase activity; GO:0016829 lyase activity; GO:0016830 carbon-carbon lyase activity; GO:0016832 aldehyde-lyase activity;	PF00282	PF00282 Pyridoxal-dependent decarboxylase conserved domain	E	KOG1383	Glutamate decarboxylase/sphingosine phosphate lyase
A0A8E5MK89	Glycine cleavage system H protein	UV8b_07087	3.0776	0.0004	Up	81.575	AEVDEEGAKQYDGLMDAEAYK;IVQSNTLLEQSPATINK;IVQSNTLLEQSPATINKVPEDDSAGGGWVIK;QYDGLMDAEAYK;VPEDDSAGGGWVIK;YTIEHEWVDLSADRK	1.294	1.5589	1.3574	1.216	1.2311	0.9747	0.5269	0.4266	0.4145	mitochondria	K02437	gcvH, GCSH; glycine cleavage system H protein	map00260 Glycine, serine and threonine metabolism; map00630 Glyoxylate and dicarboxylate metabolism; map01100 Metabolic pathways; map01110 Biosynthesis of secondary metabolites; map01200 Carbon metabolism	GO:0006082 organic acid metabolic process; GO:0006520 amino acid metabolic process; GO:0006544 glycine metabolic process; GO:0006546 glycine catabolic process; GO:0006730 one-carbon metabolic process; GO:0006807 nitrogen compound metabolic process; GO:0008152 metabolic process; GO:0009056 catabolic process; GO:0009063 amino acid catabolic process; GO:0009069 serine family amino acid metabolic pro…	GO:0005622 intracellular anatomical structure; GO:0005737 cytoplasm; GO:0005739 mitochondrion; GO:0005960 glycine cleavage complex; GO:0032991 protein-containing complex; GO:0043226 organelle; GO:0043227 membrane-bounded organelle; GO:0043229 intracellular organelle; GO:0043231 intracellular membrane-bounded organelle; GO:1902494 catalytic complex; GO:1990204 oxidoreductase complex;		PF01597	PF01597 Glycine cleavage H-protein	E	KOG3373	Glycine cleavage system H protein (lipoate-binding)
A0A8E5MKB4	Phosphoglycerate mutase family protein	UV8b_07162	2.5407	0.0056	Up	12.863	AEFGDAVDAR;QPLTAAEQR;RPGSVFEPTVR;SYQFAQAPDDPDDVR;TCALAFGGPDR	1.6701	1.1678	1.4472	0.8832	0.9776	1.1676	0.431	0.6519	0.6037	mitochondria						GO:0003824 catalytic activity;	PF00300	PF00300 Histidine phosphatase superfamily (branch 1)	G	KOG4754	Predicted phosphoglycerate mutase
A0A8E5MKB5	t-SNARE coiled-coil homology domain-containing protein	UV8b_06942	6.8735	0.0009	Up	54.792	ELEEQADMLDVVDETVER;EQDEHLDGVFQTVGHLR;SLAASPSSPELASAR	1.6682	2.2123	2.197	0.7969	0.812	0.7241	0.2985	0.291		cytoplasm	K08499	TLG1; member of the syntaxin family of t-SNAREs	map04130 SNARE interactions in vesicular transport	GO:0006810 transport; GO:0006886 intracellular protein transport; GO:0006897 endocytosis; GO:0006906 vesicle fusion; GO:0006996 organelle organization; GO:0008104 protein localization; GO:0009987 cellular process; GO:0015031 protein transport; GO:0015833 peptide transport; GO:0016043 cellular component organization; GO:0016050 vesicle organization; GO:0016192 vesicle-mediated transport; GO:002240…	GO:0000139 Golgi membrane; GO:0005622 intracellular anatomical structure; GO:0005737 cytoplasm; GO:0005768 endosome; GO:0005794 Golgi apparatus; GO:0005802 trans-Golgi network; GO:0012505 endomembrane system; GO:0016020 membrane; GO:0031090 organelle membrane; GO:0031201 SNARE complex; GO:0031410 cytoplasmic vesicle; GO:0031982 vesicle; GO:0031984 organelle subcompartment; GO:0032991 protein-cont…	GO:0000149 SNARE binding; GO:0005484 SNAP receptor activity; GO:0005488 binding; GO:0005515 protein binding;	PF09177	PF09177 Syntaxin 6, N-terminal	U	KOG3202	SNARE protein TLG1/Syntaxin 6
A0A8E5MKE4	Oligopeptide transporter protein	UV8b_07032	0.5672	0.0044	Down	70.979	AGPLEGQTAEDWQLELR;AITTPTDDVDMPAETIR;ALTVAESQEIIDSLLK;LGDQEDGIAPIEDIEYVMDK;RPYTDNPDGSPPDNNSNLDEK;YHEYDYNFSQAQR	0.6903	0.6159	0.8907	1.0445	1.112	0.7731	1.3383	1.1904	1.3448	plasma membrane				GO:0001558 regulation of cell growth; GO:0006810 transport; GO:0006857 oligopeptide transport; GO:0006996 organelle organization; GO:0007033 vacuole organization; GO:0009987 cellular process; GO:0015833 peptide transport; GO:0016043 cellular component organization; GO:0019725 cellular homeostasis; GO:0022603 regulation of anatomical structure morphogenesis; GO:0022604 regulation of cell morphogen…	GO:0000138 Golgi trans cisterna; GO:0000322 storage vacuole; GO:0000323 lytic vacuole; GO:0000324 fungal-type vacuole; GO:0005622 intracellular anatomical structure; GO:0005737 cytoplasm; GO:0005773 vacuole; GO:0005777 peroxisome; GO:0005794 Golgi apparatus; GO:0005795 Golgi stack; GO:0005886 plasma membrane; GO:0012505 endomembrane system; GO:0016020 membrane; GO:0031984 organelle subcompartment…	GO:0005215 transporter activity; GO:0022857 transmembrane transporter activity; GO:0035673 oligopeptide transmembrane transporter activity; GO:0042887 amide transmembrane transporter activity; GO:1904680 peptide transmembrane transporter activity;			T	KOG2262	Sexual differentiation process protein ISP4
A0A8E5MKG3	RanBD1 domain-containing protein	UV8b_07869	2.173	0.0001	Up	35.656	AEAGEDEAPESEDVHFEPVIR;AQKENEEIFNK;FANSENANLFK;LSPNVGSDR;TNEESEEQLFK;VEETKPAETTEGTPAPAAEEEK	1.3733	1.2749	1.3828	0.9959	0.9682	1.1497	0.5581	0.6864	0.6106	cytoplasm,nucleus	K15306	RANBP1; Ran-binding protein 1		GO:0000082 G1/S transition of mitotic cell cycle; GO:0000226 microtubule cytoskeleton organization; GO:0000278 mitotic cell cycle; GO:0006403 RNA localization; GO:0006405 RNA export from nucleus; GO:0006508 proteolysis; GO:0006511 ubiquitin-dependent protein catabolic process; GO:0006606 protein import into nucleus; GO:0006807 nitrogen compound metabolic process; GO:0006810 transport; GO:0006886 …	GO:0005622 intracellular anatomical structure; GO:0005634 nucleus; GO:0005737 cytoplasm; GO:0005829 cytosol; GO:0043226 organelle; GO:0043227 membrane-bounded organelle; GO:0043229 intracellular organelle; GO:0043231 intracellular membrane-bounded organelle;	GO:0000166 nucleotide binding; GO:0001882 nucleoside binding; GO:0001883 purine nucleoside binding; GO:0005488 binding; GO:0005515 protein binding; GO:0005525 GTP binding; GO:0017076 purine nucleotide binding; GO:0019001 guanyl nucleotide binding; GO:0019899 enzyme binding; GO:0031267 small GTPase binding; GO:0032549 ribonucleoside binding; GO:0032550 purine ribonucleoside binding; GO:0032553 rib…	PF00638	PF00638 RanBP1 domain	U	KOG0864	Ran-binding protein RANBP1 and related RanBD domain proteins
A0A8E5MKJ0	Transcription regulator BDF1	UV8b_07372	2.687	0	Up	247.79	AHAPASASNASDDEDDEGDDEGDDAGEASAVVDSK;AVANADAAASAAAAAR;DIDYSTKPSR;DLSGPYNTYGEFR;DQIANAINDLENVHLNR;DTGQNENNDGELELDIEQLSNDALMK;EPGHGTGVTQAPTPR;ETAPAASSEPSR;ETAPAASSEPSRPAK;FNGPVEQGNPVSIAAK;IAQLTALHNLYSDGK;LIFDNCFR;LQDLYVAQMK;MLHGGEISSIK;NIVDMVQK;QLDCPTEQTVADTK;QSVGPAATTTTTTTK;SKDIDYSTKPSR;SVWEEILSIPSEEPVKPK;TEPKEEEDQAAPSLPATSDVPADAHGEVIVSATETPGLSSSTLSK;TIPSFAR;VVKPMDLAELER	1.2175	1.2492	1.3065	1.2879	1.27	1.2646	0.4611	0.4935	0.4496	nucleus	K11684	BDF1; bromodomain-containing factor 1		GO:0006139 nucleobase-containing compound metabolic process; GO:0006259 DNA metabolic process; GO:0006281 DNA repair; GO:0006325 chromatin organization; GO:0006338 chromatin remodeling; GO:0006351 DNA-templated transcription; GO:0006355 regulation of DNA-templated transcription; GO:0006725 cellular aromatic compound metabolic process; GO:0006807 nitrogen compound metabolic process; GO:0006950 res…	GO:0000228 nuclear chromosome; GO:0000785 chromatin; GO:0000812 Swr1 complex; GO:0005622 intracellular anatomical structure; GO:0005634 nucleus; GO:0005694 chromosome; GO:0031974 membrane-enclosed lumen; GO:0031981 nuclear lumen; GO:0032991 protein-containing complex; GO:0043226 organelle; GO:0043227 membrane-bounded organelle; GO:0043228 non-membrane-bounded organelle; GO:0043229 intracellular o…	GO:0001067 transcription regulatory region nucleic acid binding; GO:0001091 RNA polymerase II general transcription initiation factor binding; GO:0001094 TFIID-class transcription factor complex binding; GO:0001098 basal transcription machinery binding; GO:0001099 basal RNA polymerase II transcription machinery binding; GO:0003676 nucleic acid binding; GO:0003677 DNA binding; GO:0003682 chromatin…	PF00439; PF17035	PF00439 Bromodomain; PF17035 Bromodomain extra-terminal - transcription regulation	K	KOG1474	Transcription initiation factor TFIID, subunit BDF1 and related bromodomain proteins
A0A8E5MKL2	Oligopeptide transporter OPT-like protein	UV8b_07048	0.5041	0.0267	Down	30.026	SASGAEDVGDSSGVEAK;VVDETLIQEDSPYPEVR	0.7972		1.081	0.46		1.0736	1.5794	1.8736	2.1352	plasma membrane									T	KOG2262	Sexual differentiation process protein ISP4
A0A8E5MKV4	Acyl carrier protein	UV8b_07717	2.2664	0.0008	Up	16.197	AVEYILSQPDAH;DADAIHSVDK;IMSLLQGFDK	1.3352	1.4757	1.1989	1.211	1.1712	0.8388	0.5517	0.6039	0.6136	mitochondria	K03955	NDUFAB1; NADH dehydrogenase (ubiquinone) 1 alpha/beta subcomplex 1, acyl-carrier protein	map00190 Oxidative phosphorylation; map01100 Metabolic pathways	GO:0005975 carbohydrate metabolic process; GO:0006082 organic acid metabolic process; GO:0006629 lipid metabolic process; GO:0006631 fatty acid metabolic process; GO:0006633 fatty acid biosynthetic process; GO:0006643 membrane lipid metabolic process; GO:0006644 phospholipid metabolic process; GO:0006664 glycolipid metabolic process; GO:0006790 sulfur compound metabolic process; GO:0006793 phosph…	GO:0005622 intracellular anatomical structure; GO:0005737 cytoplasm; GO:0005739 mitochondrion; GO:0005759 mitochondrial matrix; GO:0005829 cytosol; GO:0031974 membrane-enclosed lumen; GO:0043226 organelle; GO:0043227 membrane-bounded organelle; GO:0043229 intracellular organelle; GO:0043231 intracellular membrane-bounded organelle; GO:0043233 organelle lumen; GO:0070013 intracellular organelle lu…	GO:0000035 acyl binding; GO:0000036 acyl carrier activity; GO:0005488 binding; GO:0019842 vitamin binding; GO:0031177 phosphopantetheine binding; GO:0033218 amide binding; GO:0036094 small molecule binding; GO:0043167 ion binding; GO:0043168 anion binding; GO:0044620 ACP phosphopantetheine attachment site binding; GO:0051192 prosthetic group binding; GO:0072341 modified amino acid binding; GO:014…	PF00550	PF00550 Phosphopantetheine attachment site	CIQ	KOG1748	Acyl carrier protein/NADH-ubiquinone oxidoreductase, NDUFAB1/SDAP subunit
A0A8E5MKY2	Uncharacterized protein	UV8b_07572	2.11	0.0014	Up	36.89	ETDLYDFQR;LKNQLLEVGER;LLDHLTEASLYSAK;MDTPSVPAPR;NNEAPAAYSLTSTIK;NQLLEVGER;PADLWTQR;QLDKIDESR;SQDVIPLYDQTIEQVK;VETGNHEENRLDK	1.0588	1.1589	1.3195	1.4059	1.1332	1.2474	0.5655	0.5949	0.516	nucleus					GO:0005622 intracellular anatomical structure; GO:0005634 nucleus; GO:0005737 cytoplasm; GO:0043226 organelle; GO:0043227 membrane-bounded organelle; GO:0043229 intracellular organelle; GO:0043231 intracellular membrane-bounded organelle;
A0A8E5MKY5	Importin N-terminal domain-containing protein	UV8b_07913	1.5187	0.0003	Up	168.32	AIVPVLNSPEAR;ALLALIDLAETAPK;AQDKEEATADDVEDEAEEVGREIEDDQTLLSDMNK;EIEDDQTLLSDMNK;ELDSICR;GFQDDAVMVR;IDAGNNVDVFYSLAK;ISDAVAEVAR;KIDAGNNVDVFYSLAK;LLETLATEPDR;LMSTYESFLTSTDPTQR;MQTDFYDR;NDENVYATENACAAIAK;NHGAAFLPAWER;NPVVLNQASK;QHEDTVLQAFQK;SFAAVIFR;SHAAAALVNFCEEAEK;TTPGIIEK;WAGCNALGQMSTDFAPK;YANYITQPLIDGCR	1.0447	1.0285	0.9653	1.3959	1.2856	1.2792	0.6627	0.6997	0.6384	cytoplasm	K20222	IPO5, KPNB3, RANBP5; importin-5	map03013 Nucleocytoplasmic transport	GO:0006403 RNA localization; GO:0006405 RNA export from nucleus; GO:0006406 mRNA export from nucleus; GO:0006606 protein import into nucleus; GO:0006607 NLS-bearing protein import into nucleus; GO:0006610 ribosomal protein import into nucleus; GO:0006611 protein export from nucleus; GO:0006810 transport; GO:0006886 intracellular protein transport; GO:0006913 nucleocytoplasmic transport; GO:000708…	GO:0005622 intracellular anatomical structure; GO:0005634 nucleus; GO:0005635 nuclear envelope; GO:0005643 nuclear pore; GO:0005737 cytoplasm; GO:0012505 endomembrane system; GO:0016020 membrane; GO:0031090 organelle membrane; GO:0031965 nuclear membrane; GO:0031967 organelle envelope; GO:0031974 membrane-enclosed lumen; GO:0031975 envelope; GO:0031981 nuclear lumen; GO:0032991 protein-containing…	GO:0000166 nucleotide binding; GO:0001882 nucleoside binding; GO:0001883 purine nucleoside binding; GO:0005048 signal sequence binding; GO:0005215 transporter activity; GO:0005488 binding; GO:0005525 GTP binding; GO:0008139 nuclear localization sequence binding; GO:0017076 purine nucleotide binding; GO:0019001 guanyl nucleotide binding; GO:0032549 ribonucleoside binding; GO:0032550 purine ribonuc…			YU	KOG2171	Karyopherin (importin) beta 3
A0A8E5ML72	K Homology domain-containing protein	UV8b_08092	2.3342	0.0008	Up	61.685	AKELCQDLVANVK;DRSPLAEDSSGAK;ELCQDLVANVK;EMYVADGDYIQDIEVNDLR;EQYEEFK;ESDEDMFLHVAGPDPAMVEK;GSGYLEGATNR;MIKDETGADVTTR;NPPVDAAAAAAAAAAR;QELPQLVDER;RSAQHADVPPAQGVGSPGGQSGEAK;SAQHADVPPAQGVGSPGGQSGEAK	1.4608	1.5285	1.2646	1.0332	0.9653	0.9251	0.6755	0.5997	0.5472	nucleus				GO:0000375 RNA splicing, via transesterification reactions; GO:0000377 RNA splicing, via transesterification reactions with bulged adenosine as nucleophile; GO:0000398 mRNA splicing, via spliceosome; GO:0006139 nucleobase-containing compound metabolic process; GO:0006396 RNA processing; GO:0006397 mRNA processing; GO:0006725 cellular aromatic compound metabolic process; GO:0006807 nitrogen compou…		GO:0003676 nucleic acid binding; GO:0003723 RNA binding; GO:0005488 binding; GO:0097159 organic cyclic compound binding; GO:1901363 heterocyclic compound binding;	PF00013	PF00013 KH domain	S	KOG2625	Uncharacterized conserved protein
A0A8E5MLC9	V-type proton ATPase subunit a	UV8b_08037	0.5435	0	Down	77.029	AGLSVPSIVNEIR;ASTDNDDAPLLSDVEQHR;DLNEDVSAFQR;EAGSFFDR;EGDLTEWR;EVVTALGELGLCQFR;GNLYMNQSEIPEPLVDPTNNESINK;IFALNDSYETLK;LASPSTSEIDELAER;LAWVESFSK;LDVQLYK;LQDVQSVLR;STLQDVTNR;TPPTYLK;TYTQEIR;YFHAQMEK	0.8002	0.8097	0.8015	0.7417	0.7407	0.6699	1.4717	1.4978	1.4669	plasma membrane	K02154	ATPeV0A, ATP6N; V-type H+-transporting ATPase subunit a	map00190 Oxidative phosphorylation; map01100 Metabolic pathways; map04145 Phagosome	GO:0006082 organic acid metabolic process; GO:0006139 nucleobase-containing compound metabolic process; GO:0006163 purine nucleotide metabolic process; GO:0006164 purine nucleotide biosynthetic process; GO:0006725 cellular aromatic compound metabolic process; GO:0006753 nucleoside phosphate metabolic process; GO:0006754 ATP biosynthetic process; GO:0006793 phosphorus metabolic process; GO:0006796…	GO:0000220 vacuolar proton-transporting V-type ATPase, V0 domain; GO:0000322 storage vacuole; GO:0000323 lytic vacuole; GO:0000324 fungal-type vacuole; GO:0000329 fungal-type vacuole membrane; GO:0005622 intracellular anatomical structure; GO:0005737 cytoplasm; GO:0005768 endosome; GO:0005770 late endosome; GO:0005773 vacuole; GO:0005774 vacuolar membrane; GO:0005794 Golgi apparatus; GO:0012505 e…	GO:0000166 nucleotide binding; GO:0003824 catalytic activity; GO:0005215 transporter activity; GO:0005488 binding; GO:0005515 protein binding; GO:0005524 ATP binding; GO:0008324 monoatomic cation transmembrane transporter activity; GO:0015075 monoatomic ion transmembrane transporter activity; GO:0015078 proton transmembrane transporter activity; GO:0015318 inorganic molecular entity transmembrane…			C	KOG2189	Vacuolar H+-ATPase V0 sector, subunit a
A0A8E5MLE5	Vesicular-fusion protein sec17	UV8b_08097	4.2899	0	Up	124.69	AASHNETMAEVYETQLGDAK;AFEQAAQVQTAK;AGICHLASGDLVATQR;AIENFEK;DLCDAVEAK;EDKYQNAADLFTQAANAFK;LFQYDQISK;LNEPDDGANSLVDAFK;TAVECYEAAATWYEGDNATALANK;VADAAALEGDYYK;YQNAADLFTQAANAFK;YVDMDPSFASQR	1.3886	1.3546	1.3064	1.2345	1.2823	1.4896	0.284	0.393	0.2669	nucleus	K15296	NAPA, SNAPA, SEC17; alpha-soluble NSF attachment protein	map04138 Autophagy - yeast	GO:0000278 mitotic cell cycle; GO:0000281 mitotic cytokinesis; GO:0000910 cytokinesis; GO:0001654 eye development; GO:0001745 compound eye morphogenesis; GO:0002009 morphogenesis of an epithelium; GO:0002090 regulation of receptor internalization; GO:0002165 instar larval or pupal development; GO:0006810 transport; GO:0006836 neurotransmitter transport; GO:0006886 intracellular protein transport;…	GO:0000322 storage vacuole; GO:0000323 lytic vacuole; GO:0000324 fungal-type vacuole; GO:0000329 fungal-type vacuole membrane; GO:0005622 intracellular anatomical structure; GO:0005737 cytoplasm; GO:0005773 vacuole; GO:0005774 vacuolar membrane; GO:0005829 cytosol; GO:0016020 membrane; GO:0019898 extrinsic component of membrane; GO:0030424 axon; GO:0031090 organelle membrane; GO:0031201 SNARE com…	GO:0000149 SNARE binding; GO:0001671 ATPase activator activity; GO:0005483 soluble NSF attachment protein activity; GO:0005488 binding; GO:0005515 protein binding; GO:0008047 enzyme activator activity; GO:0019905 syntaxin binding; GO:0030234 enzyme regulator activity; GO:0044877 protein-containing complex binding; GO:0060589 nucleoside-triphosphatase regulator activity; GO:0060590 ATPase regulato…			U	KOG1586	Protein required for fusion of vesicles in vesicular transport, alpha-SNAP

## Sheet: PFA3vsHWD-2
TABLE S8 Differential protein expression in quantitative proteomics of S-palmitoylation modifications by UvPfa3 and UvPfa4.
Protein accession	Protein description	Gene name	PFA3/HWD-2 Ratio	PFA3/HWD-2 P value	Regulated Type	Score	Peptide sequences	PFA4-1	PFA4-2	PFA4-3	PFA3-1	PFA3-2	PFA3-3	HWD-2-1	HWD-2-2	HWD-2-3	Subcellular localization	KEGG KO No.	KEGG Gene	KEGG pathway	Biological Process	Cellular Component	Molecular Function	Pfam ID	Domain description	KOG category	KOG NO.	KOG description
A0A063BL38	PCI domain-containing protein	UV8b_02246	1.5443	0.0018	Up	154.75	DADDILNEWSHNMK;EVDKQLPEAETLAK;IDHLITK;IFVEVER;LFTVQELMR;LQYYEQQITLAK;LSVIETLR;LTELLDLTEDETEK;MVQTVVGFLGDTPDLK;NAGDWSLMNEQTLILSK;NSQVPQDAELLR;QLPEAETLAK;QVLDTEAVEQDAAK;SDAALKPEK;SLLGLLER;TNLQEAIEK;YISELVTSK	0.9236	0.8877	0.9637	1.3067	1.3223	1.1493	0.8646	0.7957	0.7863	nucleus	K03035	PSMD12, RPN5; 26S proteasome regulatory subunit N5	map03050 Proteasome	GO:0000338 protein deneddylation; GO:0006508 proteolysis; GO:0006511 ubiquitin-dependent protein catabolic process; GO:0006807 nitrogen compound metabolic process; GO:0007088 regulation of mitotic nuclear division; GO:0007346 regulation of mitotic cell cycle; GO:0008152 metabolic process; GO:0009056 catabolic process; GO:0009057 macromolecule catabolic process; GO:0009896 positive regulation of c…	GO:0000502 proteasome complex; GO:0005622 intracellular anatomical structure; GO:0005634 nucleus; GO:0005737 cytoplasm; GO:0005829 cytosol; GO:0005838 proteasome regulatory particle; GO:0008180 COP9 signalosome; GO:0008541 proteasome regulatory particle, lid subcomplex; GO:0022624 proteasome accessory complex; GO:0031595 nuclear proteasome complex; GO:0031597 cytosolic proteasome complex; GO:0031…	GO:0005488 binding; GO:0005515 protein binding;	PF01399; PF18098	PF01399 PCI domain; PF18098 26S proteasome regulatory subunit RPN5 C-terminal domain	O	KOG1498	26S proteasome regulatory complex, subunit RPN5/PSMD12
A0A063BLA4	Nitroreductase domain-containing protein	UV8b_05969	2.3609	0.01	Up	89.807	AHMNYGDEAQPHPEKPSK;ASAPLTADQFLAAASHR;EFCGVPDDYK;IIEQVLSFAPSSYNTQPVR;ITLITADK;QFWDVISAAAEPVLK	0.7058	0.7762	1.0077	1.4294	1.3093	1.8346	0.8519	0.5052	0.5799	mitochondria	K07078	K07078; uncharacterized protein					PF00881	PF00881 Nitroreductase family
A0A063BLN1	ABC transporter domain-containing protein	UV8b_05188	0.3965	0.0371	Down	9.2747	ATGFVEQMDIHEPTATVR;DTLADMEDFEASLEK;EALQFSALLR;NETVFTFR;VGEGLDSEQR		0.968	0.9117	0.9072	0.5815		1.2976	2.5443	1.7899	plasma membrane	K08711	PDR, CDR1; ATP-binding cassette, subfamily G (WHITE), member 2, PDR	map02010 ABC transporters	GO:0006810 transport; GO:0006855 xenobiotic transmembrane transport; GO:0006873 intracellular monoatomic ion homeostasis; GO:0009987 cellular process; GO:0015849 organic acid transport; GO:0019725 cellular homeostasis; GO:0030003 intracellular monoatomic cation homeostasis; GO:0042221 response to chemical; GO:0042592 homeostatic process; GO:0042908 xenobiotic transport; GO:0048878 chemical homeos…	GO:0005622 intracellular anatomical structure; GO:0005737 cytoplasm; GO:0005739 mitochondrion; GO:0005829 cytosol; GO:0005886 plasma membrane; GO:0016020 membrane; GO:0043226 organelle; GO:0043227 membrane-bounded organelle; GO:0043229 intracellular organelle; GO:0043231 intracellular membrane-bounded organelle; GO:0071944 cell periphery;	GO:0003824 catalytic activity; GO:0005215 transporter activity; GO:0005342 organic acid transmembrane transporter activity; GO:0008559 ABC-type xenobiotic transporter activity; GO:0015399 primary active transmembrane transporter activity; GO:0016462 pyrophosphatase activity; GO:0016787 hydrolase activity; GO:0016817 hydrolase activity, acting on acid anhydrides; GO:0016818 hydrolase activity, act…	PF14510; PF00005	PF14510 ABC-transporter N-terminal; PF00005 ABC transporter	Q	KOG0065	Pleiotropic drug resistance proteins (PDR1-15), ABC superfamily
A0A063BM83	Nitronate monooxygenase domain-containing protein	UV8b_04408	2.1308	0.0001	Up	39.056	APFGVDLLLPQVGGSAR;ASPQQIR;AVVDEFVNDAVAWIK;FILTDEAGAPK;FMGGDAANEHK;GTIPYEVDLER;LDELVDIVIESGAK;LFVSAVGVPPR;NNPYIQDWETNR;TPITDLFK	0.8769	0.7999	0.7696	1.4631	1.4435	1.5537	0.6459	0.7544	0.693	cytoplasm							PF03060	PF03060 Nitronate monooxygenase
A0A063BME2	Mannitol-1-phosphate 5-dehydrogenase	UV8b_01010	2.2125	0.0005	Up	182.22	EIATADVVTCSVGPNILK;ELAQIMSDNSPEQVVSK;FFEWVVDK;FIAPVIAK;FIGPAAELAER;FQNVEGDDESK;FQNVEGDDESKELAQIMSDNSPEQVVSK;HEFEEDDQAAYVEK;IGNAHLGDAVER;INSTPSYK;IVPAQDPK;TVYDALQDK;TVYDALQDKDIMAEVR;VIEVGTDATSESVITNYR	0.9579	1.1058	0.9789	1.3217	1.2755	1.5057	0.6243	0.6304	0.5998	cytoplasm	K00009	mtlD; mannitol-1-phosphate 5-dehydrogenase [EC:1.1.1.17]	map00051 Fructose and mannose metabolism; map01100 Metabolic pathways	GO:0005975 carbohydrate metabolic process; GO:0006059 hexitol metabolic process; GO:0006066 alcohol metabolic process; GO:0006950 response to stress; GO:0006979 response to oxidative stress; GO:0008152 metabolic process; GO:0009058 biosynthetic process; GO:0009266 response to temperature stimulus; GO:0009408 response to heat; GO:0009628 response to abiotic stimulus; GO:0009987 cellular process; G…	GO:0005576 extracellular region; GO:0005622 intracellular anatomical structure;	GO:0000166 nucleotide binding; GO:0003824 catalytic activity; GO:0005488 binding; GO:0008926 mannitol-1-phosphate 5-dehydrogenase activity; GO:0016491 oxidoreductase activity; GO:0016614 oxidoreductase activity, acting on CH-OH group of donors; GO:0016616 oxidoreductase activity, acting on the CH-OH group of donors, NAD or NADP as acceptor; GO:0036094 small molecule binding; GO:0051287 NAD bindin…	PF01232; PF08125	PF01232 Mannitol dehydrogenase Rossmann domain; PF08125 Mannitol dehydrogenase C-terminal domain
A0A063BP89	GPN-loop GTPase	UV8b_00051	1.9079	0.0021	Up	27.736	DSVNYEEVMR;DYLPELER;LGTGVDDFFDAVEEK;VDQIVHLLEK;YQAAMGENEDSVLADASFAK	1.1442	1.1282	1.329	1.2058	1.1004	1.2359	0.7542	0.545	0.5573	cytoskeleton	K24104	GPN; GPN-loop GTPase		GO:0000070 mitotic sister chromatid segregation; GO:0000278 mitotic cell cycle; GO:0000280 nuclear division; GO:0000819 sister chromatid segregation; GO:0006810 transport; GO:0006913 nucleocytoplasmic transport; GO:0006996 organelle organization; GO:0007049 cell cycle; GO:0007059 chromosome segregation; GO:0007062 sister chromatid cohesion; GO:0007064 mitotic sister chromatid cohesion; GO:0009987…	GO:0005622 intracellular anatomical structure; GO:0005737 cytoplasm; GO:0005829 cytosol;	GO:0003824 catalytic activity; GO:0003924 GTPase activity; GO:0016462 pyrophosphatase activity; GO:0016787 hydrolase activity; GO:0016817 hydrolase activity, acting on acid anhydrides; GO:0016818 hydrolase activity, acting on acid anhydrides, in phosphorus-containing anhydrides; GO:0016887 ATP hydrolysis activity; GO:0017111 ribonucleoside triphosphate phosphatase activity;	PF03029	PF03029 Conserved hypothetical ATP binding protein	L	KOG1532	GTPase XAB1, interacts with DNA repair protein XPA
A0A063BPA0	Uncharacterized protein	UV8b_00035	0.5977	0	Down	26.129	DLDEAGSQTAVPR;LQTDGPPNTSYTVLEER	0.961	0.9725	0.8878	0.7431	0.8123	0.7559	1.2977	1.2719	1.2977	extracellular									Q	KOG1399	Flavin-containing monooxygenase
A0A063BPG5	ATP synthase subunit 4	UV8b_02054	1.6538	0.0002	Up	56.559	ALFEVSK;AQSIIDSLPGSSLLSK;AVLDSWVR;AYELEQQTALAAEAK;ELAASIIAK;NILYSAR;QMTGVVDITK;VLQQILQQSVADVEK;YGGPGYKEWAESQNQK	0.9226	0.9526	0.8728	1.331	1.3207	1.2445	0.8357	0.7405	0.7796	mitochondria	K02127	ATPeF0B, ATP5F1, ATP4; F-type H+-transporting ATPase subunit b	map00190 Oxidative phosphorylation; map01100 Metabolic pathways	GO:0006091 generation of precursor metabolites and energy; GO:0006119 oxidative phosphorylation; GO:0006139 nucleobase-containing compound metabolic process; GO:0006163 purine nucleotide metabolic process; GO:0006164 purine nucleotide biosynthetic process; GO:0006725 cellular aromatic compound metabolic process; GO:0006753 nucleoside phosphate metabolic process; GO:0006754 ATP biosynthetic proces…	GO:0000274 mitochondrial proton-transporting ATP synthase, stator stalk; GO:0000276 mitochondrial proton-transporting ATP synthase complex, coupling factor F(o); GO:0005622 intracellular anatomical structure; GO:0005737 cytoplasm; GO:0005739 mitochondrion; GO:0005740 mitochondrial envelope; GO:0005743 mitochondrial inner membrane; GO:0005753 mitochondrial proton-transporting ATP synthase complex;…				C	KOG3976	Mitochondrial F1F0-ATP synthase, subunit b/ATP4
A0A063BPJ1	S-methyl-5-thioadenosine phosphorylase	UV8b_00495	1.7835	0.0174	Up	37.604	ANISALR;CAQSMEGDGVVLHEK;GTVVVMEGPQFSSR;GVVGHVGFADPFDAGLAAVVK;HWEGYAQGGLK;SWGGSVINMSTLPEAK;VEYLFPGIWQS	0.8476	0.8404	0.9237	1.5039	1.5104	1.0789	0.6888	0.7318	0.8744	cytoskeleton	K00772	mtaP, MTAP; 5'-methylthioadenosine phosphorylase [EC:2.4.2.28]	map00270 Cysteine and methionine metabolism; map01100 Metabolic pathways	GO:0000096 sulfur amino acid metabolic process; GO:0000097 sulfur amino acid biosynthetic process; GO:0006082 organic acid metabolic process; GO:0006520 amino acid metabolic process; GO:0006536 glutamate metabolic process; GO:0006537 glutamate biosynthetic process; GO:0006555 methionine metabolic process; GO:0006790 sulfur compound metabolic process; GO:0006807 nitrogen compound metabolic process…	GO:0005576 extracellular region; GO:0005622 intracellular anatomical structure; GO:0005737 cytoplasm;	GO:0003676 nucleic acid binding; GO:0003723 RNA binding; GO:0003729 mRNA binding; GO:0003824 catalytic activity; GO:0004731 purine-nucleoside phosphorylase activity; GO:0005488 binding; GO:0016740 transferase activity; GO:0016757 glycosyltransferase activity; GO:0016763 pentosyltransferase activity; GO:0017061 S-methyl-5-thioadenosine phosphorylase activity; GO:0097159 organic cyclic compound bin…	PF01048	PF01048 Phosphorylase superfamily	F	KOG3985	Methylthioadenosine phosphorylase MTAP
A0A063BQV3	CobW/HypB/UreG nucleotide-binding domain-containing protein	UV8b_07254	2.0703	0.0005	Up	104.89	AFTIGIGGPVGSGK;AIETGGCPHAAVR;EDAEFLTR;EDISANLAALEDLHAK;EGGPTVFAQVK;EMPIVQGR;FSPDLLLIESGGDNLAANYSR;GGPGITQSDLLVVNK;HAALPPER;QGGPKPTPGLDTLER;TDLAEAVGADLGVMER	1.2654	1.215	1.3454	1.1331	1.0938	1.2622	0.6148	0.5412	0.5292	cytoplasm	K03189	ureG; urease accessory protein		GO:0006807 nitrogen compound metabolic process; GO:0008152 metabolic process; GO:0009987 cellular process; GO:0019627 urea metabolic process; GO:0034641 cellular nitrogen compound metabolic process; GO:0043603 amide metabolic process; GO:0044237 cellular metabolic process; GO:0044281 small molecule metabolic process; GO:0071704 organic substance metabolic process; GO:0071941 nitrogen cycle metabo…			PF02492	PF02492 CobW/HypB/UreG, nucleotide-binding domain
A0A8E5MHW5	Ubiquitin-like domain-containing protein	UV8b_05214	0.502	0.0247	Down	68.433	EGIPPDQQR;ESTLHLVLR;IQDKEGIPPDQQR;TITLEVESSDTIDNVK;TLADYNIQK	0.9212	0.8072	0.8006	0.7142	0.7396	0.7089	1.0621	1.7627	1.4835	nucleus	K02977	RP-S27Ae, RPS27A, UBA80; ubiquitin-small subunit ribosomal protein S27Ae	map03010 Ribosome; map04120 Ubiquitin mediated proteolysis	GO:0000028 ribosomal small subunit assembly; GO:0002109 maturation of SSU-rRNA from tricistronic rRNA transcript (SSU-rRNA, LSU-rRNA,5S); GO:0002181 cytoplasmic translation; GO:0006139 nucleobase-containing compound metabolic process; GO:0006364 rRNA processing; GO:0006396 RNA processing; GO:0006412 translation; GO:0006518 peptide metabolic process; GO:0006725 cellular aromatic compound metabolic…	GO:0005622 intracellular anatomical structure; GO:0005634 nucleus; GO:0005730 nucleolus; GO:0005737 cytoplasm; GO:0005829 cytosol; GO:0005840 ribosome; GO:0015935 small ribosomal subunit; GO:0022626 cytosolic ribosome; GO:0022627 cytosolic small ribosomal subunit; GO:0031974 membrane-enclosed lumen; GO:0031981 nuclear lumen; GO:0032991 protein-containing complex; GO:0043226 organelle; GO:0043227 …	GO:0003735 structural constituent of ribosome; GO:0005198 structural molecule activity; GO:0031386 protein tag activity;	PF00240; PF01599	PF00240 Ubiquitin family; PF01599 Ribosomal protein S27a	J	KOG0004	Ubiquitin/40S ribosomal protein S27a fusion
A0A063BRZ4	Uncharacterized protein	UV8b_07173	1.615	0.0024	Up	99.88	ADQQHPAAGIASPTQPWELPGVSQADAYAR;DPQQPYHNNEVPYGYDPAWK;LAVFLDPEAMR;NWTSSLR;PSSGSSAGSGSEPDIAAGWR;QGVLDFYK;SLSLGAR;TGSDFLCLSDFASK;VVENVTTAAR	1.7377	1.6317	1.6602	0.7704	0.8398	0.8419	0.5814	0.4851	0.4519	extracellular
A0A063BS78	E3 ubiquitin ligase complex SCF subunit	UV8b_03870	1.9884	0.0017	Up	323.31	ENEWAEDR;KTFNITNDFTPEEEEQIR;KTFNITNDFTPEEEEQIRR;KVIEWCEHHR;NDPPQAQDDESDGR;NMLDDIGDDMINQGNPIPIPNVNEAVLR;RTTDIEEWDQK;TFNITNDFTPEEEEQIR;TFNITNDFTPEEEEQIRR;TTDIEEWDQK;TVANMIK;VIEWCEHHR;VWLASNDNATIEVDR	1.8508	1.7161	1.7653	0.8587	0.8734	0.7084	0.424	0.4189	0.3844	nucleus	K03094	SKP1, CBF3D; S-phase kinase-associated protein 1	map04111 Cell cycle - yeast; map04120 Ubiquitin mediated proteolysis; map04141 Protein processing in endoplasmic reticulum	GO:0000018 regulation of DNA recombination; GO:0000082 G1/S transition of mitotic cell cycle; GO:0000086 G2/M transition of mitotic cell cycle; GO:0000278 mitotic cell cycle; GO:0000280 nuclear division; GO:0000921 septin ring assembly; GO:0006417 regulation of translation; GO:0006508 proteolysis; GO:0006511 ubiquitin-dependent protein catabolic process; GO:0006790 sulfur compound metabolic proce…	GO:0000151 ubiquitin ligase complex; GO:0000152 nuclear ubiquitin ligase complex; GO:0000775 chromosome, centromeric region; GO:0000776 kinetochore; GO:0005622 intracellular anatomical structure; GO:0005634 nucleus; GO:0005694 chromosome; GO:0005737 cytoplasm; GO:0017117 single-stranded DNA-dependent ATP-dependent DNA helicase complex; GO:0019005 SCF ubiquitin ligase complex; GO:0031461 cullin-RI…	GO:0003676 nucleic acid binding; GO:0003677 DNA binding; GO:0003688 DNA replication origin binding; GO:0003690 double-stranded DNA binding; GO:0003824 catalytic activity; GO:0004842 ubiquitin-protein transferase activity; GO:0005488 binding; GO:0005515 protein binding; GO:0016740 transferase activity; GO:0019787 ubiquitin-like protein transferase activity; GO:0033218 amide binding; GO:0042277 pep…	PF03931; PF01466	PF03931 Skp1 family, tetramerisation domain; PF01466 Skp1 family, dimerisation domain	O	KOG1724	SCF ubiquitin ligase, Skp1 component
A0A063BSP1	Squalene synthase	UV8b_01680	1.5265	0.0052	Up	68.095	DPSYLDISVR;FDVVITELKK;FLNLTSR;GLDTIEDDMSIR;IEQFIETLYPR;LAERPNLTK;NMEIDGWQFHGSTEK;NPNTESETLR;RNPNTESETLR;SMALFLQK;TVYDNFK	1.123	1.1983	1.2684	1.2154	1.053	1.0005	0.7496	0.6796	0.7122	cytoplasm	K00801	FDFT1; farnesyl-diphosphate farnesyltransferase [EC:2.5.1.21]	map00100 Steroid biosynthesis; map00909 Sesquiterpenoid and triterpenoid biosynthesis; map01100 Metabolic pathways; map01110 Biosynthesis of secondary metabolites	GO:0006066 alcohol metabolic process; GO:0006629 lipid metabolic process; GO:0006644 phospholipid metabolic process; GO:0006694 steroid biosynthetic process; GO:0006696 ergosterol biosynthetic process; GO:0006720 isoprenoid metabolic process; GO:0006721 terpenoid metabolic process; GO:0006793 phosphorus metabolic process; GO:0006796 phosphate-containing compound metabolic process; GO:0008152 meta…	GO:0005622 intracellular anatomical structure; GO:0005737 cytoplasm; GO:0005739 mitochondrion; GO:0005740 mitochondrial envelope; GO:0005741 mitochondrial outer membrane; GO:0005783 endoplasmic reticulum; GO:0005789 endoplasmic reticulum membrane; GO:0012505 endomembrane system; GO:0016020 membrane; GO:0019867 outer membrane; GO:0031090 organelle membrane; GO:0031966 mitochondrial membrane; GO:00…	GO:0003824 catalytic activity; GO:0004310 farnesyl-diphosphate farnesyltransferase activity; GO:0004311 farnesyltranstransferase activity; GO:0004659 prenyltransferase activity; GO:0016740 transferase activity; GO:0016765 transferase activity, transferring alkyl or aryl (other than methyl) groups; GO:0051996 squalene synthase activity;	PF00494	PF00494 Squalene/phytoene synthase	I	KOG1459	Squalene synthetase
A0A063BTA8	1-phosphatidylinositol 4-kinase	UV8b_02394	0.4811	0.0006	Down	30.993	EFAFFDEVTGISGK;LGSPDLQR;NTLTQTNEVR;SFALELGSIIPSTDNR;SGADELIDGAAVEETEKR;SLAESALLPLVK;TAPGIQSDTSAQK;TLDTLNR;YDNLGYVER;YGETLPDR	1.0117	0.987	0.8598	0.6744	0.6263	0.6941	1.2606	1.3812	1.5049	mitochondria	K00888	PI4KA; phosphatidylinositol 4-kinase A [EC:2.7.1.67]	map00562 Inositol phosphate metabolism; map01100 Metabolic pathways; map04011 MAPK signaling pathway - yeast; map04070 Phosphatidylinositol signaling system	GO:0000278 mitotic cell cycle; GO:0000281 mitotic cytokinesis; GO:0000422 autophagy of mitochondrion; GO:0000910 cytokinesis; GO:0006629 lipid metabolic process; GO:0006644 phospholipid metabolic process; GO:0006646 phosphatidylethanolamine biosynthetic process; GO:0006650 glycerophospholipid metabolic process; GO:0006793 phosphorus metabolic process; GO:0006796 phosphate-containing compound meta…	GO:0005622 intracellular anatomical structure; GO:0005737 cytoplasm; GO:0005739 mitochondrion; GO:0005886 plasma membrane; GO:0016020 membrane; GO:0043226 organelle; GO:0043227 membrane-bounded organelle; GO:0043229 intracellular organelle; GO:0043231 intracellular membrane-bounded organelle; GO:0071944 cell periphery;	GO:0003824 catalytic activity; GO:0004430 1-phosphatidylinositol 4-kinase activity; GO:0016301 kinase activity; GO:0016740 transferase activity; GO:0016772 transferase activity, transferring phosphorus-containing groups; GO:0016773 phosphotransferase activity, alcohol group as acceptor; GO:0052742 phosphatidylinositol kinase activity;			T	KOG0902	Phosphatidylinositol 4-kinase
A0A063BTV3	Uncharacterized protein	UV8b_05105	3.6976	0.0002	Up	69.545	GPKPDPDDLLGPSSEVPVGAGTAGSR;HPTPDAVTALSTTGRPDTAELGSEGAGAK;ISALSAGDPLPR;NPMLPNVHLEGYR;RGPKPDPDDLLGPSSEVPVGAGTAGSR;WHNSEAAEMASDNPAAAK	0.886	1.0157	1.0453	1.7396	1.5163	1.5086	0.3625	0.483	0.4431	extracellular
A0A063BUN5	Actin-related protein 2/3 complex subunit	UV8b_02989	0.5738	0.0008	Down	32.962	DSTVELYGR;EESALNMFR;FAVGSGDR;FKGGESGWQLAGPVESK;GGESGWQLAGPVESK;GVDSKPDPGVWGER;SEDEIIAAGYDCEAFR;TVTSVDIAPGSGR	0.7373	0.9712	0.8791	0.7991	0.7895	0.7492	1.4055	1.4332	1.2359	cytoplasm	K05757	ARPC1A_B; actin related protein 2/3 complex, subunit 1A/1B	map04138 Autophagy - yeast; map04144 Endocytosis	GO:0000147 actin cortical patch assembly; GO:0000278 mitotic cell cycle; GO:0000281 mitotic cytokinesis; GO:0000910 cytokinesis; GO:0006810 transport; GO:0006897 endocytosis; GO:0006996 organelle organization; GO:0007010 cytoskeleton organization; GO:0007015 actin filament organization; GO:0007049 cell cycle; GO:0008064 regulation of actin polymerization or depolymerization; GO:0009987 cellular p…	GO:0005622 intracellular anatomical structure; GO:0005737 cytoplasm; GO:0005856 cytoskeleton; GO:0005885 Arp2/3 protein complex; GO:0005938 cell cortex; GO:0015629 actin cytoskeleton; GO:0030479 actin cortical patch; GO:0030863 cortical cytoskeleton; GO:0030864 cortical actin cytoskeleton; GO:0032991 protein-containing complex; GO:0043226 organelle; GO:0043228 non-membrane-bounded organelle; GO:0…	GO:0003779 actin binding; GO:0005488 binding; GO:0005515 protein binding; GO:0008092 cytoskeletal protein binding; GO:0032182 ubiquitin-like protein binding; GO:0043130 ubiquitin binding; GO:0044877 protein-containing complex binding; GO:0051015 actin filament binding;			Z	KOG1523	Actin-related protein Arp2/3 complex, subunit ARPC1/p41-ARC
A0A063BUQ8	Eukaryotic translation initiation factor 3 subunit I	TIF34	0.6204	0.0253	Down	50.782	ALTIVCDESK;GYASGGEDGYVR;LLGVTEK;RVEFNEDGTK;SWEFPTAVK;TYPTDTPLNSATMTPK;VEFNEDGTK;YIIAGHEDGSVSQFDGK	1.075	0.8664	0.865	0.7608	0.8233	0.7872	1.0275	1.2912	1.5036	cytoplasm	K03246	EIF3I; translation initiation factor 3 subunit I		GO:0001732 formation of cytoplasmic translation initiation complex; GO:0002181 cytoplasmic translation; GO:0002183 cytoplasmic translational initiation; GO:0002188 translation reinitiation; GO:0006412 translation; GO:0006413 translational initiation; GO:0006518 peptide metabolic process; GO:0006807 nitrogen compound metabolic process; GO:0006950 response to stress; GO:0006970 response to osmotic …	GO:0005622 intracellular anatomical structure; GO:0005634 nucleus; GO:0005737 cytoplasm; GO:0005852 eukaryotic translation initiation factor 3 complex; GO:0010494 cytoplasmic stress granule; GO:0016282 eukaryotic 43S preinitiation complex; GO:0031974 membrane-enclosed lumen; GO:0031981 nuclear lumen; GO:0032991 protein-containing complex; GO:0034399 nuclear periphery; GO:0035770 ribonucleoprotein…	GO:0003676 nucleic acid binding; GO:0003723 RNA binding; GO:0003743 translation initiation factor activity; GO:0005488 binding; GO:0008135 translation factor activity, RNA binding; GO:0097159 organic cyclic compound binding; GO:1901363 heterocyclic compound binding;			JT	KOG0643	Translation initiation factor 3, subunit i (eIF-3i)/TGF-beta receptor-interacting protein (TRIP-1)
A0A063BUR0	Uncharacterized protein	UV8b_07462	4.7553	0.003	Up	24.43	HLALEALR;MLSCAGADR;NWGFTPLR;VDGAYVQFLSNHGR	0.6811	0.4115	0.6239	2.3499	2.1289	1.5392	0.4662	0.4571	0.3423	nucleus	K02866	RP-L10e, RPL10; large subunit ribosomal protein L10e	map03010 Ribosome	GO:0000027 ribosomal large subunit assembly; GO:0002181 cytoplasmic translation; GO:0006412 translation; GO:0006415 translational termination; GO:0006518 peptide metabolic process; GO:0006807 nitrogen compound metabolic process; GO:0006996 organelle organization; GO:0008152 metabolic process; GO:0009058 biosynthetic process; GO:0009059 macromolecule biosynthetic process; GO:0009987 cellular proce…	GO:0005622 intracellular anatomical structure; GO:0005737 cytoplasm; GO:0005829 cytosol; GO:0005840 ribosome; GO:0015934 large ribosomal subunit; GO:0022625 cytosolic large ribosomal subunit; GO:0022626 cytosolic ribosome; GO:0032991 protein-containing complex; GO:0043226 organelle; GO:0043228 non-membrane-bounded organelle; GO:0043229 intracellular organelle; GO:0043232 intracellular non-membran…	GO:0003676 nucleic acid binding; GO:0003723 RNA binding; GO:0003735 structural constituent of ribosome; GO:0005198 structural molecule activity; GO:0005488 binding; GO:0097159 organic cyclic compound binding; GO:1901363 heterocyclic compound binding;	PF00252	PF00252 Ribosomal protein L16p/L10e	J	KOG0857	60s ribosomal protein L10
A0A063BV02	Dolichyl-phosphate-mannose--protein mannosyltransferase	UV8b_01319	0.6215	0	Down	124.33	AAAASGADLGDGLR;DANNDWFFYPNR;EEDYDPESPNLR;FIGDGTTIR;HEYYFDVHPPLGK;IGLSDIVTWDEAHFGK;NLHSHEIAAPMSK;NLPQWGFK;NSPLEIAYGSR;QIEVSCTMENNPR;REEDYDPESPNLR;SGPGDAQMSSLFQANLK;TLTTAFR;YPEELNFTFMR	1.0133	1.0649	0.9668	0.7783	0.7641	0.7401	1.2458	1.2313	1.1954	plasma membrane	K00728	POMT, pmt; dolichyl-phosphate-mannose-protein mannosyltransferase [EC:2.4.1.109]	map00514 Other types of O-glycan biosynthesis; map00515 Mannose type O-glycan biosynthesis; map01100 Metabolic pathways	GO:0006486 protein glycosylation; GO:0006493 protein O-linked glycosylation; GO:0006508 proteolysis; GO:0006515 protein quality control for misfolded or incompletely synthesized proteins; GO:0006807 nitrogen compound metabolic process; GO:0006810 transport; GO:0006886 intracellular protein transport; GO:0006950 response to stress; GO:0008104 protein localization; GO:0008152 metabolic process; GO:…	GO:0005622 intracellular anatomical structure; GO:0005737 cytoplasm; GO:0005783 endoplasmic reticulum; GO:0005789 endoplasmic reticulum membrane; GO:0005886 plasma membrane; GO:0012505 endomembrane system; GO:0016020 membrane; GO:0031501 mannosyltransferase complex; GO:0031502 dolichyl-phosphate-mannose-protein mannosyltransferase complex; GO:0031984 organelle subcompartment; GO:0032991 protein-c…	GO:0000030 mannosyltransferase activity; GO:0003824 catalytic activity; GO:0004169 dolichyl-phosphate-mannose-protein mannosyltransferase activity; GO:0016740 transferase activity; GO:0016757 glycosyltransferase activity; GO:0016758 hexosyltransferase activity;	PF02815	PF02815 MIR domain	O	KOG3359	Dolichyl-phosphate-mannose:protein O-mannosyl transferase
A0A063BVA2	ATP citrate synthase	UV8b_00786	0.598	0.0001	Down	92.051	AATQELGLNAK;AGPNYQEGLK;AILNYHLTR;APVIKPSPLPK;DGDWILFTHEGGVDVGDVDAK;ELTKEEAYIAEMDAK;EQKVEHTTGVLR;LDQTADFECGVK;LTVLNPNGR;LVAKPDQLIK;RAGPNYQEGLK;SGLLALNK;SIFEADGK;SPAALGLTNIAPVNGEK;TSAAVHFLDLAAK;TVLDLMLR;VEHTTGVLR;VNIDAGPPMEFPAPFGR	0.9825	0.9999	0.8771	0.7379	0.7424	0.8176	1.238	1.2821	1.3225	cytoplasm	K01648	ACLY; ATP citrate (pro-S)-lyase [EC:2.3.3.8]	map00020 Citrate cycle (TCA cycle); map01100 Metabolic pathways; map01110 Biosynthesis of secondary metabolites	GO:0006082 organic acid metabolic process; GO:0006084 acetyl-CoA metabolic process; GO:0006085 acetyl-CoA biosynthetic process; GO:0006101 citrate metabolic process; GO:0006139 nucleobase-containing compound metabolic process; GO:0006163 purine nucleotide metabolic process; GO:0006164 purine nucleotide biosynthetic process; GO:0006629 lipid metabolic process; GO:0006631 fatty acid metabolic proce…	GO:0005622 intracellular anatomical structure; GO:0005737 cytoplasm; GO:0009346 ATP-independent citrate lyase complex; GO:0032991 protein-containing complex;	GO:0003824 catalytic activity; GO:0003878 ATP citrate synthase activity; GO:0016740 transferase activity; GO:0016746 acyltransferase activity; GO:0046912 acyltransferase activity, acyl groups converted into alkyl on transfer;	PF08442; PF16114	PF08442 ATP-grasp domain; PF16114 ATP citrate lyase citrate-binding	C	KOG1254	ATP-citrate lyase
A0A063BVR8	Small ribosomal subunit protein uS15 N-terminal domain-containing protein	UV8b_02031	2.7169	0.0009	Up	15.787	GATPSQIGVILR;LILIESR;SSGLAPELPEDLYMLIK;TTPEQVVEQICK;TVGVLPPTWK;YESATASTIVA	0.799	0.8937	1.0278	1.6503	1.5057	1.434	0.7217	0.5521	0.4156	mitochondria	K02953	RP-S13e, RPS13; small subunit ribosomal protein S13e	map03010 Ribosome	GO:0000462 maturation of SSU-rRNA from tricistronic rRNA transcript (SSU-rRNA, 5.8S rRNA, LSU-rRNA); GO:0002181 cytoplasmic translation; GO:0006139 nucleobase-containing compound metabolic process; GO:0006364 rRNA processing; GO:0006396 RNA processing; GO:0006412 translation; GO:0006518 peptide metabolic process; GO:0006725 cellular aromatic compound metabolic process; GO:0006807 nitrogen compoun…	GO:0005622 intracellular anatomical structure; GO:0005634 nucleus; GO:0005730 nucleolus; GO:0005737 cytoplasm; GO:0005829 cytosol; GO:0005840 ribosome; GO:0015935 small ribosomal subunit; GO:0022626 cytosolic ribosome; GO:0022627 cytosolic small ribosomal subunit; GO:0030684 preribosome; GO:0030686 90S preribosome; GO:0031974 membrane-enclosed lumen; GO:0031981 nuclear lumen; GO:0032991 protein-c…	GO:0003676 nucleic acid binding; GO:0003723 RNA binding; GO:0003735 structural constituent of ribosome; GO:0005198 structural molecule activity; GO:0005488 binding; GO:0019843 rRNA binding; GO:0070181 small ribosomal subunit rRNA binding; GO:0097159 organic cyclic compound binding; GO:1901363 heterocyclic compound binding;	PF08069; PF00312	PF08069 Ribosomal S13/S15 N-terminal domain; PF00312 Ribosomal protein S15	J	KOG0400	40S ribosomal protein S13
A0A063BVX1	Phosphomannomutase	UV8b_03975	1.5358	0.01	Up	50.521	AFEGGNDWEIYSDPR;CAVGYVGGSDLAK;DTICLFDVDGTLTPAR;GTFVEFR;HLEQEAQKPGGVAYTK;LGASPEILATLAALR;LGQELPSNSFIR;MDTAQPAFAPLEERPLK;NDFEQFDR;QQEQIGQPAGVPVTTLFDYCFAENGLTAYK	1.2827	1.3078	1.1816	0.9709	0.9848	1.2106	0.7037	0.7083	0.6495	cytoplasm,nucleus	K17497	PMM; phosphomannomutase [EC:5.4.2.8]	map00051 Fructose and mannose metabolism; map00520 Amino sugar and nucleotide sugar metabolism; map01100 Metabolic pathways; map01110 Biosynthesis of secondary metabolites; map01240 Biosynthesis of cofactors; map01250 Biosynthesis of nucleotide sugars	GO:0005975 carbohydrate metabolic process; GO:0005996 monosaccharide metabolic process; GO:0006013 mannose metabolic process; GO:0006486 protein glycosylation; GO:0006487 protein N-linked glycosylation; GO:0006605 protein targeting; GO:0006807 nitrogen compound metabolic process; GO:0006810 transport; GO:0006886 intracellular protein transport; GO:0008104 protein localization; GO:0008152 metaboli…	GO:0005576 extracellular region; GO:0005622 intracellular anatomical structure; GO:0005737 cytoplasm; GO:0005829 cytosol; GO:0010494 cytoplasmic stress granule; GO:0031012 extracellular matrix; GO:0032991 protein-containing complex; GO:0035770 ribonucleoprotein granule; GO:0036464 cytoplasmic ribonucleoprotein granule; GO:0043226 organelle; GO:0043228 non-membrane-bounded organelle; GO:0043229 in…	GO:0003824 catalytic activity; GO:0004615 phosphomannomutase activity; GO:0016853 isomerase activity; GO:0016866 intramolecular transferase activity; GO:0016868 intramolecular phosphotransferase activity;			I	KOG3189	Phosphomannomutase
A0A063BVZ2	14-3-3 domain-containing protein	UV8b_03949	6.2808	0	Up	323.31	AATEVAQTELPPTHPIR;DLTVEER;DNLTLWTSSEAETGAGQADAPVK;DNLTLWTSSEAETGAGQADAPVKEETSAAAEPAVASEEAK;DSADKSLEAYK;DSTLIMQLLR;GHEDAVYLAK;GNFSQVTLIK;HLIPSAK;ICEDILDVLDK;IEAELAK;IVASEDRDLTVEER;IVTSIEQK;IVTSIEQKEESK;LAEQAERYEEMVENMK;NLLSVAYK;QAFDDAIAELDTLSEESYK;QKIEAELAK;YEEMVENMK;YLAEFAIGDR	0.9555	0.9535	0.9778	1.6481	1.7428	1.8827	0.2897	0.2721	0.2778	cytoplasm,nucleus	K06630	YWHAE; 14-3-3 protein epsilon	map04011 MAPK signaling pathway - yeast	GO:0000003 reproduction; GO:0000075 cell cycle checkpoint signaling; GO:0000076 DNA replication checkpoint signaling; GO:0000077 DNA damage checkpoint signaling; GO:0000122 negative regulation of transcription by RNA polymerase II; GO:0000271 polysaccharide biosynthetic process; GO:0000278 mitotic cell cycle; GO:0000910 cytokinesis; GO:0001100 negative regulation of exit from mitosis; GO:0001402 …	GO:0005618 cell wall; GO:0005622 intracellular anatomical structure; GO:0005634 nucleus; GO:0005737 cytoplasm; GO:0005819 spindle; GO:0005826 actomyosin contractile ring; GO:0005856 cytoskeleton; GO:0005886 plasma membrane; GO:0005938 cell cortex; GO:0009277 fungal-type cell wall; GO:0009986 cell surface; GO:0010494 cytoplasmic stress granule; GO:0015629 actin cytoskeleton; GO:0015630 microtubule…	GO:0003676 nucleic acid binding; GO:0003677 DNA binding; GO:0003688 DNA replication origin binding; GO:0003690 double-stranded DNA binding; GO:0004857 enzyme inhibitor activity; GO:0004860 protein kinase inhibitor activity; GO:0004864 protein phosphatase inhibitor activity; GO:0005488 binding; GO:0005515 protein binding; GO:0008134 transcription factor binding; GO:0019207 kinase regulator activit…			O	KOG0841	Multifunctional chaperone (14-3-3 family)
A0A063BW37	Steroid 5-alpha reductase C-terminal domain-containing protein	UV8b_00632	0.5855	0.0022	Down	23.872	AAIADEPNVLAAR;DLGPQIAWR;LPASVDLPADATVDDLK	0.8215	0.9029	0.957	0.6634	0.7946	0.8755	1.2391	1.3364	1.4097	plasma membrane	K10258	TER, TSC13, CER10; very-long-chain enoyl-CoA reductase [EC:1.3.1.93]	map00062 Fatty acid elongation; map01040 Biosynthesis of unsaturated fatty acids; map01100 Metabolic pathways; map01110 Biosynthesis of secondary metabolites; map01212 Fatty acid metabolism	GO:0000038 very long-chain fatty acid metabolic process; GO:0006082 organic acid metabolic process; GO:0006629 lipid metabolic process; GO:0006631 fatty acid metabolic process; GO:0006633 fatty acid biosynthetic process; GO:0008152 metabolic process; GO:0008610 lipid biosynthetic process; GO:0009058 biosynthetic process; GO:0009987 cellular process; GO:0016053 organic acid biosynthetic process; G…	GO:0005622 intracellular anatomical structure; GO:0005737 cytoplasm; GO:0005739 mitochondrion; GO:0005783 endoplasmic reticulum; GO:0005789 endoplasmic reticulum membrane; GO:0012505 endomembrane system; GO:0016020 membrane; GO:0031984 organelle subcompartment; GO:0042175 nuclear outer membrane-endoplasmic reticulum membrane network; GO:0043226 organelle; GO:0043227 membrane-bounded organelle; GO…	GO:0003824 catalytic activity; GO:0016491 oxidoreductase activity; GO:0016627 oxidoreductase activity, acting on the CH-CH group of donors; GO:0016628 oxidoreductase activity, acting on the CH-CH group of donors, NAD or NADP as acceptor; GO:0016631 enoyl-[acyl-carrier-protein] reductase activity;			I	KOG1639	Steroid reductase required for elongation of the very long chain fatty acids
A0A063BW89	40S ribosomal protein S24	UV8b_07674	0.5445	0.0001	Down	4.5661	ADNDSSVTLR;DQVQVFGLR	0.9468	0.9832	0.9095	0.7906	0.7229	0.6584	1.3148	1.3466	1.3271	mitochondria	K02974	RP-S24e, RPS24; small subunit ribosomal protein S24e	map03010 Ribosome	GO:0000462 maturation of SSU-rRNA from tricistronic rRNA transcript (SSU-rRNA, 5.8S rRNA, LSU-rRNA); GO:0002181 cytoplasmic translation; GO:0002182 cytoplasmic translational elongation; GO:0006139 nucleobase-containing compound metabolic process; GO:0006364 rRNA processing; GO:0006396 RNA processing; GO:0006412 translation; GO:0006414 translational elongation; GO:0006518 peptide metabolic process…	GO:0005622 intracellular anatomical structure; GO:0005737 cytoplasm; GO:0005739 mitochondrion; GO:0005829 cytosol; GO:0005840 ribosome; GO:0015935 small ribosomal subunit; GO:0022626 cytosolic ribosome; GO:0022627 cytosolic small ribosomal subunit; GO:0032991 protein-containing complex; GO:0043226 organelle; GO:0043227 membrane-bounded organelle; GO:0043228 non-membrane-bounded organelle; GO:0043…	GO:0003735 structural constituent of ribosome; GO:0005198 structural molecule activity;			J	KOG3424	40S ribosomal protein S24
A0A063BX10	t-SNARE coiled-coil homology domain-containing protein	UV8b_01344	3.3902	0	Up	187.86	LQTWDDLTK;NIEQGVADLNLLFR;NVAHIVAEQDAGIMTLADNVDR;QPGGYTDDPDFQTLQYELK;RLQTWDDLTK;SYDQLSTLESGR;VSSDFQAALQEFQDLQR	1.5222	1.4806	2.0512	1.015	0.999	1.0332	0.353	0.2566	0.2892	nucleus				GO:0000011 vacuole inheritance; GO:0006810 transport; GO:0006886 intracellular protein transport; GO:0006892 post-Golgi vesicle-mediated transport; GO:0006896 Golgi to vacuole transport; GO:0006906 vesicle fusion; GO:0006914 autophagy; GO:0006996 organelle organization; GO:0007033 vacuole organization; GO:0007034 vacuolar transport; GO:0008104 protein localization; GO:0008152 metabolic process; G…	GO:0000322 storage vacuole; GO:0000323 lytic vacuole; GO:0000324 fungal-type vacuole; GO:0000329 fungal-type vacuole membrane; GO:0005622 intracellular anatomical structure; GO:0005737 cytoplasm; GO:0005768 endosome; GO:0005770 late endosome; GO:0005773 vacuole; GO:0005774 vacuolar membrane; GO:0005794 Golgi apparatus; GO:0012505 endomembrane system; GO:0016020 membrane; GO:0031090 organelle memb…	GO:0000149 SNARE binding; GO:0005484 SNAP receptor activity; GO:0005488 binding; GO:0005515 protein binding;	PF14523	PF14523 Syntaxin-like protein	U	KOG0811	SNARE protein PEP12/VAM3/Syntaxin 7/Syntaxin 17
A0A063BXG5	Carbohydrate kinase PfkB domain-containing protein	UV8b_01937	2.3733	0.0099	Up	29.683	ALAEAVEQGYTGSANTPYILK;ATNIAVELSR;GFLDIPR;GGESSMDVSADLTELGR;ISDEVADAVATNK;LIGVAQK;NLPLEHEELVR;SPSVVTSER	0.8026	1.1435	1.0166	1.3734	1.6136	1.7263		0.639	0.6849	mitochondria	K16330	K16330; pseudouridylate synthase / pseudouridine kinase [EC:4.2.1.70 2.7.1.83]	map00240 Pyrimidine metabolism; map01100 Metabolic pathways	GO:0001522 pseudouridine synthesis; GO:0006139 nucleobase-containing compound metabolic process; GO:0006213 pyrimidine nucleoside metabolic process; GO:0006725 cellular aromatic compound metabolic process; GO:0006793 phosphorus metabolic process; GO:0006796 phosphate-containing compound metabolic process; GO:0006807 nitrogen compound metabolic process; GO:0008152 metabolic process; GO:0009116 nuc…		GO:0003824 catalytic activity; GO:0004730 pseudouridylate synthase activity; GO:0016301 kinase activity; GO:0016740 transferase activity; GO:0016772 transferase activity, transferring phosphorus-containing groups; GO:0016773 phosphotransferase activity, alcohol group as acceptor; GO:0016829 lyase activity; GO:0016835 carbon-oxygen lyase activity; GO:0016836 hydro-lyase activity; GO:0050225 pseudo…	PF00294	PF00294 pfkB family carbohydrate kinase	R	KOG3009	Predicted carbohydrate kinase, contains PfkB domain
A0A063BYF5	Uncharacterized protein	UV8b_00577	3.7474	0.0002	Up	289.39	DFLAEFNTAQNLEGAPGDFNSVR;DLSTKPLFDLTCPK;KDFLAEFNTAQNLEGAPGDFNSVR;LYTNIQAYSQDDPIEAFEAAIETK;NAGHLFDK;NDAGIGNSPANIIK;PLFDLTCPK;PVWLCETGWPSSGPK;TPTFWYTLR;WDDAVASVENAK;YYWDEVGCR	1.0749	0.9752	1.0314	1.3931	1.6292	1.6495	0.4007	0.4137	0.4323	extracellular	K01199	EGLC; glucan endo-1,3-beta-D-glucosidase [EC:3.2.1.39]	map00500 Starch and sucrose metabolism; map01100 Metabolic pathways
A0A063BYH9	Uncharacterized protein	UV8b_00601	0.3776	0.003	Down	81.461	APLVDNAQIK;AQGHPVETIVSPGAR;DQAGWNSLLR;DSIQLRPSDAALDTEGLDK;FLFDTTTR;IDIACFDK;ISIPVDAR;LAGGMLEAELGDDEPPTLK;LAIFCTEPFR;LEEGDIVGDPMEK;LLPGDLVSVGR;MLVDVPAGYEETFK;QAIDSEILR;QLTVQSELSSGK;SLVSAENAR;TGFETSQGSLVR;TGTLTGEDLVVEGIAGLGLANSEINDTK;VLPVANSGSGEICK;VLQVTHGNPDQEKPK;VNTSFLFQK	0.9492	0.9058	0.8578	0.5899	0.5268	0.6066	1.3098	1.8008	1.4532	plasma membrane	K14950	ATP13A1, SPF1; manganese-transporting P-type ATPase [EC:7.2.2.-]		GO:0006810 transport; GO:0006811 monoatomic ion transport; GO:0006812 monoatomic cation transport; GO:0006816 calcium ion transport; GO:0006873 intracellular monoatomic ion homeostasis; GO:0006874 intracellular calcium ion homeostasis; GO:0009987 cellular process; GO:0019725 cellular homeostasis; GO:0030001 metal ion transport; GO:0030003 intracellular monoatomic cation homeostasis; GO:0030026 in…	GO:0005622 intracellular anatomical structure; GO:0005737 cytoplasm; GO:0005739 mitochondrion; GO:0005783 endoplasmic reticulum; GO:0005789 endoplasmic reticulum membrane; GO:0005794 Golgi apparatus; GO:0005801 cis-Golgi network; GO:0005886 plasma membrane; GO:0012505 endomembrane system; GO:0016020 membrane; GO:0031984 organelle subcompartment; GO:0042175 nuclear outer membrane-endoplasmic retic…	GO:0003824 catalytic activity; GO:0005215 transporter activity; GO:0005388 P-type calcium transporter activity; GO:0008324 monoatomic cation transmembrane transporter activity; GO:0015075 monoatomic ion transmembrane transporter activity; GO:0015085 calcium ion transmembrane transporter activity; GO:0015318 inorganic molecular entity transmembrane transporter activity; GO:0015399 primary active t…	PF00702	PF00702 haloacid dehalogenase-like hydrolase	P	KOG0209	P-type ATPase
A0A063BYY6	Aminotransferase class V domain-containing protein	UV8b_00607	1.7836	0.0078	Up	85.554	AYQDQAEARPDQFIR;DTDALVPLEHK;EAVAELVNAPLDTVVFVGNATDGVNTVLR;LVADALGTEHLDNER;TIELAYPLEDEDIVAAFR;VALFDVVSSR	0.5251		0.5917	1.5392	1.6495	1.8624	1.102	1.0118	0.7182	cytoplasm	K20247	EGT2; hercynylcysteine S-oxide lyase [EC:4.4.1.36]	map00340 Histidine metabolism; map01100 Metabolic pathways	GO:0000724 double-strand break repair via homologous recombination; GO:0000725 recombinational repair; GO:0006082 organic acid metabolic process; GO:0006139 nucleobase-containing compound metabolic process; GO:0006259 DNA metabolic process; GO:0006281 DNA repair; GO:0006302 double-strand break repair; GO:0006310 DNA recombination; GO:0006325 chromatin organization; GO:0006355 regulation of DNA-te…	GO:0005622 intracellular anatomical structure; GO:0005634 nucleus; GO:0043226 organelle; GO:0043227 membrane-bounded organelle; GO:0043229 intracellular organelle; GO:0043231 intracellular membrane-bounded organelle;	GO:0003824 catalytic activity; GO:0004407 histone deacetylase activity; GO:0016787 hydrolase activity; GO:0016810 hydrolase activity, acting on carbon-nitrogen (but not peptide) bonds; GO:0016811 hydrolase activity, acting on carbon-nitrogen (but not peptide) bonds, in linear amides; GO:0017136 NAD-dependent histone deacetylase activity; GO:0019213 deacetylase activity; GO:0033558 protein lysine …	PF00266	PF00266 Aminotransferase class-V	BK	KOG2684	Sirtuin 5 and related class III sirtuins (SIR2 family)
A0A063BZ12	UBC core domain-containing protein	UV8b_06225	0.4079	0.0316	Down	7.2799	DNTMETVLIELR;LLEELEKGEK	0.8955	1.3568	1.119		0.6871	0.5163	1.9847	1.3002	1.1404	cytoplasm	K10704	UBE2V; ubiquitin-conjugating enzyme E2 variant		GO:0000209 protein polyubiquitination; GO:0006139 nucleobase-containing compound metabolic process; GO:0006259 DNA metabolic process; GO:0006281 DNA repair; GO:0006301 postreplication repair; GO:0006725 cellular aromatic compound metabolic process; GO:0006807 nitrogen compound metabolic process; GO:0006950 response to stress; GO:0006974 DNA damage response; GO:0008152 metabolic process; GO:000998…	GO:0005622 intracellular anatomical structure; GO:0005634 nucleus; GO:0005737 cytoplasm; GO:0031371 ubiquitin conjugating enzyme complex; GO:0032991 protein-containing complex; GO:0043226 organelle; GO:0043227 membrane-bounded organelle; GO:0043229 intracellular organelle; GO:0043231 intracellular membrane-bounded organelle; GO:1902494 catalytic complex; GO:1990234 transferase complex;	GO:0003824 catalytic activity; GO:0004842 ubiquitin-protein transferase activity; GO:0005488 binding; GO:0005515 protein binding; GO:0016740 transferase activity; GO:0019787 ubiquitin-like protein transferase activity; GO:0019899 enzyme binding; GO:0031625 ubiquitin protein ligase binding; GO:0044389 ubiquitin-like protein ligase binding; GO:0061630 ubiquitin protein ligase activity; GO:0061631 u…	PF00179	PF00179 Ubiquitin-conjugating enzyme	O	KOG0896	Ubiquitin-conjugating enzyme E2
A0A063BZ56	Dolichyl-phosphate-mannose--protein mannosyltransferase	UV8b_02987	0.6139	0.0054	Down	37.007	GISFWTNNDTR;IENGRPGQEFK;KSDAASFSSDFELDK;LIHVPTK;QIVPSSNIWTVDDVPALAADDAR;SDAASFSSDFELDK;TVASYFK;WLGYDLQFAK	0.9004	1.1098	0.9793	0.7072	0.7596	0.8195	1.231	1.1064	1.3867	plasma membrane	K00728	POMT, pmt; dolichyl-phosphate-mannose-protein mannosyltransferase [EC:2.4.1.109]	map00514 Other types of O-glycan biosynthesis; map00515 Mannose type O-glycan biosynthesis; map01100 Metabolic pathways	GO:0000032 cell wall mannoprotein biosynthetic process; GO:0006056 mannoprotein metabolic process; GO:0006057 mannoprotein biosynthetic process; GO:0006486 protein glycosylation; GO:0006493 protein O-linked glycosylation; GO:0006508 proteolysis; GO:0006515 protein quality control for misfolded or incompletely synthesized proteins; GO:0006807 nitrogen compound metabolic process; GO:0006950 respons…	GO:0005622 intracellular anatomical structure; GO:0005737 cytoplasm; GO:0005783 endoplasmic reticulum; GO:0005789 endoplasmic reticulum membrane; GO:0005886 plasma membrane; GO:0012505 endomembrane system; GO:0016020 membrane; GO:0031501 mannosyltransferase complex; GO:0031502 dolichyl-phosphate-mannose-protein mannosyltransferase complex; GO:0031984 organelle subcompartment; GO:0032991 protein-c…	GO:0000030 mannosyltransferase activity; GO:0003824 catalytic activity; GO:0004169 dolichyl-phosphate-mannose-protein mannosyltransferase activity; GO:0016740 transferase activity; GO:0016757 glycosyltransferase activity; GO:0016758 hexosyltransferase activity;	PF02815	PF02815 MIR domain	O	KOG3359	Dolichyl-phosphate-mannose:protein O-mannosyl transferase
A0A063BZR1	Uncharacterized protein	UV8b_02920	1.7474	0.0011	Up	42.136	AIGEVLSTK;EAQEEPVVQLK;EGAEVPDLETVICGR;FTEDDESILALR;GALLLAESLSR;KEGAEVPDLETVICGR;LDTAADVEPHIK;LQYNDITAPGVK;SLVAAVEEGLPALK;VANFADIFTGR;VLDLQDNTFTLK	1.4062	1.3683	1.2655	0.9537	1.1329	1.0681	0.6069	0.6167	0.5817	cytoplasm	K14319	RANGAP1; Ran GTPase-activating protein 1	map03013 Nucleocytoplasmic transport	GO:0000054 ribosomal subunit export from nucleus; GO:0006325 chromatin organization; GO:0006355 regulation of DNA-templated transcription; GO:0006403 RNA localization; GO:0006404 RNA import into nucleus; GO:0006405 RNA export from nucleus; GO:0006407 rRNA export from nucleus; GO:0006409 tRNA export from nucleus; GO:0006606 protein import into nucleus; GO:0006611 protein export from nucleus; GO:00…	GO:0005622 intracellular anatomical structure; GO:0005634 nucleus; GO:0005635 nuclear envelope; GO:0005737 cytoplasm; GO:0005829 cytosol; GO:0012505 endomembrane system; GO:0016020 membrane; GO:0031090 organelle membrane; GO:0031965 nuclear membrane; GO:0031967 organelle envelope; GO:0031975 envelope; GO:0043226 organelle; GO:0043227 membrane-bounded organelle; GO:0043229 intracellular organelle;…	GO:0005096 GTPase activator activity; GO:0008047 enzyme activator activity; GO:0030234 enzyme regulator activity; GO:0030695 GTPase regulator activity; GO:0060589 nucleoside-triphosphatase regulator activity; GO:0098772 molecular function regulator activity;			AYT	KOG1909	Ran GTPase-activating protein
A0A063BZZ2	Small ribosomal subunit protein uS10 domain-containing protein	UV8b_07400	2.1634	0.0002	Up	10.8	LIDLHAPTEVVK;LPTQILK;TWDSYEMR;VCSEIIER	1.0537	0.9964	0.9718	1.4501	1.2593	1.3789	0.6465	0.6532	0.5902	cytoplasm	K02969	RP-S20e, RPS20; small subunit ribosomal protein S20e	map03010 Ribosome	GO:0000462 maturation of SSU-rRNA from tricistronic rRNA transcript (SSU-rRNA, 5.8S rRNA, LSU-rRNA); GO:0002181 cytoplasmic translation; GO:0006139 nucleobase-containing compound metabolic process; GO:0006364 rRNA processing; GO:0006396 RNA processing; GO:0006412 translation; GO:0006518 peptide metabolic process; GO:0006725 cellular aromatic compound metabolic process; GO:0006807 nitrogen compoun…	GO:0005622 intracellular anatomical structure; GO:0005737 cytoplasm; GO:0005829 cytosol; GO:0005840 ribosome; GO:0015935 small ribosomal subunit; GO:0022626 cytosolic ribosome; GO:0022627 cytosolic small ribosomal subunit; GO:0032991 protein-containing complex; GO:0043226 organelle; GO:0043228 non-membrane-bounded organelle; GO:0043229 intracellular organelle; GO:0043232 intracellular non-membran…	GO:0003676 nucleic acid binding; GO:0003723 RNA binding; GO:0003729 mRNA binding; GO:0003735 structural constituent of ribosome; GO:0005198 structural molecule activity; GO:0005488 binding; GO:0097159 organic cyclic compound binding; GO:1901363 heterocyclic compound binding;	PF00338	PF00338 Ribosomal protein S10p/S20e	J	KOG0900	40S ribosomal protein S20
A0A063C024	Uncharacterized protein	UV8b_05467	1.5639	0.0088	Up	15.82	AFATQAMGTSDVR;GLATVVVEE;LDPQLNK;LHGVNFK;LYSYVQAVNVK;SAIADVVAR;VWECGIK	1.5266	1.4773	1.3742	0.8322	0.9311	1.0559	0.6033	0.6499	0.5495	mitochondria	K02910	RP-L31e, RPL31; large subunit ribosomal protein L31e	map03010 Ribosome	GO:0002181 cytoplasmic translation; GO:0006412 translation; GO:0006450 regulation of translational fidelity; GO:0006518 peptide metabolic process; GO:0006807 nitrogen compound metabolic process; GO:0008152 metabolic process; GO:0009058 biosynthetic process; GO:0009059 macromolecule biosynthetic process; GO:0009987 cellular process; GO:0010467 gene expression; GO:0019538 protein metabolic process;…	GO:0005622 intracellular anatomical structure; GO:0005737 cytoplasm; GO:0005829 cytosol; GO:0005840 ribosome; GO:0015934 large ribosomal subunit; GO:0022625 cytosolic large ribosomal subunit; GO:0022626 cytosolic ribosome; GO:0032991 protein-containing complex; GO:0043226 organelle; GO:0043228 non-membrane-bounded organelle; GO:0043229 intracellular organelle; GO:0043232 intracellular non-membran…	GO:0003735 structural constituent of ribosome; GO:0005198 structural molecule activity;			J	KOG0893	60S ribosomal protein L31
A0A063C0T1	Large ribosomal subunit protein uL4 C-terminal domain-containing protein	UV8b_03811	1.5619	0.0067	Up	117.18	AGHQTSAESWGTGR;ALDDIYGSTTEASSHK;ALDDIYGSTTEASSHKR;AVGAGPDLDK;AVGAGPDLDKVK;DFFLPSNVVSQADLTR;DGAPTGATHPIPAVFTSPIRPDIVQR;ELVTAFR;GHEIMSVAEVPLVVDSTLFEGAAITR;GPLVVYNPEVDGK;LINSSEIQSSLNAPK;RGPLVVYNPEVDGK;TAPALALLK	0.9924	1.0564	1.0108	1.0982	1.1905	1.3329	0.7721	0.8587	0.688	mitochondria	K02930	RP-L4e, RPL4; large subunit ribosomal protein L4e	map03010 Ribosome	GO:0002181 cytoplasmic translation; GO:0006412 translation; GO:0006518 peptide metabolic process; GO:0006807 nitrogen compound metabolic process; GO:0008152 metabolic process; GO:0009058 biosynthetic process; GO:0009059 macromolecule biosynthetic process; GO:0009987 cellular process; GO:0010467 gene expression; GO:0019538 protein metabolic process; GO:0034641 cellular nitrogen compound metabolic …	GO:0005622 intracellular anatomical structure; GO:0005737 cytoplasm; GO:0005829 cytosol; GO:0005840 ribosome; GO:0015934 large ribosomal subunit; GO:0022625 cytosolic large ribosomal subunit; GO:0022626 cytosolic ribosome; GO:0032991 protein-containing complex; GO:0043226 organelle; GO:0043228 non-membrane-bounded organelle; GO:0043229 intracellular organelle; GO:0043232 intracellular non-membran…	GO:0003676 nucleic acid binding; GO:0003723 RNA binding; GO:0003735 structural constituent of ribosome; GO:0005198 structural molecule activity; GO:0005488 binding; GO:0097159 organic cyclic compound binding; GO:1901363 heterocyclic compound binding;	PF14374	PF14374 60S ribosomal protein L4 C-terminal domain	A	KOG1475	Ribosomal protein RPL1/RPL2/RL4L4
A0A063C0Z4	TATA-binding protein interacting (TIP20) domain-containing protein	UV8b_06690	2.8916	0	Up	236.97	AAPFVLQALSDEELQR;ADLAQLTSTIVK;AELESLYNVLMDR;AGSDNVAHFLPVVLDK;AVDGIIK;EVMLGPFK;FMAGSGLASPASEK;GDASAGVSIDSFIAELQR;GSGDLLENGVLYK;HTVDDGLEVR;INNIDFYDR;ISDGDDLGPEFNEVR;KTGEGLHIADLSLDDSEAAAATQAPLNR;LDSIAEAYR;LIGPAAPAQAR;LIVIDPDETAR;LLSDTLK;LTSGLADANTGAVTR;LVTLDPGTFMPK;NLILAPAAK;NSVDNAVPSLALR;PVPGIAAAADVQTAYDAIHR;QLALDVLR;RLDSIAEAYR;SVIIALPR;TLDDQNGEVQNLAIR;VIGTLLVR;VPLPIIAPMIDK;VSISGDPSVVGK;VTLLLGEK;VV…	0.9975	1.027	0.9698	1.5414	1.4892	1.4318	0.5059	0.5612	0.4762	cytoplasm	K17263	CAND1, TIP120A; cullin-associated NEDD8-dissociated protein 1		GO:0000003 reproduction; GO:0000909 sporocarp development involved in sexual reproduction; GO:0003006 developmental process involved in reproduction; GO:0006508 proteolysis; GO:0006511 ubiquitin-dependent protein catabolic process; GO:0006725 cellular aromatic compound metabolic process; GO:0006807 nitrogen compound metabolic process; GO:0007049 cell cycle; GO:0007275 multicellular organism devel…	GO:0000151 ubiquitin ligase complex; GO:0005622 intracellular anatomical structure; GO:0005634 nucleus; GO:0019005 SCF ubiquitin ligase complex; GO:0031461 cullin-RING ubiquitin ligase complex; GO:0032991 protein-containing complex; GO:0043226 organelle; GO:0043227 membrane-bounded organelle; GO:0043229 intracellular organelle; GO:0043231 intracellular membrane-bounded organelle; GO:1902494 catal…				R	KOG1824	TATA-binding protein-interacting protein
A0A063C1J0	glutamate--tRNA ligase	UV8b_06659	0.5796	0.0003	Down	191.81	AAIGFIR;AMRDPVIYR;AYADDTDQETMR;DDIIQLER;DKLEEEDNLEDFLNPDTFSLVDAVCDGGVGK;DLDKHLTLR;DVVYSPEILIDQEDAK;EELGALANNLSGDFR;EIDPVVAR;ESEEFQDAIVEDLALMGIK;FLPEPSGYLHIGHAK;GGANYNLALQDTEK;GMDDWAPGEAGLK;GMTVAALR;KEELGALANNLSGDFR;LRLDDTNPAK;LTGPEVPR;NPDVGLKDVVYSPEILIDQEDAK;QLPSEDPITTMTLELNLK;SIWQTLR;THLEGYTLGDVEK;TIEPHLR;VDKGMDDWAPGEAGLK;VVLFYIPTGK;VWGWDDPR;WFTFLEQTHPDLQEDSGK	0.8123	0.8203	0.8434	0.8582	0.833	0.7028	1.3581	1.3832	1.3887	cytoplasm	K01885	EARS, gltX; glutamyl-tRNA synthetase [EC:6.1.1.17]	map00860 Porphyrin metabolism; map00970 Aminoacyl-tRNA biosynthesis; map01100 Metabolic pathways; map01110 Biosynthesis of secondary metabolites; map01240 Biosynthesis of cofactors				PF00749; PF03950	PF00749 tRNA synthetases class I (E and Q), catalytic domain; PF03950 tRNA synthetases class I (E and Q), anti-codon binding domain	J	KOG1147	Glutamyl-tRNA synthetase
A0A063C1Y6	Calcium-transporting ATPase	UV8b_02970	0.6467	0.0007	Down	147.48	AIAALQEYSANESNVVR;EFENLSPGEQLEAAK;EVVDYGNR;GLSNQQVDELR;IVYLDEAGNDLTELDVEGTTFAPK;LATFEFSR;LENLTESSDTVR;LKAEDLVPGDIVTVSVGDR;QIGVFGAHEDLTGK;RLENLTESSDTVR;SATFSNVGEPTEGALR;SLPSVETLGSCSVICSDK;VIALASIDDVSNSPLLSAK;VIVITGDNR	0.8211	1.0297	0.9163	0.8476	0.8	0.8001	1.351	1.2279	1.2063	plasma membrane	K05853	ATP2A; P-type Ca2+ transporter type 2A [EC:7.2.2.10]					PF00690; PF00702	PF00690 Cation transporter/ATPase, N-terminus; PF00702 haloacid dehalogenase-like hydrolase	P	KOG0202	Ca2+ transporting ATPase
A0A063C250	Uncharacterized protein	UV8b_01258	0.6417	0.0001	Down	19.939	ELSTIGAMMK;FVSQVDGQAAAK;GFESSDSDSGASQR;SEWEAVQAAR;TNVTGYDVTALR;TYDPEADWK	1.4098	1.3048	1.1678	0.6801	0.6885	0.6318	1.0448	1.008	1.0645	plasma membrane									P	KOG0252	Inorganic phosphate transporter
A0A063C2S4	Uncharacterized protein	UV8b_04202	2.5707	0	Up	323.31	DHFSNILNEIAGR;DLLDKIPDSLFGGK;DVFPHVGR;DYSQAIDVGTVK;EDLYESLR;EEQHVVFNNDQSTDPTHSMLSK;ELSIDPQSGMK;GPIDEDRELSIDPQSGMK;HGDIEDALLTLAMAR;HGGQVEYVSQESR;IDEIQENAASAQVENMSVSPR;IIEQLEDQLSK;IPDSLFGGK;KEDLYESLR;KLYGEPDTLENR;LEGQNWR;LGCYRPEDHIDNPK;LPSGQGSQQNEQPGEEK;LRGPIDEDR;LRGPIDEDRELSIDPQSGMK;LYGEPDTLENR;MSQNEIEELEGTLQESK;MVSWVVPQIMDAIDDDSVDVNR;NDGESFTGSQTSHGYQGTSYGQSQQSSHYSGGSSEFHR;NELATGSGEVIQSSK;NELATGSG…	1.2879	1.1615	1.3083	1.2295	1.2234	1.3213	0.4657	0.5002	0.5022	extracellular
A0A063C328	Ubiquitin carrier protein UBC2	UV8b_02134	2.4563	0.0033	Up	43.495	ENEQAAIATAK;ICLDVLK;LELFLPDDYPMIPPK;LMAEPVPGISAVPHEDNLR;NNWSPALQIR;SWKENEQAAIATAK;YFDVEIHGPTQSPYESGIFK	1.3728	1.5292	1.511	1.0058	1.0173	1.2367	0.5743	0.4166	0.3362	cytoplasm	K10580	UBE2N, BLU, UBC13; ubiquitin-conjugating enzyme E2 N [EC:2.3.2.23]	map04120 Ubiquitin mediated proteolysis	GO:0000209 protein polyubiquitination; GO:0006139 nucleobase-containing compound metabolic process; GO:0006259 DNA metabolic process; GO:0006281 DNA repair; GO:0006301 postreplication repair; GO:0006513 protein monoubiquitination; GO:0006725 cellular aromatic compound metabolic process; GO:0006807 nitrogen compound metabolic process; GO:0006950 response to stress; GO:0006974 DNA damage response; …	GO:0005622 intracellular anatomical structure; GO:0005634 nucleus; GO:0005737 cytoplasm; GO:0031371 ubiquitin conjugating enzyme complex; GO:0032991 protein-containing complex; GO:0043226 organelle; GO:0043227 membrane-bounded organelle; GO:0043229 intracellular organelle; GO:0043231 intracellular membrane-bounded organelle; GO:1902494 catalytic complex; GO:1990234 transferase complex;	GO:0003824 catalytic activity; GO:0004842 ubiquitin-protein transferase activity; GO:0005488 binding; GO:0005515 protein binding; GO:0016740 transferase activity; GO:0019787 ubiquitin-like protein transferase activity; GO:0019899 enzyme binding; GO:0031625 ubiquitin protein ligase binding; GO:0044389 ubiquitin-like protein ligase binding; GO:0061630 ubiquitin protein ligase activity; GO:0061631 u…	PF00179	PF00179 Ubiquitin-conjugating enzyme	O	KOG0417	Ubiquitin-protein ligase
A0A063C393	Sterol 24-C-methyltransferase	UV8b_05554	0.5307	0.0477	Down	26.934	AAGFELLR;EGLSNQLDFVK;HWDSKPAENETAEER;ISEALDAMK;TADSLALAADCLVAGGR;TAEYATLTR;VLDVGCGVGGPAR	0.82	1.4308	0.553	0.4713	0.9817	0.6952	1.0169	1.4639	1.5673	cytoplasm	K00559	SMT1, ERG6; sterol 24-C-methyltransferase [EC:2.1.1.41]	map00100 Steroid biosynthesis; map01100 Metabolic pathways; map01110 Biosynthesis of secondary metabolites	GO:0006066 alcohol metabolic process; GO:0006629 lipid metabolic process; GO:0006694 steroid biosynthetic process; GO:0006696 ergosterol biosynthetic process; GO:0008152 metabolic process; GO:0008202 steroid metabolic process; GO:0008204 ergosterol metabolic process; GO:0008610 lipid biosynthetic process; GO:0009058 biosynthetic process; GO:0009987 cellular process; GO:0016125 sterol metabolic pr…	GO:0005622 intracellular anatomical structure; GO:0005737 cytoplasm; GO:0005739 mitochondrion; GO:0005740 mitochondrial envelope; GO:0005741 mitochondrial outer membrane; GO:0005783 endoplasmic reticulum; GO:0005811 lipid droplet; GO:0005886 plasma membrane; GO:0012505 endomembrane system; GO:0016020 membrane; GO:0019867 outer membrane; GO:0031090 organelle membrane; GO:0031966 mitochondrial memb…	GO:0003824 catalytic activity; GO:0003838 sterol 24-C-methyltransferase activity; GO:0008168 methyltransferase activity; GO:0008169 C-methyltransferase activity; GO:0008757 S-adenosylmethionine-dependent methyltransferase activity; GO:0016740 transferase activity; GO:0016741 transferase activity, transferring one-carbon groups;	PF08241	PF08241 Methyltransferase domain	IR	KOG1269	SAM-dependent methyltransferases
A0A063C3D6	Multiprotein-bridging factor 1	UV8b_00334	0.4523	0.0007	Down	29.805	CNTTQAIVADLER;FSTANASGSGPEGQR;SDEIIKPNTVGK;VVGEAIASAR	1.3668	1.7705	1.3228	0.4838	0.439	0.4911	0.9254	1.0928	1.1078	cytoplasm,nucleus	K03627	MBF1; putative transcription factor		GO:0006355 regulation of DNA-templated transcription; GO:0006357 regulation of transcription by RNA polymerase II; GO:0009889 regulation of biosynthetic process; GO:0009891 positive regulation of biosynthetic process; GO:0009893 positive regulation of metabolic process; GO:0010468 regulation of gene expression; GO:0010556 regulation of macromolecule biosynthetic process; GO:0010557 positive regul…	GO:0005622 intracellular anatomical structure; GO:0005634 nucleus; GO:0005737 cytoplasm; GO:0005739 mitochondrion; GO:0043226 organelle; GO:0043227 membrane-bounded organelle; GO:0043229 intracellular organelle; GO:0043231 intracellular membrane-bounded organelle;	GO:0003712 transcription coregulator activity; GO:0003713 transcription coactivator activity; GO:0140110 transcription regulator activity;	PF01381	PF01381 Helix-turn-helix	K	KOG3398	Transcription factor MBF1
A0A063C3J2	Glucose-methanol-choline oxidoreductase N-terminal domain-containing protein	UV8b_05297	0.5273	0.001	Down	30.599	AAELIAGEEGWKPDAK;LASYLPER;NTFQPVHAR;TQLESLGLEVVK;VQTDEEISEYAR;YFTDPEGYDAATLVAGIK	0.8126	0.8019	0.7312	0.7816	0.7601	0.7556	1.379	1.6118	1.3662	cytoplasm							PF00732; PF05199	PF00732 GMC oxidoreductase; PF05199 GMC oxidoreductase	R	KOG1238	Glucose dehydrogenase/choline dehydrogenase/mandelonitrile lyase (GMC oxidoreductase family)
A0A063C3J4	Anion-transporting ATPase-like domain-containing protein	UV8b_04530	1.7157	0.0114	Up	161.91	EKLESFSELLVKPYVPPE;ETIAEVNAQFK;FLQFPSVLEK;LESFSELLVKPYVPPE;MPLLVDEVR;SLSYETIIFDTAPTGHTLR;SSAALVSADGALEPSLQSLLDQR;SVLLISTDPAHNLSDAFSQK;YLDQYEELYAEDFNVVK	1.0939	1.0377	1.1715	1.2924	1.2972	1.0096	0.8184	0.662	0.6173	cytoskeleton	K01551	arsA, ASNA1, GET3; arsenite/tail-anchored protein-transporting ATPase [EC:7.3.2.7 7.3.-.-]		GO:0000749 response to pheromone triggering conjugation with cellular fusion; GO:0000750 pheromone-dependent signal transduction involved in conjugation with cellular fusion; GO:0006457 protein folding; GO:0006605 protein targeting; GO:0006612 protein targeting to membrane; GO:0006620 post-translational protein targeting to endoplasmic reticulum membrane; GO:0006810 transport; GO:0006886 intracel…	GO:0005622 intracellular anatomical structure; GO:0005737 cytoplasm; GO:0005783 endoplasmic reticulum; GO:0005829 cytosol; GO:0012505 endomembrane system; GO:0032991 protein-containing complex; GO:0043226 organelle; GO:0043227 membrane-bounded organelle; GO:0043229 intracellular organelle; GO:0043231 intracellular membrane-bounded organelle; GO:0043529 GET complex;	GO:0003824 catalytic activity; GO:0005085 guanyl-nucleotide exchange factor activity; GO:0005488 binding; GO:0005515 protein binding; GO:0016462 pyrophosphatase activity; GO:0016787 hydrolase activity; GO:0016817 hydrolase activity, acting on acid anhydrides; GO:0016818 hydrolase activity, acting on acid anhydrides, in phosphorus-containing anhydrides; GO:0016887 ATP hydrolysis activity; GO:00171…	PF02374	PF02374 Anion-transporting ATPase	P	KOG2825	Putative arsenite-translocating ATPase
A0A063C3L6	E3 ubiquitin-protein ligase listerin	UV8b_01070	0.6022	0.0042	Down	27.322	AALSDVDTALPSIHASVKLAR;LPIVAIIR;LTQQDASIWTSPSNDR;LVSEVAAAASPEDPKVER;SSQEAIAEQGR;TSQSGSALEYVR;VLLEDFISK;VWGAWAEETLK;WAQEQEAPAHDER	0.8901	0.747	0.9169	0.8477	0.8968	0.6782	1.2776	1.4654	1.2804	mitochondria	K22377	LTN1; E3 ubiquitin-protein ligase listerin [EC:2.3.2.27]		GO:0006325 chromatin organization; GO:0006355 regulation of DNA-templated transcription; GO:0006412 translation; GO:0006414 translational elongation; GO:0006417 regulation of translation; GO:0006508 proteolysis; GO:0006511 ubiquitin-dependent protein catabolic process; GO:0006518 peptide metabolic process; GO:0006807 nitrogen compound metabolic process; GO:0006996 organelle organization; GO:00081…	GO:0005622 intracellular anatomical structure; GO:0005634 nucleus; GO:0032991 protein-containing complex; GO:0043226 organelle; GO:0043227 membrane-bounded organelle; GO:0043229 intracellular organelle; GO:0043231 intracellular membrane-bounded organelle; GO:1990112 RQC complex;	GO:0003824 catalytic activity; GO:0004842 ubiquitin-protein transferase activity; GO:0005488 binding; GO:0008270 zinc ion binding; GO:0016740 transferase activity; GO:0019787 ubiquitin-like protein transferase activity; GO:0043021 ribonucleoprotein complex binding; GO:0043023 ribosomal large subunit binding; GO:0043167 ion binding; GO:0043169 cation binding; GO:0044877 protein-containing complex …	PF13639	PF13639 Ring finger domain	O	KOG0803	Predicted E3 ubiquitin ligase
A0A063C3U9	Cytochrome b5 heme-binding domain-containing protein	UV8b_01131	0.4786	0.021	Down	34.185	DATEEFEMLHDDEVIPK;FLAAEALR;IEELAEKEPHR;IPETEYTMEEVAK;LGQISLHLDPSAPGK;TQVEHNIGDSVK;VAGDSASNYLFQQALSGSAAGAAQR;VTGVTYELDGK	0.7462	0.5909	0.5659	0.7593	0.801	0.7371	1.1566	1.7518	1.8913	cytoplasm				GO:0006082 organic acid metabolic process; GO:0006091 generation of precursor metabolites and energy; GO:0006099 tricarboxylic acid cycle; GO:0006101 citrate metabolic process; GO:0006106 fumarate metabolic process; GO:0006139 nucleobase-containing compound metabolic process; GO:0006457 protein folding; GO:0006725 cellular aromatic compound metabolic process; GO:0006753 nucleoside phosphate metab…	GO:0005622 intracellular anatomical structure; GO:0005737 cytoplasm; GO:0005739 mitochondrion; GO:0005783 endoplasmic reticulum; GO:0005829 cytosol; GO:0005886 plasma membrane; GO:0012505 endomembrane system; GO:0016020 membrane; GO:0043226 organelle; GO:0043227 membrane-bounded organelle; GO:0043229 intracellular organelle; GO:0043231 intracellular membrane-bounded organelle; GO:0071944 cell per…	GO:0003824 catalytic activity; GO:0016156 fumarate reductase (NADH) activity; GO:0016491 oxidoreductase activity; GO:0016627 oxidoreductase activity, acting on the CH-CH group of donors; GO:0016628 oxidoreductase activity, acting on the CH-CH group of donors, NAD or NADP as acceptor;	PF00173	PF00173 Cytochrome b5-like Heme/Steroid binding domain	C	KOG2404	Fumarate reductase, flavoprotein subunit
A0A063C403	Transmembrane 9 superfamily member	UV8b_04048	0.6278	0.0009	Down	33.71	IMTSPFDLR;ISPVAALQDYR;LDSIALHDLGSTSVVEDGVQEDSGWK;VVGVVVQPSSK;YVSESLGSILFGDR	0.8366	0.9574	1.1055	0.8555	0.6967	0.8007	1.2693	1.2752	1.2033	plasma membrane	K17086	TM9SF2_4; transmembrane 9 superfamily member 2/4		GO:0001403 invasive growth in response to glucose limitation; GO:0006810 transport; GO:0006873 intracellular monoatomic ion homeostasis; GO:0006878 intracellular copper ion homeostasis; GO:0007034 vacuolar transport; GO:0007124 pseudohyphal growth; GO:0009987 cellular process; GO:0016049 cell growth; GO:0016192 vesicle-mediated transport; GO:0016197 endosomal transport; GO:0019725 cellular homeos…	GO:0000322 storage vacuole; GO:0000323 lytic vacuole; GO:0000324 fungal-type vacuole; GO:0000329 fungal-type vacuole membrane; GO:0005622 intracellular anatomical structure; GO:0005737 cytoplasm; GO:0005768 endosome; GO:0005773 vacuole; GO:0005774 vacuolar membrane; GO:0012505 endomembrane system; GO:0016020 membrane; GO:0031090 organelle membrane; GO:0031410 cytoplasmic vesicle; GO:0031982 vesic…				U	KOG1278	Endosomal membrane proteins, EMP70
A0A063C4L9	MaoC-like domain-containing protein	UV8b_04236	0.6036	0	Down	203.53	AAANYNSVEDGDK;AAANYNSVEDGDKIIETAMQNFGR;AADVVVDEIKK;ADDSYTPSAILK;ALAIEGQK;DIASFDDDRVDNPEK;FDGQVVVVTGAGGGLGK;GAAVVVNDLGGSFQGEGNSTK;IDIIVNNAGILR;LVEVVDK;RAPDAVVEAK;TDENQAAIYR;TGGHGFPVNVALTPEEVVK;VDAPAPGNEYLDAIK;VDVVINNAGILR;VVDFSKPQYPTGPNDFLGLLEESQK;YGATVVVNDLANPDDVVNEIR	0.5235	0.6107	0.5363	0.8834	0.9424	0.9331	1.5087	1.5527	1.5093	cytoplasm	K14729	FOX2; multifunctional beta-oxidation protein [EC:4.2.1.- 1.1.1.-]	map00410 beta-Alanine metabolism; map00640 Propanoate metabolism; map01100 Metabolic pathways; map01200 Carbon metabolism				PF00106; PF01575	PF00106 short chain dehydrogenase; PF01575 MaoC like domain	I	KOG1206	Peroxisomal multifunctional beta-oxidation protein and related enzymes
A0A063C552	Uncharacterized protein	UV8b_03358	0.4365	0.0001	Down	55.282	AVEQSLQGFLDR;DAILQYLKE;DLTPEQAADIK;DQPALSSQQPK;FLEESVSGNDAETLK;GGVLEPEGMIGIK;HDDDGSFQSGLFDR;IIEEAPVTIAKPDTFR;IVTIVGR;LALDVAELVR;LDAQFAQIVER;LPESLAASPNK;LRDEIPTGEYLISEADR;NGPVPVSPSSDSWDRDVVYSPPQK;NTLAPLTDVLNSYAEGTK;TPEYPTGR;TSTPYPLR;YLDDAEELVQK	1.1128	1.029	1.0403	0.5622	0.6597	0.546	1.3858	1.3687	1.2956	cytoplasm	K11262	ACACA; acetyl-CoA carboxylase / biotin carboxylase 1 [EC:6.4.1.2 6.3.4.14 2.1.3.15]	map00061 Fatty acid biosynthesis; map00254 Aflatoxin biosynthesis; map00620 Pyruvate metabolism; map00640 Propanoate metabolism; map01100 Metabolic pathways; map01110 Biosynthesis of secondary metabolites; map01212 Fatty acid metabolism	GO:0001676 long-chain fatty acid metabolic process; GO:0006082 organic acid metabolic process; GO:0006606 protein import into nucleus; GO:0006629 lipid metabolic process; GO:0006631 fatty acid metabolic process; GO:0006633 fatty acid biosynthetic process; GO:0006810 transport; GO:0006886 intracellular protein transport; GO:0006913 nucleocytoplasmic transport; GO:0006996 organelle organization; GO…	GO:0005622 intracellular anatomical structure; GO:0005737 cytoplasm; GO:0005739 mitochondrion; GO:0005783 endoplasmic reticulum; GO:0005789 endoplasmic reticulum membrane; GO:0005829 cytosol; GO:0012505 endomembrane system; GO:0016020 membrane; GO:0031984 organelle subcompartment; GO:0042175 nuclear outer membrane-endoplasmic reticulum membrane network; GO:0043226 organelle; GO:0043227 membrane-b…	GO:0000166 nucleotide binding; GO:0003824 catalytic activity; GO:0003989 acetyl-CoA carboxylase activity; GO:0004075 biotin carboxylase activity; GO:0005488 binding; GO:0005524 ATP binding; GO:0016421 CoA carboxylase activity; GO:0016874 ligase activity; GO:0016879 ligase activity, forming carbon-nitrogen bonds; GO:0016885 ligase activity, forming carbon-carbon bonds; GO:0017076 purine nucleotide…	PF00289; PF02786; PF02785; PF00364	PF00289 Biotin carboxylase, N-terminal domain; PF02786 Carbamoyl-phosphate synthase L chain, ATP binding domain; PF02785 Biotin carboxylase C-terminal domain; PF00364 Biotin-requiring enzyme	I	KOG0368	Acetyl-CoA carboxylase
A0A063C593	Peptidase M24 domain-containing protein	UV8b_03785	1.8582	0	Up	143.3	DVVVDYSLNNPDTLTK;GDGTPATAEVWGVEMGVSLGSGK;GFSHPTTVSPASYVTPYTPLTSDETEAALEIQPGEPVK;ILEEEVSK;ILEQPLSR;ILSEVQK;ISALLEK;ITDEEILK;IVEVCQK;IVLAPQDGGK;KIVLAPQDGGK;LAAAPALDLGK;LCVPGAK;LLTTIAITK;LMVPPGLLAQGTEEEK;LMVPPGLLAQGTEEEKAK;QYELAGDKDNAPVAR;SEEKDVVVDYSLNNPDTLTK;SGVVECVR;TTQTYGLK;VLAEVSK	0.8545	0.8725	0.8832	1.3878	1.4069	1.3595	0.7516	0.7228	0.7611	cytoplasm				GO:0006139 nucleobase-containing compound metabolic process; GO:0006725 cellular aromatic compound metabolic process; GO:0006807 nitrogen compound metabolic process; GO:0008152 metabolic process; GO:0009987 cellular process; GO:0034641 cellular nitrogen compound metabolic process; GO:0043170 macromolecule metabolic process; GO:0044237 cellular metabolic process; GO:0044238 primary metabolic proce…	GO:0005622 intracellular anatomical structure; GO:0005634 nucleus; GO:0043226 organelle; GO:0043227 membrane-bounded organelle; GO:0043229 intracellular organelle; GO:0043231 intracellular membrane-bounded organelle;	GO:0003676 nucleic acid binding; GO:0003677 DNA binding; GO:0003824 catalytic activity; GO:0004518 nuclease activity; GO:0005488 binding; GO:0016787 hydrolase activity; GO:0016788 hydrolase activity, acting on ester bonds; GO:0097159 organic cyclic compound binding; GO:1901363 heterocyclic compound binding;	PF00557	PF00557 Metallopeptidase family M24	R	KOG2776	Metallopeptidase
A0A063C5A7	Meiotic expression up-regulated protein 6 PH domain-containing protein	UV8b_02672	1.5614	0.0007	Up	211.12	ADDAVRTEESPAVEGETAAAAAAADDGKPVEESK;AEEQKPVVELPTELVAPAAVVEAPTATETAPALAAEDKPAEEAK;DNWVAQLK;EEEPKADDAVR;EFFFFGQDAVDAK;ELAASVTESETYK;GLLFIGDK;KPAEVKPAEEPAK;SEEPAATEPAAADAEPVDVDVAEGEAPPAAVAVDDK;SEEPAATEPAAADAEPVDVDVAEGEAPPAAVAVDDKATEEK;SSLPFAFGR;TAPSSVINLAEATEPENDGSNK;TAPSSVINLAEATEPENDGSNKFHLTHK;TEEPAPLQPVEEGHLAHK;TEESPAVEGETAAAAAAADDGKPVEESK;TEESPAVEGETAAAAAAADDGKPVEESKR;TSIFGFVK	1.0651	1.0855	1.0555	1.1446	1.2243	1.1631	0.8272	0.7247	0.7101	cytoplasm							PF15406	PF15406 Pleckstrin homology domain
A0A063C5N0	Small ribosomal subunit protein uS7 domain-containing protein	UV8b_08236	1.8588	0.0089	Up	90.57	ANCPIIER;DISLTDYISLR;KANCPIIER;LTNSLMMHGR;NPVYVTHSAGR;QAVDVSPLR;QAVDVSPLRR;RQAVDVSPLR;SDGGDIEVENTVLSDVLPK;SIAECLAEELINAAK;WDYDVEVR	0.9881	0.9263	0.7424	1.2886	1.2806	1.5551	0.7141	0.9212	0.5835	cytoplasm	K02989	RP-S5e, RPS5; small subunit ribosomal protein S5e	map03010 Ribosome	GO:0000028 ribosomal small subunit assembly; GO:0002181 cytoplasmic translation; GO:0006403 RNA localization; GO:0006405 RNA export from nucleus; GO:0006407 rRNA export from nucleus; GO:0006412 translation; GO:0006450 regulation of translational fidelity; GO:0006518 peptide metabolic process; GO:0006611 protein export from nucleus; GO:0006807 nitrogen compound metabolic process; GO:0006810 transp…	GO:0005622 intracellular anatomical structure; GO:0005737 cytoplasm; GO:0005829 cytosol; GO:0005840 ribosome; GO:0015935 small ribosomal subunit; GO:0022626 cytosolic ribosome; GO:0022627 cytosolic small ribosomal subunit; GO:0030684 preribosome; GO:0030686 90S preribosome; GO:0032991 protein-containing complex; GO:0043226 organelle; GO:0043228 non-membrane-bounded organelle; GO:0043229 intracell…	GO:0003676 nucleic acid binding; GO:0003723 RNA binding; GO:0003729 mRNA binding; GO:0003735 structural constituent of ribosome; GO:0005198 structural molecule activity; GO:0005488 binding; GO:0019843 rRNA binding; GO:0097159 organic cyclic compound binding; GO:1901363 heterocyclic compound binding;	PF00177	PF00177 Ribosomal protein S7p/S5e	J	KOG3291	Ribosomal protein S7
A0A063C638	Cytochrome c oxidase subunit	UV8b_08107	0.1841	0	Down	20.135	AEEDGQELVTKPFK;EAGNFPVK;EAGNFPVKLDS;FPNVNQTK;GEDFAPCHQFK	0.9737	0.9446	0.8096	0.3035	0.37	0.3014	1.7164	1.7775	1.8031	cytoplasm	K02267	COX6B; cytochrome c oxidase subunit 6b	map00190 Oxidative phosphorylation; map01100 Metabolic pathways	GO:0006996 organelle organization; GO:0007005 mitochondrion organization; GO:0008535 respiratory chain complex IV assembly; GO:0009987 cellular process; GO:0016043 cellular component organization; GO:0017004 cytochrome complex assembly; GO:0022607 cellular component assembly; GO:0033108 mitochondrial respiratory chain complex assembly; GO:0033617 mitochondrial cytochrome c oxidase assembly; GO:00…	GO:0005622 intracellular anatomical structure; GO:0005737 cytoplasm; GO:0005739 mitochondrion; GO:0005740 mitochondrial envelope; GO:0005743 mitochondrial inner membrane; GO:0005746 mitochondrial respirasome; GO:0005751 mitochondrial respiratory chain complex IV; GO:0005758 mitochondrial intermembrane space; GO:0016020 membrane; GO:0019866 organelle inner membrane; GO:0031090 organelle membrane; …		PF02297	PF02297 Cytochrome oxidase c subunit VIb	C	KOG3057	Cytochrome c oxidase, subunit VIb/COX12
A0A063C6P0	Calponin-homology (CH) domain-containing protein	UV8b_04682	0.663	0.0118	Down	23.615	ATQQSENQPYDVVR;LDVDDKGYLDEATTIK;LLDEDETLEQFLR;LPPEQILLR;LQVEDFDAEGER;RVSNFSGDVK	0.6842	0.8961	0.8544	0.8984	0.835	0.884	1.191	1.5119	1.2449	cytoplasm	K17275	PLS1; plastin-1		GO:0006810 transport; GO:0006897 endocytosis; GO:0006996 organelle organization; GO:0007010 cytoskeleton organization; GO:0007015 actin filament organization; GO:0008064 regulation of actin polymerization or depolymerization; GO:0009987 cellular process; GO:0010639 negative regulation of organelle organization; GO:0016043 cellular component organization; GO:0016192 vesicle-mediated transport; GO:…	GO:0005622 intracellular anatomical structure; GO:0005737 cytoplasm; GO:0005826 actomyosin contractile ring; GO:0005856 cytoskeleton; GO:0005884 actin filament; GO:0005886 plasma membrane; GO:0005933 cellular bud; GO:0005934 cellular bud tip; GO:0005937 mating projection; GO:0005938 cell cortex; GO:0015629 actin cytoskeleton; GO:0016020 membrane; GO:0030427 site of polarized growth; GO:0030479 ac…	GO:0003779 actin binding; GO:0005488 binding; GO:0005515 protein binding; GO:0008092 cytoskeletal protein binding; GO:0030674 protein-macromolecule adaptor activity; GO:0044877 protein-containing complex binding; GO:0051015 actin filament binding; GO:0060090 molecular adaptor activity;	PF00307	PF00307 Calponin homology (CH) domain	Z	KOG0046	Ca2+-binding actin-bundling protein (fimbrin/plastin), EF-Hand protein superfamily
A0A063C6Q9	fumarate hydratase	UV8b_04361	1.903	0.0002	Up	25.745	LLADGMR;NLVAGLQANEAK;TESDAFGEIQVPADK;TESDAFGEIQVPADKYWGAQTER;VAAFEAR;VEGSLPDLR	1.0319	1.0604	1.0069	1.3333	1.2665	1.2683	0.6554	0.7564	0.6209	mitochondria	K01679	E4.2.1.2B, fumC, FH; fumarate hydratase, class II [EC:4.2.1.2]	map00020 Citrate cycle (TCA cycle); map00620 Pyruvate metabolism; map01100 Metabolic pathways; map01110 Biosynthesis of secondary metabolites; map01200 Carbon metabolism	GO:0006082 organic acid metabolic process; GO:0006091 generation of precursor metabolites and energy; GO:0006099 tricarboxylic acid cycle; GO:0006101 citrate metabolic process; GO:0006106 fumarate metabolic process; GO:0006108 malate metabolic process; GO:0008152 metabolic process; GO:0009060 aerobic respiration; GO:0009987 cellular process; GO:0015980 energy derivation by oxidation of organic co…	GO:0005622 intracellular anatomical structure; GO:0005737 cytoplasm; GO:0005739 mitochondrion; GO:0005759 mitochondrial matrix; GO:0005829 cytosol; GO:0031974 membrane-enclosed lumen; GO:0043226 organelle; GO:0043227 membrane-bounded organelle; GO:0043229 intracellular organelle; GO:0043231 intracellular membrane-bounded organelle; GO:0043233 organelle lumen; GO:0070013 intracellular organelle lu…	GO:0003824 catalytic activity; GO:0004333 fumarate hydratase activity; GO:0016829 lyase activity; GO:0016835 carbon-oxygen lyase activity; GO:0016836 hydro-lyase activity;	PF00206; PF10415	PF00206 Lyase; PF10415 Fumarase C C-terminus	C	KOG1317	Fumarase
A0A063C727	Glutathione peroxidase	UV8b_06874	1.8435	0.0001	Up	18.339	ASPLYEWLK;CGFTPQYGGLEK;GQEVSLADYK;SEKPGLMGLK;TILEELEKKE;VVLVVNTASK;WASTTKPESLEK	1.7146	1.514	1.4342	0.918	0.9112	0.9826	0.519	0.4979	0.5084	cytoplasm	K23856	GPX; peroxiredoxin [EC:1.11.1.24]		GO:0000302 response to reactive oxygen species; GO:0006950 response to stress; GO:0006979 response to oxidative stress; GO:0008152 metabolic process; GO:0009056 catabolic process; GO:0009636 response to toxic substance; GO:0009987 cellular process; GO:0010035 response to inorganic substance; GO:0016999 antibiotic metabolic process; GO:0017001 antibiotic catabolic process; GO:0019725 cellular home…	GO:0005622 intracellular anatomical structure; GO:0005634 nucleus; GO:0005737 cytoplasm; GO:0005739 mitochondrion; GO:0005740 mitochondrial envelope; GO:0005741 mitochondrial outer membrane; GO:0005743 mitochondrial inner membrane; GO:0005829 cytosol; GO:0016020 membrane; GO:0019866 organelle inner membrane; GO:0019867 outer membrane; GO:0019898 extrinsic component of membrane; GO:0031090 organel…	GO:0003824 catalytic activity; GO:0004601 peroxidase activity; GO:0004602 glutathione peroxidase activity; GO:0008379 thioredoxin peroxidase activity; GO:0016209 antioxidant activity; GO:0016491 oxidoreductase activity; GO:0016684 oxidoreductase activity, acting on peroxide as acceptor; GO:0047066 phospholipid-hydroperoxide glutathione peroxidase activity; GO:0051920 peroxiredoxin activity;			O	KOG1651	Glutathione peroxidase
A0A063C781	S1-like domain-containing protein	UV8b_04385	1.8227	0.0231	Up	40.962	DFQDNKGDVILK;EDGQEYAQVIK;ELTFKEDGQEYAQVIK;LEALCFDGSK;SYGELPEHAK	1.2414	1.3049	1.1052	1.0515	0.9865	1.4155	0.576	0.5739	0.745	nucleus	K03236	EIF1A; translation initiation factor 1A		GO:0001731 formation of translation preinitiation complex; GO:0001732 formation of cytoplasmic translation initiation complex; GO:0002181 cytoplasmic translation; GO:0002183 cytoplasmic translational initiation; GO:0006412 translation; GO:0006413 translational initiation; GO:0006518 peptide metabolic process; GO:0006807 nitrogen compound metabolic process; GO:0008152 metabolic process; GO:0009058…	GO:0005622 intracellular anatomical structure; GO:0005737 cytoplasm; GO:0010494 cytoplasmic stress granule; GO:0016282 eukaryotic 43S preinitiation complex; GO:0032991 protein-containing complex; GO:0033290 eukaryotic 48S preinitiation complex; GO:0035770 ribonucleoprotein granule; GO:0036464 cytoplasmic ribonucleoprotein granule; GO:0043226 organelle; GO:0043228 non-membrane-bounded organelle; G…	GO:0003676 nucleic acid binding; GO:0003723 RNA binding; GO:0003725 double-stranded RNA binding; GO:0003727 single-stranded RNA binding; GO:0003743 translation initiation factor activity; GO:0005488 binding; GO:0005515 protein binding; GO:0008135 translation factor activity, RNA binding; GO:0031369 translation initiation factor binding; GO:0033592 RNA strand annealing activity; GO:0043021 ribonuc…	PF01176	PF01176 Translation initiation factor 1A / IF-1	J	KOG3403	Translation initiation factor 1A (eIF-1A)
A0A063C7K6	Cytochrome b5 heme-binding domain-containing protein	UV8b_08242	1.9439	0.0125	Up	27.395	AQLSGPIYLTEK;ATTPAPEQASKPADPKPESQK;ELLAYDGR;LRAEELASAK;SVDVDDDDDDYTPWLDILR	1.7314	1.5557	1.5129	1.111	0.7703	0.892	0.4519	0.534	0.4407	mitochondria							PF00173	PF00173 Cytochrome b5-like Heme/Steroid binding domain	R	KOG1110	Putative steroid membrane receptor Hpr6.6/25-Dx
A0A063C7U2	Eukaryotic peptide chain release factor GTP-binding subunit	UV8b_07958	0.4784	0.0352	Down	52.567	DQGQTIAIGK;FEDYPQMGR;GVEEEDVLPGFVLCSPK;KGEYETGFER;KQNVEVSALYGEQEDEVPILQCGDQVR;SESKPQPTNTPEAGQK;YSILDAPGHK	0.9508	0.8812	1.1215	0.6729	0.6437	0.6401	0.9282	1.6931	1.4686	cytoplasm	K03267	ERF3, GSPT; peptide chain release factor subunit 3	map03015 mRNA surveillance pathway	GO:0000288 nuclear-transcribed mRNA catabolic process, deadenylation-dependent decay; GO:0000956 nuclear-transcribed mRNA catabolic process; GO:0002181 cytoplasmic translation; GO:0002184 cytoplasmic translational termination; GO:0006139 nucleobase-containing compound metabolic process; GO:0006401 RNA catabolic process; GO:0006402 mRNA catabolic process; GO:0006412 translation; GO:0006415 transla…	GO:0005622 intracellular anatomical structure; GO:0005737 cytoplasm; GO:0005829 cytosol; GO:0010494 cytoplasmic stress granule; GO:0018444 translation release factor complex; GO:0032991 protein-containing complex; GO:0035770 ribonucleoprotein granule; GO:0036464 cytoplasmic ribonucleoprotein granule; GO:0043226 organelle; GO:0043228 non-membrane-bounded organelle; GO:0043229 intracellular organel…	GO:0000166 nucleotide binding; GO:0000287 magnesium ion binding; GO:0001882 nucleoside binding; GO:0001883 purine nucleoside binding; GO:0003676 nucleic acid binding; GO:0003723 RNA binding; GO:0003729 mRNA binding; GO:0003747 translation release factor activity; GO:0003824 catalytic activity; GO:0003924 GTPase activity; GO:0005085 guanyl-nucleotide exchange factor activity; GO:0005488 binding; G…	PF00009; PF03144; PF03143	PF00009 Elongation factor Tu GTP binding domain; PF03144 Elongation factor Tu domain 2; PF03143 Elongation factor Tu C-terminal domain	J	KOG0459	Polypeptide release factor 3
A0A063C8B8	Histone chaperone	UV8b_05406	2.4727	0.0289	Up	49.954	FIFEADSPNTSR;LTYVGSATSDQYDQELDSLLVGPVPVGVNK;VGYYVNNEYDSEELNAEPPSKPIVER	0.9469	0.8964	0.6469	2.0601	1.4413	1.1338	0.7072	0.5706	0.5967	cytoplasm	K10753	ASF1; histone chaperone ASF1		GO:0001932 regulation of protein phosphorylation; GO:0006325 chromatin organization; GO:0006334 nucleosome assembly; GO:0006335 DNA replication-dependent chromatin assembly; GO:0006337 nucleosome disassembly; GO:0006338 chromatin remodeling; GO:0006355 regulation of DNA-templated transcription; GO:0006357 regulation of transcription by RNA polymerase II; GO:0006473 protein acetylation; GO:0006475…	GO:0000228 nuclear chromosome; GO:0000785 chromatin; GO:0005622 intracellular anatomical structure; GO:0005634 nucleus; GO:0005694 chromosome; GO:0005737 cytoplasm; GO:0005829 cytosol; GO:0031974 membrane-enclosed lumen; GO:0031981 nuclear lumen; GO:0043226 organelle; GO:0043227 membrane-bounded organelle; GO:0043228 non-membrane-bounded organelle; GO:0043229 intracellular organelle; GO:0043231 i…	GO:0005488 binding; GO:0005515 protein binding; GO:0042393 histone binding;			KB	KOG3265	Histone chaperone involved in gene silencing
A0A063C8F2	Cytochrome b5 heme-binding domain-containing protein	UV8b_05358	7.1682	0	Up	179.66	DIYVVIHDK;IQVGVLK;KDIYVVIHDK;SAALELSYQDVAEHNTK;SAALELSYQDVAEHNTKK	1.1995	1.1392	1.2117	1.5513	1.6671	1.564	0.2409	0.2295	0.1968	mitochondria	K23490	CYB5; cytochrome b5		GO:0006066 alcohol metabolic process; GO:0006091 generation of precursor metabolites and energy; GO:0006629 lipid metabolic process; GO:0006694 steroid biosynthetic process; GO:0006696 ergosterol biosynthetic process; GO:0008152 metabolic process; GO:0008202 steroid metabolic process; GO:0008204 ergosterol metabolic process; GO:0008610 lipid biosynthetic process; GO:0009058 biosynthetic process; …	GO:0005622 intracellular anatomical structure; GO:0005737 cytoplasm; GO:0005783 endoplasmic reticulum; GO:0005789 endoplasmic reticulum membrane; GO:0012505 endomembrane system; GO:0016020 membrane; GO:0031984 organelle subcompartment; GO:0042175 nuclear outer membrane-endoplasmic reticulum membrane network; GO:0043226 organelle; GO:0043227 membrane-bounded organelle; GO:0043229 intracellular org…	GO:0003824 catalytic activity; GO:0009055 electron transfer activity; GO:0016491 oxidoreductase activity;	PF00173	PF00173 Cytochrome b5-like Heme/Steroid binding domain	C	KOG0537	Cytochrome b5
A0A063C926	Succinate dehydrogenase [ubiquinone] iron-sulfur subunit, mitochondrial	UV8b_06611	1.6299	0.0004	Up	33.119	ANLENSMSLYR;DLVPDLTHFYK;IKNELDPTLTFR;IPSENSSDVK;MQSYTIDLNK;NELDPTLTFR;TGPMILDALVR;WNPDTPSEKPR	1.3557	1.0672	1.1885	1.1048	1.0553	1.1794	0.6923	0.7073	0.6493	mitochondria	K00235	SDHB, SDH2; succinate dehydrogenase (ubiquinone) iron-sulfur subunit [EC:1.3.5.1]	map00020 Citrate cycle (TCA cycle); map00190 Oxidative phosphorylation; map01100 Metabolic pathways; map01110 Biosynthesis of secondary metabolites; map01200 Carbon metabolism	GO:0006082 organic acid metabolic process; GO:0006091 generation of precursor metabolites and energy; GO:0006099 tricarboxylic acid cycle; GO:0006101 citrate metabolic process; GO:0006105 succinate metabolic process; GO:0006119 oxidative phosphorylation; GO:0006121 mitochondrial electron transport, succinate to ubiquinone; GO:0006139 nucleobase-containing compound metabolic process; GO:0006163 pu…	GO:0005622 intracellular anatomical structure; GO:0005737 cytoplasm; GO:0005739 mitochondrion; GO:0005740 mitochondrial envelope; GO:0005743 mitochondrial inner membrane; GO:0005746 mitochondrial respirasome; GO:0005749 mitochondrial respiratory chain complex II, succinate dehydrogenase complex (ubiquinone); GO:0016020 membrane; GO:0019866 organelle inner membrane; GO:0031090 organelle membrane; …	GO:0000104 succinate dehydrogenase activity; GO:0003824 catalytic activity; GO:0008177 succinate dehydrogenase (ubiquinone) activity; GO:0016491 oxidoreductase activity; GO:0016627 oxidoreductase activity, acting on the CH-CH group of donors; GO:0016635 oxidoreductase activity, acting on the CH-CH group of donors, quinone or related compound as acceptor;	PF13085; PF13534	PF13085 2Fe-2S iron-sulfur cluster binding domain; PF13534 4Fe-4S dicluster domain	C	KOG3049	Succinate dehydrogenase, Fe-S protein subunit
A0A063C9C9	Uncharacterized protein	UV8b_05695	2.2818	0.0001	Up	93.18	AAYTYQFDALR;AEAESLVAEAQLSNITR;AIIQDCEDALTNWVTANAAVSSK;HLLELIDDTPVTPGETR;ITDQIAQLK;IVVLEQELVR;NAGGAFGPDLAK;NIEASVQPSR;QAYDGYEASR;VAIIAGYGK	1.0347	1.0036	0.9401	1.3169	1.4062	1.4636	0.6492	0.584	0.6016	nucleus				GO:0001932 regulation of protein phosphorylation; GO:0001933 negative regulation of protein phosphorylation; GO:0006469 negative regulation of protein kinase activity; GO:0006810 transport; GO:0006897 endocytosis; GO:0006950 response to stress; GO:0008104 protein localization; GO:0009266 response to temperature stimulus; GO:0009408 response to heat; GO:0009628 response to abiotic stimulus; GO:000…	GO:0005622 intracellular anatomical structure; GO:0005737 cytoplasm; GO:0005739 mitochondrion; GO:0005740 mitochondrial envelope; GO:0005741 mitochondrial outer membrane; GO:0005856 cytoskeleton; GO:0005886 plasma membrane; GO:0005938 cell cortex; GO:0016020 membrane; GO:0019867 outer membrane; GO:0030863 cortical cytoskeleton; GO:0031090 organelle membrane; GO:0031966 mitochondrial membrane; GO:…	GO:0005488 binding; GO:0008289 lipid binding;
A0A063CA68	Sugar phosphate transporter domain-containing protein	UV8b_08208	0.658	0.0045	Down	19.656	FTSLLDGR;LLSSADFK;VSGDVPRPEPVLPTVNPQVDKPQPPK	1.028	1.019	1.0196	0.8239	0.7492	0.7817	1.2604	1.2599	1.0584	plasma membrane									GE	KOG1441	Glucose-6-phosphate/phosphate and phosphoenolpyruvate/phosphate antiporter
A0A063CBS5	Uncharacterized protein	UV8b_06967	3.1417	0.0002	Up	111.16	AATVGLLDLLCAEVNK;DGLQSRPGNELAGLQGR;DYDAPFTSIPGHGR;EGFFSGNPDNK;ELAGNEMTLPQLLEAGSWK;EPPILIDSDGTVF;GLQNYSEYCR;IADLLSLWPDSVDSTER;IDLPRPPDPQLDPVGYLR;MHFAGQELLTGLPEYR;PGNELAGLQGR;SEGLAVASLEMFK;YQHFGVGGR;YQVDKDGLEALTVEK	0.9279	0.8624	1.2218	1.3613	1.5549	1.6259	0.4473	0.4659	0.5326	mitochondria						GO:0003824 catalytic activity;
A0A063CBT0	Major facilitator superfamily (MFS) profile domain-containing protein	UV8b_06962	0.5818	0.0133	Down	19.261	VAGVNSPVSSDK;VLGEAEDEEKAR;VVISNEYGETR	1.1422	1.1858	0.9072	0.6524	0.7476	0.7204	0.9889	1.2779	1.3776	plasma membrane
A0A063CC21	Uncharacterized protein	UV8b_06885	2.8526	0	Up	94.657	ASLRPCPGVDEELEK;DWSEFPAALQK;GMLTTLQQENGIEIAPDDMEK;MEEDAVIAK;SPGGEYLIYSAATSLNPPTSK;TIGYVGPYADDK;TIGYVGPYADDKK;VLTDAGAVVIMR	1.1204	0.9233	0.9359	1.4901	1.488	1.4796	0.5365	0.5628	0.4634	cytoplasm
A0A063CC65	Uncharacterized protein	UV8b_05758	9.1675	0	Up	225.35	AANVNKPTDVK;AFGEAVQR;AIQTLLR;ALNNPPSELSEDGK;CLLEQGYILDESSNR;DADRDPELKDWFK;DGDEALQGLR;DIANTTADAALPR;DMVGDAATNAAGR;DVSFYVNR;FIADQFDKDPQNK;IDQNLDQETK;KSTDIPSAPK;LLSDAVVLFR;LLTHLGNDAR;MVLECQQHPDYSR;NEGNLVQDFIWQTTQFDPK;QMDTFVR;SGFAAAEADLR;SVQSPNAPINK;SVQSPNAPINKDQIER;VAGIQMDLR;VPSNDQIDVALNSFLASK	0.6465	0.6518	0.6015	2.2241	2.0835	2.0943	0.1878	0.2662	0.2443	nucleus	K10777	LIG4, DNL4; DNA ligase 4 [EC:6.5.1.1]	map03450 Non-homologous end-joining
A0A1B5KRI8	DUF2470 domain-containing protein	UV8b_00637	0.499	0.0196	Down	5.5473	AATASPAPFSGGGDR;DITLQGMR;VVEMDAIAR	1.1342	0.8675	0.7912	0.761	0.7885		1.6809	1.6076	1.3691	plasma membrane
A0A1B5KRP3	NADH-cytochrome b5 reductase	UV8b_05712	2.2104	0.0029	Up	115.81	AFYVLDK;AIFNNPNDK;ATLRPYTPISDEDEK;ATLRPYTPISDEDEKGYIDLLVK;DQGELSGSLK;ELAELENTYPQR;EVAPAKPAFTGGDQGFVSLK;FELPEADNVSGLQVASAILTK;LADVENVNHNTK;SWQGGSGFISK;TVLPEPK	1.1728	0.9558	0.9263	1.4659	1.2821	1.3453	0.4138	0.7034	0.7347	mitochondria	K00326	E1.6.2.2; cytochrome-b5 reductase [EC:1.6.2.2]	map00520 Amino sugar and nucleotide sugar metabolism	GO:0006066 alcohol metabolic process; GO:0006629 lipid metabolic process; GO:0006694 steroid biosynthetic process; GO:0006696 ergosterol biosynthetic process; GO:0006950 response to stress; GO:0006979 response to oxidative stress; GO:0008152 metabolic process; GO:0008202 steroid metabolic process; GO:0008204 ergosterol metabolic process; GO:0008610 lipid biosynthetic process; GO:0009058 biosynthe…	GO:0005622 intracellular anatomical structure; GO:0005737 cytoplasm; GO:0005739 mitochondrion; GO:0005740 mitochondrial envelope; GO:0005741 mitochondrial outer membrane; GO:0005758 mitochondrial intermembrane space; GO:0016020 membrane; GO:0019867 outer membrane; GO:0031090 organelle membrane; GO:0031966 mitochondrial membrane; GO:0031967 organelle envelope; GO:0031968 organelle outer membrane; …	GO:0003824 catalytic activity; GO:0004128 cytochrome-b5 reductase activity, acting on NAD(P)H; GO:0016491 oxidoreductase activity; GO:0016651 oxidoreductase activity, acting on NAD(P)H; GO:0016653 oxidoreductase activity, acting on NAD(P)H, heme protein as acceptor;	PF00970; PF00175	PF00970 Oxidoreductase FAD-binding domain; PF00175 Oxidoreductase NAD-binding domain	HC	KOG0534	NADH-cytochrome b-5 reductase
A0A1B5KRT2	Superoxide dismutase [Cu-Zn]	UV8b_05775	0.3437	0.0304	Down	25.722	HVGDLGNIETDGQGNAK;TVVVHAGTDDLGK	0.648	0.6004	0.4089	0.6422	0.7344	0.5014	1.2042	1.8167	2.4437	cytoplasm	K04565	SOD1; superoxide dismutase, Cu-Zn family [EC:1.15.1.1]	map04146 Peroxisome; map04213 Longevity regulating pathway - multiple species	GO:0000003 reproduction; GO:0000302 response to reactive oxygen species; GO:0000303 response to superoxide; GO:0000305 response to oxygen radical; GO:0000902 cell morphogenesis; GO:0001541 ovarian follicle development; GO:0001817 regulation of cytokine production; GO:0001819 positive regulation of cytokine production; GO:0001890 placenta development; GO:0001894 tissue homeostasis; GO:0001895 reti…	GO:0005576 extracellular region; GO:0005615 extracellular space; GO:0005622 intracellular anatomical structure; GO:0005634 nucleus; GO:0005654 nucleoplasm; GO:0005737 cytoplasm; GO:0005739 mitochondrion; GO:0005740 mitochondrial envelope; GO:0005758 mitochondrial intermembrane space; GO:0005759 mitochondrial matrix; GO:0005777 peroxisome; GO:0005829 cytosol; GO:0030425 dendrite; GO:0031012 extrac…	GO:0003824 catalytic activity; GO:0004784 superoxide dismutase activity; GO:0005488 binding; GO:0005507 copper ion binding; GO:0005515 protein binding; GO:0008270 zinc ion binding; GO:0016209 antioxidant activity; GO:0016491 oxidoreductase activity; GO:0016721 oxidoreductase activity, acting on superoxide radicals as acceptor; GO:0019899 enzyme binding; GO:0019902 phosphatase binding; GO:0019903 …	PF00080	PF00080 Copper/zinc superoxide dismutase (SODC)	P	KOG0441	Cu2+/Zn2+ superoxide dismutase SOD1
A0A1B5KSZ9	Transcription factor CBF/NF-Y/archaeal histone domain-containing protein	UV8b_01861	0.5826	0.005	Down	110.7	ALEQLGFSDYVPAVLEAAAEHK;FANSGMSMEELAR;IVGEILPSQSGLAFAK;LQEEQFAQAR;SDHEFGANDDLSLPK;TIACDHITK	1.4757	1.7073	1.3108	0.5401	0.6297	0.4891	0.9265	0.8621	1.0587	cytoplasm,nucleus	K21751	DR1, NC2-beta; down-regulator of transcription 1		GO:0000122 negative regulation of transcription by RNA polymerase II; GO:0006139 nucleobase-containing compound metabolic process; GO:0006351 DNA-templated transcription; GO:0006352 DNA-templated transcription initiation; GO:0006355 regulation of DNA-templated transcription; GO:0006357 regulation of transcription by RNA polymerase II; GO:0006366 transcription by RNA polymerase II; GO:0006367 tran…	GO:0005622 intracellular anatomical structure; GO:0005634 nucleus; GO:0005654 nucleoplasm; GO:0017053 transcription repressor complex; GO:0017054 negative cofactor 2 complex; GO:0031974 membrane-enclosed lumen; GO:0031981 nuclear lumen; GO:0032991 protein-containing complex; GO:0043226 organelle; GO:0043227 membrane-bounded organelle; GO:0043229 intracellular organelle; GO:0043231 intracellular m…	GO:0001067 transcription regulatory region nucleic acid binding; GO:0003676 nucleic acid binding; GO:0003677 DNA binding; GO:0003682 chromatin binding; GO:0003712 transcription coregulator activity; GO:0003714 transcription corepressor activity; GO:0005488 binding; GO:0097159 organic cyclic compound binding; GO:0140110 transcription regulator activity; GO:1901363 heterocyclic compound binding;	PF00808	PF00808 Histone-like transcription factor (CBF/NF-Y) and archaeal histone	K	KOG0871	Class 2 transcription repressor NC2, beta subunit (Dr1)
A0A1B5KTD4	GrpE protein homolog	UV8b_08050	2.6186	0.0071	Up	17.616	DEATQDLVNLYDGLK;DLVESVDNLDR;MTEEILMQTLAK	1.7151	2.1811	1.4579	0.8278	1.0567	1.0216		0.3777	0.3622	mitochondria	K03687	GRPE; molecular chaperone GrpE		GO:0006457 protein folding; GO:0006605 protein targeting; GO:0006626 protein targeting to mitochondrion; GO:0006790 sulfur compound metabolic process; GO:0006810 transport; GO:0006839 mitochondrial transport; GO:0006886 intracellular protein transport; GO:0006996 organelle organization; GO:0007005 mitochondrion organization; GO:0008104 protein localization; GO:0008152 metabolic process; GO:000998…	GO:0001405 PAM complex, Tim23 associated import motor; GO:0005622 intracellular anatomical structure; GO:0005737 cytoplasm; GO:0005739 mitochondrion; GO:0005740 mitochondrial envelope; GO:0005743 mitochondrial inner membrane; GO:0005744 TIM23 mitochondrial import inner membrane translocase complex; GO:0005759 mitochondrial matrix; GO:0016020 membrane; GO:0019866 organelle inner membrane; GO:00310…	GO:0000166 nucleotide binding; GO:0000774 adenyl-nucleotide exchange factor activity; GO:0005488 binding; GO:0005515 protein binding; GO:0017076 purine nucleotide binding; GO:0030234 enzyme regulator activity; GO:0030554 adenyl nucleotide binding; GO:0036094 small molecule binding; GO:0051082 unfolded protein binding; GO:0060589 nucleoside-triphosphatase regulator activity; GO:0060590 ATPase regu…			O	KOG3003	Molecular chaperone of the GrpE family
A0A1B5KTP7	Glyceraldehyde-3-phosphate dehydrogenase	UV8b_08118	0.6209	0.0003	Down	135.98	ADVISNASCTTNCLAPLAK;AGISLNK;DPSAIPWK;ETGAEYIVESTGVFTTTDK;GASYDEIK;GASYDEIKEVIK;GEIKHDADGLTINGK;GILAYTEDDVVSSDLNGNTHSSIFDAK;HDADGLTINGK;VGINGFGR;VIISAPSADAPMYVMGVNEK;VIPALNGK;VLDLIAYVSK;VPTANVSVVDLTAR;YDSSHGVFK	0.8252	0.8052	0.803	0.8384	0.8566	0.8205	1.4011	1.266	1.384	cytoplasm	K00134	GAPDH, gapA; glyceraldehyde 3-phosphate dehydrogenase (phosphorylating) [EC:1.2.1.12]	map00010 Glycolysis / Gluconeogenesis; map01100 Metabolic pathways; map01110 Biosynthesis of secondary metabolites; map01200 Carbon metabolism; map01230 Biosynthesis of amino acids	GO:0001932 regulation of protein phosphorylation; GO:0001934 positive regulation of protein phosphorylation; GO:0005975 carbohydrate metabolic process; GO:0005996 monosaccharide metabolic process; GO:0006006 glucose metabolic process; GO:0006007 glucose catabolic process; GO:0006082 organic acid metabolic process; GO:0006090 pyruvate metabolic process; GO:0006091 generation of precursor metabolit…	GO:0005618 cell wall; GO:0005622 intracellular anatomical structure; GO:0005634 nucleus; GO:0005737 cytoplasm; GO:0005739 mitochondrion; GO:0005811 lipid droplet; GO:0005829 cytosol; GO:0005886 plasma membrane; GO:0009277 fungal-type cell wall; GO:0016020 membrane; GO:0030312 external encapsulating structure; GO:0032991 protein-containing complex; GO:0043226 organelle; GO:0043227 membrane-bounded…	GO:0003676 nucleic acid binding; GO:0003682 chromatin binding; GO:0003723 RNA binding; GO:0003824 catalytic activity; GO:0004365 glyceraldehyde-3-phosphate dehydrogenase (NAD+) (phosphorylating) activity; GO:0005488 binding; GO:0016491 oxidoreductase activity; GO:0016620 oxidoreductase activity, acting on the aldehyde or oxo group of donors, NAD or NADP as acceptor; GO:0016903 oxidoreductase acti…	PF00044; PF02800	PF00044 Glyceraldehyde 3-phosphate dehydrogenase, NAD binding domain; PF02800 Glyceraldehyde 3-phosphate dehydrogenase, C-terminal domain	G	KOG0657	Glyceraldehyde 3-phosphate dehydrogenase
A0A1B5KTQ7	Heat shock protein 60 (Antigen HIS-62)	UV8b_08128	1.5069	0.0001	Up	323.31	AAVEEGILPGGGTALIK;AIFSETVK;ASLLAGVDTLAK;ATIDMLGSTGSITITK;AVATTLGPK;DKFENLGAR;EDTIILNGEGSK;EGVITVK;FENLGAR;FVDALNATR;GEYVDMIEAGILDPLK;GFVSPYFITDTK;GIQAAVDSVVEYLHK;GVAADATTSEYEK;GVAADATTSEYEKEK;ISAVQDIIPALEISTQTR;LLQDVASK;LSGGVAVIK;LTDEYAADFNK;NVAAGCNPMDLR;NVLIESSFGSPK;SQKVEFENPLILLSEK;TGLVDASGVASLLGTTEVAIVEAPEEK;TIIENAGMEGSVVIGK;TMQDELEVTEGMR;TNDVAGDGTTTATVLAR;VANFDQQLGVNIVK;VEFENPLILLSEK;VGGSSEVE…	0.8042	0.8655	0.7756	1.3363	1.3319	1.2719	0.8416	0.8791	0.894	mitochondria	K04077	groEL, HSPD1; chaperonin GroEL	map03018 RNA degradation	GO:0006457 protein folding; GO:0006458 'de novo' protein folding; GO:0006605 protein targeting; GO:0006626 protein targeting to mitochondrion; GO:0006807 nitrogen compound metabolic process; GO:0006810 transport; GO:0006839 mitochondrial transport; GO:0006886 intracellular protein transport; GO:0006915 apoptotic process; GO:0006950 response to stress; GO:0006970 response to osmotic stress; GO:000…	GO:0005622 intracellular anatomical structure; GO:0005634 nucleus; GO:0005681 spliceosomal complex; GO:0005737 cytoplasm; GO:0005739 mitochondrion; GO:0005740 mitochondrial envelope; GO:0005758 mitochondrial intermembrane space; GO:0005759 mitochondrial matrix; GO:0005829 cytosol; GO:0009295 nucleoid; GO:0016020 membrane; GO:0031090 organelle membrane; GO:0031966 mitochondrial membrane; GO:003196…	GO:0000166 nucleotide binding; GO:0003676 nucleic acid binding; GO:0003677 DNA binding; GO:0003688 DNA replication origin binding; GO:0003690 double-stranded DNA binding; GO:0003697 single-stranded DNA binding; GO:0003824 catalytic activity; GO:0005488 binding; GO:0005515 protein binding; GO:0005524 ATP binding; GO:0016462 pyrophosphatase activity; GO:0016787 hydrolase activity; GO:0016817 hydrol…			O	KOG0356	Mitochondrial chaperonin, Cpn60/Hsp60p
A0A1B5KUG8	Thioredoxin domain-containing protein	UV8b_04353	0.5031	0.0011	Down	17.798	AGDSFPDGVK;FSYVKPSGDDITSCGVPGPLDASTEFK;GIEVSGAEAVLASL;SIGWDMGER;YAVVVDHGK	0.7044	0.8947	1.0252	0.6931	0.7455	0.6953	1.5386	1.2575	1.4457	cytoplasm	K14171	AHP1; alkyl hydroperoxide reductase 1 [EC:1.11.1.24]	map04122 Sulfur relay system	GO:0006950 response to stress; GO:0006979 response to oxidative stress; GO:0008152 metabolic process; GO:0009636 response to toxic substance; GO:0009987 cellular process; GO:0010035 response to inorganic substance; GO:0010038 response to metal ion; GO:0019725 cellular homeostasis; GO:0033554 cellular response to stress; GO:0034599 cellular response to oxidative stress; GO:0042221 response to chem…	GO:0005622 intracellular anatomical structure; GO:0005737 cytoplasm; GO:0005829 cytosol; GO:0005886 plasma membrane; GO:0016020 membrane; GO:0071944 cell periphery;	GO:0003824 catalytic activity; GO:0004601 peroxidase activity; GO:0008379 thioredoxin peroxidase activity; GO:0016209 antioxidant activity; GO:0016491 oxidoreductase activity; GO:0016684 oxidoreductase activity, acting on peroxide as acceptor; GO:0051920 peroxiredoxin activity;	PF08534	PF08534 Redoxin	O	KOG0541	Alkyl hydroperoxide reductase/peroxiredoxin
A0A1B5KUK6	40S ribosomal protein S14	UV8b_05275	2.6654	0	Up	55.817	ADRDESSPYAAMLAAQDVATR;DESSPYAAMLAAQDVATR;DGELVFGVAR;ELGINALHIK;ENISLGPSVR;IEDVTPTPSDSTR;IEDVTPTPSDSTRR;TPGPGAQSALR;VKADRDESSPYAAMLAAQDVATR	1.1222	1.1562	1.0622	1.3774	1.3953	1.3428	0.4897	0.5012	0.5532	cytoplasm	K02955	RP-S14e, RPS14; small subunit ribosomal protein S14e	map03010 Ribosome	GO:0000028 ribosomal small subunit assembly; GO:0000462 maturation of SSU-rRNA from tricistronic rRNA transcript (SSU-rRNA, 5.8S rRNA, LSU-rRNA); GO:0002181 cytoplasmic translation; GO:0006139 nucleobase-containing compound metabolic process; GO:0006364 rRNA processing; GO:0006396 RNA processing; GO:0006412 translation; GO:0006518 peptide metabolic process; GO:0006725 cellular aromatic compound m…	GO:0005622 intracellular anatomical structure; GO:0005737 cytoplasm; GO:0005829 cytosol; GO:0005840 ribosome; GO:0015935 small ribosomal subunit; GO:0022626 cytosolic ribosome; GO:0022627 cytosolic small ribosomal subunit; GO:0030684 preribosome; GO:0030686 90S preribosome; GO:0032040 small-subunit processome; GO:0032991 protein-containing complex; GO:0043226 organelle; GO:0043228 non-membrane-bo…	GO:0003676 nucleic acid binding; GO:0003723 RNA binding; GO:0003729 mRNA binding; GO:0003735 structural constituent of ribosome; GO:0005198 structural molecule activity; GO:0005488 binding; GO:0019843 rRNA binding; GO:0048027 mRNA 5'-UTR binding; GO:0070181 small ribosomal subunit rRNA binding; GO:0097159 organic cyclic compound binding; GO:1901363 heterocyclic compound binding;			J	KOG0407	40S ribosomal protein S14
A0A1B5KUN6	3-hydroxy-3-methylglutaryl coenzyme A reductase	UV8b_01664	0.6379	0.0147	Down	54.065	ATSELTNGLDQSK;FNDTESATLPLGEFAPPTPVR;GIVAEAIIPGDVVK;GLDAILAAAK;GPCVSFETLER;LPFENYNWER;STTLFGR;SWAAGLGGVVSTPPVDPSK	1.0568	1.2256	1.0704	0.6471	0.7162	0.8361	1.2075	1.258	0.9823	plasma membrane	K00021	HMGCR; hydroxymethylglutaryl-CoA reductase (NADPH) [EC:1.1.1.34]	map00900 Terpenoid backbone biosynthesis; map01100 Metabolic pathways; map01110 Biosynthesis of secondary metabolites	GO:0006066 alcohol metabolic process; GO:0006084 acetyl-CoA metabolic process; GO:0006139 nucleobase-containing compound metabolic process; GO:0006163 purine nucleotide metabolic process; GO:0006629 lipid metabolic process; GO:0006637 acyl-CoA metabolic process; GO:0006644 phospholipid metabolic process; GO:0006694 steroid biosynthetic process; GO:0006696 ergosterol biosynthetic process; GO:00067…	GO:0000502 proteasome complex; GO:0005622 intracellular anatomical structure; GO:0005634 nucleus; GO:0005635 nuclear envelope; GO:0005737 cytoplasm; GO:0005777 peroxisome; GO:0005778 peroxisomal membrane; GO:0005783 endoplasmic reticulum; GO:0005789 endoplasmic reticulum membrane; GO:0012505 endomembrane system; GO:0016020 membrane; GO:0031090 organelle membrane; GO:0031903 microbody membrane; GO…	GO:0003824 catalytic activity; GO:0004420 hydroxymethylglutaryl-CoA reductase (NADPH) activity; GO:0016491 oxidoreductase activity; GO:0016614 oxidoreductase activity, acting on CH-OH group of donors; GO:0016616 oxidoreductase activity, acting on the CH-OH group of donors, NAD or NADP as acceptor;			I	KOG2480	3-hydroxy-3-methylglutaryl-CoA (HMG-CoA) reductase
A0A1B5KVP4	Amine oxidase	UV8b_01895	0.5684	0.0369	Down	14.208	DTQVVVEESQGVK;IDPAIDSYR;LATGGLGDGLEPAPR;LVAPATQLMLADEGSIQAQR;QAFDFGDGGVGR	1.062	0.9087	1.0038	0.8222		0.8338	1.3261	1.6529	1.3907	cytoplasm	K00276	AOC3, AOC2, tynA; primary-amine oxidase [EC:1.4.3.21]	map00260 Glycine, serine and threonine metabolism; map00350 Tyrosine metabolism; map00360 Phenylalanine metabolism; map00410 beta-Alanine metabolism; map01100 Metabolic pathways; map01110 Biosynthesis of secondary metabolites				PF01179	PF01179 Copper amine oxidase, enzyme domain	Q	KOG1186	Copper amine oxidase
A0A1B5KWE7	Proliferating cell nuclear antigen	UV8b_02582	2.3667	0.0005	Up	62.473	AAQNDDIVTLK;AEDAPDVLNLLFESSENDR;AEDAPDVLNLLFESSENDRVSEYDLK;AESFVPYR;LEQANILK;LMDIDQEHLGIPQTEYAATISMPSAEFR;YLVNFCK	1.185	1.0633	1.0815	1.2449	1.2753	1.4658	0.519	0.5605	0.6047	cytoplasm,nucleus	K04802	PCNA; proliferating cell nuclear antigen	map03030 DNA replication; map03410 Base excision repair; map03420 Nucleotide excision repair; map03430 Mismatch repair	GO:0000003 reproduction; GO:0000070 mitotic sister chromatid segregation; GO:0000278 mitotic cell cycle; GO:0000280 nuclear division; GO:0000710 meiotic mismatch repair; GO:0000731 DNA synthesis involved in DNA repair; GO:0000819 sister chromatid segregation; GO:0006139 nucleobase-containing compound metabolic process; GO:0006259 DNA metabolic process; GO:0006260 DNA replication; GO:0006261 DNA-t…	GO:0000228 nuclear chromosome; GO:0000785 chromatin; GO:0005622 intracellular anatomical structure; GO:0005634 nucleus; GO:0005654 nucleoplasm; GO:0005657 replication fork; GO:0005694 chromosome; GO:0031974 membrane-enclosed lumen; GO:0031981 nuclear lumen; GO:0032991 protein-containing complex; GO:0035861 site of double-strand break; GO:0043226 organelle; GO:0043227 membrane-bounded organelle; G…	GO:0003676 nucleic acid binding; GO:0003677 DNA binding; GO:0005488 binding; GO:0030234 enzyme regulator activity; GO:0030337 DNA polymerase processivity factor activity; GO:0097159 organic cyclic compound binding; GO:0098772 molecular function regulator activity; GO:1901363 heterocyclic compound binding;	PF00705; PF02747	PF00705 Proliferating cell nuclear antigen, N-terminal domain; PF02747 Proliferating cell nuclear antigen, C-terminal domain	L	KOG1636	DNA polymerase delta processivity factor (proliferating cell nuclear antigen)
A0A1B5KYG4	Translation machinery-associated protein 22	UV8b_02517	2.7171	0.0001	Up	148.89	ADLPAEPQAR;ADTEKADLPAEPQAR;CQEWLENNHR;EIPENNIELVDDK;FATGSSVTK;HADMVANSVVTIK;IWSAEALEAATASLSVDAQK;KCQEWLENNHR;YKEIPENNIELVDDK;YKEIPENNIELVDDKK	1.3475	1.2257	1.2355	1.1916	1.3418	1.2613	0.4379	0.4745	0.4842	cytoplasm	K24272	DENR, TMA22; density-regulated protein		GO:0001731 formation of translation preinitiation complex; GO:0002181 cytoplasmic translation; GO:0002183 cytoplasmic translational initiation; GO:0002188 translation reinitiation; GO:0002190 cap-independent translational initiation; GO:0002192 IRES-dependent translational initiation of linear mRNA; GO:0006412 translation; GO:0006413 translational initiation; GO:0006518 peptide metabolic process;…	GO:0005622 intracellular anatomical structure; GO:0005737 cytoplasm; GO:0005829 cytosol; GO:0005840 ribosome; GO:0022626 cytosolic ribosome; GO:0032991 protein-containing complex; GO:0043226 organelle; GO:0043228 non-membrane-bounded organelle; GO:0043229 intracellular organelle; GO:0043232 intracellular non-membrane-bounded organelle; GO:0070992 translation initiation complex; GO:1990904 ribonuc…	GO:0003676 nucleic acid binding; GO:0003723 RNA binding; GO:0003729 mRNA binding; GO:0003743 translation initiation factor activity; GO:0005488 binding; GO:0008135 translation factor activity, RNA binding; GO:0043021 ribonucleoprotein complex binding; GO:0043022 ribosome binding; GO:0044877 protein-containing complex binding; GO:0097159 organic cyclic compound binding; GO:1901363 heterocyclic com…	PF01253	PF01253 Translation initiation factor SUI1	R	KOG3239	Density-regulated protein related to translation initiation factor 1 (eIF-1/SUI1)
A0A1B5KYH8	6-phosphogluconate dehydrogenase, decarboxylating	UV8b_02527	2.2309	0	Up	135.6	AIHAAQPGWR;CLSGIKPER;DIFQSIAAK;DIHVNWTGR;DIMYFNDDDGKPLVEK;DLPANLLQAQR;DYFGAHTFR;EIGDVLAK;EQFLEDLEQALYASK;FVGSGVSGGEEGAR;GDIIIDGGNSHFPDSNR;GDIIIDGGNSHFPDSNRR;IISYAQGFMLMQEAAK;LLPLLEK;NLLFDDFFNK;SDGEACCEWVGDEGAGHYVK;SIVGAQSVEEFIGK;VDHFLANEAK;VMLLVQAGKPVDEWIEK;YGPSLMPGGNEEAWPHIK	0.8067	0.78	0.7516	1.5902	1.5116	1.498	0.7009	0.6904	0.6705	cytoplasm	K00033	PGD, gnd, gntZ; 6-phosphogluconate dehydrogenase [EC:1.1.1.44 1.1.1.343]	map00030 Pentose phosphate pathway; map00480 Glutathione metabolism; map01100 Metabolic pathways; map01110 Biosynthesis of secondary metabolites; map01200 Carbon metabolism	GO:0005975 carbohydrate metabolic process; GO:0006081 cellular aldehyde metabolic process; GO:0006082 organic acid metabolic process; GO:0006090 pyruvate metabolic process; GO:0006091 generation of precursor metabolites and energy; GO:0006096 glycolytic process; GO:0006098 pentose-phosphate shunt; GO:0006139 nucleobase-containing compound metabolic process; GO:0006163 purine nucleotide metabolic …	GO:0005622 intracellular anatomical structure; GO:0005737 cytoplasm; GO:0005739 mitochondrion; GO:0005829 cytosol; GO:0005886 plasma membrane; GO:0016020 membrane; GO:0043226 organelle; GO:0043227 membrane-bounded organelle; GO:0043229 intracellular organelle; GO:0043231 intracellular membrane-bounded organelle; GO:0071944 cell periphery;	GO:0000166 nucleotide binding; GO:0003824 catalytic activity; GO:0004616 phosphogluconate dehydrogenase (decarboxylating) activity; GO:0005488 binding; GO:0016491 oxidoreductase activity; GO:0016614 oxidoreductase activity, acting on CH-OH group of donors; GO:0016616 oxidoreductase activity, acting on the CH-OH group of donors, NAD or NADP as acceptor; GO:0036094 small molecule binding; GO:005066…	PF03446	PF03446 NAD binding domain of 6-phosphogluconate dehydrogenase	G	KOG2653	6-phosphogluconate dehydrogenase
A0A1B5KYP7	Actin-related protein 2/3 complex subunit 3	UV8b_05574	2.4732	0.0066	Up	34.287	LVGNFPLLPLR;NFEIQGPADR;PAYNSIFNDDPNPPR	1.6603	2.0888	1.7477	0.8972	0.8677	0.9944		0.3757	0.3681	nucleus	K05756	ARPC3; actin related protein 2/3 complex, subunit 3	map04138 Autophagy - yeast; map04144 Endocytosis	GO:0000001 mitochondrion inheritance; GO:0000147 actin cortical patch assembly; GO:0006810 transport; GO:0006897 endocytosis; GO:0006996 organelle organization; GO:0007005 mitochondrion organization; GO:0007010 cytoskeleton organization; GO:0007015 actin filament organization; GO:0007163 establishment or maintenance of cell polarity; GO:0008064 regulation of actin polymerization or depolymerizati…	GO:0005622 intracellular anatomical structure; GO:0005737 cytoplasm; GO:0005739 mitochondrion; GO:0005856 cytoskeleton; GO:0005885 Arp2/3 protein complex; GO:0005938 cell cortex; GO:0015629 actin cytoskeleton; GO:0030479 actin cortical patch; GO:0030863 cortical cytoskeleton; GO:0030864 cortical actin cytoskeleton; GO:0032991 protein-containing complex; GO:0043226 organelle; GO:0043227 membrane-b…				Z	KOG3155	Actin-related protein Arp2/3 complex, subunit ARPC3
A0A1B5KYT4	40S ribosomal protein S25	UV8b_08237	2.4595	0.0089	Up	11.487	AQHTVLLDK;DKAQHTVLLDK;LVTVAVLVDR	1.0035	0.7079	0.8563	1.5043	1.6493	1.907		0.7262	0.6455	nucleus	K02975	RP-S25e, RPS25; small subunit ribosomal protein S25e	map03010 Ribosome	GO:0002181 cytoplasmic translation; GO:0006412 translation; GO:0006518 peptide metabolic process; GO:0006807 nitrogen compound metabolic process; GO:0008152 metabolic process; GO:0009058 biosynthetic process; GO:0009059 macromolecule biosynthetic process; GO:0009987 cellular process; GO:0010467 gene expression; GO:0019538 protein metabolic process; GO:0034641 cellular nitrogen compound metabolic …	GO:0005622 intracellular anatomical structure; GO:0005737 cytoplasm; GO:0005829 cytosol; GO:0005840 ribosome; GO:0015935 small ribosomal subunit; GO:0022626 cytosolic ribosome; GO:0022627 cytosolic small ribosomal subunit; GO:0032991 protein-containing complex; GO:0043226 organelle; GO:0043228 non-membrane-bounded organelle; GO:0043229 intracellular organelle; GO:0043232 intracellular non-membran…	GO:0003735 structural constituent of ribosome; GO:0005198 structural molecule activity;			J	KOG1767	40S ribosomal protein S25
A0A1B5KYX0	Tubulin beta chain	UV8b_05680	2.0096	0.0015	Up	125.57	AVLVDLEPGTMDAVR;AVSVPELTQQMFDPK;FPGQLNSDLR;GHYTEGAELVDNVLDVVR;IREEFPDR;LAVNMVPFPR;MMATFSVVPSPK;MSSTFIGNSTSIQELFK;MSVYFNEASGNK;NMMAASDFR;VGEQFTAMFR;YLTCSAIFR	1.0535	1.0365	1.0852	1.2276	1.202	1.4597	0.6529	0.6692	0.6134	cytoplasm	K07375	TUBB; tubulin beta	map04145 Phagosome	GO:0000003 reproduction; GO:0000070 mitotic sister chromatid segregation; GO:0000226 microtubule cytoskeleton organization; GO:0000278 mitotic cell cycle; GO:0000280 nuclear division; GO:0000819 sister chromatid segregation; GO:0006810 transport; GO:0006996 organelle organization; GO:0007005 mitochondrion organization; GO:0007010 cytoskeleton organization; GO:0007017 microtubule-based process; GO…	GO:0000235 astral microtubule; GO:0005622 intracellular anatomical structure; GO:0005634 nucleus; GO:0005737 cytoplasm; GO:0005815 microtubule organizing center; GO:0005816 spindle pole body; GO:0005818 aster; GO:0005819 spindle; GO:0005828 kinetochore microtubule; GO:0005856 cytoskeleton; GO:0005874 microtubule; GO:0005876 spindle microtubule; GO:0005880 nuclear microtubule; GO:0005881 cytoplasm…	GO:0000166 nucleotide binding; GO:0001882 nucleoside binding; GO:0001883 purine nucleoside binding; GO:0003824 catalytic activity; GO:0003924 GTPase activity; GO:0005198 structural molecule activity; GO:0005200 structural constituent of cytoskeleton; GO:0005488 binding; GO:0005525 GTP binding; GO:0016462 pyrophosphatase activity; GO:0016787 hydrolase activity; GO:0016817 hydrolase activity, actin…	PF00091; PF03953	PF00091 Tubulin/FtsZ family, GTPase domain; PF03953 Tubulin C-terminal domain	Z	KOG1375	Beta tubulin
A0A1B5KZU2	Saccharopine dehydrogenase	UV8b_05599	1.6324	0.0005	Up	131.01	DDEQDYLK;DDEQDYLKQPIAWK;DEDQKNQLIGGLK;DLVFLQHK;ENDLLSAIASK;GNPLDTLCATLEEK;GVIAPMTTK;GVLLALK;HVVTTSYVSPSMLELHDEAK;INTPLMK;LVGLPAGVAVK;LVGSFANTK;MSFEEGER;NTITSTLCEYGAPIGSGGYSAMAR;QVLDGTISER;SFCGGLTAPENSDNPLGYK;TSMFRDEDQK;VLVDMGFLR;VLVDMGFLRDDEQDYLK;YNIPEAHTIIR	0.8717	0.8143	0.703	1.3698	1.331	1.3988	0.9327	0.7806	0.7981	cytoplasm	K00293	LYS9; saccharopine dehydrogenase (NADP+, L-glutamate forming) [EC:1.5.1.10]	map00300 Lysine biosynthesis; map00310 Lysine degradation; map01100 Metabolic pathways; map01110 Biosynthesis of secondary metabolites; map01230 Biosynthesis of amino acids	GO:0006082 organic acid metabolic process; GO:0006091 generation of precursor metabolites and energy; GO:0006520 amino acid metabolic process; GO:0006553 lysine metabolic process; GO:0006807 nitrogen compound metabolic process; GO:0008152 metabolic process; GO:0008652 amino acid biosynthetic process; GO:0009058 biosynthetic process; GO:0009066 aspartate family amino acid metabolic process; GO:000…	GO:0005622 intracellular anatomical structure; GO:0005737 cytoplasm; GO:0071944 cell periphery;	GO:0003824 catalytic activity; GO:0004753 saccharopine dehydrogenase activity; GO:0004755 saccharopine dehydrogenase (NADP+, L-glutamate-forming) activity; GO:0016491 oxidoreductase activity; GO:0016645 oxidoreductase activity, acting on the CH-NH group of donors; GO:0016646 oxidoreductase activity, acting on the CH-NH group of donors, NAD or NADP as acceptor;	PF16653	PF16653 Saccharopine dehydrogenase C-terminal domain	E	KOG0172	Lysine-ketoglutarate reductase/saccharopine dehydrogenase
A0A1B5L097	Ras-like protein	UV8b_01077	0.5603	0.0013	Down	113.75	AFYDIVR;DKDYFPMVVVGNK;DYFPMVVVGNK;EVTRQEGEALAR;FIETSAK;LVVVGGGGVGK;QSFDEITTFQQQILR;TGEGFLLVYSITSR	1.2015	0.833	0.9568	0.7304	0.7803	0.6471	1.2193	1.2317	1.4	cytoskeleton	K07827	KRAS, KRAS2; GTPase KRas	map04113 Meiosis - yeast; map04138 Autophagy - yeast; map04213 Longevity regulating pathway - multiple species	GO:0000003 reproduction; GO:0000165 MAPK cascade; GO:0000409 regulation of transcription by galactose; GO:0000411 positive regulation of transcription by galactose; GO:0000747 conjugation with cellular fusion; GO:0000749 response to pheromone triggering conjugation with cellular fusion; GO:0000750 pheromone-dependent signal transduction involved in conjugation with cellular fusion; GO:0000753 cel…	GO:0000935 division septum; GO:0005622 intracellular anatomical structure; GO:0005634 nucleus; GO:0005737 cytoplasm; GO:0005739 mitochondrion; GO:0005783 endoplasmic reticulum; GO:0005789 endoplasmic reticulum membrane; GO:0005856 cytoskeleton; GO:0005886 plasma membrane; GO:0005937 mating projection; GO:0005938 cell cortex; GO:0012505 endomembrane system; GO:0015629 actin cytoskeleton; GO:001602…	GO:0000166 nucleotide binding; GO:0001882 nucleoside binding; GO:0001883 purine nucleoside binding; GO:0001884 pyrimidine nucleoside binding; GO:0002134 UTP binding; GO:0002135 CTP binding; GO:0003824 catalytic activity; GO:0003924 GTPase activity; GO:0005488 binding; GO:0005525 GTP binding; GO:0016462 pyrophosphatase activity; GO:0016787 hydrolase activity; GO:0016817 hydrolase activity, acting …	PF00071	PF00071 Ras family	R	KOG0395	Ras-related GTPase
A0A1B5L0J4	FAD-binding PCMH-type domain-containing protein	UV8b_02856	1.8004	0.0314	Up	24.803	FLEHVMSSDIIADGVVAQDATQSK;GYIFPLDLGAK;LTTETYPTLAR;QGSISAEHGLGLAK;SPAVNVALFGLESYEK;YDVSIPLSDMYSIVDDVK	1.0789	1.0364	1.0741	1.4622	1.371	1.4073		0.6524	0.9178	mitochondria	K21618	DLD3; (R)-2-hydroxyglutarate---pyruvate transhydrogenase [EC:1.1.99.40]	map00620 Pyruvate metabolism; map01100 Metabolic pathways	GO:0006082 organic acid metabolic process; GO:0006089 lactate metabolic process; GO:0006091 generation of precursor metabolites and energy; GO:0008152 metabolic process; GO:0009056 catabolic process; GO:0009987 cellular process; GO:0015980 energy derivation by oxidation of organic compounds; GO:0016054 organic acid catabolic process; GO:0019516 lactate oxidation; GO:0019752 carboxylic acid metabo…	GO:0005622 intracellular anatomical structure; GO:0005737 cytoplasm; GO:0005739 mitochondrion; GO:0005759 mitochondrial matrix; GO:0031974 membrane-enclosed lumen; GO:0043226 organelle; GO:0043227 membrane-bounded organelle; GO:0043229 intracellular organelle; GO:0043231 intracellular membrane-bounded organelle; GO:0043233 organelle lumen; GO:0070013 intracellular organelle lumen;	GO:0000166 nucleotide binding; GO:0003779 actin binding; GO:0003824 catalytic activity; GO:0004457 lactate dehydrogenase activity; GO:0004458 D-lactate dehydrogenase (cytochrome) activity; GO:0005488 binding; GO:0005515 protein binding; GO:0008092 cytoskeletal protein binding; GO:0016491 oxidoreductase activity; GO:0016614 oxidoreductase activity, acting on CH-OH group of donors; GO:0016898 oxido…	PF01565; PF02913	PF01565 FAD binding domain ; PF02913 FAD linked oxidases, C-terminal domain	C	KOG1232	Proteins containing the FAD binding domain
A0A1B5L127	AMP-dependent synthetase/ligase domain-containing protein	UV8b_02508	1.8115	0.0387	Up	36.484	APQDIVTFWQGK;NMGDYTTTDDVVQGEIVAR;QLIWVVDQGSR;SAVDTVVTASGSFPLDAVVQAYPSLR;VAGAVTQTALFDYR	0.8016	0.9876		1.9965	1.5462	1.7282	1.1634	0.7764		cytoplasm
A0A1B5L1L0	J domain-containing protein	UV8b_05551	1.7019	0.0399	Up	21.926	AAQGHAEDDQFFK;IDPDEIAALADK;LLDDASAGDER;QYDSVDEEADVEPPTKK;TFSEDDRIQAQESAK;VHPVPTFGSADATK	1.3667	1.4838	1.2035	1.1718	1.0852	1.2969	0.7042	0.6879		nucleus	K09522	DNAJC2; DnaJ homolog subfamily C member 2		GO:0000054 ribosomal subunit export from nucleus; GO:0002181 cytoplasmic translation; GO:0002182 cytoplasmic translational elongation; GO:0006139 nucleobase-containing compound metabolic process; GO:0006364 rRNA processing; GO:0006396 RNA processing; GO:0006403 RNA localization; GO:0006405 RNA export from nucleus; GO:0006412 translation; GO:0006414 translational elongation; GO:0006450 regulation …	GO:0005622 intracellular anatomical structure; GO:0005634 nucleus; GO:0005730 nucleolus; GO:0005737 cytoplasm; GO:0005739 mitochondrion; GO:0005840 ribosome; GO:0005844 polysome; GO:0031974 membrane-enclosed lumen; GO:0031981 nuclear lumen; GO:0032991 protein-containing complex; GO:0043226 organelle; GO:0043227 membrane-bounded organelle; GO:0043228 non-membrane-bounded organelle; GO:0043229 intr…	GO:0005488 binding; GO:0005515 protein binding; GO:0030544 Hsp70 protein binding; GO:0031072 heat shock protein binding; GO:0043021 ribonucleoprotein complex binding; GO:0043022 ribosome binding; GO:0044877 protein-containing complex binding; GO:0051082 unfolded protein binding;	PF00226; PF16717	PF00226 DnaJ domain; PF16717 Ribosome-associated complex head domain	O	KOG0724	Zuotin and related molecular chaperones (DnaJ superfamily), contains DNA-binding domains
A0A1B5L1Q1	Serine/threonine-protein phosphatase	UV8b_02896	1.9594	0.0027	Up	67.514	ADQHEVDLDSIIDR;AHQVVEDGYEFFSK;DITGWSENDR;EIFISQPILLELEAPIK;GVSFTFGPDVVSR;HDMDLICR;ICGDIHGQYYDLLR;IFTMHGGLSPDLNSMEQIR;IYGFYDECK;QVQLLEAEIR;YPENFFILR	0.809	0.4784	0.9991	1.6475	1.4796	1.3179	0.8663	0.7092	0.6931	nucleus	K06269	PPP1C; serine/threonine-protein phosphatase PP1 catalytic subunit [EC:3.1.3.16]	map03015 mRNA surveillance pathway; map04113 Meiosis - yeast	GO:0000003 reproduction; GO:0000022 mitotic spindle elongation; GO:0000070 mitotic sister chromatid segregation; GO:0000075 cell cycle checkpoint signaling; GO:0000076 DNA replication checkpoint signaling; GO:0000077 DNA damage checkpoint signaling; GO:0000122 negative regulation of transcription by RNA polymerase II; GO:0000226 microtubule cytoskeleton organization; GO:0000278 mitotic cell cycle…	GO:0000164 protein phosphatase type 1 complex; GO:0000228 nuclear chromosome; GO:0000775 chromosome, centromeric region; GO:0000776 kinetochore; GO:0000779 condensed chromosome, centromeric region; GO:0000785 chromatin; GO:0000793 condensed chromosome; GO:0000794 condensed nuclear chromosome; GO:0001400 mating projection base; GO:0005622 intracellular anatomical structure; GO:0005634 nucleus; GO:…	GO:0003824 catalytic activity; GO:0004721 phosphoprotein phosphatase activity; GO:0004722 protein serine/threonine phosphatase activity; GO:0016787 hydrolase activity; GO:0016788 hydrolase activity, acting on ester bonds; GO:0016791 phosphatase activity; GO:0042578 phosphoric ester hydrolase activity; GO:0140096 catalytic activity, acting on a protein;	PF00149	PF00149 Calcineurin-like phosphoesterase	TR	KOG0374	Serine/threonine specific protein phosphatase PP1, catalytic subunit
A0A1B5L215	Aminotransferase class I/classII domain-containing protein	UV8b_08171	2.1416	0	Up	122.32	ASTGVIWCTER;EMGFVIK;ESQYTWENVAIVPGGR;EYGPTAGIR;FSNAEPTAQETQSEIHR;GTSVILTSNPR;IAWILGPK;MGLDGIER;NFAAIPVPLSEEDGYHIHPDK;QAHEGHRPHAGLDASR;RFSNAEPTAQETQSEIHR;VVANPELAEIQDICR	0.834	0.8399	0.9127	1.4669	1.447	1.458	0.6039	0.7164	0.7212	mitochondria							PF00155	PF00155 Aminotransferase class I and II	E	KOG0257	Kynurenine aminotransferase, glutamine transaminase K
A0A1B5L3Z3	Translationally-controlled tumor protein homolog	UV8b_06291	1.6905	0.0008	Up	67.965	AALQEQGAPAETITAFEK;DILTDDEIISDSYDLK;EDGTTPYVIVWK;GYLTYLK;LQSTSFDK;VNNIVHSFR	1.3742	1.6061	1.4051	0.9947	0.9546	0.9501	0.6418	0.5001	0.5733	cytoplasm				GO:0002181 cytoplasmic translation; GO:0006412 translation; GO:0006518 peptide metabolic process; GO:0006807 nitrogen compound metabolic process; GO:0006950 response to stress; GO:0006979 response to oxidative stress; GO:0008152 metabolic process; GO:0009058 biosynthetic process; GO:0009059 macromolecule biosynthetic process; GO:0009987 cellular process; GO:0010467 gene expression; GO:0019538 pro…	GO:0005622 intracellular anatomical structure; GO:0005737 cytoplasm; GO:0005739 mitochondrion; GO:0005829 cytosol; GO:0010494 cytoplasmic stress granule; GO:0032991 protein-containing complex; GO:0035770 ribonucleoprotein granule; GO:0036464 cytoplasmic ribonucleoprotein granule; GO:0043226 organelle; GO:0043227 membrane-bounded organelle; GO:0043228 non-membrane-bounded organelle; GO:0043229 int…	GO:0005488 binding; GO:0005509 calcium ion binding; GO:0005515 protein binding; GO:0008017 microtubule binding; GO:0008092 cytoskeletal protein binding; GO:0015631 tubulin binding; GO:0030234 enzyme regulator activity; GO:0043167 ion binding; GO:0043169 cation binding; GO:0046872 metal ion binding; GO:0098772 molecular function regulator activity; GO:1990624 guanyl nucleotide exchange factor inhi…	PF00838	PF00838 Translationally controlled tumour protein	DZ	KOG1727	Microtubule-binding protein (translationally controlled tumor protein)
A0A1B5L412	Protein kinase domain-containing protein	UV8b_02720	0.6277	0.0047	Down	17.225	ADANAIDLIAR;DIKPQNLLLDPNSGILK;ILVENEPNVSYICSR;KADANAIDLIAR;LLEYTPTER;VLGTPTR;VQDGITGETR	1.0963	0.8989	0.9568	0.7695	0.7531	0.8098	1.0809	1.3335	1.3013	nucleus	K03083	GSK3B; glycogen synthase kinase 3 beta [EC:2.7.11.26]		GO:0000003 reproduction; GO:0003006 developmental process involved in reproduction; GO:0006468 protein phosphorylation; GO:0006508 proteolysis; GO:0006793 phosphorus metabolic process; GO:0006796 phosphate-containing compound metabolic process; GO:0006807 nitrogen compound metabolic process; GO:0006950 response to stress; GO:0006970 response to osmotic stress; GO:0007049 cell cycle; GO:0007088 re…	GO:0005622 intracellular anatomical structure; GO:0005737 cytoplasm;	GO:0003824 catalytic activity; GO:0004672 protein kinase activity; GO:0004674 protein serine/threonine kinase activity; GO:0004712 protein serine/threonine/tyrosine kinase activity; GO:0004713 protein tyrosine kinase activity; GO:0016301 kinase activity; GO:0016740 transferase activity; GO:0016772 transferase activity, transferring phosphorus-containing groups; GO:0016773 phosphotransferase activ…	PF00069	PF00069 Protein kinase domain	G	KOG0658	Glycogen synthase kinase-3
[truncated: 183 more rows]
