# Supplementary material for: S-palmitoylation of MAP kinase is essential for fungal virulence
Source: mBio. 2024 Oct 29;15(12):e02704-24. doi: 10.1128/mbio.02704-24 (PMC11633104; doi:10.1128/mbio.02704-24)
Supplement: Table S9 — S-palmitoylated proteins grouped as the major clusters in protein-protein interaction map involving in autophagy-related proteins, proteasome, endocytosis pathway proteins, autophagy-related proteins, ribosome structural constituents, and MAPK pathway proteins. [file mbio.02704-24-s0010.xlsx]

## Sheet: Sheet1
TABLE S9 S-palmitoylated proteins grouped as the major clusters in protein-protein interaction (PPI) map involving in autophagy-related proteins, proteasome, endocytosis pathway proteins, autophagy-related proteins, ribosome structural constituents, and MAPK pathway proteins.
Source	Target
A0A063BUQ8	A0A063BYH7
A0A063BUQ8	A0A063C368
A0A063BUQ8	A0A063C2D2
A0A063BUQ8	A0A063BRX7
A0A063BUQ8	A0A063BZZ2
A0A063BUQ8	A0A063C810
A0A063BUQ8	A0A063BTE6
A0A063BUQ8	A0A063C883
A0A063BUQ8	A0A063BVL2
A0A063BUQ8	A0A063CAK5
A0A063BUQ8	A0A063BZ71
A0A063BUQ8	A0A063BQN8
A0A063BUQ8	A0A063C2F2
A0A063BUQ8	A0A063BTR6
A0A063BUQ8	A0A063BVR8
A0A063BUQ8	A0A063BK30
A0A063BUQ8	A0A063C535
A0A063BUQ8	A0A063CA49
A0A063BUQ8	A0A063C5R7
A0A063BUQ8	A0A063BYZ9
A0A063BUQ8	A0A063BXD0
A0A063BUQ8	A0A063BID9
A0A063BUQ8	A0A063BY73
A0A063BUQ8	A0A063C3Q4
A0A063BUQ8	A0A063BZQ9
A0A063BUQ8	A0A063BME3
A0A063BUQ8	A0A063BRC6
A0A063BUQ8	A0A063BRY0
A0A063BUQ8	A0A063C3T4
A0A063BUQ8	A0A063BKQ8
A0A063BUQ8	A0A063CAM6
A0A063BUQ8	A0A063C781
A0A063BUQ8	A0A063C0I3
A0A063BUQ8	A0A063C5N0
A0A063BUQ8	A0A063CBA7
A0A063BUQ8	A0A063BT10
A0A063BUQ8	A0A063C255
A0A063BUQ8	A0A063C4X0
A0A063BUQ8	A0A063BMB9
A0A063BUQ8	A0A063C035
A0A063BUQ8	A0A063BIE8
A0A063BUQ8	A0A063C024
A0A063BUQ8	A0A063BUX3
A0A063BUQ8	A0A063BZR8
A0A063BUQ8	A0A063CC59
A0A063BUQ8	A0A063BXU6
A0A063BTQ9	A0A063C0X9
A0A063BTQ9	A0A063C0Z9
A0A063BTQ9	A0A063C2P6
A0A063BTQ9	A0A063BLB1
A0A063BTQ9	A0A063C4Y4
A0A063BTQ9	A0A063BWQ7
A0A063BQ80	A0A063BW58
A0A063BQ80	A0A063C0N3
A0A063BQ80	A0A063C3Q6
A0A063BQ80	A0A063C6E7
A0A063BUS5	A0A063BQC3
A0A063BUS5	A0A063BZB6
A0A063BUS5	A0A063BVN6
A0A063BUS5	A0A063BYV3
A0A063BUS5	A0A063C162
A0A063BUS5	A0A063BZ12
A0A063BUS5	A0A063C4Y7
A0A063BUS5	A0A063BZR1
A0A063BUS5	A0A063C2B6
A0A063BUS5	A0A063C693
A0A063BUS5	A0A063BPJ3
A0A063BUS5	A0A063C3Z4
A0A063C2V8	A0A063C5D9
A0A063C2V8	A0A063BWH1
A0A063C2V8	A0A063BW86
A0A063C2V8	A0A063BXB8
A0A063C2V8	A0A063BTE4
A0A063C0X9	A0A063C491
A0A063C0X9	A0A063BLB1
A0A063C0X9	A0A063BYV6
A0A063C0X9	A0A063C8M4
A0A063C0X9	A0A063BSQ3
A0A063C5W1	A0A063C667
A0A063C5W1	A0A063C2H6
A0A063C5W1	A0A063BZQ7
A0A063C5W1	A0A063BRM9
A0A063C5W1	A0A063C3Z0
A0A063C5W1	A0A063CA12
A0A063C5W1	A0A063C916
A0A063C5W1	A0A063BS59
A0A063C5W1	A0A063BVK6
A0A063C5W1	A0A063C3E3
A0A063C5W1	A0A063BLB8
A0A063C5W1	A0A063CA42
A0A063C5W1	A0A063BKQ8
A0A063C842	A0A063C130
A0A063C441	A0A063BU04
A0A063C441	A0A063C9S8
A0A063C441	A0A063C6N2
A0A063C441	A0A063C916
A0A063C441	A0A063C2Z1
A0A063C441	A0A063BV87
A0A063C441	A0A063CA12
A0A063C441	A0A063BZ71
A0A063C441	A0A063C803
A0A063C441	A0A063C3Z0
A0A063C441	A0A063CAG5
A0A063C441	A0A063BX03
A0A063C441	A0A063C667
A0A063C441	A0A063C7D5
A0A063C441	A0A063BUQ7
A0A063C441	A0A063BSK9
A0A063C441	A0A063C6B3
A0A063C441	A0A063BPU5
A0A063C441	A0A063C2H6
A0A063C441	A0A063BVX5
A0A063C441	A0A063BKS2
A0A063C441	A0A063BKQ8
A0A063C441	A0A063C6W4
A0A063C441	A0A063C5S7
A0A063C441	A0A063BT68
A0A063C441	A0A063C9D1
A0A063C441	A0A063BUT5
A0A063C441	A0A063BVK6
A0A063C441	A0A063BQG9
A0A063C441	A0A063C6Q2
A0A063C441	A0A063C8W0
A0A063C441	A0A063BQM5
A0A063C6L3	A0A063BWT3
A0A063C255	A0A063BUX3
A0A063C255	A0A063BZR8
A0A063C255	A0A063BMB9
A0A063C255	A0A063BIE8
A0A063C255	A0A063BXU6
A0A063C255	A0A063CC59
A0A063C255	A0A063CAM6
A0A063C255	A0A063CBA7
A0A063C255	A0A063C4X0
A0A063C255	A0A063C781
A0A063C255	A0A063C5N0
A0A063C255	A0A063BY16
A0A063C255	A0A063BY73
A0A063C255	A0A063BYZ9
A0A063C255	A0A063C3T4
A0A063C255	A0A063BVX5
A0A063C255	A0A063BZQ9
A0A063C255	A0A063C3Q4
A0A063C255	A0A063BME3
A0A063C255	A0A063BRY0
A0A063C255	A0A063BRX7
A0A063C255	A0A063C883
A0A063C255	A0A063BZZ2
A0A063C255	A0A063CAK5
A0A063C255	A0A063BQN8
A0A063C255	A0A063C368
A0A063C255	A0A063C2D2
A0A063C255	A0A063BVR8
A0A063C255	A0A063BK30
A0A063C255	A0A063C2F2
A0A063C255	A0A063BTR6
A0A063C162	A0A063BQJ5
A0A063C162	A0A063BZ12
A0A063C162	A0A063CA49
A0A063C162	A0A063BQI9
A0A063C162	A0A063C8U6
A0A063C162	A0A063BZR1
A0A063C162	A0A063BX38
A0A063C162	A0A063C2B6
A0A063C162	A0A063BK37
A0A063C162	A0A063BTN3
A0A063C162	A0A063C4A5
A0A063C162	A0A063BWV0
A0A063C162	A0A063C3F2
A0A063C162	A0A063C693
A0A063C162	A0A063BRG1
A0A063C162	A0A063BVU1
A0A063C162	A0A063C7M3
A0A063C162	A0A063BPJ3
A0A063C162	A0A063C3Z4
A0A063C162	A0A063BPS8
A0A063C162	A0A063BVN6
A0A063C162	A0A063C4G0
A0A063C162	A0A063C4D2
A0A063C162	A0A063CAM8
A0A063C162	A0A063BZB6
A0A063C162	A0A063BYA4
A0A063C162	A0A063C0L4
A0A063C162	A0A063C7N6
A0A063C162	A0A063C950
A0A063C162	A0A063C8M4
A0A063C162	A0A063BYS4
A0A063C162	A0A063C328
A0A063C162	A0A063C9H5
A0A063C162	A0A063BLN8
A0A063C162	A0A063BYV3
A0A063C162	A0A063CER5
A0A063C162	A0A063C741
A0A063BZ81	A0A063BRV9
A0A063BZ81	A0A063BV69
A0A063BZ81	A0A063CBB5
A0A063BZ81	A0A063C5H4
A0A063BZ81	A0A063BSG0
A0A063C3P2	A0A063CAG5
A0A063C3P2	A0A063C3Z0
A0A063C3P2	A0A063C803
A0A063C3P2	A0A063BT45
A0A063C3P2	A0A063BV87
A0A063C3P2	A0A063CAM6
A0A063C3P2	A0A063C2Z1
A0A063C3P2	A0A063BN86
A0A063C3P2	A0A063C049
A0A063C3P2	A0A063BTC9
A0A063C3P2	A0A063CA12
A0A063C3P2	A0A063BT98
A0A063C3P2	A0A063C916
A0A063C3P2	A0A063C6W4
A0A063C3P2	A0A063C9S8
A0A063C3P2	A0A063C6N2
A0A063C3P2	A0A063C0T9
A0A063C3P2	A0A063BKQ8
A0A063C3P2	A0A063C7S8
A0A063C3P2	A0A063BT10
A0A063C3P2	A0A063C3D7
A0A063C3P2	A0A063C593
A0A063C3P2	A0A063BU01
A0A063C3P2	A0A063BXG6
A0A063C3P2	A0A063BVN5
A0A063C3P2	A0A063C7N4
A0A063C3P2	A0A063BKQ2
A0A063C3P2	A0A063BSA8
A0A063C3P2	A0A063BX05
A0A063C3P2	A0A063C3Y9
A0A063C3P2	A0A063CF28
A0A063C3P2	A0A063C7I2
A0A063C3P2	A0A063BUU5
A0A063C3P2	A0A063BTD2
A0A063C3P2	A0A063BLN9
A0A063C3P2	A0A063C207
A0A063C3P2	A0A063BQG9
A0A063C3P2	A0A063BXS4
A0A063C3P2	A0A063BLU6
A0A063C3P2	A0A063BZT1
A0A063C3P2	A0A063BVK6
A0A063C3P2	A0A063C7D5
A0A063C3P2	A0A063CD47
A0A063C3P2	A0A063C667
A0A063C3P2	A0A063C8V8
A0A063C3P2	A0A063C151
A0A063C3P2	A0A063C7N6
A0A063C3P2	A0A063BVX5
A0A063C3P2	A0A063BKS2
A0A063C3P2	A0A063BYV6
A0A063C3P2	A0A063C2H6
A0A063C3P2	A0A063BRM9
A0A063BZ71	A0A063C8W0
A0A063BZ71	A0A063BQM5
A0A063BZ71	A0A063C5T5
A0A063BZ71	A0A063CAE6
A0A063BZ71	A0A063C0M4
A0A063BZ71	A0A063BU01
A0A063BZ71	A0A063BUT5
A0A063BZ71	A0A063C5K8
A0A063BZ71	A0A063C425
A0A063BZ71	A0A063C9D1
A0A063BZ71	A0A063BT68
A0A063BZ71	A0A063BSK9
A0A063BZ71	A0A063CA49
A0A063BZ71	A0A063BUQ7
A0A063BZ71	A0A063BTE6
A0A063BZ71	A0A063BV87
A0A063BZ71	A0A063BP04
A0A063BZ71	A0A063C6N2
A0A063BZ71	A0A063CAI8
A0A063BZ71	A0A063BU04
A0A063BZ63	A0A063BXY9
A0A063BZ63	A0A063BKS2
A0A063BZ63	A0A063C9Q1
A0A063BZ63	A0A063BME3
A0A063BZ63	A0A063C1B8
A0A063BZ63	A0A063C7E1
A0A063BZ63	A0A063BLQ4
A0A063BZ63	A0A063C0K1
A0A063BZ63	A0A063BP46
A0A063BZ63	A0A063C9X0
A0A063BZ63	A0A063C1J0
A0A063BZ63	A0A063C5T3
A0A063BZ63	A0A063C0D4
A0A063BZ63	A0A063BQ43
A0A063BZ58	A0A063BS68
A0A063BZ58	A0A063C4P7
A0A063BZ58	A0A063BQ61
A0A063BZ58	A0A063C368
A0A063BZ58	A0A063BRE5
A0A063BZ58	A0A063BXU6
A0A063BZ58	A0A063CC75
A0A063BZ58	A0A063BS48
A0A063BZ58	A0A063C1A2
A0A063BZ58	A0A063BY17
A0A063BZ58	A0A063BQQ6
A0A063BZ58	A0A063C6Q9
A0A063BZ58	A0A063BPF7
A0A063BZ58	A0A063BP07
A0A063BZ58	A0A063BRP1
A0A063BZ58	A0A063C8Q5
A0A063BZ58	A0A063BTJ5
A0A063BZ58	A0A063CB35
A0A063BZ58	A0A063BXI4
A0A063BZ58	A0A063BWF5
A0A063BZ58	A0A063C002
A0A063BZ58	A0A063BYY2
A0A063C130	A0A063CC74
A0A063C130	A0A063C2R0
A0A063C130	A0A063C552
A0A063C425	A0A063BX05
A0A063C425	A0A063BS59
A0A063C425	A0A063C3D7
A0A063C425	A0A063C7S8
A0A063C425	A0A063BV87
A0A063C425	A0A063C3Z0
A0A063C425	A0A063BWF3
A0A063C425	A0A063BRM9
A0A063C425	A0A063BUQ7
A0A063C425	A0A063C667
A0A063C425	A0A063BY16
A0A063C425	A0A063CF28
A0A063C425	A0A063BT10
A0A063C425	A0A063C0M4
A0A063C425	A0A063BKQ8
A0A063C425	A0A063C6W4
A0A063C425	A0A063BSZ5
A0A063C425	A0A063C8W0
A0A063C425	A0A063C7N6
A0A063C425	A0A063BVK6
A0A063C425	A0A063C491
A0A063C425	A0A063BWQ7
A0A063C425	A0A063BNP0
A0A063C425	A0A063BSA8
A0A063C425	A0A063BKQ2
A0A063C425	A0A063C593
A0A063C425	A0A063C916
A0A063C425	A0A063BT98
A0A063C425	A0A063C6N2
A0A063C425	A0A063C9S8
A0A063C425	A0A063BP04
A0A063C425	A0A063CA12
A0A063C425	A0A063CBA9
A0A063C425	A0A063C2H6
A0A063C425	A0A063BVX5
A0A063C425	A0A063BKU5
A0A063C425	A0A063C7D5
A0A063C425	A0A063BTM6
A0A063C425	A0A063C2S1
A0A063C425	A0A063BSQ3
A0A063C425	A0A063C4Y4
A0A063C425	A0A063BT68
A0A063C425	A0A063C9D1
A0A063C425	A0A063C207
A0A063C425	A0A063C799
A0A063C425	A0A063BQG9
A0A063C425	A0A063CBU1
A0A063C425	A0A063BTD2
A0A063C425	A0A063C5T5
A0A063BQ51	A0A063C8U6
A0A063BQ51	A0A063C414
A0A063BQ51	A0A063BSX3
A0A063BQ51	A0A063BTL4
A0A063BQ51	A0A063BQT5
A0A063BQ51	A0A063C446
A0A063BQ51	A0A063BRH2
A0A063BQ51	A0A063BL73
A0A063BUM9	A0A063CCD5
A0A063BUM9	A0A063BWP6
A0A063BUM9	A0A063BQI0
A0A063BUM9	A0A063CCA2
A0A063BUM9	A0A063C8U6
A0A063BUM9	A0A063CES7
A0A063BUM9	A0A063C7S4
A0A063C3Z0	A0A063C2H6
A0A063C3Z0	A0A063C8V8
A0A063C3Z0	A0A063C151
A0A063C3Z0	A0A063BVX5
A0A063C3Z0	A0A063BKS2
A0A063C3Z0	A0A063C3Q4
A0A063C3Z0	A0A063BZQ9
A0A063C3Z0	A0A063BRM9
A0A063C3Z0	A0A063BLN9
A0A063C3Z0	A0A063CF28
A0A063C3Z0	A0A063BUU5
A0A063C3Z0	A0A063C8J3
A0A063C3Z0	A0A063BLU6
A0A063C3Z0	A0A063C7D5
A0A063C3Z0	A0A063BLM6
A0A063C3Z0	A0A063C667
A0A063C3Z0	A0A063BYZ9
A0A063C3Z0	A0A063C643
A0A063C3Z0	A0A063BVR8
A0A063C3Z0	A0A063BKQ2
A0A063C3Z0	A0A063C3D7
A0A063C3Z0	A0A063C593
A0A063C3Z0	A0A063C377
A0A063C3Z0	A0A063BX05
A0A063C3Z0	A0A063C2F2
A0A063C3Z0	A0A063BSA8
A0A063C3Z0	A0A063C0J1
A0A063C3Z0	A0A063BV87
A0A063C3Z0	A0A063BN86
A0A063C3Z0	A0A063C2Z1
A0A063C3Z0	A0A063CA12
A0A063C3Z0	A0A063C883
A0A063C3Z0	A0A063CAG5
A0A063C3Z0	A0A063C803
A0A063C3Z0	A0A063C0T9
A0A063C3Z0	A0A063C7S8
A0A063C3Z0	A0A063BXF1
A0A063C3Z0	A0A063BT98
A0A063C3Z0	A0A063C916
A0A063C3Z0	A0A063C9S8
A0A063C3Z0	A0A063C6N2
A0A063C3Z0	A0A063C7N6
A0A063C3Z0	A0A063BXU6
A0A063C3Z0	A0A063BYV6
A0A063C3Z0	A0A063CC59
A0A063C3Z0	A0A063BT50
A0A063C3Z0	A0A063CBD5
A0A063C3Z0	A0A063BTD2
A0A063C3Z0	A0A063C3Y9
A0A063C3Z0	A0A063C7I2
A0A063C3Z0	A0A063BXS4
A0A063C3Z0	A0A063BVK6
A0A063C3Z0	A0A063BZT1
A0A063C3Z0	A0A063CD47
A0A063C3Z0	A0A063C207
A0A063C3Z0	A0A063BQG9
A0A063C3Z0	A0A063BTK5
A0A063C3Z0	A0A063BXG6
A0A063C3Z0	A0A063BVN5
A0A063C3Z0	A0A063C7N4
A0A063C3Z0	A0A063C2S1
A0A063C3Z0	A0A063BT10
A0A063C3Z0	A0A063C9B2
A0A063C3Z0	A0A063BU01
A0A063C3Z0	A0A063C5N0
A0A063C3Z0	A0A063BWZ0
A0A063C3Z0	A0A063C0K1
A0A063C3Z0	A0A063CAM6
A0A063C3Z0	A0A063C049
A0A063C3Z0	A0A063BTC9
A0A063C3Z0	A0A063BS65
A0A063C3Z0	A0A063C218
A0A063C3Z0	A0A063BKQ8
A0A063C3Z0	A0A063C6W4
A0A063BTK5	A0A063BKQ8
A0A063BTK5	A0A063C9S8
A0A063BTK5	A0A063C6N2
A0A063BTK5	A0A063C6W4
A0A063BTK5	A0A063BV87
A0A063BTK5	A0A063C049
A0A063BTK5	A0A063CA12
A0A063BTK5	A0A063BTC9
A0A063BTK5	A0A063C821
A0A063BTK5	A0A063CAG5
A0A063BTK5	A0A063BX05
A0A063BTK5	A0A063BZ69
A0A063BTK5	A0A063BKQ2
A0A063BTK5	A0A063C5T4
A0A063BTK5	A0A063C593
A0A063BTK5	A0A063BT10
A0A063BTK5	A0A063C535
A0A063BTK5	A0A063C667
A0A063BTK5	A0A063CD47
A0A063BTK5	A0A063C6N5
A0A063BUS4	A0A063C8T6
A0A063BUS4	A0A063BQU9
A0A063BUS4	A0A063BMC1
A0A063BUS4	A0A063C9S5
A0A063BUS4	A0A063BRB8
A0A063BUS4	A0A063CAK1
A0A063BUS4	A0A063BXR4
A0A063BUS4	A0A063BSZ5
A0A063BUS4	A0A063BK52
A0A063BUS4	A0A063CB38
A0A063BUS4	A0A063C8S1
A0A063BUS4	A0A063BTX5
A0A063BUS4	A0A063BN02
A0A063BUS4	A0A063C6S8
A0A063BUS4	A0A063C521
A0A063BUS4	A0A063C2H5
A0A063BUS4	A0A063BKU5
A0A063BUS4	A0A063C4A5
A0A063BUS4	A0A063C9P5
A0A063BUS4	A0A063C3X9
A0A063BUS4	A0A063BRG5
A0A063BUS4	A0A063C107
A0A063BUS4	A0A063BYR4
A0A063BXF9	A0A063BR74
A0A063BXF9	A0A063BWV0
A0A063BXF9	A0A063CA49
A0A063BXF9	A0A063BSQ3
A0A063BXF9	A0A063BX67
A0A063BXF9	A0A063C950
A0A063BXF9	A0A063BX88
A0A063BXF9	A0A063C075
A0A063BXF9	A0A063BNQ4
A0A063BXF9	A0A063C9U7
A0A063BKG8	A0A063C337
A0A063BKG8	A0A063C3X9
A0A063BKG8	A0A063BRG5
A0A063BKG8	A0A063C7Q2
A0A063BKG8	A0A063C5R7
A0A063BKG8	A0A063BXD0
A0A063BKG8	A0A063C4W6
A0A063BKG8	A0A063CA32
A0A063BKG8	A0A063C035
A0A063BKH9	A0A063C2U0
A0A063BKH9	A0A063CAI8
A0A063BKH9	A0A063BVT9
A0A063BKH9	A0A063BM16
A0A063BKH9	A0A063C5X6
A0A063BKH9	A0A063BRP1
A0A063BKH9	A0A063BST1
A0A063BKH9	A0A063C7J2
A0A063BKH9	A0A063CAE6
A0A063BKH9	A0A063BS75
A0A063BKH9	A0A063BZ91
A0A063BQX7	A0A063C1X0
A0A063BQX7	A0A063C949
A0A063BQX7	A0A063BQS5
A0A063BQX7	A0A063CBP1
A0A063BQX7	A0A063BU51
A0A063BMK9	A0A063BM04
A0A063BMK9	A0A063C2H4
A0A063BMK9	A0A063C7E5
A0A063BMK9	A0A063BTC8
A0A063BMK9	A0A063CC75
A0A063BMK9	A0A063C578
A0A063BMK9	A0A063C8U6
A0A063BMK9	A0A063BKZ4
A0A063BMQ6	A0A063C378
A0A063BMQ6	A0A063C9B8
A0A063BMQ6	A0A063BNL6
A0A063BMQ6	A0A063C2A0
A0A063BMQ6	A0A063BLG4
A0A063BMQ6	A0A063BXW9
A0A063BMQ6	A0A063C6X4
A0A063BUT5	A0A063CAI8
A0A063BUT5	A0A063C9D1
A0A063C7V5	A0A063C4Z0
A0A063C7V5	A0A063C0G1
A0A063C7V5	A0A063BVR3
A0A063C7V5	A0A063C5P4
A0A063C7V5	A0A063C8U6
A0A063C4N1	A0A063BSX3
A0A063C4N1	A0A063BPF7
A0A063C4N1	A0A063C3E2
A0A063C4N1	A0A063C1A2
A0A063C2B4	A0A063CA99
A0A063C2B4	A0A063BLV9
A0A063C2B4	A0A063C710
A0A063C2B4	A0A063C2Q8
A0A063C2B4	A0A063C2B6
A0A063C2B4	A0A063C9H5
A0A063C2B4	A0A063CCN2
A0A063C2B4	A0A063C3Z4
A0A063BQQ6	A0A063BZJ0
A0A063BQQ6	A0A063C8Q5
A0A063BQQ6	A0A063BQ61
A0A063BQQ6	A0A063C6S6
A0A063BQQ6	A0A063BRV9
A0A063BQQ6	A0A063BQE1
A0A063BQQ6	A0A063C4B5
A0A063BQQ6	A0A063BRE5
A0A063BQQ6	A0A063BQT5
A0A063BQQ6	A0A063C0B9
A0A063BQQ6	A0A063BQF8
A0A063BQQ6	A0A063BS68
A0A063BQQ6	A0A063BR99
A0A063BQQ6	A0A063C6Q9
A0A063BQQ6	A0A063BPF7
A0A063BQQ6	A0A063BRP1
A0A063BQQ6	A0A063BP07
A0A063BQQ6	A0A063BLN2
A0A063BQQ6	A0A063BSD9
A0A063BQQ6	A0A063BVA2
A0A063BQQ6	A0A063BWF5
A0A063BQQ6	A0A063CC75
A0A063BQQ6	A0A063BYY2
A0A063BQQ6	A0A063C012
A0A063BQQ6	A0A063BM85
A0A063BY73	A0A063C4Y9
A0A063BY73	A0A063C2H6
A0A063BY73	A0A063C3T4
A0A063BY73	A0A063BVX5
A0A063BY73	A0A063C3Q4
A0A063BY73	A0A063BZQ9
A0A063BY73	A0A063BRY0
A0A063BY73	A0A063BRC6
A0A063BY73	A0A063C7G6
A0A063BY73	A0A063BID9
A0A063BY73	A0A063BXD0
A0A063BY73	A0A063BR86
A0A063BY73	A0A063C5R7
A0A063BY73	A0A063C667
A0A063BY73	A0A063BYZ9
A0A063BY73	A0A063BVR8
A0A063BY73	A0A063BK30
A0A063BY73	A0A063C3D7
A0A063BY73	A0A063C535
A0A063BY73	A0A063C593
A0A063BY73	A0A063C9F2
A0A063BY73	A0A063C2F2
A0A063BY73	A0A063BTR6
A0A063BY73	A0A063BSA8
A0A063BY73	A0A063C0J1
A0A063BY73	A0A063BRX7
A0A063BY73	A0A063C2Z1
A0A063BY73	A0A063C883
A0A063BY73	A0A063BZZ2
A0A063BY73	A0A063BVL2
A0A063BY73	A0A063CAK5
A0A063BY73	A0A063BNZ7
A0A063BY73	A0A063BQN8
A0A063BY73	A0A063C3T6
A0A063BY73	A0A063BYH7
A0A063BY73	A0A063C368
A0A063BY73	A0A063BT98
A0A063BY73	A0A063C916
A0A063BY73	A0A063C7U2
A0A063BY73	A0A063BQU6
A0A063BY73	A0A063C6N2
A0A063BY73	A0A063C2D2
A0A063BY73	A0A063C2B1
A0A063BY73	A0A063BUR0
A0A063BY73	A0A063BXU6
A0A063BY73	A0A063CC59
A0A063BY73	A0A063C0H4
A0A063BY73	A0A063C472
A0A063BY73	A0A063CBI9
A0A063BY73	A0A063BQC3
A0A063BY73	A0A063C024
A0A063BY73	A0A063C550
A0A063BY73	A0A063BUX3
A0A063BY73	A0A063C3Y9
A0A063BY73	A0A063BX40
A0A063BY73	A0A063C0G7
A0A063BY73	A0A063BZR8
A0A063BY73	A0A063C7I2
A0A063BY73	A0A063BVK6
A0A063BY73	A0A063BMB9
A0A063BY73	A0A063C021
A0A063BY73	A0A063BIE8
A0A063BY73	A0A063BQG9
A0A063BY73	A0A063CBA7
A0A063BY73	A0A063C7N4
A0A063BY73	A0A063BRH9
A0A063BY73	A0A063C2S1
A0A063BY73	A0A063BSQ3
A0A063BY73	A0A063C4X0
A0A063BY73	A0A063C781
A0A063BY73	A0A063C0I3
A0A063BY73	A0A063C5N0
A0A063BY73	A0A063BYS4
A0A063BY73	A0A063BWZ9
A0A063BY73	A0A063CAM6
A0A063BY73	A0A063BXF4
A0A063BY73	A0A063BNT3
A0A063BY73	A0A063C6W4
A0A063C2M7	A0A063BX67
A0A063C2M7	A0A063C741
A0A063C2M7	A0A063BTN9
A0A063C2M7	A0A063C328
A0A063C2M7	A0A063C3Z4
A0A063C2M7	A0A063BK37
A0A063C2M7	A0A063BXR7
A0A063C2M7	A0A063BWV0
A0A063C2M7	A0A063BTH0
A0A063C2M7	A0A063BZ12
A0A063C024	A0A063BWZ9
A0A063C024	A0A063BRX7
A0A063C024	A0A063C0J1
A0A063C024	A0A063CAM6
A0A063C024	A0A063BVL2
A0A063C024	A0A063CAK5
A0A063C024	A0A063BNZ7
A0A063C024	A0A063BZZ2
A0A063C024	A0A063C883
A0A063C024	A0A063BYH7
A0A063C024	A0A063C3T6
A0A063C024	A0A063BXF4
A0A063C024	A0A063BR66
A0A063C024	A0A063BVR8
A0A063C024	A0A063C7N4
A0A063C024	A0A063CBA7
A0A063C024	A0A063BRH9
A0A063C024	A0A063C593
A0A063C024	A0A063C5N0
A0A063C024	A0A063C0I3
A0A063C024	A0A063BUC9
A0A063C024	A0A063BYS4
A0A063C024	A0A063C2F2
A0A063C024	A0A063C550
A0A063C024	A0A063BID9
A0A063C024	A0A063C3Y9
A0A063C024	A0A063C7I2
A0A063C024	A0A063C021
A0A063C024	A0A063BYZ9
A0A063C024	A0A063C4Y9
A0A063C024	A0A063BUR0
A0A063C024	A0A063BXU6
A0A063C024	A0A063C0H4
A0A063C024	A0A063BZQ9
A0A063C024	A0A063CC59
A0A063C024	A0A063BRC6
A0A063C024	A0A063BRY0
A0A063C5A9	A0A063C9P5
A0A063C5A9	A0A063C9I1
A0A063C5A9	A0A063C6X4
A0A063C5A9	A0A063C3X9
A0A063C5A9	A0A063BRG5
A0A063C5A9	A0A063BXW9
A0A063C5A9	A0A063C6P0
A0A063C5A9	A0A063BQH5
A0A063C5A9	A0A063CC69
A0A063C5A9	A0A063BNX3
A0A063C5A9	A0A063BUT7
A0A063C7S4	A0A063CES7
A0A063C0M1	A0A063C8M4
A0A063C0M1	A0A063C1Q3
A0A063C0M1	A0A063C7M3
A0A063BRH1	A0A063BT23
A0A063BRH1	A0A063C0E6
A0A063BRH1	A0A063C8U6
A0A063C530	A0A063BLN8
A0A063C530	A0A063BS64
A0A063C530	A0A063C245
A0A063C530	A0A063BQC3
A0A063C530	A0A063C082
A0A063C530	A0A063BRF0
A0A063C530	A0A063BPU5
A0A063C0M4	A0A063C799
A0A063C0M4	A0A063CAE6
A0A063C0M4	A0A063BUQ7
A0A063C0M4	A0A063C5T5
A0A063C0M4	A0A063BWQ7
A0A063C0M4	A0A063BSK9
A0A063C0M4	A0A063C8W0
A0A063C0M4	A0A063BP04
A0A063C0M4	A0A063C074
A0A063C0M4	A0A063CAI8
A0A063C0M4	A0A063BU04
A0A063C0M4	A0A063BV87
A0A063C0M4	A0A063C9D1
A0A063C0M4	A0A063BT68
A0A063C0M4	A0A063C5S7
A0A063C0M4	A0A063BYT6
A0A063C0M4	A0A063C5K8
A0A063C0M4	A0A063C5X3
A0A063C2I5	A0A063C3Y9
A0A063C7G6	A0A063C368
A0A063C7G6	A0A063C3T6
A0A063C7G6	A0A063C4Y9
A0A063C7G6	A0A063BRH9
A0A063C7G6	A0A063C0G7
A0A063C7G6	A0A063C3Y9
A0A063BTM6	A0A063C949
A0A063BTM6	A0A063C521
A0A063BTM6	A0A063BKU5
A0A063BTM6	A0A063BPE1
A0A063BTM6	A0A063CBP1
A0A063BTM6	A0A063BS59
A0A063C7N4	A0A063C6I2
A0A063C7N4	A0A063C249
A0A063C7N4	A0A063C4Y9
A0A063C7N4	A0A063C151
A0A063C7N4	A0A063BZQ9
A0A063C7N4	A0A063BRY0
A0A063C7N4	A0A063BRC6
A0A063C7N4	A0A063BR86
A0A063C7N4	A0A063BLN9
A0A063C7N4	A0A063BID9
A0A063C7N4	A0A063BUU5
A0A063C7N4	A0A063CF28
A0A063C7N4	A0A063C7D5
A0A063C7N4	A0A063C8J3
A0A063C7N4	A0A063BYZ9
A0A063C7N4	A0A063BKQ2
A0A063C7N4	A0A063BVR8
A0A063C7N4	A0A063C593
A0A063C7N4	A0A063BX05
A0A063C7N4	A0A063C2F2
A0A063C7N4	A0A063BN86
A0A063C7N4	A0A063C2Z1
A0A063C7N4	A0A063C0J1
A0A063C7N4	A0A063BRX7
A0A063C7N4	A0A063CAG5
A0A063C7N4	A0A063C883
A0A063C7N4	A0A063BZZ2
A0A063C7N4	A0A063BNZ7
A0A063C7N4	A0A063CAK5
A0A063C7N4	A0A063BVL2
A0A063C7N4	A0A063C368
A0A063C7N4	A0A063BR66
A0A063C7N4	A0A063BYH7
A0A063C7N4	A0A063C0T9
A0A063C7N4	A0A063C3T6
A0A063C7N4	A0A063BQU6
A0A063C7N4	A0A063BXU6
A0A063C7N4	A0A063BYV6
A0A063C7N4	A0A063C7N6
A0A063C7N4	A0A063BUR0
A0A063C7N4	A0A063C472
A0A063C7N4	A0A063C0H4
A0A063C7N4	A0A063CC59
A0A063C7N4	A0A063C550
A0A063C7N4	A0A063C7I2
A0A063C7N4	A0A063C3Y9
A0A063C7N4	A0A063CD47
A0A063C7N4	A0A063BTF0
A0A063C7N4	A0A063C021
A0A063C7N4	A0A063C207
A0A063C7N4	A0A063CBA7
A0A063C7N4	A0A063BXG6
A0A063C7N4	A0A063BVN5
A0A063C7N4	A0A063BSQ3
A0A063C7N4	A0A063BT10
A0A063C7N4	A0A063BRH9
A0A063C7N4	A0A063C5N0
A0A063C7N4	A0A063C0I3
A0A063C7N4	A0A063C781
A0A063C7N4	A0A063BUC9
A0A063C7N4	A0A063BYS4
A0A063C7N4	A0A063C049
A0A063C7N4	A0A063BTC9
A0A063C7N4	A0A063CAM6
A0A063C7N4	A0A063BYI4
A0A063C7N4	A0A063BWZ9
A0A063C7N4	A0A063BKQ8
A0A063C7N4	A0A063BXF4
A0A063BRF8	A0A063BPJ1
A0A063BRF8	A0A063C2S0
A0A063BRF8	A0A063C0E8
A0A063BM01	A0A063C4L5
A0A063BM01	A0A063CA49
A0A063BM01	A0A063CB76
A0A063BM01	A0A063C4A5
A0A063BM01	A0A063BQF2
A0A063BM01	A0A063BIB7
A0A063BM01	A0A063C950
A0A063BM01	A0A063BZ23
A0A063BID9	A0A063BUR0
A0A063BID9	A0A063BXU6
A0A063BID9	A0A063C4Y9
A0A063BID9	A0A063BRC6
A0A063BID9	A0A063BRY0
A0A063BID9	A0A063CC59
A0A063BID9	A0A063C0H4
A0A063BID9	A0A063BZQ9
A0A063BID9	A0A063C3Y9
A0A063BID9	A0A063C7I2
A0A063BID9	A0A063C550
A0A063BID9	A0A063BIE8
A0A063BID9	A0A063C021
A0A063BID9	A0A063BYZ9
A0A063BID9	A0A063BRH9
A0A063BID9	A0A063C593
A0A063BID9	A0A063BVR8
A0A063BID9	A0A063BYS4
A0A063BID9	A0A063C2F2
A0A063BID9	A0A063BUC9
A0A063BID9	A0A063C0I3
A0A063BID9	A0A063C5N0
A0A063BID9	A0A063CAK5
A0A063BID9	A0A063BNZ7
A0A063BID9	A0A063BVL2
A0A063BID9	A0A063BZZ2
A0A063BID9	A0A063C883
A0A063BID9	A0A063BRX7
A0A063BID9	A0A063C0J1
A0A063BID9	A0A063BWZ9
A0A063BID9	A0A063CAM6
A0A063BID9	A0A063C3T6
A0A063BID9	A0A063BXF4
A0A063BID9	A0A063BR66
A0A063CA12	A0A063C803
A0A063CA12	A0A063C883
A0A063CA12	A0A063CAG5
A0A063CA12	A0A063BN86
A0A063CA12	A0A063C2Z1
A0A063CA12	A0A063BV87
A0A063CA12	A0A063C9S8
A0A063CA12	A0A063C6N2
A0A063CA12	A0A063BT98
A0A063CA12	A0A063C916
A0A063CA12	A0A063C7S8
A0A063CA12	A0A063C0T9
A0A063CA12	A0A063C593
A0A063CA12	A0A063C3D7
A0A063CA12	A0A063BKQ2
A0A063CA12	A0A063BVR8
A0A063CA12	A0A063BSA8
A0A063CA12	A0A063C2F2
A0A063CA12	A0A063BX05
A0A063CA12	A0A063BUU5
A0A063CA12	A0A063CF28
A0A063CA12	A0A063BYZ9
A0A063CA12	A0A063C667
A0A063CA12	A0A063BLU6
A0A063CA12	A0A063C8J3
A0A063CA12	A0A063BKS2
A0A063CA12	A0A063BVX5
A0A063CA12	A0A063C8V8
A0A063CA12	A0A063C2H6
A0A063CA12	A0A063BRM9
A0A063CA12	A0A063BZQ9
A0A063CA12	A0A063BTC9
A0A063CA12	A0A063C049
A0A063CA12	A0A063C6W4
A0A063CA12	A0A063BKQ8
A0A063CA12	A0A063BXF4
A0A063CA12	A0A063C218
A0A063CA12	A0A063BNT3
A0A063CA12	A0A063C9B2
A0A063CA12	A0A063BU01
A0A063CA12	A0A063BVN5
A0A063CA12	A0A063BWZ0
A0A063CA12	A0A063C5N0
A0A063CA12	A0A063BTD2
A0A063CA12	A0A063BQG9
A0A063CA12	A0A063C207
A0A063CA12	A0A063CD47
A0A063CA12	A0A063BXS4
A0A063CA12	A0A063BVK6
A0A063CA12	A0A063C7N6
A0A063CA12	A0A063BXU6
A0A063CA12	A0A063CBD5
A0A063CA12	A0A063CC59
A0A063C6Y2	A0A063C6X4
A0A063C6Y2	A0A063BXW9
A0A063C6Y2	A0A063C4Y4
A0A063C6Y2	A0A063CC69
A0A063C9Y8	A0A063BUR9
A0A063C9Y8	A0A063CD08
A0A063CC29	A0A063CAF5
A0A063C9F2	A0A063CBI9
A0A063C9F2	A0A063CAE6
A0A063C9F2	A0A063BLN8
A0A063C9F2	A0A063BVB7
A0A063C9F2	A0A063BZZ2
A0A063C9F2	A0A063C7U2
A0A063C9F2	A0A063BRS2
A0A063C9F2	A0A063C5X6
A0A063C9F2	A0A063C4Y8
A0A063C9F2	A0A063C2Z1
A0A063C9F2	A0A063BYH7
A0A063C9F2	A0A063CAI8
A0A063C9Z5	A0A063C472
A0A063C9Z5	A0A063C1U3
A0A063C9Z5	A0A063C6H1
A0A063C9Z5	A0A063BNQ4
A0A063C9Z5	A0A063BXS4
A0A063C9Z5	A0A063BYX7
A0A063C9Z5	A0A063C3D4
A0A063C9Z5	A0A063BSQ3
A0A063C9Z5	A0A063C8J4
A0A063C9Z5	A0A063CC04
A0A063C9Z5	A0A063C9B2
A0A063C9Z5	A0A063BX09
A0A063C9Z5	A0A063BW46
A0A063C9Z5	A0A063CAL5
A0A063C9Z5	A0A063C245
A0A063C9Z5	A0A063BV34
A0A063C9Z5	A0A063BT68
A0A063C9Z5	A0A063BNE1
A0A063C9Z5	A0A063BUE0
A0A063C9Z5	A0A063BTH0
A0A063C9Z5	A0A063CCM8
A0A063C9Z5	A0A063BWH1
A0A063C9Z5	A0A063C7P6
A0A063C9Z5	A0A063BXU5
A0A063C9Z5	A0A063BWM4
A0A063C9Z5	A0A063BW75
A0A063C9Z5	A0A063BXG3
A0A063C9Z5	A0A063C6B3
A0A063C9Z5	A0A063BQI9
A0A063C9Z5	A0A063BV54
A0A063C9Z5	A0A063BV77
A0A063C9Z5	A0A063CA49
A0A063C9Z5	A0A063C8J3
A0A063C9Z5	A0A063BW86
A0A063C9Z5	A0A063BZ90
A0A063C9Z5	A0A063C272
A0A063C9Z5	A0A063BPG4
A0A063C9Z5	A0A063BTN3
A0A063C9Z5	A0A063C4W3
A0A063C9Z5	A0A063CBX1
A0A063C9Z5	A0A063BRG3
A0A063C9Z5	A0A063C0U2
A0A063C9Z5	A0A063BWS2
A0A063C9Z5	A0A063BXW9
A0A063C9Z5	A0A063BP04
A0A063C4Z0	A0A063CE13
A0A063C4Z0	A0A063BVR3
A0A063C4Z0	A0A063C0G1
A0A063C4Z0	A0A063BSS5
A0A063C4Z0	A0A063CA49
A0A063C4Z0	A0A063C4Y7
A0A063C4Z0	A0A063C8U6
A0A063C4Z0	A0A063C469
A0A063C9X8	A0A063C0D4
A0A063C9X8	A0A063BQ43
A0A063C9X8	A0A063BP46
A0A063C9X8	A0A063C5Z2
A0A063C9X8	A0A063C9X0
A0A063C9X8	A0A063C1J0
A0A063C9X8	A0A063C5T3
A0A063C9X8	A0A063C7E1
A0A063C9X8	A0A063BLQ4
A0A063C9X8	A0A063C1B8
A0A063C9X8	A0A063BL73
A0A063C9X8	A0A063BWU6
A0A063C9X8	A0A063BX67
A0A063C9X8	A0A063C552
A0A063C9X8	A0A063C8Q5
A0A063C9X8	A0A063BXY9
A0A063C9X8	A0A063BVP1
A0A063C9D4	A0A063BQC6
A0A063C6X2	A0A063BXS5
A0A063C6X2	A0A063BS19
A0A063C6X2	A0A063BZ27
A0A063C6X2	A0A063BNZ6
A0A063C6X2	A0A063BXT8
A0A063C6X2	A0A063C6K6
A0A063C6X2	A0A063BPF8
A0A063C6X2	A0A063BX52
A0A063C6X2	A0A063C921
A0A063C6X2	A0A063BP07
A0A063C6X2	A0A063BT78
A0A063C4W3	A0A063BWS2
A0A063C4W3	A0A063BP04
A0A063C4W3	A0A063BZ90
A0A063C4W3	A0A063BPG4
A0A063C4W3	A0A063BTN3
A0A063C4W3	A0A063C6B3
A0A063C4W3	A0A063BQI9
A0A063C4W3	A0A063BLU6
A0A063C4W3	A0A063CA49
A0A063C4W3	A0A063C8J3
A0A063C4W3	A0A063CCM8
A0A063C4W3	A0A063BXU5
A0A063C4W3	A0A063BWM4
A0A063C4W3	A0A063C9B2
A0A063C4W3	A0A063CC04
A0A063C4W3	A0A063C8J4
A0A063C4W3	A0A063BX09
A0A063C4W3	A0A063CAL5
A0A063C4W3	A0A063C1U3
A0A063C4W3	A0A063C6H1
A0A063C4W3	A0A063BXS4
A0A063C4W3	A0A063BYX7
A0A063C4W3	A0A063C3D4
A0A063C4W3	A0A063C472
A0A063C9C9	A0A063BWW7
A0A063C9C9	A0A063C111
A0A063C6W4	A0A063BX05
A0A063C6W4	A0A063C5N0
A0A063C6W4	A0A063C2F2
A0A063C6W4	A0A063BSA8
A0A063C6W4	A0A063BVR8
A0A063C6W4	A0A063BKQ2
A0A063C6W4	A0A063C2S1
A0A063C6W4	A0A063C3D7
A0A063C6W4	A0A063BT10
A0A063C6W4	A0A063C9B2
A0A063C6W4	A0A063C593
A0A063C6W4	A0A063BU01
A0A063C6W4	A0A063BSQ3
A0A063C6W4	A0A063BKQ8
A0A063C6W4	A0A063C7S8
A0A063C6W4	A0A063BT98
A0A063C6W4	A0A063BXF1
A0A063C6W4	A0A063C916
A0A063C6W4	A0A063C9S8
A0A063C6W4	A0A063C6N2
A0A063C6W4	A0A063C2Z1
A0A063C6W4	A0A063BV87
A0A063C6W4	A0A063BTC9
A0A063C6W4	A0A063C049
A0A063C6W4	A0A063C883
A0A063C6W4	A0A063CAG5
A0A063C6W4	A0A063C803
A0A063C6W4	A0A063BZQ9
A0A063C6W4	A0A063BRM9
A0A063C6W4	A0A063CBD5
A0A063C6W4	A0A063BRY0
A0A063C6W4	A0A063BVI2
A0A063C6W4	A0A063C2H6
A0A063C6W4	A0A063BQE2
A0A063C6W4	A0A063C8V8
A0A063C6W4	A0A063C7N6
A0A063C6W4	A0A063BVX5
A0A063C6W4	A0A063BXU6
A0A063C6W4	A0A063BKS2
A0A063C6W4	A0A063BLU6
A0A063C6W4	A0A063BXS4
A0A063C6W4	A0A063BVK6
A0A063C6W4	A0A063CD47
A0A063C6W4	A0A063C7D5
A0A063C6W4	A0A063BLM6
A0A063C6W4	A0A063C667
A0A063C6W4	A0A063C207
A0A063C6W4	A0A063BQG9
A0A063C6W4	A0A063BYZ9
A0A063C6W4	A0A063BTD2
A0A063C6W4	A0A063CF28
A0A063C6W4	A0A063BUU5
A0A063C135	A0A063BU91
A0A063C135	A0A063BQT5
A0A063C135	A0A063C7Q2
A0A063C135	A0A063BYL0
A0A063C135	A0A063CBR3
A0A063C135	A0A063BP07
A0A063C135	A0A063C8U6
A0A063C135	A0A063BMR9
A0A063C135	A0A063CB73
A0A063C135	A0A063BL73
A0A063BRM9	A0A063C0T9
A0A063BRM9	A0A063C7S8
A0A063BRM9	A0A063BKQ8
A0A063BRM9	A0A063BT98
A0A063BRM9	A0A063C916
A0A063BRM9	A0A063C9S8
A0A063BRM9	A0A063C6N2
A0A063BRM9	A0A063C049
A0A063BRM9	A0A063BTC9
A0A063BRM9	A0A063BV87
A0A063BRM9	A0A063C2Z1
A0A063BRM9	A0A063C883
A0A063BRM9	A0A063CAG5
A0A063BRM9	A0A063C803
A0A063BRM9	A0A063BX05
A0A063BRM9	A0A063C5N0
A0A063BRM9	A0A063C2F2
A0A063BRM9	A0A063BWZ0
A0A063BRM9	A0A063BSA8
A0A063BRM9	A0A063BVN5
A0A063BRM9	A0A063BVR8
A0A063BRM9	A0A063BKQ2
A0A063BRM9	A0A063C3D7
A0A063BRM9	A0A063C593
A0A063BRM9	A0A063BU01
A0A063BRM9	A0A063BXS4
A0A063BRM9	A0A063BLU6
A0A063BRM9	A0A063BVK6
A0A063BRM9	A0A063CD47
A0A063BRM9	A0A063C667
A0A063BRM9	A0A063C207
A0A063BRM9	A0A063BQG9
A0A063BRM9	A0A063BYZ9
A0A063BRM9	A0A063BTD2
A0A063BRM9	A0A063BUU5
A0A063BRM9	A0A063CC59
A0A063BRM9	A0A063BZQ9
A0A063BRM9	A0A063C2H6
A0A063BRM9	A0A063C8V8
A0A063BRM9	A0A063C7N6
A0A063BRM9	A0A063BXU6
A0A063BRM9	A0A063BKS2
A0A063BRM9	A0A063BVX5
A0A063BQG9	A0A063C2H6
A0A063BQG9	A0A063C8V8
A0A063BQG9	A0A063BKS2
A0A063BQG9	A0A063BVX5
A0A063BQG9	A0A063BZQ9
A0A063BQG9	A0A063BUU5
A0A063BQG9	A0A063CF28
A0A063BQG9	A0A063C7D5
A0A063BQG9	A0A063C667
A0A063BQG9	A0A063BYZ9
A0A063BQG9	A0A063BVR8
A0A063BQG9	A0A063BKQ2
A0A063BQG9	A0A063C3D7
A0A063BQG9	A0A063BX05
A0A063BQG9	A0A063C377
A0A063BQG9	A0A063C2F2
A0A063BQG9	A0A063BSA8
A0A063BQG9	A0A063BN86
A0A063BQG9	A0A063C2Z1
A0A063BQG9	A0A063BV87
A0A063BQG9	A0A063C883
A0A063BQG9	A0A063CAG5
A0A063BQG9	A0A063C803
A0A063BQG9	A0A063C0T9
A0A063BQG9	A0A063BU04
A0A063BQG9	A0A063C7S8
A0A063BQG9	A0A063BT98
A0A063BQG9	A0A063C916
A0A063BQG9	A0A063C6N2
A0A063BQG9	A0A063C9S8
A0A063BQG9	A0A063C2B1
A0A063BQG9	A0A063C7N6
A0A063BQG9	A0A063BXU6
A0A063BQG9	A0A063CC59
A0A063BQG9	A0A063CBD5
A0A063BQG9	A0A063BTD2
A0A063BQG9	A0A063BXS4
A0A063BQG9	A0A063BVK6
A0A063BQG9	A0A063CD47
A0A063BQG9	A0A063C207
A0A063BQG9	A0A063BVN5
A0A063BQG9	A0A063C2S1
A0A063BQG9	A0A063BT10
A0A063BQG9	A0A063C9B2
A0A063BQG9	A0A063BU01
A0A063BQG9	A0A063BSQ3
A0A063BQG9	A0A063C5N0
A0A063BQG9	A0A063BTC9
A0A063BQG9	A0A063C049
A0A063BQG9	A0A063BS65
A0A063BQG9	A0A063BKQ8
A0A063BL73	A0A063C446
A0A063BL73	A0A063BLM1
A0A063BL73	A0A063C0D4
A0A063BL73	A0A063BTC8
A0A063BL73	A0A063BRH2
A0A063BL73	A0A063BTN3
A0A063BL73	A0A063BTL4
A0A063BL73	A0A063BU91
A0A063BL73	A0A063BQN8
A0A063BL73	A0A063BQT5
A0A063BL73	A0A063BRV5
A0A063BL73	A0A063BZQ7
A0A063BL73	A0A063BR99
A0A063BL73	A0A063BWM4
A0A063BL73	A0A063C6N7
A0A063BL73	A0A063CAB8
A0A063BL73	A0A063C414
A0A063BL73	A0A063C2D5
A0A063BL73	A0A063C8U6
A0A063BL73	A0A063BV54
A0A063BRP1	A0A063BS72
A0A063BRP1	A0A063BS68
A0A063BRP1	A0A063BR99
A0A063BRP1	A0A063BUW2
A0A063BRP1	A0A063BVT9
A0A063BRP1	A0A063BU11
A0A063BRP1	A0A063C9S6
A0A063BRP1	A0A063C8Q5
A0A063BRP1	A0A063BRL4
A0A063BRP1	A0A063BRV9
A0A063BRP1	A0A063BQE1
A0A063BRP1	A0A063CAE6
A0A063BRP1	A0A063BYY2
A0A063BRP1	A0A063CD42
A0A063BRP1	A0A063BM85
A0A063BRP1	A0A063BNY6
A0A063BRP1	A0A063C638
A0A063BRP1	A0A063C9W5
A0A063BRP1	A0A063BST1
A0A063BRP1	A0A063BYM7
A0A063BRP1	A0A063C1F4
A0A063BRP1	A0A063BSD9
A0A063BL83	A0A063BTL4
A0A063BL83	A0A063BPJ1
A0A063BL83	A0A063C2Z1
A0A063BL83	A0A063C803
A0A063BL83	A0A063BWZ1
A0A063BL83	A0A063BT98
A0A063BL83	A0A063C6Q9
A0A063BL83	A0A063C0R3
A0A063BL83	A0A063C8U6
A0A063BL83	A0A063CBR3
A0A063BL83	A0A063C667
A0A063BL83	A0A063BRV8
A0A063BL83	A0A063C0K1
A0A063BL83	A0A063BT40
A0A063C5T4	A0A063C667
A0A063C5T4	A0A063C821
A0A063C2T8	A0A063BT47
A0A063C2T8	A0A063BU78
A0A063C2T8	A0A063BVQ6
A0A063C2T8	A0A063C002
A0A063C0V1	A0A063C5U9
A0A063C0V1	A0A063C6X4
A0A063C813	A0A063BW36
A0A063C813	A0A063C2U2
A0A063C813	A0A063BRK9
A0A063BQ24	A0A063BPD6
A0A063BQ24	A0A063BT69
A0A063BQ24	A0A063BTA8
A0A063BQ24	A0A063BQ89
A0A063BQ24	A0A063BXU0
A0A063BKQ8	A0A063C7S8
A0A063BKQ8	A0A063C0T9
A0A063BKQ8	A0A063C9S8
A0A063BKQ8	A0A063C6N2
A0A063BKQ8	A0A063BT98
A0A063BKQ8	A0A063C916
A0A063BKQ8	A0A063C2Z1
A0A063BKQ8	A0A063BN86
A0A063BKQ8	A0A063BV87
A0A063BKQ8	A0A063C0J1
A0A063BKQ8	A0A063C803
A0A063BKQ8	A0A063C883
A0A063BKQ8	A0A063CAG5
A0A063BKQ8	A0A063C377
A0A063BKQ8	A0A063BX05
A0A063BKQ8	A0A063BSA8
A0A063BKQ8	A0A063C2F2
A0A063BKQ8	A0A063BKQ2
A0A063BKQ8	A0A063C643
A0A063BKQ8	A0A063BVR8
A0A063BKQ8	A0A063BK30
A0A063BKQ8	A0A063C593
A0A063BKQ8	A0A063C3D7
A0A063BKQ8	A0A063C7D5
A0A063BKQ8	A0A063C667
A0A063BKQ8	A0A063BLU6
A0A063BKQ8	A0A063BYZ9
A0A063BKQ8	A0A063BLN9
A0A063BKQ8	A0A063CF28
A0A063BKQ8	A0A063BUU5
A0A063BKQ8	A0A063BZQ9
A0A063BKQ8	A0A063C2H6
A0A063BKQ8	A0A063BVX5
A0A063BKQ8	A0A063BKS2
A0A063BKQ8	A0A063C8V8
A0A063BKQ8	A0A063C151
A0A063BKQ8	A0A063BNT3
A0A063BKQ8	A0A063CAM6
A0A063BKQ8	A0A063BTC9
A0A063BKQ8	A0A063C049
A0A063BKQ8	A0A063C5N0
A0A063BKQ8	A0A063BVN5
A0A063BKQ8	A0A063BXG6
A0A063BKQ8	A0A063C9B2
A0A063BKQ8	A0A063BSQ3
A0A063BKQ8	A0A063BU01
A0A063BKQ8	A0A063C2S1
A0A063BKQ8	A0A063BT10
A0A063BKQ8	A0A063CD47
A0A063BKQ8	A0A063BXS4
A0A063BKQ8	A0A063BVK6
A0A063BKQ8	A0A063BZT1
A0A063BKQ8	A0A063C207
A0A063BKQ8	A0A063BTD2
A0A063BKQ8	A0A063C7I2
A0A063BKQ8	A0A063C3Y9
A0A063BKQ8	A0A063CC59
A0A063BKQ8	A0A063CBD5
A0A063BKQ8	A0A063C7N6
A0A063BKQ8	A0A063BYV6
A0A063BKQ8	A0A063BXU6
A0A063BKQ8	A0A063C2B1
A0A063BVP4	A0A063BRX7
A0A063BVP4	A0A063BUM3
A0A063BVP4	A0A063BWH1
A0A063BVP4	A0A063C3L6
A0A063BVP4	A0A063C8Q7
A0A063BVP4	A0A063C799
A0A063BTF0	A0A063BTC9
A0A063BTF0	A0A063CB38
A0A063BTF0	A0A063C5X0
A0A063BTF0	A0A063BVJ9
A0A063BVQ6	A0A063BWF5
A0A063BVQ6	A0A063C002
A0A063BVQ6	A0A063BME2
A0A063BVQ6	A0A063C1A2
A0A063BVQ6	A0A063BUU6
A0A063BVQ6	A0A063BXX3
A0A063BVQ6	A0A063BU78
A0A063BVQ6	A0A063BLU2
A0A063BVQ6	A0A063BVX1
A0A063BVQ6	A0A063BPF7
A0A063BVQ6	A0A063BUI5
A0A063BVQ6	A0A063BQF4
A0A063BVQ6	A0A063BTJ5
A0A063BVQ6	A0A063BWZ1
A0A063C328	A0A063BPG4
A0A063C328	A0A063BWV0
A0A063C328	A0A063BK37
A0A063C328	A0A063BZ12
A0A063C328	A0A063CA49
A0A063C328	A0A063C4Y7
A0A063C328	A0A063BW46
A0A063C328	A0A063BTN9
A0A063C328	A0A063BYS4
A0A063C328	A0A063C741
A0A063C328	A0A063C366
A0A063C328	A0A063BZ37
A0A063C328	A0A063BVN6
A0A063C328	A0A063BQC3
A0A063C328	A0A063BZB6
A0A063C328	A0A063CAM8
A0A063C328	A0A063C3B3
A0A063BYM7	A0A063BSD9
A0A063BYM7	A0A063C1F4
A0A063BYM7	A0A063BRL4
A0A063BYM7	A0A063C9S6
A0A063BYM7	A0A063BU11
A0A063BYM7	A0A063BNY6
A0A063BYM7	A0A063C638
A0A063BYM7	A0A063BR71
A0A063BYM7	A0A063CD42
A0A063BYM7	A0A063BS72
A0A063C9I5	A0A063BT03
A0A063C522	A0A063BYW9
A0A063C522	A0A063BUW2
A0A063C522	A0A063C638
A0A063C9I1	A0A063CC69
A0A063C9I1	A0A063BXM3
A0A063C9I1	A0A063BNX3
A0A063C9I1	A0A063BYF7
A0A063C9I1	A0A063BUT7
A0A063C9I1	A0A063BNL6
A0A063C9I1	A0A063BLN8
A0A063C9I1	A0A063BKY3
A0A063C9I1	A0A063C4Y4
A0A063C9I1	A0A063BQH5
A0A063C9I1	A0A063C6P0
A0A063C9I1	A0A063C8U6
A0A063C9I1	A0A063C9P5
A0A063C9I1	A0A063BRW4
A0A063C9I1	A0A063C6X4
A0A063C9I1	A0A063BXW9
A0A063BRI4	A0A063C6L7
A0A063BRI4	A0A063BK37
A0A063BRI4	A0A063C5E3
A0A063BRI4	A0A063C741
A0A063BRI4	A0A063BVR7
A0A063BRI4	A0A063BYS4
A0A063BQC3	A0A063C9U7
A0A063BQC3	A0A063CAE6
A0A063BQC3	A0A063BV28
A0A063BQC3	A0A063BYA4
A0A063BQC3	A0A063C0L4
A0A063BQC3	A0A063CC59
A0A063BQC3	A0A063CA99
A0A063BQC3	A0A063CAM8
A0A063BQC3	A0A063BQI0
A0A063BQC3	A0A063BVR3
A0A063BQC3	A0A063CAM6
A0A063BQC3	A0A063C838
A0A063BQC3	A0A063BLN8
A0A063BQC3	A0A063BQI9
A0A063BQC3	A0A063C8U6
A0A063BQC3	A0A063BUS7
A0A063BQC3	A0A063CA70
A0A063BQC3	A0A063CCN2
A0A063BQC3	A0A063C7A3
A0A063BQC3	A0A063C3Z4
A0A063BQC3	A0A063C883
A0A063BQC3	A0A063C9P5
A0A063BQC3	A0A063BWL9
A0A063BQC3	A0A063BUX1
A0A063BQC3	A0A063BVN6
A0A063BQC3	A0A063BZB6
A0A063BQC3	A0A063BLV9
A0A063BQC3	A0A063BSS5
A0A063BQC3	A0A063BYS4
A0A063BQC3	A0A063BVZ2
A0A063BQC3	A0A063C2Q8
A0A063BQC3	A0A063BZA0
A0A063BQC3	A0A063C5X6
A0A063BQC3	A0A063CCA2
A0A063BQC3	A0A063BPJ3
A0A063BQC3	A0A063BRG1
A0A063BQC3	A0A063BYY6
A0A063BQC3	A0A063BIB7
A0A063BQC3	A0A063C3F2
A0A063BQC3	A0A063C2B6
A0A063BQC6	A0A063C394
A0A063CB23	A0A063CC75
A0A063CB23	A0A063C175
A0A063CB23	A0A063C1A8
A0A063CB23	A0A063BL45
A0A063CB23	A0A063C8Q5
A0A063BM85	A0A063BRE5
A0A063BM85	A0A063BQT5
A0A063BM85	A0A063C9T9
A0A063BM85	A0A063BQE1
A0A063BM85	A0A063C4B5
A0A063BM85	A0A063BZJ0
A0A063BM85	A0A063C8Q5
A0A063BM85	A0A063C6S6
A0A063BM85	A0A063C552
A0A063BM85	A0A063BSU2
A0A063BM85	A0A063BP07
A0A063BM85	A0A063C6Q9
A0A063BM85	A0A063C0B9
A0A063BM85	A0A063BS68
A0A063BM85	A0A063BQF8
A0A063BM85	A0A063BR99
A0A063BM85	A0A063C1A8
A0A063BM85	A0A063BVA2
A0A063BM85	A0A063C394
A0A063BM85	A0A063BLN2
A0A063BM85	A0A063C012
A0A063BM85	A0A063CAE6
A0A063BM85	A0A063C5W0
A0A063BM85	A0A063BYY2
A0A063BM85	A0A063C7Y3
A0A063BM85	A0A063CC75
A0A063BM85	A0A063CCZ8
A0A063BTU8	A0A063BL45
A0A063BTU8	A0A063C1J0
A0A063BTU8	A0A063C7Q2
A0A063BTU8	A0A063C6K6
A0A063BTU8	A0A063BWZ1
A0A063BTU8	A0A063BU91
A0A063BTU8	A0A063C8Q5
A0A063BTU8	A0A063BZJ0
A0A063BTU8	A0A063C8U6
A0A063BTU8	A0A063CBR3
A0A063BTU8	A0A063C0I5
A0A063BTU8	A0A063C3W0
A0A063C083	A0A063BXY9
A0A063C083	A0A063C1B8
A0A063C083	A0A063BLQ4
A0A063C075	A0A063C1W8
A0A063C075	A0A063C152
A0A063C075	A0A063BRE5
A0A063C075	A0A063BYY6
A0A063C075	A0A063C602
A0A063C075	A0A063C9U7
A0A063C075	A0A063C950
A0A063C075	A0A063CBH6
A0A063BPF8	A0A063C6K6
A0A063BPF8	A0A063C921
A0A063BPF8	A0A063BKZ4
A0A063BPF8	A0A063BP07
A0A063BPF8	A0A063BWM7
A0A063BPF8	A0A063BS19
A0A063BPF8	A0A063C2H4
A0A063BPF8	A0A063BV51
A0A063BPF8	A0A063BXS5
A0A063BPF8	A0A063BXX6
A0A063BPF8	A0A063BXT8
A0A063BPF8	A0A063BNZ6
A0A063BPF8	A0A063BZ27
A0A063BPF8	A0A063C7E5
A0A063BPF8	A0A063C1D7
A0A063C0I1	A0A063C7L8
A0A063C5X6	A0A063C4W6
A0A063C5X6	A0A063C4D2
A0A063C5X6	A0A063C035
A0A063C5X6	A0A063BSF5
A0A063C5X6	A0A063BRS2
A0A063C5X6	A0A063BQJ5
A0A063C5X6	A0A063C4Y8
A0A063C5X6	A0A063BVU1
A0A063C5X6	A0A063C368
A0A063C5X6	A0A063BR66
A0A063C5X6	A0A063CAI8
A0A063C5X6	A0A063BW19
A0A063C5X6	A0A063CBI9
A0A063C5X6	A0A063C4G0
A0A063C5X6	A0A063C8M4
A0A063C5X6	A0A063BZ91
A0A063C5X6	A0A063CAE6
A0A063C5X6	A0A063BLN8
A0A063C5X6	A0A063BUC9
A0A063C5X6	A0A063BRF0
A0A063C5X6	A0A063C5R7
A0A063C5X6	A0A063BXG0
A0A063C5X6	A0A063BVB7
A0A063C5X6	A0A063C4A5
A0A063C5X6	A0A063C7M3
A0A063C5X6	A0A063C7U2
A0A063BYS4	A0A063BZQ9
A0A063BYS4	A0A063BTD0
A0A063BYS4	A0A063BWH1
A0A063BYS4	A0A063BRY0
A0A063BYS4	A0A063BRC6
A0A063BYS4	A0A063C4Y9
A0A063BYS4	A0A063CB77
A0A063BYS4	A0A063BZ12
A0A063BYS4	A0A063C6L7
A0A063BYS4	A0A063BL38
A0A063BYS4	A0A063BYZ9
A0A063BYS4	A0A063BWI9
A0A063BYS4	A0A063BK37
A0A063BYS4	A0A063BV99
A0A063BYS4	A0A063C2F2
A0A063BYS4	A0A063BVR8
A0A063BYS4	A0A063CCS3
A0A063BYS4	A0A063BWV0
A0A063BYS4	A0A063C3T6
A0A063BYS4	A0A063BYH7
A0A063BYS4	A0A063BR66
A0A063BYS4	A0A063C368
A0A063BYS4	A0A063BU51
A0A063BYS4	A0A063BX74
A0A063BYS4	A0A063CAI8
A0A063BYS4	A0A063C0J1
A0A063BYS4	A0A063BRX7
A0A063BYS4	A0A063C883
A0A063BYS4	A0A063BZZ2
A0A063BYS4	A0A063BVL2
A0A063BYS4	A0A063BNZ7
A0A063BYS4	A0A063CAK5
A0A063BYS4	A0A063C8K7
A0A063BYS4	A0A063C3X9
A0A063BYS4	A0A063BRG5
A0A063BYS4	A0A063CC59
A0A063BYS4	A0A063BVN6
A0A063BYS4	A0A063C0H4
A0A063BYS4	A0A063BZB6
A0A063BYS4	A0A063BZB0
A0A063BYS4	A0A063C6K3
A0A063BYS4	A0A063BUR0
A0A063BYS4	A0A063BXU6
A0A063BYS4	A0A063BVQ9
A0A063BYS4	A0A063C4C0
A0A063BYS4	A0A063C3B3
A0A063BYS4	A0A063BVK9
A0A063BYS4	A0A063C0J5
A0A063BYS4	A0A063BUP9
A0A063BYS4	A0A063C021
A0A063BYS4	A0A063BIE8
A0A063BYS4	A0A063BP31
A0A063BYS4	A0A063C550
A0A063BYS4	A0A063C3Y9
A0A063BYS4	A0A063C7I2
A0A063BYS4	A0A063BTN9
A0A063BYS4	A0A063C0I3
A0A063BYS4	A0A063C5N0
A0A063BYS4	A0A063BUC9
A0A063BYS4	A0A063BRH9
A0A063BYS4	A0A063BXF4
A0A063BYS4	A0A063C9A0
A0A063BYS4	A0A063BVR7
A0A063BYS4	A0A063BWZ9
A0A063BYS4	A0A063CAM6
A0A063BYS4	A0A063C741
A0A063C3L9	A0A063BSU2
A0A063C3L9	A0A063BZA6
A0A063C3L9	A0A063C393
A0A063C3L9	A0A063C4R8
A0A063C3L9	A0A063BSU9
A0A063C3L9	A0A063BN09
A0A063C3L9	A0A063CCZ8
A0A063C377	A0A063C049
A0A063C377	A0A063BTC9
A0A063C377	A0A063BVN5
A0A063C377	A0A063BSQ3
A0A063C377	A0A063BU01
A0A063C377	A0A063C9B2
A0A063C377	A0A063BTD2
A0A063C377	A0A063C6Q2
A0A063C377	A0A063BVK6
A0A063C377	A0A063BXS4
A0A063C377	A0A063CD47
A0A063C377	A0A063C768
A0A063C377	A0A063BV87
A0A063C377	A0A063C2Z1
A0A063C377	A0A063BN86
A0A063C377	A0A063CAG5
A0A063C377	A0A063C803
A0A063C377	A0A063C7S8
A0A063C377	A0A063BT98
A0A063C377	A0A063BKQ2
A0A063C377	A0A063BX05
A0A063C377	A0A063BSA8
A0A063C377	A0A063BUU5
A0A063C377	A0A063C667
A0A063C377	A0A063BVX5
A0A063C0N3	A0A063BW58
A0A063C0N3	A0A063C3Q6
A0A063C394	A0A063C552
A0A063C394	A0A063C0B9
A0A063C394	A0A063BVA2
A0A063C394	A0A063C1A8
A0A063BYX7	A0A063BTN3
A0A063C3D4	A0A063BTN3
A0A063BYX7	A0A063CAL5
A0A063C3D4	A0A063CAL5
A0A063BYX7	A0A063BPG4
A0A063C3D4	A0A063BPG4
A0A063BYX7	A0A063BZ90
A0A063C3D4	A0A063BZ90
A0A063BYX7	A0A063BX09
A0A063C3D4	A0A063BX09
A0A063BYX7	A0A063CC04
A0A063C3D4	A0A063CC04
A0A063BYX7	A0A063BWS2
A0A063C3D4	A0A063BWS2
A0A063BYX7	A0A063C472
A0A063C3D4	A0A063C472
A0A063BYX7	A0A063BXU5
A0A063C3D4	A0A063BXU5
A0A063BYX7	A0A063CCM8
A0A063C3D4	A0A063CCM8
A0A063BYX7	A0A063C6B3
A0A063C3D4	A0A063C6B3
A0A063BYX7	A0A063C1U3
A0A063C3D4	A0A063C1U3
A0A063C654	A0A063C8U6
A0A063BWJ0	A0A063C3Q6
A0A063BTJ0	A0A063C8F7
A0A063BTJ0	A0A063C509
A0A063C3E3	A0A063C521
A0A063C3E3	A0A063BP34
A0A063C3E3	A0A063CAK1
A0A063C3E3	A0A063C4A5
A0A063C3E3	A0A063C4E6
A0A063C0E8	A0A063BPJ1
A0A063C0E8	A0A063BTL4
A0A063C0E8	A0A063BXS4
A0A063C0E8	A0A063C2S0
A0A063BYL0	A0A063CB73
A0A063BR99	A0A063C6Q9
A0A063BR99	A0A063BS68
A0A063BR99	A0A063BQF8
A0A063BR99	A0A063C8U6
A0A063BR99	A0A063BP07
A0A063BR99	A0A063C578
A0A063BR99	A0A063BQE1
A0A063BR99	A0A063C4B5
A0A063BR99	A0A063BTL4
A0A063BR99	A0A063BZJ0
A0A063BR99	A0A063C8Q5
A0A063BR99	A0A063C6S6
A0A063BR99	A0A063BRE5
A0A063BR99	A0A063BQT5
A0A063BR99	A0A063BP74
A0A063BR99	A0A063CC75
A0A063BR99	A0A063C012
A0A063BR99	A0A063BYY2
A0A063BR99	A0A063BLN2
A0A063BR99	A0A063C1A8
A0A063BVX3	A0A063BS20
A0A063BVX3	A0A063C3D7
A0A063BVX3	A0A063C2P6
A0A063BRB8	A0A063CB38
A0A063BRB8	A0A063BXR4
A0A063BRB8	A0A063BUT7
A0A063BRB8	A0A063BV90
A0A063BRB8	A0A063BMC1
A0A063BRB8	A0A063C3X9
A0A063BRB8	A0A063BRG5
A0A063BRB8	A0A063BYR4
A0A063BRB8	A0A063C4A5
A0A063BRB8	A0A063C2H5
A0A063BRB8	A0A063BKU5
A0A063BRB8	A0A063BN02
A0A063BRB8	A0A063BTX5
A0A063BRB8	A0A063C6S8
A0A063BSJ7	A0A063C2E3
A0A063BT78	A0A063BV54
A0A063BT78	A0A063C8U6
A0A063BT78	A0A063C0U2
A0A063C559	A0A063C8U6
A0A063C559	A0A063BT23
A0A063C559	A0A063C0E6
A0A063C559	A0A063CB71
A0A063C559	A0A063BTL4
A0A063C9Q1	A0A063BXY9
A0A063C9Q1	A0A063C368
A0A063C9Q1	A0A063BME3
A0A063C9Q1	A0A063C7E1
A0A063C9Q1	A0A063C1B8
A0A063C9Q1	A0A063C0D4
A0A063C9Q1	A0A063BQ43
A0A063C9Q1	A0A063C9X0
A0A063C9Q1	A0A063C1J0
A0A063C9Q1	A0A063C5T3
A0A063C6F2	A0A063BN09
A0A063C6F2	A0A063BZA6
A0A063CBH6	A0A063C1W8
A0A063CBH6	A0A063C152
A0A063CBH6	A0A063C9U7
A0A063CBH6	A0A063BZ11
A0A063C6E7	A0A063BWT3
A0A063CB52	A0A063C3F2
A0A063CB52	A0A063C311
A0A063CB52	A0A063BYY6
A0A063CB52	A0A063BYD2
A0A063CB52	A0A063C950
A0A063CB52	A0A063BQI9
A0A063CB52	A0A063C9U7
A0A063CB52	A0A063BM14
A0A063CBS5	A0A063BPU9
A0A063CBS5	A0A063BUK4
A0A063C621	A0A063BVY8
A0A063C621	A0A063C337
A0A063C621	A0A063C8U6
A0A063CB85	A0A063BLN8
A0A063CB85	A0A063BU86
A0A063C6X4	A0A063BUN5
A0A063C6X4	A0A063C6P0
A0A063C6X4	A0A063CBA9
A0A063C6X4	A0A063BQH5
A0A063C6X4	A0A063C9I3
A0A063C6X4	A0A063BXW9
A0A063C6X4	A0A063BQI0
A0A063C6X4	A0A063C2A0
A0A063C6X4	A0A063CC69
A0A063C6X4	A0A063BYF7
A0A063C6X4	A0A063BNX3
A0A063C6X4	A0A063BUT7
A0A063C6X4	A0A063BVT0
A0A063C6X4	A0A063BNL6
A0A063C6X4	A0A063BNP3
A0A063C6X4	A0A063BKY3
A0A063C6X4	A0A063C4Y4
A0A063C8Y0	A0A063BMC1
A0A063C8Y0	A0A063C8S1
A0A063C8Y0	A0A063C521
A0A063C8Y0	A0A063BKU5
A0A063C8Y0	A0A063C4A5
A0A063C8Y0	A0A063CAK1
A0A063C8Y7	A0A063C8U6
A0A063C8Y7	A0A063BTL4
A0A063CBI9	A0A063BUU6
A0A063CBI9	A0A063BXU6
A0A063CBI9	A0A063BRS2
A0A063CBI9	A0A063C5N0
A0A063CBI9	A0A063C4Y8
A0A063CBI9	A0A063BYZ9
A0A063CBI9	A0A063BRY0
A0A063CBI9	A0A063CAI8
A0A063CBI9	A0A063BR66
A0A063CBI9	A0A063BZR8
A0A063CBI9	A0A063C3D6
A0A063CBI9	A0A063CAE6
A0A063CBI9	A0A063BW19
A0A063CBI9	A0A063CC59
A0A063CBI9	A0A063BLN8
A0A063CBI9	A0A063BRF0
A0A063CBI9	A0A063BZZ2
A0A063CBI9	A0A063C883
A0A063CBI9	A0A063BRX7
A0A063CBI9	A0A063C7U2
A0A063CBI9	A0A063BVR8
A0A063CBI9	A0A063C2F2
A0A063C715	A0A063C4U6
A0A063C715	A0A063BYM5
A0A063C727	A0A063CCV3
A0A063C727	A0A063BP07
A0A063C727	A0A063C553
A0A063C727	A0A063C7R4
A0A063C727	A0A063C6K6
A0A063C727	A0A063C993
A0A063CBB5	A0A063BV69
A0A063CBB5	A0A063BSG0
A0A063CBB5	A0A063C5H4
A0A063CBB5	A0A063BRV9
A0A063CBA9	A0A063CC69
A0A063CBA9	A0A063BWF3
A0A063CBA9	A0A063CBU1
A0A063CBA9	A0A063BNP0
A0A063CBA9	A0A063BXW9
A0A063CBA9	A0A063C4Y4
A0A063CB77	A0A063BWI9
A0A063CB77	A0A063BQI9
A0A063CB77	A0A063BXW9
A0A063CB77	A0A063BXM3
A0A063CB77	A0A063BNV9
A0A063CB77	A0A063C311
A0A063CB77	A0A063BUK4
A0A063C414	A0A063C8U6
A0A063C414	A0A063BRV5
A0A063C414	A0A063BTL4
A0A063C414	A0A063C446
A0A063C414	A0A063BLM1
A0A063CB73	A0A063BP07
A0A063CB73	A0A063C8U6
A0A063CB73	A0A063BVU5
A0A063CB73	A0A063BQT5
A0A063CB73	A0A063C123
A0A063CB73	A0A063BU91
A0A063BL38	A0A063C5E3
A0A063BL38	A0A063BZB0
A0A063BL38	A0A063BXU8
A0A063BL38	A0A063BUX3
A0A063BL38	A0A063C0J5
A0A063BL38	A0A063BVK9
A0A063BL38	A0A063C4C0
A0A063BL38	A0A063BVQ9
A0A063BL38	A0A063BP31
A0A063BL38	A0A063BIE8
A0A063BL38	A0A063BUP9
A0A063BL38	A0A063C482
A0A063BL38	A0A063C9A0
A0A063BL38	A0A063BTH0
A0A063BL38	A0A063C6L7
A0A063BL38	A0A063CCS3
A0A063BL38	A0A063BV99
A0A063BL38	A0A063C8K7
A0A063BL38	A0A063BX74
A0A063C674	A0A063BT69
A0A063C674	A0A063BM75
A0A063CDE8	A0A063BXW9
A0A063CDE8	A0A063BNX3
A0A063CDE8	A0A063BXM3
A0A063CDE8	A0A063BUN5
A0A063BLB8	A0A063C4X0
A0A063BLB8	A0A063BQN8
A0A063BLB8	A0A063BVP1
A0A063BLB8	A0A063BZQ7
A0A063C7Q2	A0A063CBH9
A0A063C7Q2	A0A063CA32
A0A063C7Q2	A0A063C6K6
A0A063C7Q2	A0A063BZJ0
A0A063C7Q2	A0A063C0I5
A0A063C7Q2	A0A063CBR3
A0A063C7Q2	A0A063BP07
A0A063CCA3	A0A063C404
A0A063CCA3	A0A063BTT7
A0A063CCA3	A0A063CC88
A0A063C9S8	A0A063CBD5
A0A063C9S8	A0A063CC59
A0A063C9S8	A0A063BZQ9
A0A063C9S8	A0A063C8V8
A0A063C9S8	A0A063C2B1
A0A063C9S8	A0A063C7N6
A0A063C9S8	A0A063BVX5
A0A063C9S8	A0A063BXU6
A0A063C9S8	A0A063BKS2
A0A063C9S8	A0A063C2H6
A0A063C9S8	A0A063C207
A0A063C9S8	A0A063BYZ9
A0A063C9S8	A0A063C8J3
A0A063C9S8	A0A063BXS4
A0A063C9S8	A0A063BLU6
A0A063C9S8	A0A063BVK6
A0A063C9S8	A0A063C7D5
A0A063C9S8	A0A063CD47
A0A063C9S8	A0A063C667
A0A063C9S8	A0A063CF28
A0A063C9S8	A0A063BUU5
A0A063C9S8	A0A063BTD2
A0A063C9S8	A0A063C2F2
A0A063C9S8	A0A063BWZ0
A0A063C9S8	A0A063BSA8
A0A063C9S8	A0A063BX05
A0A063C9S8	A0A063C5N0
A0A063C9S8	A0A063C2S1
A0A063C9S8	A0A063BT10
A0A063C9S8	A0A063C3D7
A0A063C9S8	A0A063C9B2
A0A063C9S8	A0A063C593
A0A063C9S8	A0A063BU01
A0A063C9S8	A0A063BXG6
A0A063C9S8	A0A063BVN5
A0A063C9S8	A0A063BVR8
A0A063C9S8	A0A063BKQ2
A0A063C9S8	A0A063BT98
A0A063C9S8	A0A063C916
A0A063C9S8	A0A063C6N2
A0A063C9S8	A0A063C0T9
A0A063C9S8	A0A063BNT3
A0A063C9S8	A0A063C218
A0A063C9S8	A0A063C7S8
A0A063C9S8	A0A063C883
A0A063C9S8	A0A063CAG5
A0A063C9S8	A0A063C803
A0A063C9S8	A0A063BV87
A0A063C9S8	A0A063C2Z1
A0A063C9S8	A0A063BN86
A0A063C9S8	A0A063C049
A0A063C9S8	A0A063BTC9
A0A063CF28	A0A063C916
A0A063CF28	A0A063BT98
A0A063CF28	A0A063C6N2
A0A063CF28	A0A063BSA8
A0A063CF28	A0A063BKQ2
A0A063CF28	A0A063C593
A0A063CF28	A0A063C7D5
A0A063CF28	A0A063C2H6
A0A063CF28	A0A063BVX5
A0A063CF28	A0A063CAM6
A0A063CF28	A0A063BXG6
A0A063CF28	A0A063BSQ3
A0A063CF28	A0A063BU01
A0A063CF28	A0A063C207
A0A063CF28	A0A063BTD2
A0A063CF28	A0A063C3Y9
A0A063CF28	A0A063BYV6
A0A063CF28	A0A063C7S8
A0A063CF28	A0A063C0J1
A0A063CF28	A0A063BN86
A0A063CF28	A0A063BV87
A0A063CF28	A0A063CAG5
A0A063CF28	A0A063BX05
A0A063CF28	A0A063C3D7
A0A063CF28	A0A063C667
A0A063CF28	A0A063BLN9
A0A063CF28	A0A063BUU5
A0A063CF28	A0A063C151
A0A063CF28	A0A063C218
A0A063CF28	A0A063BTC9
A0A063CF28	A0A063C049
A0A063CF28	A0A063BVN5
A0A063CF28	A0A063BVK6
A0A063CF28	A0A063BXS4
A0A063CF28	A0A063CD47
A0A063CF28	A0A063C7I2
A0A063CF28	A0A063C2B1
A0A063CF28	A0A063C7N6
A0A063C7W5	A0A063BIE4
A0A063C7W5	A0A063C600
A0A063C7W5	A0A063C4Y8
[truncated: 4,581 more rows]
